# Supplementary material for: Vitamin C modulates the levels of several proteins of the mitochondrial complex III and its activity in the mouse liver
Source: Redox Biol. 2022 Sep 24;57:102491. doi: 10.1016/j.redox.2022.102491 (PMC9520280; doi:10.1016/j.redox.2022.102491)
Supplement: Multimedia component 1 [file mmc1.xlsx]

## Sheet: Tukey's multiple comparisons
Comparisons between groups of mice showing significant differences (one-way ANOVA on all female and male groups followed by Tukey’s multiple comparisons tests)
Between FEMALES				Between MALES				Between MALES and FEMALES
Tukey's multiple comparisons test		Adjusted P-value		Tukey's multiple comparisons test		Adjusted P-value		Tukey's multiple comparisons test		Adjusted P-value
Females - WT No VitC vs. Females - Gulo-/- No VitC	FWT00 vs. FGL00	<0.0001		Males - WT No VitC vs. Males - Gulo-/- No VitC	MWT00 vs. MGL00	<0.0001		Males - WT No VitC vs. Females - WT No VitC	MWT00 vs. FWT00	0.9946
Females - WT No VitC vs. Females - Gulo-/- +0.01% VitC	FWT00 vs. FGL01	<0.0001		Males - WT No VitC vs. Males - Gulo-/- +0.01% VitC	MWT00 vs. MGL01	<0.0001		Males - WT No VitC vs. Females - Gulo-/- No VitC	MWT00 vs. FGL00	<0.0001
Females - WT No VitC vs. Females - Gulo-/- +0.05% VitC	FWT00 vs. FGL05	0.0001		Males - WT No VitC vs. Males - Gulo-/- +0.05% VitC	MWT00 vs. MGL05	0.0001		Males - WT No VitC vs. Females - Gulo-/- +0.01% VitC	MWT00 vs. FGL01	<0.0001
Females - WT No VitC vs. Females - Gulo-/- +0.4% VitC	FWT00 vs. FGL40	0.9561		Males - WT No VitC vs. Males - Gulo-/- +0.4% VitC	MWT00 vs. MGL40	0.543		Males - WT No VitC vs. Females - Gulo-/- +0.05% VitC	MWT00 vs. FGL05	0.0018
Females - WT No VitC vs. Females - Gulo-/- Rescue 0.4% VitC	FWT00 vs. FGLR40	0.3562		Males - WT No VitC vs. Males - Gulo-/- Rescue +0.4% VitC	MWT00 vs. MGLR40	>0.9999		Males - WT No VitC vs. Females - Gulo-/- +0.4% VitC	MWT00 vs. FGL40	0.427
Females - Gulo-/- No VitC vs. Females - Gulo-/- +0.01% VitC	FGL00 vs. FGL01	>0.9999		Males - Gulo-/- No VitC vs. Males - Gulo-/- +0.01% VitC	MGL00 vs. MGL01	>0.9999		Males - WT No VitC vs. Females - Gulo-/- Rescue +0.4% VitC	MWT00 vs. FGLR40	0.0511
Females - Gulo-/- No VitC vs. Females - Gulo-/- +0.05% VitC	FGL00 vs. FGL05	0.0067		Males - Gulo-/- No VitC vs. Males - Gulo-/- +0.05% VitC	MGL00 vs. MGL05	0.089		Males - Gulo-/- No VitC vs. Females - WT No VitC	MGL00 vs. FWT00	<0.0001
Females - Gulo-/- No VitC vs. Females - Gulo-/- +0.4% VitC	FGL00 vs. FGL40	<0.0001		Males - Gulo-/- No VitC vs. Males - Gulo-/- +0.4% VitC	MGL00 vs. MGL40	<0.0001		Males - Gulo-/- No VitC vs. Females - Gulo-/- No VitC	MGL00 vs. FGL00	>0.9999
Females - Gulo-/- No VitC vs. Females - Gulo-/- Rescue 0.4% VitC	FGL00 vs. FGLR40	<0.0001		Males - Gulo-/- No VitC vs. Males - Gulo-/- Rescue +0.4% VitC	MGL00 vs. MGLR40	<0.0001		Males - Gulo-/- No VitC vs. Females - Gulo-/- +0.01% VitC	MGL00 vs. FGL01	>0.9999
Females - Gulo-/- +0.01% VitC vs. Females - Gulo-/- +0.05% VitC	FGL01 vs. FGL05	0.0088		Males - Gulo-/- +0.01% VitC vs. Males - Gulo-/- +0.05% VitC	MGL01 vs. MGL05	0.1053		Males - Gulo-/- No VitC vs. Females - Gulo-/- +0.05% VitC	MGL00 vs. FGL05	0.0072
Females - Gulo-/- +0.01% VitC vs. Females - Gulo-/- +0.4% VitC	FGL01 vs. FGL40	<0.0001		Males - Gulo-/- +0.01% VitC vs. Males - Gulo-/- +0.4% VitC	MGL01 vs. MGL40	<0.0001		Males - Gulo-/- No VitC vs. Females - Gulo-/- +0.4% VitC	MGL00 vs. FGL40	<0.0001
Females - Gulo-/- +0.01% VitC vs. Females - Gulo-/- Rescue 0.4% VitC	FGL01 vs. FGLR40	<0.0001		Males - Gulo-/- +0.01% VitC vs. Males - Gulo-/- Rescue +0.4% VitC	MGL01 vs. MGLR40	<0.0001		Males - Gulo-/- No VitC vs. Females - Gulo-/- Rescue +0.4% VitC	MGL00 vs. FGLR40	<0.0001
Females - Gulo-/- +0.05% VitC vs. Females - Gulo-/- +0.4% VitC	FGL05 vs. FGL40	<0.0001		Males - Gulo-/- +0.05% VitC vs. Males - Gulo-/- +0.4% VitC	MGL05 vs. MGL40	0.0241		Males - Gulo-/- +0.01% VitC vs. Females - WT No VitC	MGL01 vs. FWT00	<0.0001
Females - Gulo-/- +0.05% VitC vs. Females - Gulo-/- Rescue 0.4% VitC	FGL05 vs. FGLR40	<0.0001		Males - Gulo-/- +0.05% VitC vs. Males - Gulo-/- Rescue +0.4% VitC	MGL05 vs. MGLR40	0.0004		Males - Gulo-/- +0.01% VitC vs. Females - Gulo-/- No VitC	MGL01 vs. FGL00	>0.9999
Females - Gulo-/- +0.4% VitC vs. Females - Gulo-/- Rescue 0.4% VitC	FGL40 vs. FGLR40	0.9866		Males - Gulo-/- +0.4% VitC vs. Males - Gulo-/- Rescue +0.4% VitC	MGL40 vs. MGLR40	0.8202		Males - Gulo-/- +0.01% VitC vs. Females - Gulo-/- +0.01% VitC	MGL01 vs. FGL01	>0.9999
								Males - Gulo-/- +0.01% VitC vs. Females - Gulo-/- +0.05% VitC	MGL01 vs. FGL05	0.0087
								Males - Gulo-/- +0.01% VitC vs. Females - Gulo-/- +0.4% VitC	MGL01 vs. FGL40	<0.0001
								Males - Gulo-/- +0.01% VitC vs. Females - Gulo-/- Rescue +0.4% VitC	MGL01 vs. FGLR40	<0.0001
								Males - Gulo-/- +0.05% VitC vs. Females - WT No VitC	MGL05 vs. FWT00	<0.0001
								Males - Gulo-/- +0.05% VitC vs. Females - Gulo-/- No VitC	MGL05 vs. FGL00	0.0843
								Males - Gulo-/- +0.05% VitC vs. Females - Gulo-/- +0.01% VitC	MGL05 vs. FGL01	0.1063
								Males - Gulo-/- +0.05% VitC vs. Females - Gulo-/- +0.05% VitC	MGL05 vs. FGL05	0.9899
								Males - Gulo-/- +0.05% VitC vs. Females - Gulo-/- +0.4% VitC	MGL05 vs. FGL40	<0.0001
								Males - Gulo-/- +0.05% VitC vs. Females - Gulo-/- Rescue +0.4% VitC	MGL05 vs. FGLR40	<0.0001
								Males - Gulo-/- +0.4% VitC vs. Females - WT No VitC	MGL40 vs. FWT00	0.0992
								Males - Gulo-/- +0.4% VitC vs. Females - Gulo-/- No VitC	MGL40 vs. FGL00	<0.0001
								Males - Gulo-/- +0.4% VitC vs. Females - Gulo-/- +0.01% VitC	MGL40 vs. FGL01	<0.0001
								Males - Gulo-/- +0.4% VitC vs. Females - Gulo-/- +0.05% VitC	MGL40 vs. FGL05	0.2371
								Males - Gulo-/- +0.4% VitC vs. Females - Gulo-/- +0.4% VitC	MGL40 vs. FGL40	0.0044
								Males - Gulo-/- +0.4% VitC vs. Females - Gulo-/- Rescue +0.4% VitC	MGL40 vs. FGLR40	0.0003
								Males - Gulo-/- Rescue 0.4% VitC vs. Females - WT No VitC	MGLR40 vs. FWT00	0.9233
								Males - Gulo-/- Rescue 0.4% VitC vs. Females - Gulo-/- No VitC	MGLR40 vs. FGL00	<0.0001
								Males - Gulo-/- Rescue 0.4% VitC vs. Females - Gulo-/- +0.01% VitC	MGLR40 vs. FGL01	<0.0001
								Males - Gulo-/- Rescue 0.4% VitC vs. Females - Gulo-/- +0.05% VitC	MGLR40 vs. FGL05	0.0054
								Males - Gulo-/- Rescue 0.4% VitC vs. Females - Gulo-/- +0.4% VitC	MGLR40 vs. FGL40	0.2046
								Males - Gulo-/- Rescue 0.4% VitC vs. Females - Gulo-/- Rescue 0.4% VitC	MGLR40 vs. FGLR40	0.018
