# Supplementary material for: Vitamin C modulates the levels of several proteins of the mitochondrial complex III and its activity in the mouse liver
Source: Redox Biol. 2022 Sep 24;57:102491. doi: 10.1016/j.redox.2022.102491 (PMC9520280; doi:10.1016/j.redox.2022.102491)
Supplement: Multimedia component 2 [file mmc2.xlsx]

## Sheet: Ascorbate levels
Ascorbate levels in liver and in serum
	MALES	Animal	Ascorbate levels in liver (ng/mg)	Ascorbate levels in serum (µM)		FEMALES	Animal	Ascorbate levels in liver (ng/mg)	Ascorbate levels in serum (µM)
	Males - Gulo-/- No VitC	MGL00_2783	0.45	0		Females - Gulo-/- No VitC	FGL00_2788	0	0
		MGL00_2784	0.52	0.581395			FGL00_2790	0.22	0
		MGL00_2787	0.51	0			FGL00_2791	0	2.30337
	Males - Gulo-/- +0.01% VitC	MGL01_2711	2.0026	0		Females - Gulo-/- +0.01% VitC	FGL01_2722	0.78173	1.17647
		MGL01_2712	2.22185	4.18367			FGL01_2723	2.15439	1.41176
		MGL01_2713	1.18439	1.63265			FGL01_2724	2.68908	5.41176
	Males - Gulo-/- +0.05% VitC	MGL05_2890	38.1395	8.95349		Females - Gulo-/- +0.05% VitC	FGL05_2894	75.1127	13.4884
		MGL05_2897	63.5649	9.53488			FGL05_2895	52.407	11.8605
		MGL05_2898	55.7663	22.6744			FGL05_2896	84.1901	20.5814
	Males - Gulo-/- +0.4% VitC	MGL40_2690	117.001	44.0816		Females - Gulo-/- +0.4% VitC	FGL40_2694	180.98	59.6471
		MGL40_2691	84.9692	35.1163			FGL40_2695	186.368	56.4706
		MGL40_2719	141.154	56.8367			FGL40_2696	195.168	82.7059
	Males - Gulo-/- Rescue +0.4% VitC	MGLR40_2828	144.202	32.1429		Females - Gulo-/- Rescue +0.4% VitC	FGLR40_2716	203.69	50.5882
		MGLR40_2829	128.335	32.2449			FGLR40_2717	256.628	89.0588
		MGLR40_2831	154.221	33.8776			FGLR40_2718	155.801	51.7647
	Males - WT No VitC	MWT00_2677	142.824	39.7959		Females - WT No VitC	FWT00_2641	162.004	42.2353
		MWT00_2682	142.593	43.8776			FWT00_2642	151.017	44.0698
		MWT00_2683	162.49	32.3469			FWT00_2643	183.915	47.2941
