# Supplementary material for: Vitamin C modulates the levels of several proteins of the mitochondrial complex III and its activity in the mouse liver
Source: Redox Biol. 2022 Sep 24;57:102491. doi: 10.1016/j.redox.2022.102491 (PMC9520280; doi:10.1016/j.redox.2022.102491)
Supplement: Multimedia component 3 [file mmc3.xlsx]

## Sheet: column header 
Search Results: Results obtained after the search with MaxQuant software. LFQ normalisation is performed. Proteins identifed at 1% FDR
Quantifiable proteins: LFQ intensity for differentially expressed proteins (between male and female) with at least 2 quantifiable peptides
Samples :
Microsomal enriched extracts (MEE) of male or female mice.
Mice Groups (male and female) :
GL40	Gulo-/- mice treated with 0.4% ascorbate (w/v) in drinking water from weaning until the age of four months
GL05	Gulo-/- mice treated with 0.05% ascorbate (w/v) in drinking water from weaning until the age of four months
GL01	Gulo-/- mice treated with 0.01% ascorbate (w/v) in drinking water from weaning until the age of four months
GL00	Gulo-/- mice treated with 0.4% ascorbate (w/v) in drinking water from weaning until the age of three months. Ascorbate was the removed from drinking water for four weeks.
GLR40	Gulo-/- mice treated with 0.4% ascorbate (w/v) in drinking water from weaning until the age of two months. Ascorbate was the removed from drinking water for one month. Then ascorbate was added back (0.4%) to drinking water the mice reached the age of four months.
WT00	Gulo+/+ mice were maintained with no ascorbate supplementation in drinking water.
WT40	Gulo+/+ mice treated with 0.4% ascorbate (w/v) in drinking water from weaning until the age of four months
2 (Male or female) x 7 conditions - three biological replicates per condition
Injection: 1.25 microgram of each sample in LC-MS/MS Orbitrap Fusion
Run time: 120min (90 min gradient) - Detection-Dependent Acquisition with MS/MS Higher-energy collisional dissociation (HCD) detection IT
Bioinformatic analyses with MaxQuant/Andromeda
Database - Uniprot Mus musculus reference UP000000589 - 20200705_ 63807 entries-
Modifications: Fixed : Carbamidometyl (Cys), Variable : Oxidation(M), Acetyl (Prot N-term)
Quantification from 'LFQ Intensity' values ​at the protein level
Processing of raw data
Normalisation: performed by MaxQuant software (LFQ intensity)
Replacement of missing values: Missing values ​are replaced with a noise value corresponding to the 1st percentile of the values ​for each column
Quantifiable proteins: quantification only if at least three intensity values in the three replicates of one of the two conditions being compared were present and if two peptides or more were identified.
Column headers
Accession	Accession number of the protein
Majority.protein.IDs	Accession number of the majoritary protein of the group
Protein.names
Gene.names	Name(s) of the gene(s) associated to the protein(s) contained within the group.
Fasta.headers	Name and description of the identified protein
Number.of.proteins	Number of proteins contained within the group. This corresponds to the number of entries in the colum 'Protein IDs'.
Peptides	The total number of peptide sequences associated with the protein group (i.e. for all the proteins in the group).
Razor...unique.peptides	The total number of razor + unique peptides associated with the protein group (i.e. these peptides are shared with another protein group).
Unique.peptides	The total number of unique peptides associated with the protein group (i.e. these peptides are not shared with another protein group).
Sequence.coverage....	Percentage of the sequence that is covered by the identified peptides of the best protein sequence contained in the group.
Unique...razor.sequence.coverage....	Percentage of the sequence that is covered by the identified unique and razor peptides of the best protein sequence contained in the group.
Unique.sequence.coverage....	Percentage of the sequence that is covered by the identified unique peptides of the best protein sequence contained in the group.
Mol..weight..kDa.	Molecular weight of the leading protein sequence contained in the protein group.
Score	Protein score calculated by Andromeda search engine
LFQ intensity
MGL01_2711	LFQ intensities, normalized and imputed.
MGL01_2712
MGL01_2713
MGL00_2783
MGL00_2784
MGL00_2787
MGL05_2890
MGL05_2897
MGL05_2898
MGL40_2690
MGL40_2691
MGL40_2719
MGLR40_2828
MGLR40_2829
MGLR40_2831
MWT00_2677
MWT00_2682
MWT00_2683
FGL00_2788
FGL00_2790
FGL00_2791
FGL01_2722
FGL01_2723
FGL01_2724
FGL05_2894
FGL05_2895
FGL05_2896
FGL40_2694
FGL40_2695
FGL40_2696
FGLR40_2716
FGLR40_2717
FGLR40_2718
FWT00_2641
FWT00_2642
FWT00_2643

## Sheet: Table S3
Accession	Majority.protein.IDs	Protein.names	Gene.names	Fasta.headers	Number.of.proteins	Peptides	Razor...unique.peptides	Unique.peptides	Sequence.coverage....	Unique...razor.sequence.coverage....	Unique.sequence.coverage....	Mol..weight..kDa.	Score	MGL01_2711	MGL01_2712	MGL01_2713	MGL00_2783	MGL00_2784	MGL00_2787	MGL05_2890	MGL05_2897	MGL05_2898	MGL40_2690	MGL40_2691	MGL40_2719	MGLR40_2828	MGLR40_2829	MGLR40_2831	MWT00_2677	MWT00_2682	MWT00_2683	FGL00_2788	FGL00_2790	FGL00_2791	FGL01_2722	FGL01_2723	FGL01_2724	FGL05_2894	FGL05_2895	FGL05_2896	FGL40_2694	FGL40_2695	FGL40_2696	FGLR40_2716	FGLR40_2717	FGLR40_2718	FWT00_2641	FWT00_2642	FWT00_2643
A2A9C3-2	A2A9C3-2;A2A9C3	Protein SZT2	Szt2	sp|A2A9C3-2|SZT2_MOUSE Isoform 2 of KICSTOR complex protein SZT2 OS=Mus musculus OX=10090 GN=Szt2;sp|A2A9C3|SZT2_MOUSE KICSTOR complex protein SZT2 OS=Mus musculus OX=10090 GN=Szt2 PE=1 SV=1	2	1	1	1	0.5	0.5	0.5	377.52	2.443	385030	368420	468901	558843	525747	455270	540031	491620	569770	281860	416800	597992	516730	428740	514150	324080	449570	726620	287150	478828	529816	528159	706780	336570	425170	590298	381640	587926	493880	590286	543370	469424	621634	433570	414890	464290
A0A5K1VVQ9	A0A5K1VVQ9;A2ASS6;E9Q8N1;E9Q8K5;A0A5K1VVQ1;A2ASS6-2	Titin	Ttn	tr|A0A5K1VVQ9|A0A5K1VVQ9_MOUSE Titin OS=Mus musculus OX=10090 GN=Ttn PE=1 SV=1;sp|A2ASS6|TITIN_MOUSE Titin OS=Mus musculus OX=10090 GN=Ttn PE=1 SV=1;tr|E9Q8N1|E9Q8N1_MOUSE Titin OS=Mus musculus OX=10090 GN=Ttn PE=1 SV=1;tr|E9Q8K5|E9Q8K5_MOUSE Titin OS=Mus	16	13	13	13	0.5	0.5	0.5	3925.5	3.9277	6411200	605401	5862600	558843	525747	504950	9088000	491620	480085	548221	438801	597992	578268	529234	5766800	590528	3942700	3593100	6878800	5703000	529816	5131600	4422400	5009500	485951	8150600	5843700	6492700	454553	8359700	4681900	469424	6680600	3271500	6618900	4447500
E9PZP8	E9PZP8	HECT and RLD domain-containing E3 ubiquitin protein ligase family member 1	Herc1	tr|E9PZP8|E9PZP8_MOUSE HECT and RLD domain-containing E3 ubiquitin protein ligase family member 1 OS=Mus musculus OX=10090 GN=Herc1 PE=1 SV=1	1	2	2	2	0.6	0.6	0.6	532.65	4.0926	553875	605401	468901	291000	525747	309710	540031	393380	477600	548221	248940	227180	309040	439540	514150	590528	441720	431200	358020	426600	529816	559230	481980	425050	378360	407990	381420	587926	236020	590286	558760	469424	621634	395310	192970	408540
A2AIS0	A2AIS0;A2AIR9;A2AIR7;O55017;O55017-2	Voltage-dependent N-type calcium channel subunit alpha-1B	Cacna1b	tr|A2AIS0|A2AIS0_MOUSE Voltage-dependent N-type calcium channel subunit alpha OS=Mus musculus OX=10090 GN=Cacna1b PE=1 SV=1;tr|A2AIR9|A2AIR9_MOUSE Voltage-dependent N-type calcium channel subunit alpha OS=Mus musculus OX=10090 GN=Cacna1b PE=1 SV=1;tr|A2AIR	5	1	1	1	0.6	0.6	0.6	257.07	4.6739	553875	605401	468901	558843	525747	504950	540031	491620	480085	548221	438801	597992	578268	529234	514150	590528	389375	371205	397794	478828	529816	528159	481980	433397	485951	590298	479290	587926	454553	590286	489093	469424	621634	441514	560101	482392
B2RY04	B2RY04	Dedicator of cytokinesis protein 5	Dock5	sp|B2RY04|DOCK5_MOUSE Dedicator of cytokinesis protein 5 OS=Mus musculus OX=10090 GN=Dock5 PE=1 SV=2	1	1	1	1	0.7	0.7	0.7	214.43	7.1262	553875	752380	682900	667110	525747	862320	540031	491620	480085	548221	486800	493630	578268	752550	514150	590528	647770	443110	586890	478828	910510	917870	797110	774710	563470	544040	479290	587926	454553	590286	489093	424890	621634	313900	534390	715600
B1AUX2	B1AUX2;Q61191	Host cell factor 1;HCF N-terminal chain 1;HCF N-terminal chain 2;HCF N-terminal chain 3;HCF N-terminal chain 4;HCF N-terminal chain 5;HCF N-terminal chain 6;HCF C-terminal chain 1;HCF C-terminal chain 2;HCF C-terminal chain 3;HCF C-terminal chain 4;HCF C-terminal chain 5;HCF C-terminal chain 6	Hcfc1	tr|B1AUX2|B1AUX2_MOUSE Host cell factor 1 OS=Mus musculus OX=10090 GN=Hcfc1 PE=1 SV=1;sp|Q61191|HCFC1_MOUSE Host cell factor 1 OS=Mus musculus OX=10090 GN=Hcfc1 PE=1 SV=2	2	1	1	1	0.8	0.8	0.8	215.05	3.8371	593770	605401	1188400	980000	525747	504950	685600	843170	1152800	531020	711850	597992	578268	529234	514150	590528	714120	985870	975480	1149400	1297100	1365600	481980	906870	1410000	654280	721970	587926	750690	590286	865700	469424	621634	947150	797410	758160
Q04690-2	Q04690-2;Q04690	Neurofibromin	Nf1	sp|Q04690-2|NF1_MOUSE Isoform I of Neurofibromin OS=Mus musculus OX=10090 GN=Nf1;sp|Q04690|NF1_MOUSE Neurofibromin OS=Mus musculus OX=10090 GN=Nf1 PE=1 SV=1	2	1	1	1	0.8	0.8	0.8	317.22	2.2136	553875	605401	530940	558843	460190	504950	540031	491620	480085	548221	438801	597992	578268	529234	364010	590528	424670	503550	452860	478828	529816	528159	481980	433397	491020	590298	679050	587926	454553	590286	489093	469424	621634	351630	560101	424000
B1ART2	B1ART2;B1ART1	Vacuolar protein sorting 13D	Vps13d	tr|B1ART2|B1ART2_MOUSE Vacuolar protein sorting 13D OS=Mus musculus OX=10090 GN=Vps13d PE=1 SV=2;tr|B1ART1|B1ART1_MOUSE Vacuolar protein sorting 13D OS=Mus musculus OX=10090 GN=Vps13d PE=1 SV=1	3	3	3	3	0.8	0.8	0.8	490.96	3.9448	553875	605401	11490000	9935200	525747	504950	540031	10842000	480085	548221	9660200	7547400	578268	14011000	514150	590528	389375	371205	397794	478828	6447100	9350900	8598500	8783200	485951	9898400	479290	587926	9861700	590286	7316100	469424	621634	6210400	560101	482392
A0A2I3BPU9	A0A2I3BPU9;O35161	Cadherin EGF LAG seven-pass G-type receptor 1	Celsr1	tr|A0A2I3BPU9|A0A2I3BPU9_MOUSE Cadherin EGF LAG seven-pass G-type receptor 1 (Fragment) OS=Mus musculus OX=10090 GN=Celsr1 PE=1 SV=1;sp|O35161|CELR1_MOUSE Cadherin EGF LAG seven-pass G-type receptor 1 OS=Mus musculus OX=10090 GN=Celsr1 PE=1 SV=3	2	1	1	1	0.9	0.9	0.9	183.11	2.2187	553875	605401	468901	558843	525747	504950	540031	491620	480085	548221	438801	597992	578268	529234	514150	590528	36689000	33803000	18391000	13796000	529816	528159	481980	433397	485951	590298	479290	587926	454553	590286	489093	469424	621634	441514	560101	36648000
S4R1M0	S4R1M0;P06800-6;P06800-5;P06800	Protein-tyrosine-phosphatase;Receptor-type tyrosine-protein phosphatase C	Ptprc	tr|S4R1M0|S4R1M0_MOUSE Protein-tyrosine-phosphatase OS=Mus musculus OX=10090 GN=Ptprc PE=1 SV=1;sp|P06800-6|PTPRC_MOUSE Isoform 3 of Receptor-type tyrosine-protein phosphatase C OS=Mus musculus OX=10090 GN=Ptprc;sp|P06800-5|PTPRC_MOUSE Isoform 2 of Recepto	4	1	1	1	0.9	0.9	0.9	128.57	2.5001	553875	605401	468901	558843	525747	504950	540031	491620	480085	548221	438801	597992	578268	529234	514150	590528	389375	858720	1217500	478828	529816	1040800	1462100	908550	600280	699350	918030	587926	743030	719980	780290	743640	688000	441514	560101	482392
E9Q6L0	E9Q6L0;J3QP81;A0A087WS18;A0A087WQF1;A0A087WQ95;A0A087WNW8;A0A087WRK0;A0A087WP42;E9QNY9;A0A087WRE8;E9QKH0;A0A087WQ31;Q80TV8-2;Q80TV8	CLIP-associating protein 1	Clasp1	tr|E9Q6L0|E9Q6L0_MOUSE CLIP-associating protein 1 OS=Mus musculus OX=10090 GN=Clasp1 PE=1 SV=2;tr|J3QP81|J3QP81_MOUSE CLIP-associating protein 1 OS=Mus musculus OX=10090 GN=Clasp1 PE=1 SV=1;tr|A0A087WS18|A0A087WS18_MOUSE CLIP-associating protein 1 OS=Mus m	14	1	1	1	1	1	1	160.23	2.3256	90429	605401	468901	558843	525747	504950	540031	491620	480085	548221	438801	597992	578268	529234	514150	590528	144000	157690	197600	117480	529816	528159	481980	149030	485951	590298	250850	587926	108910	590286	158370	469424	621634	441514	560101	162000
P70227	P70227	Inositol 1,4,5-trisphosphate receptor type 3	Itpr3	sp|P70227|ITPR3_MOUSE Inositol 1,4,5-trisphosphate receptor type 3 OS=Mus musculus OX=10090 GN=Itpr3 PE=1 SV=3	1	3	2	2	1	0.7	0.7	304.27	2.5036	553875	605401	468901	558843	525747	1652700	540031	2437800	480085	548221	438801	597992	578268	529234	514150	590528	1742000	2476500	2391500	1183800	2135700	1969200	481980	1711200	485951	2155500	479290	1834500	2306300	590286	2126500	469424	621634	441514	560101	1629000
E9PX64	E9PX64;Q7TNC6	Kinesin-like protein;Kinesin-like protein KIF26B	Kif26b	tr|E9PX64|E9PX64_MOUSE Kinesin-like protein KIF26B OS=Mus musculus OX=10090 GN=Kif26b PE=1 SV=1;sp|Q7TNC6|KI26B_MOUSE Kinesin-like protein KIF26B OS=Mus musculus OX=10090 GN=Kif26b PE=1 SV=3	2	1	1	1	1	1	1	179.26	1.6295	35573000	605401	16235000	29342000	30992000	23780000	40914000	491620	34354000	35868000	438801	1330300	41053000	45645000	38342000	39971000	41451000	371205	15894000	478828	529816	528159	481980	433397	485951	28268000	22629000	587926	454553	31823000	489093	469424	22808000	441514	560101	482392
A0A0J9YVJ0	A0A0J9YVJ0;A0A0J9YVE6;B5THE2;A0A571BF69	Membrane-bound maltase-glucoamylase	Mgam	tr|A0A0J9YVJ0|A0A0J9YVJ0_MOUSE Maltase-glucoamylase (Fragment) OS=Mus musculus OX=10090 GN=Mgam PE=1 SV=1;tr|A0A0J9YVE6|A0A0J9YVE6_MOUSE Maltase-glucoamylase OS=Mus musculus OX=10090 GN=Mgam PE=1 SV=1;tr|B5THE2|B5THE2_MOUSE Maltase-glucoamylase OS=Mus musc	4	1	1	1	1	1	1	112.82	1.8594	553875	605401	468901	558843	525747	504950	540031	491620	846840	548221	438801	1782900	809680	955330	514150	590528	389375	616320	720760	1182800	718070	528159	1018000	433397	920040	590298	1788300	587926	454553	1559500	489093	903310	2029800	1154200	1346300	915980
E9QA63	E9QA63;B1ARU4;E9PVY8;Q9QXZ0;F6XCT0;F6SHS0;A0A571BGC6;A0A571BF93;A0A0A0MQA6;F7ACR9;E9QNP1;Q9QXZ0-3;Q9QXZ0-2;Q9QXZ0-4	Microtubule-actin cross-linking factor 1	Macf1	tr|E9QA63|E9QA63_MOUSE Microtubule-actin cross-linking factor 1 OS=Mus musculus OX=10090 GN=Macf1 PE=1 SV=2;tr|B1ARU4|B1ARU4_MOUSE Microtubule-actin cross-linking factor 1 OS=Mus musculus OX=10090 GN=Macf1 PE=1 SV=1;tr|E9PVY8|E9PVY8_MOUSE Microtubule-actin	16	5	5	5	1	1	1	831.93	2.6073	553875	605401	1554400	1540900	525747	735470	540031	491620	480085	548221	438801	6651700	578268	1375800	514150	590528	857660	1383000	1221100	1505800	2345700	2396300	1065100	1812900	1091300	590298	1118500	587926	454553	590286	1587600	1224100	621634	441514	560101	910310
S4R2J9	S4R2J9;A0A0A0MQ79;Q3TLH4-5;Q3TLH4;S4R2E2;S4R2L9;S4R294	Protein PRRC2C	Prrc2c	tr|S4R2J9|S4R2J9_MOUSE Protein PRRC2C OS=Mus musculus OX=10090 GN=Prrc2c PE=1 SV=1;tr|A0A0A0MQ79|A0A0A0MQ79_MOUSE Protein PRRC2C OS=Mus musculus OX=10090 GN=Prrc2c PE=1 SV=1;sp|Q3TLH4-5|PRC2C_MOUSE Isoform 5 of Protein PRRC2C OS=Mus musculus OX=10090 GN=Pr	7	2	2	2	1	1	1	302.43	2.8705	553875	605401	1887600	558843	525747	504950	540031	491620	480085	548221	438801	597992	578268	2093300	514150	590528	389375	371205	2045600	478828	1705700	528159	481980	433397	485951	590298	479290	587926	454553	590286	489093	469424	621634	441514	560101	482392
A0A0A0MQD7	A0A0A0MQD7;A0A2I3BPN8;A3KGS3-2;A3KGS3;F7CGP0	Ral GTPase-activating protein subunit alpha-2	Ralgapa2	tr|A0A0A0MQD7|A0A0A0MQD7_MOUSE Ral GTPase-activating protein subunit alpha-2 OS=Mus musculus OX=10090 GN=Ralgapa2 PE=1 SV=1;tr|A0A2I3BPN8|A0A2I3BPN8_MOUSE Ral GTPase-activating protein subunit alpha-2 OS=Mus musculus OX=10090 GN=Ralgapa2 PE=1 SV=1;sp|A3KGS	5	2	2	2	1	1	1	214.06	1.7138	553875	605401	468901	558843	525747	504950	218340	337090	480085	548221	438801	597992	300740	529234	514150	590528	338700	323850	278530	478828	415210	291970	481980	199560	340880	224350	295450	587926	213630	218980	489093	300320	621634	441514	560101	324060
Q9D4H1	Q9D4H1	Exocyst complex component 2	Exoc2	sp|Q9D4H1|EXOC2_MOUSE Exocyst complex component 2 OS=Mus musculus OX=10090 GN=Exoc2 PE=1 SV=1	1	1	1	1	1.1	1.1	1.1	103.96	2.5153	553875	605401	468901	558843	525747	1720000	540031	491620	1349600	548221	631810	1138800	578268	529234	1223800	590528	1073800	938710	1003300	1060300	529816	1863200	481980	1577500	485951	590298	479290	708040	1232300	590286	1180900	1011300	621634	910680	560101	1117200
Q925I8	Q925I8;E9PX28;E9PXQ7	OL-protocadherin isoform	Pcdh10	tr|Q925I8|Q925I8_MOUSE OL-protocadherin isoform OS=Mus musculus OX=10090 GN=Pcdh10 PE=1 SV=1;tr|E9PX28|E9PX28_MOUSE Protocadherin 10 OS=Mus musculus OX=10090 GN=Pcdh10 PE=1 SV=1;tr|E9PXQ7|E9PXQ7_MOUSE Protocadherin 10 OS=Mus musculus OX=10090 GN=Pcdh10 PE=	3	2	2	2	1.1	1.1	1.1	113.14	3.4474	553875	605401	468901	558843	525747	504950	540031	491620	480085	548221	438801	597992	578268	529234	514150	590528	2265700	371205	407690	478828	529816	528159	481980	433397	485951	590298	479290	587926	454553	590286	489093	469424	621634	441514	560101	482392
Q80X98	Q80X98	RNA helicase	Dhx38	tr|Q80X98|Q80X98_MOUSE RNA helicase OS=Mus musculus OX=10090 GN=Dhx38 PE=1 SV=1	1	1	1	1	1.1	1.1	1.1	140.62	1.8765	503450	605401	407890	558843	416870	526660	526510	491620	471540	548221	438801	388360	234140	529234	514150	590528	389375	371205	372940	478828	529816	528159	353060	433397	463130	622220	307490	587926	454553	590286	489093	469424	621634	441514	395300	262850
Q70FJ1-3	Q70FJ1-3;Q70FJ1-2;Q70FJ1;E9QQ10	A-kinase anchor protein 9	Akap9	sp|Q70FJ1-3|AKAP9_MOUSE Isoform 3 of A-kinase anchor protein 9 OS=Mus musculus OX=10090 GN=Akap9;sp|Q70FJ1-2|AKAP9_MOUSE Isoform 2 of A-kinase anchor protein 9 OS=Mus musculus OX=10090 GN=Akap9;sp|Q70FJ1|AKAP9_MOUSE A-kinase anchor protein 9 OS=Mus musculu	4	4	4	4	1.2	1.2	1.2	433.63	3.4004	56076000	39327000	46218000	27755000	34996000	67106000	44484000	20374000	33894000	31956000	28355000	49664000	48683000	33150000	58205000	35762000	26753000	25047000	37186000	42458000	529816	56109000	37690000	31569000	35405000	44034000	479290	587926	23629000	34114000	26841000	469424	621634	28181000	34597000	39965000
Q8CGC6	Q8CGC6	RNA-binding protein 28	Rbm28	sp|Q8CGC6|RBM28_MOUSE RNA-binding protein 28 OS=Mus musculus OX=10090 GN=Rbm28 PE=1 SV=4	1	1	1	1	1.2	1.2	1.2	84.213	1.8138	553875	605401	294050	558843	525747	504950	540031	349900	480085	548221	438801	597992	578268	406960	514150	590528	389375	368110	395370	266990	442070	528840	206610	433397	485951	590298	479290	391780	247720	590286	329360	277040	621634	441514	560101	264010
Q9QXJ2	Q9QXJ2;E9QJX9;Q9WVL2	Signal transducer and activator of transcription;Signal transducer and activator of transcription 2	Stat2	tr|Q9QXJ2|Q9QXJ2_MOUSE Signal transducer and activator of transcription OS=Mus musculus OX=10090 GN=Stat2 PE=1 SV=1;tr|E9QJX9|E9QJX9_MOUSE Signal transducer and activator of transcription OS=Mus musculus OX=10090 GN=Stat2 PE=1 SV=2;sp|Q9WVL2|STAT2_MOUSE Si	3	1	1	1	1.2	1.2	1.2	105.38	1.7542	553875	605401	741420	558843	525747	861940	540031	940180	686430	548221	816180	597992	578268	691670	514150	590528	389375	371205	397794	654550	529816	704780	481980	886670	485951	590298	795680	587926	454553	590286	854250	469424	621634	624660	560101	482392
A0A1L1SUD9	A0A1L1SUD9;A0A2I3BPI0	Coiled-coil domain-containing protein 187	Ccdc187	tr|A0A1L1SUD9|A0A1L1SUD9_MOUSE Coiled-coil domain-containing protein 187 OS=Mus musculus OX=10090 GN=Ccdc187 PE=1 SV=1;tr|A0A2I3BPI0|A0A2I3BPI0_MOUSE Coiled-coil domain-containing protein 187 OS=Mus musculus OX=10090 GN=Ccdc187 PE=1 SV=1	2	2	2	2	1.3	1.3	1.3	235.15	2.2491	553875	12995000	13595000	558843	525747	504950	540031	6295600	480085	548221	438801	6860700	7550000	529234	6109700	590528	9014800	371205	397794	478828	529816	528159	16614000	14655000	485951	8419300	479290	587926	454553	590286	489093	469424	621634	441514	560101	482392
E9Q2E4	E9Q2E4	HECT domain E3 ubiquitin protein ligase 4	Hectd4	tr|E9Q2E4|E9Q2E4_MOUSE HECT domain E3 ubiquitin protein ligase 4 OS=Mus musculus OX=10090 GN=Hectd4 PE=1 SV=2	2	4	4	4	1.3	1.3	1.3	484.12	7.0428	564400	605401	761190	558843	471970	620710	540031	637200	591630	512400	569020	597992	549530	529234	656690	590528	591090	619760	669160	478828	529816	502890	481980	628240	485951	658700	481420	587926	581180	590286	489093	531700	361070	496000	560101	630940
E9QP46	E9QP46;Q6ZWQ0	Nesprin-2	Syne2	tr|E9QP46|E9QP46_MOUSE Nesprin-2 OS=Mus musculus OX=10090 GN=Syne2 PE=1 SV=1;sp|Q6ZWQ0|SYNE2_MOUSE Nesprin-2 OS=Mus musculus OX=10090 GN=Syne2 PE=1 SV=2	5	7	7	7	1.3	1.3	1.3	782.13	2.2258	553875	605401	8757400	7305000	9783700	9962400	7913900	7832600	7716800	6345600	8548700	7970700	7879700	7733700	6156500	590528	389375	371205	7370600	478828	12869000	8370300	481980	433397	485951	590298	479290	587926	454553	590286	489093	5785800	621634	441514	7557500	482392
Q3TWI9	Q3TWI9	CSC1-like protein 2	Tmem63b	sp|Q3TWI9|CSCL2_MOUSE CSC1-like protein 2 OS=Mus musculus OX=10090 GN=Tmem63b PE=1 SV=1	1	1	1	1	1.4	1.4	1.4	94.774	2.2788	553875	605401	468901	558843	525747	269000	215790	491620	398450	548221	309890	597992	333710	435840	514150	590528	467510	364880	256820	478828	529816	275490	302140	268140	552960	590298	375640	587926	599220	590286	489093	381280	621634	441514	560101	463780
A0A2I3BQS6	A0A2I3BQS6;E9Q2H1;Q80TP3	E3 ubiquitin-protein ligase UBR5	Ubr5	tr|A0A2I3BQS6|A0A2I3BQS6_MOUSE E3 ubiquitin-protein ligase UBR5 OS=Mus musculus OX=10090 GN=Ubr5 PE=1 SV=1;tr|E9Q2H1|E9Q2H1_MOUSE E3 ubiquitin-protein ligase UBR5 OS=Mus musculus OX=10090 GN=Ubr5 PE=1 SV=2;sp|Q80TP3|UBR5_MOUSE E3 ubiquitin-protein ligase U	3	3	3	3	1.4	1.4	1.4	308.96	1.9656	553875	605401	468901	558843	525747	504950	540031	491620	480085	548221	438801	597992	578268	529234	514150	590528	511290	497860	397794	566190	543450	647710	543140	433397	547180	590298	423790	397950	547330	590286	695800	537760	621634	441514	560101	482392
D3YWS8	D3YWS8;Q8CBY3	Leukocyte receptor cluster member 8 homolog	Leng8	tr|D3YWS8|D3YWS8_MOUSE Leukocyte receptor cluster member 8 homolog OS=Mus musculus OX=10090 GN=Leng8 PE=1 SV=1;sp|Q8CBY3|LENG8_MOUSE Leukocyte receptor cluster member 8 homolog OS=Mus musculus OX=10090 GN=Leng8 PE=1 SV=1	2	1	1	1	1.4	1.4	1.4	88.463	2.0705	3954300	4572100	4565400	3737100	2851500	3561300	3690800	491620	3800900	3561500	3977800	2887600	578268	529234	514150	3298100	2662500	3295800	4134900	3912300	529816	4217000	3366400	3549300	3003900	590298	3824100	2970600	454553	3626400	4302700	3591000	2924600	3406600	3358000	4584300
B1AZI6	B1AZI6	THO complex subunit 2	Thoc2	sp|B1AZI6|THOC2_MOUSE THO complex subunit 2 OS=Mus musculus OX=10090 GN=Thoc2 PE=1 SV=1	1	2	2	2	1.4	1.4	1.4	182.77	2.3897	553875	605401	396000	476830	523590	504950	540031	454030	480085	361290	834260	597992	578268	529234	514150	590528	375980	345540	908360	467190	725200	437780	335650	433397	485951	590298	479290	587926	454553	590286	489093	469424	621634	441514	560101	482392
Q9D2R0	Q9D2R0	Acetoacetyl-CoA synthetase	Aacs	sp|Q9D2R0|AACS_MOUSE Acetoacetyl-CoA synthetase OS=Mus musculus OX=10090 GN=Aacs PE=1 SV=1	1	1	1	1	1.5	1.5	1.5	75.199	2.2035	1267400	605401	468901	558843	525747	504950	540031	1219600	1143100	718090	438801	1574000	578268	529234	1694800	590528	1240200	913260	397794	478828	529816	528159	481980	433397	485951	590298	1158800	1378700	454553	1059300	1482400	469424	621634	441514	1005100	482392
F8VQ29	F8VQ29	IQ motif-containing GTPase-activating protein 3	Iqgap3	tr|F8VQ29|F8VQ29_MOUSE IQ motif-containing GTPase-activating protein 3 OS=Mus musculus OX=10090 GN=Iqgap3 PE=1 SV=1	1	2	1	1	1.5	0.9	0.9	185.35	1.7135	553875	605401	468901	558843	525747	504950	540031	491620	480085	4392200	438801	597992	578268	529234	514150	590528	389375	371205	397794	478828	529816	528159	481980	433397	485951	590298	479290	587926	454553	590286	489093	469424	621634	441514	560101	482392
B2RR83	B2RR83;A0A0J9YV44	Probable ATP-dependent RNA helicase YTHDC2	Ythdc2	sp|B2RR83|YTDC2_MOUSE 3-5 RNA helicase YTHDC2 OS=Mus musculus OX=10090 GN=Ythdc2 PE=1 SV=1;tr|A0A0J9YV44|A0A0J9YV44_MOUSE 3-5 RNA helicase YTHDC2 (Fragment) OS=Mus musculus OX=10090 GN=Ythdc2 PE=1 SV=1	2	2	2	2	1.5	1.5	1.5	161.09	2.0656	553875	605401	468901	1023300	525747	504950	540031	491620	941820	548221	951930	597992	578268	529234	514150	590528	1173500	1143500	681200	478828	967430	528159	829180	1065000	485951	590298	479290	587926	454553	590286	741850	469424	621634	959080	533180	482392
E9Q1M6	E9Q1M6;E9PUR0	Ankyrin repeat and KH domain-containing 1	Ankhd1	tr|E9Q1M6|E9Q1M6_MOUSE Ankyrin repeat and KH domain-containing 1 OS=Mus musculus OX=10090 GN=Ankhd1 PE=1 SV=1;tr|E9PUR0|E9PUR0_MOUSE Ankyrin repeat and KH domain-containing 1 OS=Mus musculus OX=10090 GN=Ankhd1 PE=1 SV=1	2	3	1	1	1.6	0.4	0.4	263.4	12.365	553875	605401	468901	558843	525747	504950	540031	1062400	480085	548221	438801	597992	578268	529234	514150	590528	389375	371205	397794	478828	529816	528159	481980	433397	485951	590298	479290	587926	454553	590286	489093	469424	621634	441514	560101	482392
O54782	O54782	Epididymis-specific alpha-mannosidase	Man2b2	sp|O54782|MA2B2_MOUSE Epididymis-specific alpha-mannosidase OS=Mus musculus OX=10090 GN=Man2b2 PE=1 SV=2	1	1	1	1	1.6	1.6	1.6	115.61	2.8311	553875	605401	468901	558843	525747	504950	540031	491620	480085	548221	438801	597992	578268	529234	514150	590528	389375	371205	397794	478828	529816	528159	481980	433397	1619300	590298	479290	587926	454553	590286	489093	469424	621634	441514	560101	482392
A0A2I3BRT4	A0A2I3BRT4;Q8R0W0	Epiplakin	Eppk1	tr|A0A2I3BRT4|A0A2I3BRT4_MOUSE Epiplakin OS=Mus musculus OX=10090 GN=Eppk1 PE=1 SV=1;sp|Q8R0W0|EPIPL_MOUSE Epiplakin OS=Mus musculus OX=10090 GN=Eppk1 PE=1 SV=2	2	2	2	2	1.6	1.6	1.6	381.72	2.4567	553875	605401	2273300	558843	525747	504950	540031	491620	1971200	1488900	438801	597992	578268	1429800	514150	590528	1004500	1582200	924230	478828	2350300	528159	481980	433397	2250300	590298	479290	587926	454553	590286	489093	469424	621634	441514	560101	601090
F8VQ05	F8VQ05	FRY-like transcription coactivator	Fryl	tr|F8VQ05|F8VQ05_MOUSE FRY-like transcription coactivator OS=Mus musculus OX=10090 GN=Fryl PE=1 SV=1	4	4	4	4	1.6	1.6	1.6	337.82	2.7191	553875	605401	468901	558843	525747	504950	540031	5478600	480085	548221	438801	597992	578268	529234	514150	590528	5332400	5285500	4361500	478828	529816	528159	481980	433397	485951	6502400	5867400	3456900	454553	5694900	489093	5920900	621634	6084800	4857300	482392
Q9QXS1	Q9QXS1;Q9QXS1-2;Q9QXS1-5;Q9QXS1-16;Q9QXS1-8;Q9QXS1-7;Q9QXS1-6;Q9QXS1-14;E9Q3W4;Q9QXS1-4;Q9QXS1-3;Q9QXS1-13;Q9QXS1-11;Q9QXS1-12;Q9QXS1-9;Q9QXS1-10;Q9QXS1-15	Plectin	Plec	sp|Q9QXS1|PLEC_MOUSE Plectin OS=Mus musculus OX=10090 GN=Plec PE=1 SV=3;sp|Q9QXS1-2|PLEC_MOUSE Isoform PLEC-1 of Plectin OS=Mus musculus OX=10090 GN=Plec;sp|Q9QXS1-5|PLEC_MOUSE Isoform PLEC-1B of Plectin OS=Mus musculus OX=10090 GN=Plec;sp|Q9QXS1-16|PLEC_M	19	5	5	4	1.6	1.6	1.6	534.18	2.0774	553875	605401	1090500	558843	448450	504950	540031	491620	794810	400240	438801	597992	578268	529234	514150	590528	398100	538620	409090	478828	529816	528159	481980	433397	485951	590298	479290	587926	454553	590286	489093	469424	621634	441514	560101	482392
Z4YL78	Z4YL78;A0A0R4J0K2;K3W4R5;A2AGT5-2;A2AGT5-3;A2AGT5	Cytoskeleton-associated protein 5	Ckap5	tr|Z4YL78|Z4YL78_MOUSE Cytoskeleton-associated protein 5 OS=Mus musculus OX=10090 GN=Ckap5 PE=1 SV=1;tr|A0A0R4J0K2|A0A0R4J0K2_MOUSE Cytoskeleton-associated protein 5 OS=Mus musculus OX=10090 GN=Ckap5 PE=1 SV=1;tr|K3W4R5|K3W4R5_MOUSE Cytoskeleton-associated	6	3	3	3	1.7	1.7	1.7	218.71	3.2655	553875	1941300	3548000	558843	525747	2431500	540031	491620	1569500	548221	438801	597992	578268	529234	514150	590528	1074500	371205	1154200	478828	2526500	1465100	1617100	2546100	1414000	1353200	2436200	1342200	1215600	2251900	1183600	1230600	1530100	441514	560101	2007400
G3X9H5	G3X9H5;P42859-2;P42859	Huntingtin	Htt	tr|G3X9H5|G3X9H5_MOUSE Huntingtin OS=Mus musculus OX=10090 GN=Htt PE=1 SV=1;sp|P42859-2|HD_MOUSE Isoform Short of Huntingtin OS=Mus musculus OX=10090 GN=Htt;sp|P42859|HD_MOUSE Huntingtin OS=Mus musculus OX=10090 GN=Htt PE=1 SV=2	3	4	4	4	1.7	1.7	1.7	344.78	1.9569	4931400	605401	8337900	558843	525747	504950	540031	491620	7211500	548221	438801	597992	578268	529234	514150	7453900	7848300	8096500	8258200	8295100	7279200	10582000	6113500	433397	485951	590298	479290	587926	454553	6297900	489093	9950400	621634	441514	6679700	482392
Q8K224	Q8K224	N-acetyltransferase 10	Nat10	sp|Q8K224|NAT10_MOUSE RNA cytidine acetyltransferase OS=Mus musculus OX=10090 GN=Nat10 PE=1 SV=1	1	1	1	1	1.7	1.7	1.7	115.42	2.0383	553875	605401	468901	650180	525747	504950	540031	491620	480085	548221	438801	597992	578268	529234	514150	590528	389375	371205	596610	528810	522840	490980	481980	433397	485980	590298	479290	587926	304700	590286	473460	469424	621634	385070	560101	482392
Q9EPN1-3	Q9EPN1-3;Q9EPN1-4;Q9EPN1	Neurobeachin	Nbea	sp|Q9EPN1-3|NBEA_MOUSE Isoform 3 of Neurobeachin OS=Mus musculus OX=10090 GN=Nbea;sp|Q9EPN1-4|NBEA_MOUSE Isoform 4 of Neurobeachin OS=Mus musculus OX=10090 GN=Nbea;sp|Q9EPN1|NBEA_MOUSE Neurobeachin OS=Mus musculus OX=10090 GN=Nbea PE=1 SV=1	3	4	2	2	1.7	0.7	0.7	323.2	1.8227	553875	605401	468901	558843	525747	504950	540031	491620	480085	548221	438801	597992	578268	529234	514150	590528	389375	371205	397794	478828	529816	528159	481980	433397	485951	590298	479290	1034300	454553	590286	489093	469424	621634	441514	560101	482392
Q9JJ28	Q9JJ28	Protein flightless-1 homolog	Flii	sp|Q9JJ28|FLII_MOUSE Protein flightless-1 homolog OS=Mus musculus OX=10090 GN=Flii PE=1 SV=1	1	2	2	2	1.7	1.7	1.7	144.8	5.8523	553875	605401	1276600	558843	525747	504950	540031	491620	480085	548221	438801	597992	578268	529234	514150	590528	784110	786590	842070	791710	1091300	1382700	481980	1047300	1005900	590298	928650	587926	454553	590286	489093	469424	621634	441514	522280	482392
Q8K4L2	Q8K4L2;A0A1B0GS91;Q8K4L3;E9Q3Z5;Q8K4L3-3	Supervillin	Svil	tr|Q8K4L2|Q8K4L2_MOUSE Archvillin OS=Mus musculus OX=10090 GN=Svil PE=1 SV=1;tr|A0A1B0GS91|A0A1B0GS91_MOUSE Supervillin OS=Mus musculus OX=10090 GN=Svil PE=1 SV=1;sp|Q8K4L3|SVIL_MOUSE Supervillin OS=Mus musculus OX=10090 GN=Svil PE=1 SV=1;tr|E9Q3Z5|E9Q3Z5_	5	3	3	3	1.7	1.7	1.7	226.81	3.8514	19349000	605401	24178000	33663000	24516000	504950	30647000	29420000	27931000	548221	27180000	25280000	28262000	28692000	514150	24742000	32983000	22594000	24019000	478828	529816	528159	481980	433397	485951	590298	479290	587926	454553	590286	489093	469424	621634	441514	560101	482392
D3Z1M7	D3Z1M7;E9Q7S0;F7BQW7;D3Z656;Q8CHC4	Synaptojanin-1	Synj1	tr|D3Z1M7|D3Z1M7_MOUSE Phosphoinositide 5-phosphatase (Fragment) OS=Mus musculus OX=10090 GN=Synj1 PE=1 SV=1;tr|E9Q7S0|E9Q7S0_MOUSE Phosphoinositide 5-phosphatase OS=Mus musculus OX=10090 GN=Synj1 PE=1 SV=1;tr|F7BQW7|F7BQW7_MOUSE Phosphoinositide 5-phospha	5	1	1	1	1.7	1.7	1.7	77.342	2.1229	553875	705390	551440	558843	525747	504950	540031	491620	617290	549130	698800	597992	484810	728020	514150	444660	817870	617140	502140	478828	529816	528159	1041400	433397	485950	701220	888860	493720	454553	590286	498120	469424	621634	441514	643890	482392
A0A0U1RPW2	A0A0U1RPW2;B9EHJ3;P39447	Tight junction protein ZO-1	Tjp1	tr|A0A0U1RPW2|A0A0U1RPW2_MOUSE Tight junction protein ZO-1 OS=Mus musculus OX=10090 GN=Tjp1 PE=1 SV=1;tr|B9EHJ3|B9EHJ3_MOUSE Tight junction protein ZO-1 OS=Mus musculus OX=10090 GN=Tjp1 PE=1 SV=1;sp|P39447|ZO1_MOUSE Tight junction protein ZO-1 OS=Mus muscu	3	1	1	1	1.7	1.7	1.7	127.25	25.246	553875	605401	1162400	558843	525747	1252000	540031	881630	1718500	548221	438801	597992	578268	529234	646740	590528	389375	371205	397794	818840	1703100	1058700	1511400	1706400	888470	771760	1053800	587926	830650	590286	1151400	1017500	814150	441514	560101	482392
P33587	P33587	Vitamin K-dependent protein C;Vitamin K-dependent protein C light chain;Vitamin K-dependent protein C heavy chain;Activation peptide	Proc	sp|P33587|PROC_MOUSE Vitamin K-dependent protein C OS=Mus musculus OX=10090 GN=Proc PE=1 SV=2	1	1	1	1	1.7	1.7	1.7	51.818	1.8729	1159600	1341000	1069500	1113400	1022400	1689000	992470	928670	1217100	1445400	948320	922380	1232700	1057000	1044000	590528	943920	1110100	1577700	945080	1499600	1408100	1380900	1273900	1339300	1562000	1113300	1070200	1098300	1277900	828350	694010	621634	1321300	560101	1033000
E9Q394-2	E9Q394-2;E9Q394;A0A140LJJ5	A-kinase anchor protein 13	Akap13	sp|E9Q394-2|AKP13_MOUSE Isoform 2 of A-kinase anchor protein 13 OS=Mus musculus OX=10090 GN=Akap13;sp|E9Q394|AKP13_MOUSE A-kinase anchor protein 13 OS=Mus musculus OX=10090 GN=Akap13 PE=1 SV=1;tr|A0A140LJJ5|A0A140LJJ5_MOUSE A-kinase anchor protein 13 OS=Mu	7	3	3	3	1.8	1.8	1.8	301.5	5.4876	1162100	2116200	1520600	558843	525747	504950	540031	1414100	480085	548221	1748500	597992	1575300	1825100	1597700	590528	1991400	2018100	1611300	478828	1805300	1354000	1654700	2210200	1617200	590298	1443800	587926	1725600	1521400	1628600	1413300	2131500	2883500	560101	1446700
E9PWR7	E9PWR7;F8VPT6;P97366	Ecotropic viral integration site 5 protein	Evi5	tr|E9PWR7|E9PWR7_MOUSE Ecotropic viral integration site 5 protein (Fragment) OS=Mus musculus OX=10090 GN=Evi5 PE=1 SV=1;tr|F8VPT6|F8VPT6_MOUSE Ecotropic viral integration site 5 protein OS=Mus musculus OX=10090 GN=Evi5 PE=1 SV=1;sp|P97366|EVI5_MOUSE Ecotro	3	1	1	1	1.8	1.8	1.8	76.629	2.5721	553875	325090	530770	558843	525747	504950	540031	491620	480085	548221	438801	597992	578268	529234	514150	590528	389375	371205	397794	478828	529816	528159	352800	433397	485951	590298	479290	587926	454553	590286	489093	469424	621634	441514	560101	482392
P58854	P58854	Gamma-tubulin complex component 3	Tubgcp3	sp|P58854|GCP3_MOUSE Gamma-tubulin complex component 3 OS=Mus musculus OX=10090 GN=Tubgcp3 PE=1 SV=2	1	1	1	1	1.8	1.8	1.8	103.47	11.545	411100	605401	468901	558843	525747	633650	540031	491620	715630	539200	608660	597992	578268	607840	454110	590528	389375	554460	858260	888340	931470	528159	481980	704000	638540	590298	479290	587926	607930	590286	706160	515840	621634	550950	560101	535710
O35405	O35405	Phospholipase D3	Pld3	sp|O35405|PLD3_MOUSE 5-3 exonuclease PLD3 OS=Mus musculus OX=10090 GN=Pld3 PE=1 SV=1	1	1	1	1	1.8	1.8	1.8	54.388	1.6583	316730	605401	271700	402930	584570	353120	529930	319800	288640	548221	449700	597992	379050	412190	472550	304800	393270	250310	341940	355420	529816	505930	481980	286610	416780	590298	479290	587926	454553	590286	489093	469424	621634	441514	560101	482392
A0A1D5RLG3	A0A1D5RLG3;Q80UJ7	Rab3 GTPase-activating protein catalytic subunit	Rab3gap1	tr|A0A1D5RLG3|A0A1D5RLG3_MOUSE Rab3 GTPase-activating protein catalytic subunit OS=Mus musculus OX=10090 GN=Rab3gap1 PE=1 SV=1;sp|Q80UJ7|RB3GP_MOUSE Rab3 GTPase-activating protein catalytic subunit OS=Mus musculus OX=10090 GN=Rab3gap1 PE=1 SV=4	2	1	1	1	1.8	1.8	1.8	110.96	2.8561	553875	1287200	468901	558843	525747	504950	540031	491620	2183800	1353100	438801	1563400	2140500	529234	514150	590528	389375	371205	397794	478828	529816	1099600	481980	433397	485951	590298	479290	587926	454553	590286	489093	1450400	621634	441514	560101	482392
Q8BGX0-3	Q8BGX0-3;Q8BGX0-2;Q8BGX0	E3 ubiquitin-protein ligase TRIM23	Trim23	sp|Q8BGX0-3|TRI23_MOUSE Isoform 3 of E3 ubiquitin-protein ligase TRIM23 OS=Mus musculus OX=10090 GN=Trim23;sp|Q8BGX0-2|TRI23_MOUSE Isoform 2 of E3 ubiquitin-protein ligase TRIM23 OS=Mus musculus OX=10090 GN=Trim23;sp|Q8BGX0|TRI23_MOUSE E3 ubiquitin-protein	3	1	1	1	1.9	1.9	1.9	57.136	1.9348	9641600	11112000	7652800	14483000	12984000	18068000	8862700	11434000	11299000	12599000	10201000	7817600	11105000	14915000	9523200	12999000	10550000	10601000	16316000	12113000	13569000	12724000	10184000	8727000	14403000	10863000	8967400	14112000	13499000	11253000	10918000	12371000	11908000	13669000	12233000	11498000
Q9R0E1	Q9R0E1	Procollagen-lysine,2-oxoglutarate 5-dioxygenase 3	Plod3	sp|Q9R0E1|PLOD3_MOUSE Multifunctional procollagen lysine hydroxylase and glycosyltransferase LH3 OS=Mus musculus OX=10090 GN=Plod3 PE=1 SV=1	1	1	1	1	1.9	1.9	1.9	84.921	2.4159	553875	605401	1981200	558843	525747	504950	540031	491620	480085	548221	438801	597992	578268	529234	514150	590528	389375	371205	2878600	478828	2971900	2785000	2430400	1882400	485951	1594800	2170200	587926	454553	1595400	1225500	469424	1727400	963390	560101	482392
Q9CU62	Q9CU62	Structural maintenance of chromosomes protein 1A	Smc1a	sp|Q9CU62|SMC1A_MOUSE Structural maintenance of chromosomes protein 1A OS=Mus musculus OX=10090 GN=Smc1a PE=1 SV=4	1	2	2	2	1.9	1.9	1.9	143.23	1.7995	30650000	17935000	17993000	18962000	23080000	504950	47417000	23548000	25563000	548221	25447000	42860000	28733000	28925000	37150000	23681000	389375	371205	23534000	478828	529816	528159	481980	433397	485951	590298	479290	587926	454553	590286	24388000	469424	621634	441514	19593000	482392
E9PV45	E9PV45;B1AY13;B1AY13-2	Ubiquitin carboxyl-terminal hydrolase;Ubiquitin carboxyl-terminal hydrolase 24	Usp24	tr|E9PV45|E9PV45_MOUSE Ubiquitinyl hydrolase 1 OS=Mus musculus OX=10090 GN=Usp24 PE=1 SV=1;sp|B1AY13|UBP24_MOUSE Ubiquitin carboxyl-terminal hydrolase 24 OS=Mus musculus OX=10090 GN=Usp24 PE=1 SV=1;sp|B1AY13-2|UBP24_MOUSE Isoform 2 of Ubiquitin carboxyl-te	3	4	4	4	1.9	1.9	1.9	294.13	3.9806	553875	605401	468901	558843	525747	504950	540031	491620	480085	548221	1015900	597992	578268	529234	514150	590528	389375	988280	397794	478828	1654200	528159	481980	433397	485951	590298	479290	587926	454553	590286	489093	469424	621634	441514	560101	1019300
Q9ERU9	Q9ERU9	E3 SUMO-protein ligase RanBP2	Ranbp2	sp|Q9ERU9|RBP2_MOUSE E3 SUMO-protein ligase RanBP2 OS=Mus musculus OX=10090 GN=Ranbp2 PE=1 SV=2	1	3	3	3	2	2	2	341.12	1.9331	553875	605401	468901	2112200	2467100	2120100	540031	491620	2269600	548221	2250800	2190900	2319100	2555000	2653000	1819400	2113700	1844200	1822400	2874800	529816	528159	481980	433397	485951	590298	479290	587926	1517000	590286	489093	2413300	621634	441514	560101	1910500
E9QK62	E9QK62;Q8CHT1-2;Q8CHT1	Ephexin-1	Ngef	tr|E9QK62|E9QK62_MOUSE Ephexin-1 OS=Mus musculus OX=10090 GN=Ngef PE=1 SV=1;sp|Q8CHT1-2|NGEF_MOUSE Isoform 2 of Ephexin-1 OS=Mus musculus OX=10090 GN=Ngef;sp|Q8CHT1|NGEF_MOUSE Ephexin-1 OS=Mus musculus OX=10090 GN=Ngef PE=1 SV=1	3	1	1	1	2	2	2	82.208	2.8654	553875	605401	497680	558843	525747	504950	540031	491620	480085	548221	438801	597992	578268	529234	514150	590528	247890	180220	239770	271600	317330	411580	342280	433397	425530	410220	377320	464720	397080	342510	489093	300470	275460	408310	560101	482392
A0A571BDQ7	A0A571BDQ7	Riken cDNA 1810020O05 gene	1810020O05Rik	tr|A0A571BDQ7|A0A571BDQ7_MOUSE Riken cDNA 1810020O05 gene OS=Mus musculus OX=10090 GN=1810020O05Rik PE=4 SV=1	1	2	2	2	2	2	2	133.15	1.812	553875	605401	468901	558843	525747	504950	540031	491620	480085	548221	438801	597992	578268	529234	514150	590528	389375	371205	397794	478828	529816	528159	481980	433397	485951	590298	479290	587926	454553	590286	489093	469424	621634	441514	6803700	482392
E9Q6R7	E9Q6R7	Utrophin	Utrn	tr|E9Q6R7|E9Q6R7_MOUSE Utrophin OS=Mus musculus OX=10090 GN=Utrn PE=1 SV=1	6	5	5	5	2	2	2	392.7	6.2598	553875	605401	468901	558843	525747	2164000	540031	1187100	1870100	548221	438801	597992	578268	529234	1332600	590528	1087300	778590	1254000	2094300	529816	2860700	1056200	2275200	1494200	1021500	1515300	587926	454553	590286	1594500	1327400	621634	441514	560101	482392
O70451	O70451	Monocarboxylate transporter 2	Slc16a7	sp|O70451|MOT2_MOUSE Monocarboxylate transporter 2 OS=Mus musculus OX=10090 GN=Slc16a7 PE=1 SV=1	1	1	1	1	2.1	2.1	2.1	52.603	1.9468	553875	605401	468901	558843	525747	504950	540031	491620	480085	548221	438801	597992	578268	529234	514150	590528	389375	371205	397794	411220	529580	528159	768360	365520	605760	555000	722580	807010	786600	927010	489093	469424	621634	441514	560101	356120
Q3UKN6	Q3UKN6;P81117	Nucleobindin-2;Nesfatin-1	Nucb2	tr|Q3UKN6|Q3UKN6_MOUSE Nucleobindin-2 OS=Mus musculus OX=10090 GN=Nucb2 PE=1 SV=1;sp|P81117|NUCB2_MOUSE Nucleobindin-2 OS=Mus musculus OX=10090 GN=Nucb2 PE=1 SV=2	2	1	1	1	2.1	2.1	2.1	50.353	1.5611	553875	605401	468901	864870	712380	504950	948560	491620	480085	548221	438801	597992	578268	529234	577610	590528	459000	430800	836380	1426700	529816	1270700	481980	433397	485951	1213000	479290	587926	454553	613410	489093	469424	1060200	441514	892330	482392
A0A0R4J260	A0A0R4J260;B2RRE7	OTU domain-containing protein 4	Otud4	tr|A0A0R4J260|A0A0R4J260_MOUSE Ubiquitinyl hydrolase 1 OS=Mus musculus OX=10090 GN=Otud4 PE=1 SV=1;sp|B2RRE7|OTUD4_MOUSE OTU domain-containing protein 4 OS=Mus musculus OX=10090 GN=Otud4 PE=1 SV=1	2	2	2	2	2.1	2.1	2.1	122.93	2.0137	906090	1035200	468901	558843	525747	504950	540031	1246400	480085	548221	438801	1009100	578268	529234	514150	590528	1058300	1104600	397794	1079100	1322600	1544600	1308400	1094700	1398900	1417600	1169100	1057400	454553	1161900	1266800	710190	834050	932360	560101	1303500
B9EKJ3	B9EKJ3;Q80TL7-2;Q80TL7	Protein MON2 homolog	Mon2	tr|B9EKJ3|B9EKJ3_MOUSE Protein MON2 homolog OS=Mus musculus OX=10090 GN=Mon2 PE=1 SV=1;sp|Q80TL7-2|MON2_MOUSE Isoform 2 of Protein MON2 homolog OS=Mus musculus OX=10090 GN=Mon2;sp|Q80TL7|MON2_MOUSE Protein MON2 homolog OS=Mus musculus OX=10090 GN=Mon2 PE=1	3	2	2	2	2.1	2.1	2.1	188.35	3.0025	553875	605401	468901	558843	525747	504950	540031	491620	1164300	548221	776760	597992	578268	529234	514150	590528	659790	754150	1175300	793470	1255400	1153100	789360	1092200	846400	782600	617070	687750	649310	564560	924280	781000	662660	694040	560101	482392
Q8CH09	Q8CH09	SURP and G-patch domain-containing protein 2	Sugp2	sp|Q8CH09|SUGP2_MOUSE SURP and G-patch domain-containing protein 2 OS=Mus musculus OX=10090 GN=Sugp2 PE=1 SV=2	1	2	2	2	2.1	2.1	2.1	118.1	1.6056	553875	605401	468901	558843	525747	504950	540031	491620	480085	548221	438801	597992	578268	529234	514150	590528	389375	371205	397794	478828	529816	528159	481980	433397	485951	590298	479290	587926	454553	590286	489093	1190900	621634	441514	560101	482392
A0A1D5RLN8	A0A1D5RLN8;E9PYQ0	Radial spoke head 10 homolog B	Rsph10b	tr|A0A1D5RLN8|A0A1D5RLN8_MOUSE Radial spoke head 10 homolog B (Fragment) OS=Mus musculus OX=10090 GN=Rsph10b PE=4 SV=1;sp|E9PYQ0|RS10B_MOUSE Radial spoke head 10 homolog B OS=Mus musculus OX=10090 GN=Rsph10b PE=1 SV=1	2	1	1	1	2.2	2.2	2.2	53.326	1.5588	553875	605401	468901	558843	525747	504950	540031	491620	2276200	548221	438801	597992	578268	529234	514150	590528	389375	371205	397794	1854300	2165000	528159	481980	433397	485951	590298	479290	587926	454553	590286	489093	469424	621634	441514	560101	482392
Q5SWN2	Q5SWN2;Q8VEE4	Replication protein A 70 kDa DNA-binding subunit;Replication protein A 70 kDa DNA-binding subunit, N-terminally processed	Rpa1	tr|Q5SWN2|Q5SWN2_MOUSE Replication protein A subunit OS=Mus musculus OX=10090 GN=Rpa1 PE=1 SV=2;sp|Q8VEE4|RFA1_MOUSE Replication protein A 70 kDa DNA-binding subunit OS=Mus musculus OX=10090 GN=Rpa1 PE=1 SV=1	2	1	1	1	2.2	2.2	2.2	71.413	1.7337	728120	605401	468901	558843	525747	504950	540031	491620	480085	548221	438801	597992	578268	529234	514150	590528	389375	371205	397794	478828	529816	528159	481980	433397	485951	590298	479290	587926	454553	590286	489093	469424	621634	441514	560101	482392
Q91Z96-2	Q91Z96-2;Q91Z96	BMP-2-inducible protein kinase	Bmp2k	sp|Q91Z96-2|BMP2K_MOUSE Isoform 2 of BMP-2-inducible protein kinase OS=Mus musculus OX=10090 GN=Bmp2k;sp|Q91Z96|BMP2K_MOUSE BMP-2-inducible protein kinase OS=Mus musculus OX=10090 GN=Bmp2k PE=1 SV=1	2	1	1	1	2.3	2.3	2.3	72.514	2.9787	553875	605401	2465200	558843	525747	504950	540031	491620	480085	548221	438801	597992	578268	529234	514150	590528	944130	371205	1010800	1785300	3435000	1795100	2436600	2317900	485951	1520700	1137700	587926	1186000	590286	1458200	1339900	1674700	441514	560101	482392
P16056	P16056;F8VQL0;F6X333	Hepatocyte growth factor receptor;Receptor protein-tyrosine kinase	Met	sp|P16056|MET_MOUSE Hepatocyte growth factor receptor OS=Mus musculus OX=10090 GN=Met PE=1 SV=1;tr|F8VQL0|F8VQL0_MOUSE HGF/SF receptor OS=Mus musculus OX=10090 GN=Met PE=1 SV=1;tr|F6X333|F6X333_MOUSE Hepatocyte growth factor receptor (Fragment) OS=Mus musc	3	2	2	2	2.3	2.3	2.3	153.55	1.7135	553875	605401	468901	558843	525747	504950	540031	491620	480085	548221	438801	597992	578268	529234	514150	590528	389375	371205	397794	478828	529816	528159	481980	433397	485951	590298	754050	587926	573610	590770	489093	469424	621634	441514	560101	482392
A0A0A6YXL6	A0A0A6YXL6;E9Q3Y4;Q9ESE1-2;Q9ESE1;A0A0A6YXX3;Q9ESE1-3;Q8BSM6	Lipopolysaccharide-responsive and beige-like anchor protein	Lrba	tr|A0A0A6YXL6|A0A0A6YXL6_MOUSE Lipopolysaccharide-responsive and beige-like anchor protein OS=Mus musculus OX=10090 GN=Lrba PE=1 SV=1;tr|E9Q3Y4|E9Q3Y4_MOUSE Lipopolysaccharide-responsive and beige-like anchor protein OS=Mus musculus OX=10090 GN=Lrba PE=1 S	9	5	5	3	2.3	2.3	1.3	309.37	4.8977	553875	605401	7248600	10244000	6722200	24419000	6620900	8635800	8801000	4766300	11283000	597992	10774000	10328000	9021700	11873000	389375	11211000	5693500	478828	529816	528159	481980	433397	485951	590298	479290	587926	454553	590286	489093	469424	621634	441514	560101	482392
Q9Z2L6	Q9Z2L6	Multiple inositol polyphosphate phosphatase 1	Minpp1	sp|Q9Z2L6|MINP1_MOUSE Multiple inositol polyphosphate phosphatase 1 OS=Mus musculus OX=10090 GN=Minpp1 PE=1 SV=3	1	1	1	1	2.3	2.3	2.3	54.537	2.2211	1547100	605401	468901	1195400	525747	1156800	540031	1234700	480085	1094000	934030	597992	578268	787210	1395300	590528	1497000	1375100	1925000	1303800	1598200	1297800	1542200	433397	1228400	1708600	479290	2344900	848000	590286	911950	1307600	621634	748630	1260000	1246800
Q8BTI8-3	Q8BTI8-3;Q8BTI8-2;Q8BTI8;A0A087WPS9;A0A087WRX8;A0A3B2W3Z4	Serine/arginine repetitive matrix protein 2	Srrm2	sp|Q8BTI8-3|SRRM2_MOUSE Isoform 3 of Serine/arginine repetitive matrix protein 2 OS=Mus musculus OX=10090 GN=Srrm2;sp|Q8BTI8-2|SRRM2_MOUSE Isoform 2 of Serine/arginine repetitive matrix protein 2 OS=Mus musculus OX=10090 GN=Srrm2;sp|Q8BTI8|SRRM2_MOUSE Seri	6	4	4	4	2.3	2.3	2.3	285.15	4.0515	553875	605401	468901	558843	525747	504950	540031	491620	480085	548221	438801	597992	578268	529234	514150	590528	389375	371205	3119200	4949200	3394100	3697000	1553000	433397	2910000	590298	2481400	587926	2824700	590286	2544400	2693200	621634	3300900	560101	482392
Q920R0	Q920R0;Q920R0-2	Alsin	Als2	sp|Q920R0|ALS2_MOUSE Alsin OS=Mus musculus OX=10090 GN=Als2 PE=1 SV=3;sp|Q920R0-2|ALS2_MOUSE Isoform 2 of Alsin OS=Mus musculus OX=10090 GN=Als2	2	2	2	2	2.4	2.4	2.4	182.56	5.5933	553875	605401	426810	527730	525747	406610	491010	763770	748890	703850	890340	597992	578268	529234	514150	590528	877630	570890	385150	478828	529816	528159	685520	788620	791300	686070	479290	836790	900230	590286	827130	676780	604470	842850	560101	686750
G5E8K5	G5E8K5;S4R2K9;G5E8K5-3;G5E8K5-2;S4R2S8;G5E8K3;G5E8K2;S4R1S2;A0A1W2P812;S4R2J6;S4R236;S4R165;S4R2F5;S4R187;S4R2C1;S4R1X7;G3X971;A0A087WNU5;G5E8K5-4;G5E8K5-5;G5E8K5-6	Ankyrin-3	Ank3	sp|G5E8K5|ANK3_MOUSE Ankyrin-3 OS=Mus musculus OX=10090 GN=Ank3 PE=1 SV=1;tr|S4R2K9|S4R2K9_MOUSE Ankyrin-3 (Fragment) OS=Mus musculus OX=10090 GN=Ank3 PE=1 SV=1;sp|G5E8K5-3|ANK3_MOUSE Isoform 3 of Ankyrin-3 OS=Mus musculus OX=10090 GN=Ank3;sp|G5E8K5-2|ANK3	23	3	3	3	2.4	2.4	2.4	214.06	2.1963	553875	605401	5363300	2510100	2568700	2240800	540031	2596800	2840400	548221	2959800	3445400	2724800	1307700	2158400	3289300	4321100	3810200	3280300	478828	529816	528159	481980	433397	485951	590298	479290	3283500	454553	590286	3404900	3327300	621634	4107100	560101	3531200
G3X9K3	G3X9K3;D3YYK9	Brefeldin A-inhibited guanine nucleotide-exchange protein 1	Arfgef1	sp|G3X9K3|BIG1_MOUSE Brefeldin A-inhibited guanine nucleotide-exchange protein 1 OS=Mus musculus OX=10090 GN=Arfgef1 PE=1 SV=1;tr|D3YYK9|D3YYK9_MOUSE Brefeldin A-inhibited guanine nucleotide-exchange protein 1 OS=Mus musculus OX=10090 GN=Arfgef1 PE=1 SV=1	2	4	2	2	2.4	1.1	1.1	208.5	4.7605	553875	605401	468901	558843	525747	804580	540031	626580	922090	548221	438801	597992	671270	529234	742330	590528	797300	758340	889010	478828	1176800	528159	814740	830750	485951	590298	954250	587926	454553	590286	936430	469424	621634	441514	685880	602000
Q8BXA5	Q8BXA5	Cleft lip and palate transmembrane protein 1-like protein	Clptm1l	sp|Q8BXA5|CLP1L_MOUSE Cleft lip and palate transmembrane protein 1-like protein OS=Mus musculus OX=10090 GN=Clptm1l PE=1 SV=1	1	1	1	1	2.4	2.4	2.4	62.183	1.5744	553875	605401	468901	1639400	525747	1405400	540031	491620	480085	1886300	1253900	597992	578268	529234	1780100	590528	389375	371205	397794	478828	529816	528159	481980	433397	485951	1690200	479290	1937400	1930500	590286	489093	469424	621634	441514	560101	482392
Q9QZS0	Q9QZS0	Collagen alpha-3(IV) chain;Tumstatin	Col4a3	sp|Q9QZS0|CO4A3_MOUSE Collagen alpha-3(IV) chain OS=Mus musculus OX=10090 GN=Col4a3 PE=1 SV=2	1	3	3	3	2.4	2.4	2.4	161.72	1.7012	553875	605401	468901	558843	525747	504950	540031	491620	480085	548221	438801	597992	578268	529234	514150	590528	389375	371205	397794	478828	2691600	528159	481980	433397	485951	590298	479290	587926	454553	590286	489093	469424	621634	441514	560101	482392
Q99J23	Q99J23	GH3 domain-containing protein	Ghdc	sp|Q99J23|GHDC_MOUSE GH3 domain-containing protein OS=Mus musculus OX=10090 GN=Ghdc PE=2 SV=2	1	1	1	1	2.4	2.4	2.4	58.507	11.327	1742300	1735100	1572900	1492900	1817900	1972900	1439500	1880200	1507900	1463400	1909800	1735100	1917000	1617300	1779700	1900100	2003100	2051600	1664900	1173100	1315100	1586800	1315700	1724400	1693600	2101000	2208700	2999600	2172200	1918100	1569000	1234600	1347200	1865700	1702600	2002500
B2RXQ2	B2RXQ2;B2RXW8;S4R1D4	Ppfia1 protein	Ppfia1	tr|B2RXQ2|B2RXQ2_MOUSE Ppfia1 protein OS=Mus musculus OX=10090 GN=Ppfia1 PE=1 SV=1;tr|B2RXW8|B2RXW8_MOUSE Ppfia1 protein OS=Mus musculus OX=10090 GN=Ppfia1 PE=1 SV=1;tr|S4R1D4|S4R1D4_MOUSE Protein tyrosine phosphatase, receptor type, f polypeptide (PTPRF),	3	2	2	2	2.4	2.4	2.4	142.67	1.8483	553875	1216100	468901	1532100	525747	504950	540031	491620	1333600	795920	438801	597992	578268	529234	514150	590528	1217500	1346000	397794	478828	529816	528159	481980	433397	485951	590298	479290	587926	454553	590286	489093	469424	1286200	441514	560101	482392
F8VPU6	F8VPU6	Ubiquitin carboxyl-terminal hydrolase	Usp9y	tr|F8VPU6|F8VPU6_MOUSE Ubiquitinyl hydrolase 1 OS=Mus musculus OX=10090 GN=Usp9y PE=1 SV=1	1	6	1	1	2.4	0.4	0.4	292.26	13.61	2532300	605401	468901	558843	525747	504950	540031	491620	480085	548221	438801	597992	578268	529234	514150	590528	389375	371205	397794	478828	529816	528159	481980	433397	485951	590298	479290	587926	454553	590286	489093	469424	621634	441514	560101	482392
E9PUE8	E9PUE8;P70170-3;P70170-2;P70170	ATP-binding cassette sub-family C member 9	Abcc9	tr|E9PUE8|E9PUE8_MOUSE ATP-binding cassette sub-family C member 9 OS=Mus musculus OX=10090 GN=Abcc9 PE=1 SV=1;sp|P70170-3|ABCC9_MOUSE Isoform SUR2C of ATP-binding cassette sub-family C member 9 OS=Mus musculus OX=10090 GN=Abcc9;sp|P70170-2|ABCC9_MOUSE Isof	4	3	3	3	2.5	2.5	2.5	172.8	3.8961	553875	605401	468901	558843	525747	1798800	540031	491620	1326000	548221	438801	597992	578268	529234	514150	590528	613960	1098300	2025600	1812200	1351200	1546600	1004300	1912200	1652300	590298	1426200	587926	454553	1546400	847730	1728900	1093600	1047900	560101	742620
A2AFQ0	A2AFQ0;Q7TMY8-4;Q7TMY8-3;Q7TMY8;Q7TMY8-2	E3 ubiquitin-protein ligase HUWE1	Huwe1	tr|A2AFQ0|A2AFQ0_MOUSE HECT-type E3 ubiquitin transferase OS=Mus musculus OX=10090 GN=Huwe1 PE=1 SV=1;sp|Q7TMY8-4|HUWE1_MOUSE Isoform 4 of E3 ubiquitin-protein ligase HUWE1 OS=Mus musculus OX=10090 GN=Huwe1;sp|Q7TMY8-3|HUWE1_MOUSE Isoform 3 of E3 ubiquitin	6	6	6	6	2.5	2.5	2.5	482.69	7.6721	1684000	1629800	1551600	1301800	780900	1722900	1527800	2061700	1805000	1127400	2416200	1714000	1679300	1743200	1574700	1519400	2077300	1799100	1625800	2227100	2145300	2357400	1743100	1291400	1681100	1361500	1535100	587926	1168200	1553700	1720300	1898000	1555800	1226000	1396400	1762200
P11881-8	P11881-8;P11881-7;P11881-6;P11881-5;P11881-4;P11881-2;P11881-3;P11881	Inositol 1,4,5-trisphosphate receptor type 1	Itpr1	sp|P11881-8|ITPR1_MOUSE Isoform 8 of Inositol 1,4,5-trisphosphate receptor type 1 OS=Mus musculus OX=10090 GN=Itpr1;sp|P11881-7|ITPR1_MOUSE Isoform 7 of Inositol 1,4,5-trisphosphate receptor type 1 OS=Mus musculus OX=10090 GN=Itpr1;sp|P11881-6|ITPR1_MOUSE	8	6	3	3	2.5	1.7	1.7	306.86	5.0897	553875	605401	1240800	558843	1206500	1390100	540031	926010	480085	548221	438801	597992	1172500	529234	1128000	1190900	1088300	1358600	1358500	1182800	529816	1341000	1214500	1232500	485951	1196800	1372200	587926	1263500	590286	489093	989730	1016900	441514	560101	1119700
A0A1Y7VLN4	A0A1Y7VLN4;E9QKQ5;A0A5F8MQ53;A0A5F8MPG1;Q91ZP3-2;Q91ZP3	Phosphatidate phosphatase LPIN1	Lpin1	tr|A0A1Y7VLN4|A0A1Y7VLN4_MOUSE Phosphatidate phosphatase OS=Mus musculus OX=10090 GN=Lpin1 PE=1 SV=1;tr|E9QKQ5|E9QKQ5_MOUSE Phosphatidate phosphatase OS=Mus musculus OX=10090 GN=Lpin1 PE=1 SV=2;tr|A0A5F8MQ53|A0A5F8MQ53_MOUSE Phosphatidate phosphatase OS=Mu	6	1	1	1	2.5	2.5	2.5	98.535	1.9966	553875	605401	1834100	558843	525747	504950	1221500	1240900	480085	548221	438801	736010	578268	529234	514150	590528	1488400	2611200	785510	478828	683110	732630	1996900	1599800	1534500	1120100	622220	824410	611650	907130	1523900	2298700	2444200	485440	560101	482392
Q9CXA2	Q9CXA2	Trans-L-3-hydroxyproline dehydratase	L3hypdh	sp|Q9CXA2|T3HPD_MOUSE Trans-L-3-hydroxyproline dehydratase OS=Mus musculus OX=10090 GN=L3hypdh PE=1 SV=1	1	1	1	1	2.5	2.5	2.5	37.804	1.6165	553875	605401	708390	558843	335940	504950	540031	491620	480085	548221	438801	597992	578268	662800	530820	590528	389375	371205	397794	478828	529816	528159	481980	433397	485951	590298	479290	711350	454553	590286	489093	469424	621634	441514	560101	482392
Q9Z315	Q9Z315	U4/U6.U5 tri-snRNP-associated protein 1	Sart1	sp|Q9Z315|SNUT1_MOUSE U4/U6.U5 tri-snRNP-associated protein 1 OS=Mus musculus OX=10090 GN=Sart1 PE=1 SV=1	1	1	1	1	2.5	2.5	2.5	90.884	2.1039	553875	605401	468901	558843	525747	504950	540031	491620	480085	548221	438801	597992	578268	529234	514150	590528	389375	371205	449830	478828	529816	568760	481980	433397	685870	590298	479290	485950	454553	590286	489093	469424	415980	484940	560101	482392
E9Q6M3	E9Q6M3;E9Q5G8;A0A3B2W7H5;A0A3B2WCF4	Zinc finger protein 995	Zfp995	tr|E9Q6M3|E9Q6M3_MOUSE Zinc finger protein 995 OS=Mus musculus OX=10090 GN=Zfp995 PE=4 SV=1;tr|E9Q5G8|E9Q5G8_MOUSE Zinc finger protein 820 OS=Mus musculus OX=10090 GN=Zfp820 PE=4 SV=1;tr|A0A3B2W7H5|A0A3B2W7H5_MOUSE Zinc finger protein 820 OS=Mus musculus O	4	1	1	1	2.5	2.5	2.5	51.124	2.2218	553875	2765400	468901	558843	525747	504950	540031	491620	2031400	2496800	438801	597992	578268	529234	2831500	590528	2383800	371205	397794	478828	529816	528159	481980	433397	2258100	590298	1750300	587926	454553	590286	489093	469424	2514900	441514	1959900	482392
Q8VI75	Q8VI75;Q5U4C5	Importin-4	Ipo4	sp|Q8VI75|IPO4_MOUSE Importin-4 OS=Mus musculus OX=10090 GN=Ipo4 PE=1 SV=1;tr|Q5U4C5|Q5U4C5_MOUSE Importin-4 OS=Mus musculus OX=10090 GN=Ipo4 PE=1 SV=1	2	2	2	2	2.6	2.6	2.6	119.27	3.4945	192800	605401	416690	308060	357680	280050	266850	396640	397700	318000	403510	273850	337740	256410	121220	229970	308860	362850	349440	392620	254430	566040	401820	310950	365570	590298	408630	211500	303120	310330	439770	342210	327230	313190	298770	272260
Q8BKC5	Q8BKC5;Q8BKC5-2	Importin-5	Ipo5	sp|Q8BKC5|IPO5_MOUSE Importin-5 OS=Mus musculus OX=10090 GN=Ipo5 PE=1 SV=3;sp|Q8BKC5-2|IPO5_MOUSE Isoform 2 of Importin-5 OS=Mus musculus OX=10090 GN=Ipo5	2	2	2	2	2.6	2.6	2.6	123.59	2.8453	553875	1064800	1129900	558843	795020	504950	540031	491620	480085	548221	1022500	597992	578268	1109700	514150	590528	943100	1046200	1071000	478828	978750	1061500	1040600	822430	1053600	590298	1062600	933100	1097500	864950	1186800	898900	621634	441514	717810	992520
Q9EQW7	Q9EQW7;F8VQ75	Kinesin-like protein KIF13A;Kinesin-like protein	Kif13a	sp|Q9EQW7|KI13A_MOUSE Kinesin-like protein KIF13A OS=Mus musculus OX=10090 GN=Kif13a PE=1 SV=1;tr|F8VQ75|F8VQ75_MOUSE Kinesin-like protein KIF13A OS=Mus musculus OX=10090 GN=Kif13a PE=1 SV=1	3	3	1	1	2.6	1.5	1.5	195.81	1.7151	553875	605401	468901	558843	525747	504950	540031	491620	480085	548221	438801	597992	578268	529234	514150	590528	389375	371205	397794	478828	529816	528159	481980	433397	485951	590298	479290	587926	454553	590286	489093	469424	621634	441514	560101	482392
Q6QI06-2	Q6QI06-2;Q6QI06	Rapamycin-insensitive companion of mTOR	Rictor	sp|Q6QI06-2|RICTR_MOUSE Isoform 2 of Rapamycin-insensitive companion of mTOR OS=Mus musculus OX=10090 GN=Rictor;sp|Q6QI06|RICTR_MOUSE Rapamycin-insensitive companion of mTOR OS=Mus musculus OX=10090 GN=Rictor PE=1 SV=2	2	3	3	3	2.6	2.6	2.6	174.27	6.7943	553875	605401	468901	558843	525747	1214700	540031	1300800	480085	548221	438801	861270	1265800	529234	514150	590528	730720	827630	1201600	1230700	1006800	1094800	796190	1072500	485951	590298	1343500	587926	1311000	1268800	1156500	1177500	662710	811060	560101	865970
Q4W8U9	Q4W8U9;Q03517	Secretogranin-2;Secretoneurin;Manserin	Scg2	tr|Q4W8U9|Q4W8U9_MOUSE Manserin OS=Mus musculus OX=10090 GN=Scg2 PE=1 SV=1;sp|Q03517|SCG2_MOUSE Secretogranin-2 OS=Mus musculus OX=10090 GN=Scg2 PE=1 SV=1	2	1	1	1	2.6	2.6	2.6	66.365	3.1409	553875	605401	468901	558843	525747	504950	540031	3103500	480085	548221	438801	597992	578268	529234	514150	590528	389375	371205	397794	478828	529816	528159	481980	433397	485951	590298	479290	5284500	454553	590286	489093	469424	621634	441514	560101	482392
E9Q634	E9Q634	Unconventional myosin-Ie	Myo1e	sp|E9Q634|MYO1E_MOUSE Unconventional myosin-Ie OS=Mus musculus OX=10090 GN=Myo1e PE=1 SV=1	1	2	1	1	2.6	1.1	1.1	126.82	21.9	553875	605401	468901	558843	525747	504950	540031	491620	480085	548221	438801	597992	578268	529234	514150	590528	1480300	1826200	1265800	478828	529816	528159	481980	433397	485951	590298	479290	587926	454553	590286	489093	1460700	621634	441514	1280300	482392
A2APL5	A2APL5;P43006-3;P43006-2;P43006	Amino acid transporter;Excitatory amino acid transporter 2	Slc1a2	tr|A2APL5|A2APL5_MOUSE Amino acid transporter OS=Mus musculus OX=10090 GN=Slc1a2 PE=1 SV=1;sp|P43006-3|EAA2_MOUSE Isoform Glt-1B of Excitatory amino acid transporter 2 OS=Mus musculus OX=10090 GN=Slc1a2;sp|P43006-2|EAA2_MOUSE Isoform Glt-1A of Excitatory a	4	1	1	1	2.7	2.7	2.7	60.875	2.7894	553875	605401	644750	557910	513420	646090	285550	491620	977350	548221	152200	335050	578268	529234	514150	590528	431510	655510	876060	578090	716170	797380	656510	587250	653590	650220	899060	753330	687190	557200	488640	482960	723480	562520	560101	493120
B1AZ46	B1AZ46;Q8BKX1-4;Q8BKX1-3;Q8BKX1-2;Q8BKX1	Brain-specific angiogenesis inhibitor 1-associated protein 2	Baiap2	tr|B1AZ46|B1AZ46_MOUSE Brain-specific angiogenesis inhibitor 1-associated protein 2 OS=Mus musculus OX=10090 GN=Baiap2 PE=1 SV=1;sp|Q8BKX1-4|BAIP2_MOUSE Isoform 4 of Brain-specific angiogenesis inhibitor 1-associated protein 2 OS=Mus musculus OX=10090 GN=B	5	1	1	1	2.7	2.7	2.7	57.681	2.0299	553875	605401	468901	558843	525747	2008700	747100	491620	1828900	548221	438801	597992	578268	529234	960260	590528	782850	1114800	901930	1417200	529816	1323300	481980	433397	485951	1418600	1567000	1344000	2394300	1206600	489093	1657200	1403900	1042000	1006400	1572600
A2AMH3	A2AMH3;A2AMH5;A2AMH4;Q6X893;Q6X893-2	Choline transporter-like protein 1	Slc44a1	tr|A2AMH3|A2AMH3_MOUSE Choline transporter-like protein 1 OS=Mus musculus OX=10090 GN=Slc44a1 PE=1 SV=1;tr|A2AMH5|A2AMH5_MOUSE Choline transporter-like protein 1 OS=Mus musculus OX=10090 GN=Slc44a1 PE=1 SV=1;tr|A2AMH4|A2AMH4_MOUSE Choline transporter-like	5	1	1	1	2.7	2.7	2.7	59.117	3.1649	553875	1560300	468901	558843	525747	504950	540031	491620	1481400	548221	438801	597992	578268	842730	514150	590528	389375	1561400	1053800	1469700	1718900	1179600	2112400	1810000	1972400	1467900	1847300	1286000	1088200	1113900	1964300	1157100	1611900	1284900	1069200	1145100
Q9CSH3	Q9CSH3	Exosome complex exonuclease RRP44	Dis3	sp|Q9CSH3|RRP44_MOUSE Exosome complex exonuclease RRP44 OS=Mus musculus OX=10090 GN=Dis3 PE=1 SV=4	1	2	2	2	2.7	2.7	2.7	108.84	2.3834	553875	605401	993590	1252000	525747	504950	540031	491620	480085	548221	438801	597992	578268	529234	514150	590528	389375	371205	397794	478828	529816	528159	481980	433397	485951	590298	479290	587926	454553	590286	489093	469424	621634	441514	560101	482392
P97503	P97503	Homeobox protein Nkx-3.2	Nkx3-2	sp|P97503|NKX32_MOUSE Homeobox protein Nkx-3.2 OS=Mus musculus OX=10090 GN=Nkx3-2 PE=1 SV=2	1	1	1	1	2.7	2.7	2.7	35.167	1.6036	553875	605401	468901	558843	525747	504950	540031	491620	480085	548221	438801	597992	578268	529234	13744000	16032000	389375	371205	397794	478828	529816	528159	481980	433397	485951	590298	479290	587926	454553	590286	489093	469424	621634	441514	560101	482392
G3UYQ2	G3UYQ2;A0A1B0GX81;G3UZT6;Q3UF95;Q9Z1R2;G3UXT8	Large proline-rich protein BAG6	Bag6	tr|G3UYQ2|G3UYQ2_MOUSE BCL2-associated athanogene 6 OS=Mus musculus OX=10090 GN=Bag6 PE=1 SV=1;tr|A0A1B0GX81|A0A1B0GX81_MOUSE BCL2-associated athanogene 6 (Fragment) OS=Mus musculus OX=10090 GN=Bag6 PE=1 SV=1;tr|G3UZT6|G3UZT6_MOUSE BCL2-associated athanoge	6	2	2	2	2.7	2.7	2.7	113.37	4.9248	4081900	605401	468901	558843	525747	504950	3865500	491620	3854000	548221	438801	597992	3564700	3883200	3884100	3638400	4651400	5451900	4591900	478828	529816	5208800	3910400	433397	3879800	2954900	4569400	587926	454553	590286	489093	5038600	621634	441514	3638600	3776000
A0A0R4J0W6	A0A0R4J0W6;Q9CRC8	Leucine-rich repeat-containing protein 40	Lrrc40	tr|A0A0R4J0W6|A0A0R4J0W6_MOUSE Leucine-rich repeat-containing protein 40 OS=Mus musculus OX=10090 GN=Lrrc40 PE=1 SV=1;sp|Q9CRC8|LRC40_MOUSE Leucine-rich repeat-containing protein 40 OS=Mus musculus OX=10090 GN=Lrrc40 PE=1 SV=2	2	1	1	1	2.7	2.7	2.7	68.048	2.8374	524990	594230	655960	528590	485980	560640	540031	599440	488000	548221	438801	581360	578268	529234	522920	590528	505910	492060	682670	666040	529816	853750	481980	716750	599080	533150	557490	587926	454553	590286	642680	405160	621634	561370	383190	501480
Q8CC47	Q8CC47;Q571E4	N-acetylgalactosamine-6-sulfatase	Galns	tr|Q8CC47|Q8CC47_MOUSE N-acetylgalactosamine-6-sulfatase OS=Mus musculus OX=10090 GN=Galns PE=1 SV=1;sp|Q571E4|GALNS_MOUSE N-acetylgalactosamine-6-sulfatase OS=Mus musculus OX=10090 GN=Galns PE=1 SV=2	2	1	1	1	2.7	2.7	2.7	48.555	3.4947	1150300	605401	468901	558843	1269300	504950	3429500	1304300	480085	1166200	1524600	2385100	578268	529234	1887000	1098300	1260000	371205	686410	478828	529816	528159	481980	433397	485951	590298	479290	587926	454553	590286	864100	469424	1759600	441514	1042800	873530
A2AI91	A2AI91;A2AI89;A2AI88;A2AI87;P18826-2;P18826	Phosphorylase b kinase regulatory subunit alpha, skeletal muscle isoform	Phka1	tr|A2AI91|A2AI91_MOUSE Phosphorylase b kinase regulatory subunit OS=Mus musculus OX=10090 GN=Phka1 PE=1 SV=1;tr|A2AI89|A2AI89_MOUSE Phosphorylase b kinase regulatory subunit OS=Mus musculus OX=10090 GN=Phka1 PE=1 SV=1;tr|A2AI88|A2AI88_MOUSE Phosphorylase b	6	2	2	2	2.7	2.7	2.7	132.32	4.5196	553875	1144300	468901	558843	525747	504950	540031	1933300	1718700	1414000	1907400	1249200	1302500	1734800	514150	590528	1677100	1121900	966320	478828	529816	528159	1186800	433397	1175700	590298	479290	587926	454553	590286	2433900	469424	621634	441514	560101	1504900
A2AWP6	A2AWP6;A2AWP8-5;A2AWP8-3;A2AWP8-2;A2AWP8-4;A2AWP8;F6S3V7	Rho guanine nucleotide exchange factor 10-like protein	Arhgef10l	tr|A2AWP6|A2AWP6_MOUSE Rho guanine nucleotide exchange factor 10-like protein OS=Mus musculus OX=10090 GN=Arhgef10l PE=1 SV=1;sp|A2AWP8-5|ARGAL_MOUSE Isoform 5 of Rho guanine nucleotide exchange factor 10-like protein OS=Mus musculus OX=10090 GN=Arhgef10l;	7	2	2	2	2.7	2.7	2.7	113.98	2.2664	553875	605401	621470	558843	525747	504950	540031	491620	661140	548221	438801	597992	578268	529234	514150	590528	389375	371205	397794	478828	529816	528159	481980	433397	485951	590298	479290	587926	454553	590286	489093	469424	621634	441514	560101	482392
E9PUM4	E9PUM4;A0A1L1SQ51;Q71LX4;A0A1L1SQP9;Q8CDM9;A0A1L1SRI1	Talin-2	Tln2	tr|E9PUM4|E9PUM4_MOUSE Talin-2 OS=Mus musculus OX=10090 GN=Tln2 PE=1 SV=1;tr|A0A1L1SQ51|A0A1L1SQ51_MOUSE Talin-2 OS=Mus musculus OX=10090 GN=Tln2 PE=1 SV=1;sp|Q71LX4|TLN2_MOUSE Talin-2 OS=Mus musculus OX=10090 GN=Tln2 PE=1 SV=3;tr|A0A1L1SQP9|A0A1L1SQP9_MOU	6	4	3	3	2.7	2.3	2.3	271.66	1.8389	553875	605401	468901	558843	525747	504950	540031	491620	480085	548221	438801	597992	168090	529234	514150	590528	389375	371205	397794	478828	529816	528159	179860	433397	485951	590298	479290	587926	454553	590286	489093	469424	621634	441514	560101	482392
A0A0R4J0U8	A0A0R4J0U8;A2RSY6-2;A2RSY6	TRMT1-like protein	Trmt1l	tr|A0A0R4J0U8|A0A0R4J0U8_MOUSE TRMT1-like protein OS=Mus musculus OX=10090 GN=Trmt1l PE=1 SV=1;sp|A2RSY6-2|TRM1L_MOUSE Isoform 2 of TRMT1-like protein OS=Mus musculus OX=10090 GN=Trmt1l;sp|A2RSY6|TRM1L_MOUSE TRMT1-like protein OS=Mus musculus OX=10090 GN=T	3	1	1	1	2.7	2.7	2.7	80.919	2.2801	553875	605401	940800	409480	525747	504950	540031	491620	480085	548221	438801	597992	578268	529234	514150	590528	389375	371205	397794	478828	529816	528159	741700	690570	485951	590298	775080	587926	747710	590286	543440	469424	621634	441514	560101	482392
A2AFF6	A2AFF6;O35638	Cohesin subunit SA-2	Stag2	tr|A2AFF6|A2AFF6_MOUSE Cohesin subunit SA-2 OS=Mus musculus OX=10090 GN=Stag2 PE=1 SV=1;sp|O35638|STAG2_MOUSE Cohesin subunit SA-2 OS=Mus musculus OX=10090 GN=Stag2 PE=1 SV=3	2	2	2	2	2.8	2.8	2.8	145.7	1.9374	553875	605401	468901	558843	525747	196970	165260	173600	480085	548221	148370	597992	578268	529234	209820	152600	389375	138310	139890	478828	529816	528159	481980	433397	485951	590298	479290	587926	454553	590286	489093	469424	621634	441514	560101	482392
O55106	O55106	Striatin	Strn	sp|O55106|STRN_MOUSE Striatin OS=Mus musculus OX=10090 GN=Strn PE=1 SV=2	1	1	1	1	2.8	2.8	2.8	85.965	1.6331	553875	605401	468901	558843	525747	504950	540031	491620	480085	548221	438801	597992	578268	529234	514150	590528	389375	371205	397794	478828	529816	528159	1432500	433397	485951	590298	479290	587926	454553	590286	489093	469424	621634	441514	560101	482392
A0A2U3TZ56	A0A2U3TZ56;Q78IQ7-2;Q78IQ7	Zinc transporter ZIP4	Slc39a4	tr|A0A2U3TZ56|A0A2U3TZ56_MOUSE Zinc transporter ZIP4 OS=Mus musculus OX=10090 GN=Slc39a4 PE=1 SV=1;sp|Q78IQ7-2|S39A4_MOUSE Isoform 2 of Zinc transporter ZIP4 OS=Mus musculus OX=10090 GN=Slc39a4;sp|Q78IQ7|S39A4_MOUSE Zinc transporter ZIP4 OS=Mus musculus OX	3	1	1	1	2.8	2.8	2.8	65.167	4.6061	553875	605401	468901	558843	525747	504950	540031	491620	480085	548221	438801	597992	578268	529234	514150	590528	389375	371205	397794	478828	529816	528159	2544400	2377900	1503500	1043300	2293100	587926	454553	1611500	489093	1815000	1433500	441514	560101	482392
A0A0J9YUE9	A0A0J9YUE9;A0A0J9YUN4;P39053-5;P39053-3;P39053-6;P39053-4;P39053	Dynamin-1	Dnm1	tr|A0A0J9YUE9|A0A0J9YUE9_MOUSE Dynamin GTPase OS=Mus musculus OX=10090 GN=Dnm1 PE=1 SV=1;tr|A0A0J9YUN4|A0A0J9YUN4_MOUSE Dynamin GTPase OS=Mus musculus OX=10090 GN=Dnm1 PE=1 SV=1;sp|P39053-5|DYN1_MOUSE Isoform 5 of Dynamin-1 OS=Mus musculus OX=10090 GN=Dnm1	7	3	1	1	2.9	0.8	0.8	94.032	2.1374	553875	605401	468901	558843	525747	504950	540031	491620	480085	548221	438801	597992	578268	529234	514150	590528	389375	371205	397794	478828	529816	528159	481980	433397	485951	590298	479290	3437200	454553	590286	489093	469424	621634	441514	560101	482392
P0C191	P0C191	Platelet glycoprotein VI	Gp6	sp|P0C191|GPVI_MOUSE Platelet glycoprotein VI OS=Mus musculus OX=10090 GN=Gp6 PE=1 SV=2	1	1	1	1	2.9	2.9	2.9	34.594	1.5705	553875	605401	468901	558843	525747	504950	540031	491620	480085	548221	438801	597992	578268	529234	514150	590528	389375	371205	397794	478828	529816	528159	481980	433397	485951	590298	479290	587926	454553	590286	489093	469424	621634	441514	560101	482392
Q9QZI8	Q9QZI8	Serine incorporator 1	Serinc1	sp|Q9QZI8|SERC1_MOUSE Serine incorporator 1 OS=Mus musculus OX=10090 GN=Serinc1 PE=1 SV=1	1	1	1	1	2.9	2.9	2.9	50.508	3.7795	553875	605401	468901	1038200	1594600	1420500	778830	1187300	1243600	548221	1238100	597992	578268	529234	514150	590528	1594500	1058400	1243600	1497500	1141500	955370	481980	1210300	485951	1089300	1185900	739640	1122900	1386800	1255600	1006400	621634	801610	560101	1538200
P13439	P13439	Uridine 5-monophosphate synthase;Orotate phosphoribosyltransferase;Orotidine 5-phosphate decarboxylase	Umps	sp|P13439|UMPS_MOUSE Uridine 5-monophosphate synthase OS=Mus musculus OX=10090 GN=Umps PE=1 SV=3	1	1	1	1	2.9	2.9	2.9	52.292	2.5603	553875	605401	1504500	558843	525747	504950	540031	491620	480085	548221	438801	597992	578268	529234	514150	590528	389375	371205	397794	478828	529816	1306300	481980	1936300	485951	1690000	1241200	587926	1464800	590286	1867200	469424	621634	441514	560101	1587100
D3YU58	D3YU58;Q9WVM3	Anaphase-promoting complex subunit 7	Anapc7	tr|D3YU58|D3YU58_MOUSE Anaphase-promoting complex subunit 7 OS=Mus musculus OX=10090 GN=Anapc7 PE=1 SV=1;sp|Q9WVM3|APC7_MOUSE Anaphase-promoting complex subunit 7 OS=Mus musculus OX=10090 GN=Anapc7 PE=1 SV=3	2	1	1	1	3	3	3	56.167	3.7677	275310	605401	473640	301310	409520	486470	540031	491620	459630	548221	438801	597992	578268	529234	514150	342670	389375	371205	366640	478510	513890	526570	481980	465740	485951	590298	329810	587926	454553	590286	489093	469424	243420	441514	560101	482392
E9PZ16	E9PZ16;B1B0C7;Q05793	Basement membrane-specific heparan sulfate proteoglycan core protein;Endorepellin;LG3 peptide	Hspg2	tr|E9PZ16|E9PZ16_MOUSE Basement membrane-specific heparan sulfate proteoglycan core protein OS=Mus musculus OX=10090 GN=Hspg2 PE=1 SV=1;tr|B1B0C7|B1B0C7_MOUSE Basement membrane-specific heparan sulfate proteoglycan core protein OS=Mus musculus OX=10090 GN=	3	9	9	9	3	3	3	469.78	12.543	553875	1153600	2267400	2284900	2108500	2260200	1977000	1342500	2166800	548221	1279300	1159300	594670	1010000	514150	1218300	1408500	1282900	1675900	3245300	2807000	2379400	2419700	3680700	485951	1354900	479290	587926	1246200	590286	1363300	1737800	621634	1508200	1461300	1338600
E9QAI5	E9QAI5;B2RQC6;G3UWN2;B2RQC6-2	CAD protein;Glutamine-dependent carbamoyl-phosphate synthase;Aspartate carbamoyltransferase;Dihydroorotase	Cad	tr|E9QAI5|E9QAI5_MOUSE Aspartate carbamoyltransferase OS=Mus musculus OX=10090 GN=Cad PE=1 SV=1;sp|B2RQC6|PYR1_MOUSE CAD protein OS=Mus musculus OX=10090 GN=Cad PE=1 SV=1;tr|G3UWN2|G3UWN2_MOUSE CAD protein OS=Mus musculus OX=10090 GN=Cad PE=1 SV=1;sp|B2RQC	5	6	3	3	3	1.9	1.9	236.25	9.224	553875	605401	1848900	558843	525747	504950	1536900	2249800	480085	1173400	2110400	1212900	1165800	2214700	514150	590528	2420300	1218000	976060	1605100	2498400	1708200	1980600	433397	1938500	1476200	1489800	587926	1834100	1405200	2108100	2400400	1019100	1260100	1383200	1708300
Q8VDC1	Q8VDC1;A0A140T8V9	FYVE and coiled-coil domain-containing protein 1	Fyco1	sp|Q8VDC1|FYCO1_MOUSE FYVE and coiled-coil domain-containing protein 1 OS=Mus musculus OX=10090 GN=Fyco1 PE=1 SV=1;tr|A0A140T8V9|A0A140T8V9_MOUSE FYVE and coiled-coil domain-containing protein 1 (Fragment) OS=Mus musculus OX=10090 GN=Fyco1 PE=1 SV=3	2	3	3	3	3	3	3	162.33	3.7347	553875	605401	468901	558843	525747	504950	540031	491620	480085	548221	438801	597992	578268	529234	7644700	590528	389375	371205	397794	478828	529816	528159	481980	433397	485951	590298	479290	587926	5440800	590286	489093	469424	621634	441514	560101	482392
Q80SU7	Q80SU7;L7N451	Interferon-induced very large GTPase 1	Gvin1	sp|Q80SU7|GVIN1_MOUSE Interferon-induced very large GTPase 1 OS=Mus musculus OX=10090 GN=Gvin1 PE=1 SV=1;tr|L7N451|L7N451_MOUSE Interferon-induced very large GTPase 1 OS=Mus musculus OX=10090 GN=Gvin1 PE=1 SV=1	3	5	5	5	3	3	3	280.81	4.1511	553875	605401	468901	558843	525747	504950	540031	491620	480085	548221	438801	597992	578268	529234	514150	590528	1319800	1702900	1352400	1334700	529816	528159	1584800	433397	485951	590298	479290	587926	454553	590286	489093	469424	621634	441514	560101	997760
K3W4R2	K3W4R2;Q6URW6-2;Q6URW6;Q6URW6-3	Myosin-14	Myh14	tr|K3W4R2|K3W4R2_MOUSE Myosin-14 OS=Mus musculus OX=10090 GN=Myh14 PE=1 SV=1;sp|Q6URW6-2|MYH14_MOUSE Isoform 2 of Myosin-14 OS=Mus musculus OX=10090 GN=Myh14;sp|Q6URW6|MYH14_MOUSE Myosin-14 OS=Mus musculus OX=10090 GN=Myh14 PE=1 SV=1;sp|Q6URW6-3|MYH14_MOUS	5	5	1	1	3	0.6	0.6	228.56	32.816	553875	605401	468901	558843	525747	504950	540031	491620	480085	548221	438801	597992	578268	529234	514150	590528	389375	371205	397794	478828	14366000	528159	481980	433397	485951	590298	479290	587926	454553	590286	489093	469424	621634	441514	560101	482392
A0A0R4J025	A0A0R4J025;Q6NXM2	RCC1 and BTB domain-containing protein 1	Rcbtb1	tr|A0A0R4J025|A0A0R4J025_MOUSE RCC1 and BTB domain-containing protein 1 OS=Mus musculus OX=10090 GN=Rcbtb1 PE=1 SV=1;sp|Q6NXM2|RCBT1_MOUSE RCC1 and BTB domain-containing protein 1 OS=Mus musculus OX=10090 GN=Rcbtb1 PE=1 SV=1	2	1	1	1	3	3	3	58.367	2.6124	553875	605401	468901	558843	525747	504950	540031	491620	480085	548221	699330	597992	578268	529234	514150	590528	389375	371205	397794	478828	529816	528159	481980	433397	485951	590298	479290	587926	454553	590286	489093	469424	621634	441514	560101	482392
Q80UP8	Q80UP8	Sodium-dependent phosphate transporter 2	Slc20a2	sp|Q80UP8|S20A2_MOUSE Sodium-dependent phosphate transporter 2 OS=Mus musculus OX=10090 GN=Slc20a2 PE=1 SV=2	1	1	1	1	3	3	3	70.865	1.5666	553875	605401	366640	323490	379290	248730	439260	291790	480085	338020	438801	597992	578268	529234	514150	590528	301440	369160	416690	285310	529816	528159	481980	433397	485951	590298	479290	587926	454553	590286	489093	469424	621634	441514	560101	482392
Q8BG60-2	Q8BG60-2;Q8BG60	Thioredoxin-interacting protein	Txnip	sp|Q8BG60-2|TXNIP_MOUSE Isoform 2 of Thioredoxin-interacting protein OS=Mus musculus OX=10090 GN=Txnip;sp|Q8BG60|TXNIP_MOUSE Thioredoxin-interacting protein OS=Mus musculus OX=10090 GN=Txnip PE=1 SV=1	2	1	1	1	3	3	3	44.291	1.9533	553875	262930	468901	558843	525747	504950	540031	491620	402330	548221	293610	597992	796500	750230	264470	323870	421310	313940	397794	478828	529816	788960	481980	433397	485951	590298	479290	587926	454553	590286	489093	678600	621634	441514	560101	482392
Q9ER39	Q9ER39	Torsin-1A	Tor1a	sp|Q9ER39|TOR1A_MOUSE Torsin-1A OS=Mus musculus OX=10090 GN=Tor1a PE=1 SV=1	1	1	1	1	3	3	3	37.829	1.6063	553875	1743400	2319200	3224200	3568500	504950	540031	491620	480085	548221	438801	597992	578268	529234	514150	3139200	389375	371205	397794	478828	529816	528159	481980	433397	485951	590298	479290	587926	454553	590286	489093	469424	621634	441514	560101	482392
Q01149	Q01149	Collagen alpha-2(I) chain	Col1a2	sp|Q01149|CO1A2_MOUSE Collagen alpha-2(I) chain OS=Mus musculus OX=10090 GN=Col1a2 PE=1 SV=2	1	2	2	2	3.1	3.1	3.1	129.56	2.1132	553875	605401	468901	558843	525747	504950	914870	1151700	1269800	548221	944200	2069700	578268	529234	921460	590528	1459100	1177800	1400500	1446800	1906400	528159	1751900	433397	485951	590298	479290	587926	454553	590286	489093	469424	621634	2052500	1316900	482392
G3X956	G3X956;Q920B9	FACT complex subunit SPT16	Supt16;Supt16h	tr|G3X956|G3X956_MOUSE FACT complex subunit OS=Mus musculus OX=10090 GN=Supt16 PE=1 SV=1;sp|Q920B9|SP16H_MOUSE FACT complex subunit SPT16 OS=Mus musculus OX=10090 GN=Supt16h PE=1 SV=2	2	2	2	2	3.1	3.1	3.1	119.84	2.1185	553875	605401	468901	558843	525747	504950	540031	491620	480085	548221	438801	597992	578268	529234	514150	590528	1712400	1152200	1721500	2423400	2711700	2792800	481980	1649900	485951	590298	479290	1410800	1190200	928080	1346300	1727900	621634	441514	560101	482392
H7BX83	H7BX83;Q5SV77;Q5SV77-2;Q5SV77-4;Q5SV77-3	Gametogenetin-binding protein 2	Ggnbp2	tr|H7BX83|H7BX83_MOUSE Gametogenetin-binding protein 2 OS=Mus musculus OX=10090 GN=Ggnbp2 PE=1 SV=1;sp|Q5SV77|GGNB2_MOUSE Gametogenetin-binding protein 2 OS=Mus musculus OX=10090 GN=Ggnbp2 PE=1 SV=1;sp|Q5SV77-2|GGNB2_MOUSE Isoform 2 of Gametogenetin-bindin	5	1	1	1	3.1	3.1	3.1	76.83	2.085	553875	605401	1825700	923190	525747	504950	540031	491620	480085	548221	438801	597992	578268	529234	514150	590528	937450	854890	1166400	811160	1012200	1361300	481980	1339900	745380	590298	479290	587926	722110	590286	1288100	1252500	621634	441514	560101	1116100
Q8C547	Q8C547;Q8C547-2	HEAT repeat-containing protein 5B	Heatr5b	sp|Q8C547|HTR5B_MOUSE HEAT repeat-containing protein 5B OS=Mus musculus OX=10090 GN=Heatr5b PE=1 SV=3;sp|Q8C547-2|HTR5B_MOUSE Isoform 2 of HEAT repeat-containing protein 5B OS=Mus musculus OX=10090 GN=Heatr5b	5	4	4	4	3.1	3.1	3.1	224.32	3.803	752990	605401	468901	566140	533860	780290	607010	872270	1018000	763170	994320	597992	578268	529234	877030	1070600	840370	470270	755050	478828	790890	873420	481980	948240	965000	590298	827680	1224500	454553	590286	628860	469424	621634	606720	560101	482392
O70228	O70228;Q8C4G3;Q8C288;A2AQC3	Probable phospholipid-transporting ATPase IIA;Phospholipid-transporting ATPase	Atp9a	sp|O70228|ATP9A_MOUSE Probable phospholipid-transporting ATPase IIA OS=Mus musculus OX=10090 GN=Atp9a PE=1 SV=3;tr|Q8C4G3|Q8C4G3_MOUSE Phospholipid-transporting ATPase OS=Mus musculus OX=10090 GN=Atp9a PE=1 SV=1;tr|Q8C288|Q8C288_MOUSE Phospholipid-transpor	4	3	2	2	3.1	2	2	118.61	3.7944	553875	605401	468901	558843	860750	504950	540031	491620	480085	548221	438801	597992	1070200	529234	1136300	590528	695580	371205	707360	478828	529816	528159	481980	433397	1003400	1213600	922450	587926	454553	590100	489093	469424	621634	953600	812530	482392
A0A5F8MPF2	A0A5F8MPF2;A0A5F8MP98;Q5SSZ5	Tensin-3	Tns3	tr|A0A5F8MPF2|A0A5F8MPF2_MOUSE Tensin-3 OS=Mus musculus OX=10090 GN=Tns3 PE=1 SV=1;tr|A0A5F8MP98|A0A5F8MP98_MOUSE Tensin-3 OS=Mus musculus OX=10090 GN=Tns3 PE=1 SV=1;sp|Q5SSZ5|TENS3_MOUSE Tensin-3 OS=Mus musculus OX=10090 GN=Tns3 PE=1 SV=1	3	3	3	1	3.1	3.1	0.4	171.81	1.7422	3782900	605401	468901	558843	525747	504950	540031	491620	480085	548221	438801	597992	578268	529234	514150	590528	4472700	4299500	397794	478828	4555200	528159	3593100	4052800	485951	5051300	479290	587926	4614300	4347700	3310100	469424	621634	441514	560101	482392
Q9DAW6	Q9DAW6	U4/U6 small nuclear ribonucleoprotein Prp4	Prpf4	sp|Q9DAW6|PRP4_MOUSE U4/U6 small nuclear ribonucleoprotein Prp4 OS=Mus musculus OX=10090 GN=Prpf4 PE=1 SV=1	1	1	1	1	3.1	3.1	3.1	58.369	1.9398	553875	605401	468901	558843	525747	504950	540031	491620	480085	548221	438801	597992	578268	529234	514150	590528	858440	820620	1078300	478828	529816	1813100	962970	433397	960140	590298	479290	587926	730520	590286	489093	469424	621634	944710	560101	482392
B2RPU8	B2RPU8;D3Z5B1;Q9D1L0	Coiled-coil-helix-coiled-coil-helix domain-containing protein 2	Zbed5;Chchd2	tr|B2RPU8|B2RPU8_MOUSE SCAN domain containing 3 OS=Mus musculus OX=10090 GN=Zbed5 PE=1 SV=1;tr|D3Z5B1|D3Z5B1_MOUSE Zinc finger, BED type-containing 5 (Fragment) OS=Mus musculus OX=10090 GN=Zbed5 PE=4 SV=8;sp|Q9D1L0|CHCH2_MOUSE Coiled-coil-helix-coiled-coil	3	1	1	1	3.2	3.2	3.2	84.266	3.29	3659500	3016100	2848800	4396800	3999400	2777700	1700800	1431000	480085	2676600	3367500	597992	578268	529234	514150	590528	389375	1255400	2728300	3255300	1606800	528159	2706000	433397	485951	590298	479290	587926	454553	590286	489093	469424	621634	3367600	560101	482392
Q61249	Q61249	Immunoglobulin-binding protein 1	Igbp1	sp|Q61249|IGBP1_MOUSE Immunoglobulin-binding protein 1 OS=Mus musculus OX=10090 GN=Igbp1 PE=1 SV=1	1	1	1	1	3.2	3.2	3.2	38.97	4.0402	1328300	605401	912750	558843	1198200	504950	2118600	491620	480085	548221	438801	597992	578268	529234	1465400	590528	1582500	1495600	949300	1804600	2082700	1300000	1147100	433397	717900	1492400	1444500	587926	454553	1203100	1239800	1623600	1264200	975670	1537800	482392
Q9R0A0	Q9R0A0	Peroxisomal membrane protein PEX14	Pex14	sp|Q9R0A0|PEX14_MOUSE Peroxisomal membrane protein PEX14 OS=Mus musculus OX=10090 GN=Pex14 PE=1 SV=1	1	1	1	1	3.2	3.2	3.2	41.207	1.9116	553875	605401	468901	558843	525747	1737000	2441800	491620	480085	548221	438801	597992	578268	529234	514150	590528	1641200	1950200	3044300	478828	529816	1723800	481980	433397	485951	2629000	479290	587926	454553	590286	489093	469424	621634	441514	560101	1616800
Q5SWD9	Q5SWD9;Q5SWD9-3;Q5SWD9-2	Pre-rRNA-processing protein TSR1 homolog	Tsr1	sp|Q5SWD9|TSR1_MOUSE Pre-rRNA-processing protein TSR1 homolog OS=Mus musculus OX=10090 GN=Tsr1 PE=1 SV=1;sp|Q5SWD9-3|TSR1_MOUSE Isoform 3 of Pre-rRNA-processing protein TSR1 homolog OS=Mus musculus OX=10090 GN=Tsr1;sp|Q5SWD9-2|TSR1_MOUSE Isoform 2 of Pre-r	3	2	2	2	3.2	3.2	3.2	92.104	4.1887	553875	605401	468901	2743800	525747	504950	1532800	491620	480085	548221	438801	597992	578268	529234	514150	590528	1839000	1916800	397794	1987600	3100900	2853300	3729700	433397	3252000	590298	479290	587926	454553	590286	489093	2702700	1938300	1206000	560101	482392
F6TAZ4	F6TAZ4;Q3UQS8-2;Q3UQS8	RNA-binding protein 20	Rbm20	tr|F6TAZ4|F6TAZ4_MOUSE RNA-binding protein 20 (Fragment) OS=Mus musculus OX=10090 GN=Rbm20 PE=1 SV=1;sp|Q3UQS8-2|RBM20_MOUSE Isoform 2 of RNA-binding protein 20 OS=Mus musculus OX=10090 GN=Rbm20;sp|Q3UQS8|RBM20_MOUSE RNA-binding protein 20 OS=Mus musculus	3	1	1	1	3.2	3.2	3.2	56.073	3.2469	553875	605401	468901	558843	525747	504950	540031	491620	480085	548221	438801	597992	578268	529234	514150	590528	389375	371205	397794	478828	529816	528159	481980	433397	485951	590298	479290	587926	454553	590286	489093	469424	621634	441514	560101	482392
P97363	P97363	Serine palmitoyltransferase 2	Sptlc2	sp|P97363|SPTC2_MOUSE Serine palmitoyltransferase 2 OS=Mus musculus OX=10090 GN=Sptlc2 PE=1 SV=2	1	1	1	1	3.2	3.2	3.2	62.981	2.2977	553875	605401	468901	558843	525747	504950	540031	491620	480085	548221	438801	597992	578268	529234	514150	590528	643450	371205	1367400	478828	1506700	528159	481980	433397	485951	590298	479290	587926	454553	590286	489093	1277100	621634	1222300	560101	1029500
Q9DBT6	Q9DBT6;A0A087WRU0;A0A087WQ94;A0A087WQM0;A0A6I8MWZ2;A0A087WQS0;A0A1D5RM59;E9Q0S6;A0A2R8VHQ0;Q8CGB6-2;Q8CGB6-4;Q8CGB6;Q8CGB6-3	Tensin-2	Tns1;Tns2	tr|Q9DBT6|Q9DBT6_MOUSE Tensin 1 OS=Mus musculus OX=10090 GN=Tns1 PE=1 SV=1;tr|A0A087WRU0|A0A087WRU0_MOUSE Tensin 1 (Fragment) OS=Mus musculus OX=10090 GN=Tns1 PE=1 SV=1;tr|A0A087WQ94|A0A087WQ94_MOUSE Tensin 1 (Fragment) OS=Mus musculus OX=10090 GN=Tns1 PE=	13	2	1	1	3.2	1.1	1.1	65.368	1.5577	553875	605401	468901	558843	525747	504950	540031	491620	480085	548221	438801	597992	578268	529234	514150	590528	389375	371205	1045800	478828	1202600	1111000	481980	433397	837210	590298	910810	587926	454553	590286	489093	469424	621634	441514	560101	482392
A2AMY5	A2AMY5;Q91VX2;A2AMY7;F6PYV5	Ubiquitin-associated protein 2	Ubap2	tr|A2AMY5|A2AMY5_MOUSE Ubiquitin-associated protein 2 OS=Mus musculus OX=10090 GN=Ubap2 PE=1 SV=1;sp|Q91VX2|UBAP2_MOUSE Ubiquitin-associated protein 2 OS=Mus musculus OX=10090 GN=Ubap2 PE=1 SV=1;tr|A2AMY7|A2AMY7_MOUSE Ubiquitin-associated protein 2 (Fragme	4	2	2	2	3.2	3.2	3.2	117.83	1.7498	553875	2015300	468901	558843	525747	504950	2409000	491620	480085	1409900	438801	2065300	578268	529234	514150	590528	389375	371205	397794	478828	529816	528159	481980	433397	1986100	590298	479290	587926	454553	590286	489093	469424	621634	441514	560101	482392
Q8BTX9	Q8BTX9	Inactive hydroxysteroid dehydrogenase-like protein 1	Hsdl1	sp|Q8BTX9|HSDL1_MOUSE Inactive hydroxysteroid dehydrogenase-like protein 1 OS=Mus musculus OX=10090 GN=Hsdl1 PE=1 SV=1	1	1	1	1	3.3	3.3	3.3	36.867	4.014	492150	605401	468901	560030	525747	504950	540031	434410	480085	569050	665270	388300	578268	529234	514150	590528	506870	591610	341630	478828	529816	528159	481980	552120	485951	590298	479290	502180	454553	590286	489093	469424	621634	697740	450760	482392
Q3UYV9	Q3UYV9	Nuclear cap-binding protein subunit 1	Ncbp1	sp|Q3UYV9|NCBP1_MOUSE Nuclear cap-binding protein subunit 1 OS=Mus musculus OX=10090 GN=Ncbp1 PE=1 SV=2	1	2	2	2	3.3	3.3	3.3	91.926	2.2887	553875	605401	468901	621550	525747	504950	540031	469380	480085	548221	524090	309430	350800	529234	514150	590528	400390	500610	524480	408850	529816	438430	369740	324880	453300	412630	364660	587926	419060	590286	408830	298790	621634	385370	560101	482392
E9Q6M7	E9Q6M7;Q3TTW5;Q80U78-2;Q80U78-3;Q80U78;F6YD01;Q80U58-3	Pumilio homolog 1;Pumilio homolog 2	Pum1;Pum2	tr|E9Q6M7|E9Q6M7_MOUSE Pumilio homolog 1 OS=Mus musculus OX=10090 GN=Pum1 PE=1 SV=1;tr|Q3TTW5|Q3TTW5_MOUSE Pumilio homolog 1 OS=Mus musculus OX=10090 GN=Pum1 PE=1 SV=1;sp|Q80U78-2|PUM1_MOUSE Isoform 2 of Pumilio homolog 1 OS=Mus musculus OX=10090 GN=Pum1;s	7	2	2	1	3.3	3.3	2.1	100.36	2.2728	553875	605401	1176100	558843	1205900	504950	540031	491620	480085	1637000	438801	597992	1677600	1700100	514150	2808900	2482300	371205	397794	478828	529816	528159	481980	433397	2217200	590298	1711500	587926	454553	590286	489093	469424	621634	441514	560101	482392
A2AT37	A2AT37	Regulator of nonsense transcripts 2	Upf2	sp|A2AT37|RENT2_MOUSE Regulator of nonsense transcripts 2 OS=Mus musculus OX=10090 GN=Upf2 PE=1 SV=1	1	3	3	3	3.3	3.3	3.3	147.55	1.6837	2340100	605401	2508900	1886900	525747	1941500	2916600	491620	480085	1884400	2400100	1474300	2784300	2734800	1607100	2138700	2630600	1758700	1760100	2327200	529816	1896500	481980	2341900	2526800	2137100	2062500	1444700	1667700	1766200	2342500	2371800	621634	441514	560101	482392
Q99L48	Q99L48	60S ribosomal export protein NMD3	Nmd3	sp|Q99L48|NMD3_MOUSE 60S ribosomal export protein NMD3 OS=Mus musculus OX=10090 GN=Nmd3 PE=1 SV=1	1	1	1	1	3.4	3.4	3.4	57.611	3.0254	553875	605401	468901	558843	525747	504950	540031	491620	480085	548221	438801	597992	578268	529234	514150	590528	389375	371205	1047000	478828	529816	528159	481980	433397	485951	1388000	479290	587926	454553	590286	489093	469424	1080700	441514	560101	482392
Q8CI32	Q8CI32	BAG family molecular chaperone regulator 5	Bag5	sp|Q8CI32|BAG5_MOUSE BAG family molecular chaperone regulator 5 OS=Mus musculus OX=10090 GN=Bag5 PE=1 SV=1	1	1	1	1	3.4	3.4	3.4	50.942	2.8264	1265000	605401	468901	558843	525747	1508800	540031	1907200	480085	548221	2226100	1326500	578268	529234	514150	590528	389375	371205	397794	478828	529816	2166500	481980	1515100	485951	2170500	479290	1896200	1744600	590286	1514900	469424	1769700	1660300	560101	482392
E9PYJ6	E9PYJ6;A2AKG8	Focadhesin	Focad	tr|E9PYJ6|E9PYJ6_MOUSE Focadhesin OS=Mus musculus OX=10090 GN=Focad PE=1 SV=1;sp|A2AKG8|FOCAD_MOUSE Focadhesin OS=Mus musculus OX=10090 GN=Focad PE=1 SV=1	3	4	4	4	3.4	3.4	3.4	189.56	4.2151	553875	1612900	1268800	1174600	1163700	504950	540031	491620	1223500	548221	1444400	597992	1466100	529234	514150	590528	1442700	1730700	1466700	478828	529816	1785400	1513700	433397	1547300	1312000	479290	587926	1518700	1279700	489093	469424	621634	1538400	560101	482392
B2RUJ2	B2RUJ2;B7ZNX6;Q80TH2-1;Q80TH2;Q80TH2-2	Protein LAP2	Erbb2ip	tr|B2RUJ2|B2RUJ2_MOUSE Erbb2ip protein OS=Mus musculus OX=10090 GN=Erbin PE=1 SV=1;tr|B7ZNX6|B7ZNX6_MOUSE Erbb2ip protein OS=Mus musculus OX=10090 GN=Erbin PE=1 SV=1;sp|Q80TH2-1|ERBIN_MOUSE Isoform 1 of Erbin OS=Mus musculus OX=10090 GN=Erbin;sp|Q80TH2|ERB	5	2	2	2	3.4	3.4	3.4	145.09	2.1333	553875	605401	930540	558843	525747	504950	540031	209690	480085	548221	438801	597992	578268	529234	480280	590528	389375	371205	397794	478828	529816	528159	481980	688360	485951	590298	479290	587926	454553	359910	455520	469424	621634	441514	560101	482392
O88796	O88796	Ribonuclease P protein subunit p30	Rpp30	sp|O88796|RPP30_MOUSE Ribonuclease P protein subunit p30 OS=Mus musculus OX=10090 GN=Rpp30 PE=1 SV=1	1	1	1	1	3.4	3.4	3.4	29.473	1.8163	553875	593300	468901	835190	784440	692660	1029500	935320	1024400	598310	746270	818180	839240	529234	628130	590528	900030	857850	999430	1213200	529816	1293600	969230	791210	1036400	1075900	770110	498680	924950	618150	977410	848810	909160	844600	821230	792580
Q0VFX2	Q0VFX2	Uncharacterized protein C9orf117 homolog	Q0VFX2	sp|Q0VFX2|CF157_MOUSE Cilia- and flagella-associated protein 157 OS=Mus musculus OX=10090 GN=Cfap157 PE=1 SV=1	1	1	1	1	3.4	3.4	3.4	61.047	1.9527	553875	605401	468901	558843	525747	504950	540031	1845000	480085	548221	438801	597992	2652600	529234	514150	590528	2262900	2364300	397794	478828	529816	528159	481980	433397	485951	590298	479290	587926	454553	590286	489093	469424	621634	441514	560101	482392
E9PXY1	E9PXY1;A2A432-2;A2A432;J3QJX0	Cullin-4B	Cul4b	tr|E9PXY1|E9PXY1_MOUSE Cullin-4B OS=Mus musculus OX=10090 GN=Cul4b PE=1 SV=2;sp|A2A432-2|CUL4B_MOUSE Isoform 2 of Cullin-4B OS=Mus musculus OX=10090 GN=Cul4b;sp|A2A432|CUL4B_MOUSE Cullin-4B OS=Mus musculus OX=10090 GN=Cul4b PE=1 SV=1;tr|J3QJX0|J3QJX0_MOUSE	4	3	2	2	3.5	2.6	2.6	102.41	5.5613	610990	680820	608150	558843	620950	504950	540031	1096500	480085	548221	850300	734220	578268	1135900	514150	712150	841890	722800	682810	942220	964150	912980	787470	860660	758340	748500	479290	706880	712410	740260	971780	793550	740950	652140	560101	994690
Q91XE9	Q91XE9	Cyclic AMP-responsive element-binding protein 3-like protein 3;Processed cyclic AMP-responsive element-binding protein 3-like protein 3	Creb3l3	sp|Q91XE9|CR3L3_MOUSE Cyclic AMP-responsive element-binding protein 3-like protein 3 OS=Mus musculus OX=10090 GN=Creb3l3 PE=1 SV=1	1	1	1	1	3.5	3.5	3.5	52.145	2.7693	553875	521910	505990	674510	607080	691850	957990	491620	816710	548221	438801	804890	649010	520180	698670	848560	853350	834750	742290	478828	529816	669340	481980	701380	635360	949910	637200	839380	562870	722020	700270	469424	621634	933110	652970	674470
A0A5F8MPF0	A0A5F8MPF0;Q60575-2;Q60575;F6XNB6;E9QAN4;G3UW47;Q6TA13;E9Q9G6;A0A087WQE8;P33173	Kinesin-like protein KIF1B;Kinesin-like protein;Kinesin-like protein KIF1A	Kif1b;Kif1a	tr|A0A5F8MPF0|A0A5F8MPF0_MOUSE Kinesin-like protein KIF1B OS=Mus musculus OX=10090 GN=Kif1b PE=1 SV=1;sp|Q60575-2|KIF1B_MOUSE Isoform 2 of Kinesin-like protein KIF1B OS=Mus musculus OX=10090 GN=Kif1b;sp|Q60575|KIF1B_MOUSE Kinesin-like protein KIF1B OS=Mus	12	4	4	4	3.5	3.5	3.5	211.59	2.0093	553875	605401	252840	558843	525747	504950	540031	339970	480085	548221	420800	597992	578268	529234	514150	590528	389375	371205	397794	478828	256910	528159	481980	433397	485951	590298	479290	587926	343820	590286	441110	469424	621634	441514	560101	363100
Q9QXS8	Q9QXS8	Probable N-acetyltransferase CML5	Cml5	sp|Q9QXS8|CMLO5_MOUSE Probable N-acetyltransferase CML5 OS=Mus musculus OX=10090 GN=Cml5 PE=2 SV=2	1	1	1	1	3.5	3.5	3.5	25.735	1.6549	4979100	5151500	468901	2056700	2107400	504950	5716900	5919300	7277900	9334000	7989500	8251300	9708200	8701900	6429200	8708400	8163700	6346400	397794	478828	529816	528159	481980	433397	485951	590298	479290	587926	454553	590286	489093	469424	621634	441514	560101	482392
P27048	P27048;P63163	Small nuclear ribonucleoprotein-associated protein B;Small nuclear ribonucleoprotein-associated protein N	Snrpb;Snrpn	sp|P27048|RSMB_MOUSE Small nuclear ribonucleoprotein-associated protein B OS=Mus musculus OX=10090 GN=Snrpb PE=1 SV=1;sp|P63163|RSMN_MOUSE Small nuclear ribonucleoprotein-associated protein N OS=Mus musculus OX=10090 GN=Snrpn PE=1 SV=1	2	1	1	1	3.5	3.5	3.5	23.656	9.8409	1736200	1281900	2296600	3137000	1916200	2059600	4170000	1878200	2730300	2577300	3544700	3199900	2107200	2282200	1406800	1276700	2358600	2923900	3277900	4396700	4607000	5388300	2988400	2301700	3146500	4056800	2383400	2240000	2531500	1957300	2594800	2705200	3256600	2522500	3805800	1505400
Q5SYD0	Q5SYD0	Unconventional myosin-Id	Myo1d	sp|Q5SYD0|MYO1D_MOUSE Unconventional myosin-Id OS=Mus musculus OX=10090 GN=Myo1d PE=1 SV=1	2	3	3	3	3.5	3.5	3.5	116.08	3.3515	553875	605401	1938800	558843	525747	504950	540031	491620	1348900	548221	438801	597992	578268	529234	514150	590528	611650	1479300	1004900	478828	1766600	2427000	2241200	1684700	1773600	590298	1899600	587926	1500600	1691600	1504100	2232400	1224900	1231800	788230	482392
A2A5R2	A2A5R2	Brefeldin A-inhibited guanine nucleotide-exchange protein 2	Arfgef2	sp|A2A5R2|BIG2_MOUSE Brefeldin A-inhibited guanine nucleotide-exchange protein 2 OS=Mus musculus OX=10090 GN=Arfgef2 PE=1 SV=1	2	5	5	3	3.6	3.6	2.2	202.24	7.3761	2141000	2522200	2288600	1548400	2225500	2357800	540031	2593800	2342100	548221	1930500	597992	1937600	3128100	514150	1844800	2881200	2369900	2719600	3216700	4031100	4744200	3082600	3603700	2685600	2717400	3269200	1640700	2045000	2076100	2286900	2562000	2589700	1868200	1908000	2700600
A6H8H2-2	A6H8H2-2;A6H8H2;E9Q449	DENN domain-containing protein 4C	Dennd4c	sp|A6H8H2-2|DEN4C_MOUSE Isoform 2 of DENN domain-containing protein 4C OS=Mus musculus OX=10090 GN=Dennd4c;sp|A6H8H2|DEN4C_MOUSE DENN domain-containing protein 4C OS=Mus musculus OX=10090 GN=Dennd4c PE=1 SV=1;tr|E9Q449|E9Q449_MOUSE DENN domain-containing p	3	5	5	5	3.6	3.6	3.6	216.45	6.5771	553875	775010	1220200	1404800	980750	1320400	1082600	1774600	1898100	548221	1230600	1216400	578268	996210	514150	1322400	959700	1220900	1573300	1281200	529816	528159	834190	1236800	1490200	1351100	1805600	1654900	2568900	1647300	1588000	744440	1547000	1343300	1292500	1799200
Q6KAR6	Q6KAR6	Exocyst complex component 3	Exoc3	sp|Q6KAR6|EXOC3_MOUSE Exocyst complex component 3 OS=Mus musculus OX=10090 GN=Exoc3 PE=1 SV=2	1	2	2	2	3.6	3.6	3.6	86.454	2.2154	553875	605401	1559200	558843	525747	504950	2071800	1296700	1961900	548221	1200500	2185500	1618200	976780	514150	1372900	389375	1169200	1087300	1874200	1957100	2164000	481980	2764700	485951	590298	479290	587926	2028400	1891000	489093	885420	1922400	441514	560101	482392
E9QAK5	E9QAK5;Q61768	Kinesin-like protein;Kinesin-1 heavy chain	Kif5b	tr|E9QAK5|E9QAK5_MOUSE Kinesin-like protein (Fragment) OS=Mus musculus OX=10090 GN=Kif5b PE=1 SV=1;sp|Q61768|KINH_MOUSE Kinesin-1 heavy chain OS=Mus musculus OX=10090 GN=Kif5b PE=1 SV=3	2	1	1	1	3.6	3.6	3.6	70.102	1.7639	553875	605401	450720	558843	525747	504950	540031	484500	425700	548221	686630	597992	578268	529234	513190	590528	490330	311210	508940	478828	529816	573680	394870	586850	485951	590298	462220	587926	454553	590286	605420	469424	621634	441514	337410	482392
F8VPL2	F8VPL2;Q61194-2;Q61194	Phosphatidylinositol 4-phosphate 3-kinase C2 domain-containing subunit alpha	Pik3c2a	tr|F8VPL2|F8VPL2_MOUSE Phosphatidylinositol-4-phosphate 3-kinase OS=Mus musculus OX=10090 GN=Pik3c2a PE=1 SV=1;sp|Q61194-2|P3C2A_MOUSE Isoform 2 of Phosphatidylinositol 4-phosphate 3-kinase C2 domain-containing subunit alpha OS=Mus musculus OX=10090 GN=Pik	4	5	5	5	3.6	3.6	3.6	190.74	3.1198	553875	1548000	1367800	1080000	525747	1785100	540031	491620	1365400	1444000	1508900	597992	1367500	529234	514150	590528	1615000	2297400	1025100	1844300	1741600	1269100	1115900	1585500	1877300	1267400	479290	587926	454553	590286	1351200	1076900	621634	1165000	1149900	2085100
Q8CAK1	Q8CAK1	Putative transferase CAF17 homolog, mitochondrial	Iba57	sp|Q8CAK1|CAF17_MOUSE Putative transferase CAF17 homolog, mitochondrial OS=Mus musculus OX=10090 GN=Iba57 PE=1 SV=1	1	1	1	1	3.6	3.6	3.6	38.399	4.9034	1744700	605401	468901	558843	525747	2153000	2397400	2242900	480085	548221	2099500	597992	2818400	529234	514150	590528	2137100	2280400	1432700	478828	529816	528159	481980	2353400	485951	590298	479290	1701100	454553	590286	2603800	469424	621634	441514	560101	2097900
Q8BX70-2	Q8BX70-2;Q8BX70-3;Q8BX70	Vacuolar protein sorting-associated protein 13C	Vps13c	sp|Q8BX70-2|VP13C_MOUSE Isoform 2 of Vacuolar protein sorting-associated protein 13C OS=Mus musculus OX=10090 GN=Vps13c;sp|Q8BX70-3|VP13C_MOUSE Isoform 3 of Vacuolar protein sorting-associated protein 13C OS=Mus musculus OX=10090 GN=Vps13c;sp|Q8BX70|VP13C_	5	9	9	9	3.6	3.6	3.6	405.82	18.113	1084000	605401	1352700	3222800	1926600	1867300	1633500	2536000	2309900	5566700	3134200	2092700	1616700	2612200	1148100	590528	3418800	3293800	8305100	6114400	3036200	2324100	1960100	1653300	3947600	1577700	1557600	3034600	2862400	3083800	2361000	2183600	835890	2292800	3120200	2777400
A2A4P4	A2A4P4;A2A4P3;Q3THG9	Alanyl-tRNA editing protein Aarsd1	Gm27029;Aarsd1	tr|A2A4P4|A2A4P4_MOUSE Predicted gene, 27029 OS=Mus musculus OX=10090 GN=Gm27029 PE=3 SV=1;tr|A2A4P3|A2A4P3_MOUSE Predicted gene, 27029 OS=Mus musculus OX=10090 GN=Gm27029 PE=3 SV=1;sp|Q3THG9|AASD1_MOUSE Alanyl-tRNA editing protein Aarsd1 OS=Mus musculus O	3	1	1	1	3.7	3.7	3.7	60.506	2.402	553875	795670	1396800	558843	525747	1153700	540031	938660	1367700	1432600	717230	597992	1365100	1355800	514150	590528	1027100	827680	958120	478828	529816	1213800	1986900	433397	1248600	590298	1430500	587926	454553	590286	1064000	745310	621634	441514	788320	943810
Q3TAP4	Q3TAP4;A0A494B8Y9	AP-5 complex subunit beta-1	Ap5b1	sp|Q3TAP4|AP5B1_MOUSE AP-5 complex subunit beta-1 OS=Mus musculus OX=10090 GN=Ap5b1 PE=1 SV=1;tr|A0A494B8Y9|A0A494B8Y9_MOUSE AP-5 complex subunit beta-1 (Fragment) OS=Mus musculus OX=10090 GN=Ap5b1 PE=1 SV=1	2	2	2	2	3.7	3.7	3.7	94.678	2.0821	489660	605401	468901	558843	525747	679810	562210	768740	839560	548221	611880	597992	578268	529234	514150	590528	974090	760220	397794	478828	529816	528159	626620	964790	485951	735590	677720	587926	454553	890020	521590	486500	650960	441514	560101	923040
B1AR76	B1AR76;F7CPM1;F7C0F2;Q0VF62;B1AR74;Q8CCN5	Breast carcinoma-amplified sequence 3 homolog	Bcas3	tr|B1AR76|B1AR76_MOUSE Breast carcinoma-amplified sequence 3 homolog (Fragment) OS=Mus musculus OX=10090 GN=Bcas3 PE=1 SV=1;tr|F7CPM1|F7CPM1_MOUSE Breast carcinoma-amplified sequence 3 homolog (Fragment) OS=Mus musculus OX=10090 GN=Bcas3 PE=1 SV=1;tr|F7C0F	6	1	1	1	3.7	3.7	3.7	49.475	2.7354	553875	605401	468901	558843	525747	504950	540031	545650	480085	548221	767830	597992	578268	529234	514150	590528	389375	371205	397794	478828	529816	528159	481980	618830	485951	590298	479290	587926	421180	590286	489093	469424	621634	441514	560101	482392
Q9DBB9	Q9DBB9	Carboxypeptidase N subunit 2	Cpn2	sp|Q9DBB9|CPN2_MOUSE Carboxypeptidase N subunit 2 OS=Mus musculus OX=10090 GN=Cpn2 PE=1 SV=2	1	1	1	1	3.7	3.7	3.7	60.478	2.0932	553875	605401	468901	558843	525747	5730100	540031	491620	480085	548221	5217100	597992	578268	529234	514150	590528	389375	3155600	2359200	478828	3008300	3148200	481980	433397	2447900	590298	2945700	4534600	2902100	590286	4917000	2206200	621634	441514	560101	482392
Q91Z98	Q91Z98	Chitinase-like protein 4	Chil4	sp|Q91Z98|CHIL4_MOUSE Chitinase-like protein 4 OS=Mus musculus OX=10090 GN=Chil4 PE=1 SV=2	1	1	1	1	3.7	3.7	3.7	44.974	2.3983	553875	605401	468901	558843	525747	504950	540031	491620	480085	548221	438801	597992	578268	529234	514150	590528	389375	371205	397794	478828	529816	528159	481980	433397	485951	590298	479290	587926	454553	590286	489093	469424	621634	2454800	560101	482392
A0A0R4J032	A0A0R4J032;H3BKN4;P06683	Complement component C9	C9	tr|A0A0R4J032|A0A0R4J032_MOUSE Complement component C9 OS=Mus musculus OX=10090 GN=C9 PE=1 SV=1;tr|H3BKN4|H3BKN4_MOUSE Complement component C9 (Fragment) OS=Mus musculus OX=10090 GN=C9 PE=1 SV=1;sp|P06683|CO9_MOUSE Complement component C9 OS=Mus musculus O	3	2	2	2	3.7	3.7	3.7	63.425	2.3403	553875	605401	752860	1642000	930080	504950	540031	491620	1457300	548221	2488700	1030900	578268	529234	514150	590528	389375	371205	578610	478828	529816	528159	323380	433397	485951	406400	479290	587926	454553	590286	489093	469424	621634	441514	560101	482392
F8VQC7	F8VQC7;A0A087WNW3;A0A087WRS1;A0A087WQ25;A0A087WS23;A0A087WQF8;A0A087WQI3;A0A087WPW5;A0A087WQD0;A0A087WP85;A0A087WQQ5;A0A087WQG4;A0A087WP14;A0A087WS29;A0A087WS04;A0A087WPX0;A0A087WP48;Q61595-10;Q61595-11;Q61595-5;Q61595-15;Q61595;Q61595-7;Q61595-2;Q61595-13;Q61595-8;Q61595-4;Q61595-6;Q61595-14;Q61595-3;Q61595-16;Q61595-12;Q61595-9	Kinectin	Ktn1	tr|F8VQC7|F8VQC7_MOUSE Kinectin OS=Mus musculus OX=10090 GN=Ktn1 PE=1 SV=1;tr|A0A087WNW3|A0A087WNW3_MOUSE Kinectin OS=Mus musculus OX=10090 GN=Ktn1 PE=1 SV=1;tr|A0A087WRS1|A0A087WRS1_MOUSE Kinectin OS=Mus musculus OX=10090 GN=Ktn1 PE=1 SV=1;tr|A0A087WQ25|A	33	4	4	4	3.7	3.7	3.7	152.54	2.0868	553875	605401	6554100	5603400	525747	504950	540031	6400000	5688600	548221	7655200	5419700	578268	5204200	514150	5735200	5696000	4440200	6482600	5825700	6128100	7095100	5161600	5514600	4280700	5480500	5294600	4472500	4116700	6805200	7276500	6170200	4973200	441514	560101	482392
Q6P8U6	Q6P8U6	Pancreatic triacylglycerol lipase	Pnlip	sp|Q6P8U6|LIPP_MOUSE Pancreatic triacylglycerol lipase OS=Mus musculus OX=10090 GN=Pnlip PE=1 SV=1	1	1	1	1	3.7	3.7	3.7	51.427	2.7793	553875	605401	468901	558843	525747	548770	540031	403090	480085	548221	438801	597992	578268	529234	514150	590528	389375	371205	1042700	478828	529816	528159	481980	433397	485951	590298	479290	1145500	454553	590286	489093	469424	621634	441514	560101	482392
Q8BZ20	Q8BZ20	Poly [ADP-ribose] polymerase 12	Parp12	sp|Q8BZ20|PAR12_MOUSE Protein mono-ADP-ribosyltransferase PARP12 OS=Mus musculus OX=10090 GN=Parp12 PE=1 SV=3	1	2	2	2	3.7	3.7	3.7	79.916	1.7298	553875	605401	468901	558843	525747	504950	540031	491620	480085	548221	438801	597992	578268	1000200	514150	1033000	1240600	1196600	615820	478828	529816	528159	481980	433397	485951	1130900	1055400	973900	454553	590286	489093	469424	621634	1197300	560101	1460200
O54988-2	O54988-2;O54988	STE20-like serine/threonine-protein kinase	Slk	sp|O54988-2|SLK_MOUSE Isoform 2 of STE20-like serine/threonine-protein kinase OS=Mus musculus OX=10090 GN=Slk;sp|O54988|SLK_MOUSE STE20-like serine/threonine-protein kinase OS=Mus musculus OX=10090 GN=Slk PE=1 SV=2	2	3	3	3	3.7	3.7	3.7	137.71	3.4547	553875	605401	468901	558843	525747	504950	540031	491620	480085	548221	438801	597992	578268	529234	514150	590528	389375	371205	926870	1127300	529816	847170	481980	433397	1302200	590298	479290	928570	454553	796670	698570	759610	1145300	855450	560101	482392
Q8R115	Q8R115	Transmembrane protein 82	Tmem82	sp|Q8R115|TMM82_MOUSE Transmembrane protein 82 OS=Mus musculus OX=10090 GN=Tmem82 PE=1 SV=2	1	1	1	1	3.7	3.7	3.7	38.881	1.648	553875	605401	468901	558843	525747	2844700	2096200	491620	480085	548221	438801	597992	578268	529234	514150	590528	389375	371205	2445700	478828	1977000	528159	481980	433397	485951	590298	479290	587926	454553	590286	489093	469424	621634	441514	560101	482392
A0A1W2P6X1	A0A1W2P6X1;E9QKG6;A0A0G2JDZ9;E9Q804;Q99NH0-2;Q99NH0-3;Q99NH0	Ankyrin repeat domain-containing protein 17	Ankrd17	tr|A0A1W2P6X1|A0A1W2P6X1_MOUSE Ankyrin repeat domain-containing protein 17 OS=Mus musculus OX=10090 GN=Ankrd17 PE=1 SV=1;tr|E9QKG6|E9QKG6_MOUSE Ankyrin repeat domain-containing protein 17 OS=Mus musculus OX=10090 GN=Ankrd17 PE=1 SV=1;tr|A0A0G2JDZ9|A0A0G2JD	7	4	4	2	3.8	3.8	1.9	170.43	13.323	3337600	605401	5517300	558843	3218400	4255400	3846800	3175200	3806500	3368400	3507500	597992	4956200	3507100	514150	590528	2980800	4109100	3590400	4337600	529816	4471800	481980	4895900	485951	590298	479290	4458900	454553	590286	489093	469424	621634	441514	560101	3745600
Q9ES46	Q9ES46	Beta-parvin	Parvb	sp|Q9ES46|PARVB_MOUSE Beta-parvin OS=Mus musculus OX=10090 GN=Parvb PE=1 SV=1	1	1	1	1	3.8	3.8	3.8	41.669	16.419	348850	605401	468901	558843	525747	504950	396330	503590	356580	548221	515310	581910	532520	529234	415770	590528	441140	327570	600360	736860	529816	528159	481980	472380	485951	590298	479290	587926	454553	429380	509180	429510	621634	471470	560101	573510
A0A494BAE4	A0A494BAE4;A0A494B9L5;E9PXB7;G3X9H8;A0A494BA39;A0A494B9F0;A0A494B953;A0A494BAG2;A0A494BAX0;Q8CFI0-2;Q8CFI0-3;Q8CFI0	E3 ubiquitin-protein ligase NEDD4-like	Nedd4l	tr|A0A494BAE4|A0A494BAE4_MOUSE HECT-type E3 ubiquitin transferase (Fragment) OS=Mus musculus OX=10090 GN=Nedd4l PE=1 SV=1;tr|A0A494B9L5|A0A494B9L5_MOUSE E3 ubiquitin-protein ligase OS=Mus musculus OX=10090 GN=Nedd4l PE=1 SV=1;tr|E9PXB7|E9PXB7_MOUSE E3 ubiq	12	2	1	1	3.8	1.5	1.5	61.548	2.8198	553875	605401	468901	1077100	525747	504950	540031	491620	480085	548221	438801	597992	824210	529234	514150	590528	389375	371205	397794	478828	529816	528159	481980	433397	485951	590298	479290	587926	454553	590286	489093	469424	621634	441514	560101	482392
A0A0G2JEC4	A0A0G2JEC4;Q9JK48-3;Q9JK48;Q9JK48-2	Endophilin-B1	Sh3glb1	tr|A0A0G2JEC4|A0A0G2JEC4_MOUSE Endophilin-B1 OS=Mus musculus OX=10090 GN=Sh3glb1 PE=1 SV=1;sp|Q9JK48-3|SHLB1_MOUSE Isoform 3 of Endophilin-B1 OS=Mus musculus OX=10090 GN=Sh3glb1;sp|Q9JK48|SHLB1_MOUSE Endophilin-B1 OS=Mus musculus OX=10090 GN=Sh3glb1 PE=1 S	4	1	1	1	3.8	3.8	3.8	44.303	10.817	553875	605401	468901	558843	525747	504950	540031	491620	480085	548221	438801	597992	578268	529234	514150	590528	1686100	1458600	2175700	478828	2019100	2014600	2244300	433397	1856900	1920600	1527500	1672800	454553	1450100	489093	469424	1498600	441514	1534900	482392
A2AAN0	A2AAN0;O35250-2;O35250	Exocyst complex component 7	Exoc7	tr|A2AAN0|A2AAN0_MOUSE Exocyst complex component 7 OS=Mus musculus OX=10090 GN=Exoc7 PE=1 SV=1;sp|O35250-2|EXOC7_MOUSE Isoform 2 of Exocyst complex component 7 OS=Mus musculus OX=10090 GN=Exoc7;sp|O35250|EXOC7_MOUSE Exocyst complex component 7 OS=Mus muscu	3	2	2	2	3.8	3.8	3.8	78.505	3.3372	690510	1131500	1494400	924550	876450	910960	540630	1191100	994870	645910	438801	1158000	843790	825380	514150	590528	721960	554990	1263300	869720	1537300	1850700	969760	1383300	1090700	590298	1019400	1029300	673200	757170	1066400	1125500	628510	562930	950180	951900
A0A0R4J1B4	A0A0R4J1B4;E9Q604;G5E8F1;E9Q5K8;Q3U1U4;P05555-2;P05555	Integrin alpha-M	Itgam	tr|A0A0R4J1B4|A0A0R4J1B4_MOUSE Integrin alpha-M OS=Mus musculus OX=10090 GN=Itgam PE=1 SV=1;tr|E9Q604|E9Q604_MOUSE Integrin alpha-M OS=Mus musculus OX=10090 GN=Itgam PE=1 SV=2;tr|G5E8F1|G5E8F1_MOUSE Integrin alpha-M OS=Mus musculus OX=10090 GN=Itgam PE=1 S	7	2	2	2	3.8	3.8	3.8	115.13	2.8363	553875	605401	468901	558843	525747	504950	540031	491620	480085	548221	438801	597992	578268	529234	514150	590528	389375	371205	986690	478828	2002400	1023400	977780	1135700	946930	590298	788150	587926	1001100	590286	807380	469424	908500	764360	560101	482392
Q8VD65	Q8VD65	Phosphoinositide 3-kinase regulatory subunit 4	Pik3r4	sp|Q8VD65|PI3R4_MOUSE Phosphoinositide 3-kinase regulatory subunit 4 OS=Mus musculus OX=10090 GN=Pik3r4 PE=1 SV=3	4	4	4	4	3.8	3.8	3.8	152.6	17.344	1662000	1144900	2276100	1918000	525747	1780100	1257100	2115200	2204600	1684300	2116500	1288800	4354100	1834900	514150	2084700	2687000	3342100	1084300	2229700	1989600	2091600	1668800	2283200	2730500	1306100	1449900	1285900	1136900	1725900	1448400	2178300	621634	1265000	1092800	1940400
Q99MR6-3	Q99MR6-3;Q99MR6-4;Q99MR6-2;Q99MR6;A0A0G2JDN3	Serrate RNA effector molecule homolog	Srrt	sp|Q99MR6-3|SRRT_MOUSE Isoform C of Serrate RNA effector molecule homolog OS=Mus musculus OX=10090 GN=Srrt;sp|Q99MR6-4|SRRT_MOUSE Isoform D of Serrate RNA effector molecule homolog OS=Mus musculus OX=10090 GN=Srrt;sp|Q99MR6-2|SRRT_MOUSE Isoform B of Serrat	9	3	3	3	3.8	3.8	3.8	99.438	36.929	2467800	2644200	2798300	3526000	3739800	2682400	2891800	491620	2273100	2778000	3082400	597992	2683700	529234	514150	2381100	2700400	2550900	2745700	2618100	529816	2756000	481980	1987600	2967300	590298	479290	1880700	2253600	1986200	2314600	3295400	621634	2196800	560101	1610800
Q921M3-2	Q921M3-2;Q921M3	Splicing factor 3B subunit 3	Sf3b3	sp|Q921M3-2|SF3B3_MOUSE Isoform 2 of Splicing factor 3B subunit 3 OS=Mus musculus OX=10090 GN=Sf3b3;sp|Q921M3|SF3B3_MOUSE Splicing factor 3B subunit 3 OS=Mus musculus OX=10090 GN=Sf3b3 PE=1 SV=1	2	3	3	3	3.8	3.8	3.8	125.31	6.231	553875	605401	468901	558843	525747	504950	540031	491620	480085	548221	438801	597992	578268	529234	514150	590528	2138600	3312800	4128100	5049200	5244500	5038000	481980	433397	3009200	590298	479290	587926	454553	590286	489093	469424	621634	441514	3087400	482392
Q80YR4-2	Q80YR4-2;Q80YR4-3;Q80YR4	Zinc finger protein 598	Znf598	sp|Q80YR4-2|ZN598_MOUSE Isoform 2 of E3 ubiquitin-protein ligase ZNF598 OS=Mus musculus OX=10090 GN=Znf598;sp|Q80YR4-3|ZN598_MOUSE Isoform 3 of E3 ubiquitin-protein ligase ZNF598 OS=Mus musculus OX=10090 GN=Znf598;sp|Q80YR4|ZN598_MOUSE E3 ubiquitin-protein	3	2	2	2	3.8	3.8	3.8	96.344	5.9983	802360	1004400	1249900	558843	525747	869440	540031	940810	843040	1253400	438801	1116300	976240	529234	514150	865810	813510	1178600	990290	478828	529816	1092100	481980	433397	485951	590298	1144000	1216700	1337100	1059300	489093	469424	621634	1098300	560101	1005100
E9QLA5	E9QLA5;Q0GNC1-3;Q0GNC1	Inverted formin-2	Inf2	tr|E9QLA5|E9QLA5_MOUSE Inverted formin-2 OS=Mus musculus OX=10090 GN=Inf2 PE=1 SV=1;sp|Q0GNC1-3|INF2_MOUSE Isoform 2 of Inverted formin-2 OS=Mus musculus OX=10090 GN=Inf2;sp|Q0GNC1|INF2_MOUSE Inverted formin-2 OS=Mus musculus OX=10090 GN=Inf2 PE=1 SV=1	4	3	3	3	3.9	3.9	3.9	138.36	3.6236	428090	377100	742420	558843	631810	629300	540031	518390	571230	513360	397790	603200	612700	529234	514150	572110	542910	527570	912950	700730	429050	576250	481980	721310	591730	590298	772270	587926	667090	657120	620210	469424	425370	491050	560101	466330
Q60754	Q60754	Macrophage receptor MARCO	Marco	sp|Q60754|MARCO_MOUSE Macrophage receptor MARCO OS=Mus musculus OX=10090 GN=Marco PE=1 SV=1	1	1	1	1	3.9	3.9	3.9	52.729	1.8897	553875	605401	468901	558843	525747	504950	540031	491620	480085	548221	438801	597992	578268	529234	514150	590528	389375	2628700	1954600	3078200	1845300	1844200	2610300	1824900	3475500	590298	996690	587926	1850700	590286	489093	469424	2079200	441514	560101	482392
Q3TAA8	Q3TAA8;Q8K358	Phosphatidylinositol glycan anchor biosynthesis class U protein	Pigu	tr|Q3TAA8|Q3TAA8_MOUSE Phosphatidylinositol glycan anchor biosynthesis class U protein OS=Mus musculus OX=10090 GN=Pigu PE=1 SV=1;sp|Q8K358|PIGU_MOUSE Phosphatidylinositol glycan anchor biosynthesis class U protein OS=Mus musculus OX=10090 GN=Pigu PE=1 SV=	2	1	1	1	3.9	3.9	3.9	49.951	47.723	1972900	2288400	2075700	2165000	2037300	504950	1771200	491620	1493600	1871500	438801	597992	1932800	1800600	1591200	1794600	1888700	1966700	2750700	2221600	1507500	3090600	1864300	5885900	1991900	2351400	2560400	2930000	454553	1797900	489093	1490100	1453600	2454100	1766500	1969500
Q8K0B2-3	Q8K0B2-3;Q8K0B2-2;Q8K0B2	Probable lysosomal cobalamin transporter	Lmbrd1	sp|Q8K0B2-3|LMBD1_MOUSE Isoform 3 of Lysosomal cobalamin transport escort protein LMBD1 OS=Mus musculus OX=10090 GN=Lmbrd1;sp|Q8K0B2-2|LMBD1_MOUSE Isoform 2 of Lysosomal cobalamin transport escort protein LMBD1 OS=Mus musculus OX=10090 GN=Lmbrd1;sp|Q8K0B2|	3	1	1	1	3.9	3.9	3.9	53.44	2.7371	553875	605401	468901	2346100	525747	1879600	540031	491620	977520	548221	438801	597992	578268	1605600	514150	590528	1536700	1815000	397794	1682400	529816	1654700	1747700	433397	2408700	1296300	1989000	2129700	1482500	590286	489093	2717400	621634	1835800	2172000	1178100
A2ASW8	A2ASW8;Q9EQZ6-2;Q9EQZ6-3;Q9EQZ6	Rap guanine nucleotide exchange factor 4	Rapgef4	tr|A2ASW8|A2ASW8_MOUSE Rap guanine nucleotide exchange factor 4 OS=Mus musculus OX=10090 GN=Rapgef4 PE=1 SV=1;sp|Q9EQZ6-2|RPGF4_MOUSE Isoform 2 of Rap guanine nucleotide exchange factor 4 OS=Mus musculus OX=10090 GN=Rapgef4;sp|Q9EQZ6-3|RPGF4_MOUSE Isoform	4	3	3	3	3.9	3.9	3.9	99.503	5.1217	3479400	2754500	2808000	2789600	2969600	3759500	3664700	5458700	5551000	4207200	3857200	2739000	3724800	5334900	2586200	2936600	4455000	4110400	2161500	1975200	4440400	3763700	2568400	4060500	3808100	590298	3500800	2633600	3508800	2576500	2951800	3800700	2943100	2661400	2949700	3066600
E9Q496	E9Q496;Q9CQ56-2;Q9CQ56	Vesicle transport protein USE1	Use1	tr|E9Q496|E9Q496_MOUSE USE1-like protein OS=Mus musculus OX=10090 GN=Use1 PE=1 SV=1;sp|Q9CQ56-2|USE1_MOUSE Isoform 2 of Vesicle transport protein USE1 OS=Mus musculus OX=10090 GN=Use1;sp|Q9CQ56|USE1_MOUSE Vesicle transport protein USE1 OS=Mus musculus OX=1	3	1	1	1	3.9	3.9	3.9	32.204	1.701	553875	605401	468901	558843	525747	504950	540031	491620	480085	548221	438801	597992	578268	529234	514150	590528	389375	371205	397794	478828	529816	528159	481980	433397	485951	590298	479290	587926	454553	590286	489093	469424	621634	441514	560101	482392
A2AWI9	A2AWI9;A2AWI7;Q8R3V5-3;Q8R3V5-1;Q8R3V5	Endophilin-B2	Sh3glb2	tr|A2AWI9|A2AWI9_MOUSE Endophilin-B2 OS=Mus musculus OX=10090 GN=Sh3glb2 PE=1 SV=1;tr|A2AWI7|A2AWI7_MOUSE Endophilin-B2 OS=Mus musculus OX=10090 GN=Sh3glb2 PE=1 SV=1;sp|Q8R3V5-3|SHLB2_MOUSE Isoform 3 of Endophilin-B2 OS=Mus musculus OX=10090 GN=Sh3glb2;sp|	5	1	1	1	4	4	4	41.81	4.4963	553875	605401	468901	594760	525747	504950	695560	491620	461620	704990	438801	597992	578268	525130	514150	590528	1074500	728990	814840	478828	529816	636670	562490	433397	620750	590298	1123300	587926	454553	650430	489093	469424	621634	441514	561470	740090
Q9Z1Z0-2	Q9Z1Z0-2;Q9Z1Z0;Q9Z1Z0-3	General vesicular transport factor p115	Uso1	sp|Q9Z1Z0-2|USO1_MOUSE Isoform 2 of General vesicular transport factor p115 OS=Mus musculus OX=10090 GN=Uso1;sp|Q9Z1Z0|USO1_MOUSE General vesicular transport factor p115 OS=Mus musculus OX=10090 GN=Uso1 PE=1 SV=2;sp|Q9Z1Z0-3|USO1_MOUSE Isoform 3 of General	4	3	3	3	4	4	4	100.19	3.0482	553875	605401	468901	558843	525747	504950	540031	1889500	480085	548221	438801	597992	578268	529234	514150	590528	389375	371205	397794	478828	529816	528159	481980	1509900	485951	590298	479290	587926	454553	590286	489093	469424	621634	441514	560101	482392
Q45VK5	Q45VK5;A0A1L1STE4;Q9Z1X4-2;Q9Z1X4;Q9Z1X4-3;A0A1L1SQR7	Interleukin enhancer-binding factor 3	Ilf3	tr|Q45VK5|Q45VK5_MOUSE Interleukin enhancer-binding factor 3 OS=Mus musculus OX=10090 GN=Ilf3 PE=1 SV=1;tr|A0A1L1STE4|A0A1L1STE4_MOUSE Interleukin enhancer-binding factor 3 OS=Mus musculus OX=10090 GN=Ilf3 PE=1 SV=1;sp|Q9Z1X4-2|ILF3_MOUSE Isoform 2 of Inte	6	2	2	2	4	4	4	76.347	1.9387	553875	605401	468901	558843	525747	504950	540031	2125500	480085	548221	2122700	1781900	578268	529234	514150	590528	389375	371205	397794	478828	529816	528159	481980	433397	485951	590298	479290	587926	454553	590286	489093	469424	621634	441514	560101	482392
G3UZA0	G3UZA0	KRR1 small subunit processome component	Krr1	tr|G3UZA0|G3UZA0_MOUSE KRR1 small subunit processome component OS=Mus musculus OX=10090 GN=Krr1 PE=1 SV=1	1	1	1	1	4	4	4	36.66	2.5217	553875	11938000	468901	558843	525747	504950	540031	491620	480085	9172100	438801	597992	9281800	529234	514150	590528	9341700	8657400	7379500	4786300	3705400	528159	6330800	3642500	6298600	590298	4119100	587926	454553	2711000	4567400	6523300	3868500	441514	4559100	482392
D3Z0G0	D3Z0G0;Q9EQ80	NIF3-like protein 1	Nif3l1	tr|D3Z0G0|D3Z0G0_MOUSE NIF3-like protein 1 OS=Mus musculus OX=10090 GN=Nif3l1 PE=1 SV=1;sp|Q9EQ80|NIF3L_MOUSE NIF3-like protein 1 OS=Mus musculus OX=10090 GN=Nif3l1 PE=1 SV=4	2	1	1	1	4	4	4	36.267	2.348	949090	605401	523380	573280	525747	494570	1005500	746580	687640	650860	438801	1178000	598520	529234	1016800	590528	626210	371205	566520	696440	529816	455070	832330	551830	569020	1359800	751630	909250	494640	876260	674320	756740	1227800	605820	869200	766250
Q6NSQ7	Q6NSQ7	Protein LTV1 homolog	Ltv1	sp|Q6NSQ7|LTV1_MOUSE Protein LTV1 homolog OS=Mus musculus OX=10090 GN=Ltv1 PE=1 SV=2	1	1	1	1	4	4	4	54.022	2.3694	553875	605401	468901	558843	525747	504950	540031	491620	480085	548221	438801	597992	578268	529234	514150	590528	389375	371205	397794	478828	529816	2103900	481980	433397	485951	590298	479290	587926	454553	590286	489093	469424	621634	441514	560101	482392
F7BX26	F7BX26;Q60676	Serine/threonine-protein phosphatase;Serine/threonine-protein phosphatase 5	Ppp5c	tr|F7BX26|F7BX26_MOUSE Serine/threonine-protein phosphatase (Fragment) OS=Mus musculus OX=10090 GN=Ppp5c PE=1 SV=1;sp|Q60676|PPP5_MOUSE Serine/threonine-protein phosphatase 5 OS=Mus musculus OX=10090 GN=Ppp5c PE=1 SV=3	2	1	1	1	4	4	4	54.205	1.8576	553875	605401	468901	558843	2091900	504950	1988800	491620	1607700	2116900	1676700	1618600	578268	2133800	514150	590528	389375	1674600	2183700	478828	529816	528159	481980	1631000	485951	590298	479290	587926	1395800	1850300	1590300	469424	621634	441514	560101	2350400
Q922G7	Q922G7;A3KFX9;A3KFY5	Tektin-2	Tekt2	sp|Q922G7|TEKT2_MOUSE Tektin-2 OS=Mus musculus OX=10090 GN=Tekt2 PE=1 SV=1;tr|A3KFX9|A3KFX9_MOUSE Tektin-2 (Fragment) OS=Mus musculus OX=10090 GN=Tekt2 PE=4 SV=1;tr|A3KFY5|A3KFY5_MOUSE Tektin (Fragment) OS=Mus musculus OX=10090 GN=Tekt2 PE=1 SV=1	3	2	2	2	4	4	4	50.311	3.4642	553875	605401	468901	558843	525747	504950	540031	71964000	68611000	548221	438801	101350000	578268	529234	514150	590528	389375	371205	397794	478828	529816	79158000	481980	433397	76549000	590298	479290	587926	454553	590286	489093	469424	621634	441514	560101	482392
Q6P2B1	Q6P2B1;Q6P2B1-2;F6TDZ2;Q6P2B1-3	Transportin-3	Tnpo3	sp|Q6P2B1|TNPO3_MOUSE Transportin-3 OS=Mus musculus OX=10090 GN=Tnpo3 PE=1 SV=1;sp|Q6P2B1-2|TNPO3_MOUSE Isoform 2 of Transportin-3 OS=Mus musculus OX=10090 GN=Tnpo3;tr|F6TDZ2|F6TDZ2_MOUSE Transportin-3 (Fragment) OS=Mus musculus OX=10090 GN=Tnpo3 PE=1 SV=1	4	2	2	2	4	4	4	104.17	2.6246	553875	605401	827660	558843	525747	504950	540031	1045300	480085	1048400	1356500	597992	578268	529234	807550	590528	1116500	873140	714020	803100	809800	528159	481980	1110300	485951	590298	479290	587926	827920	590286	837480	652770	621634	747650	560101	790440
E9QMK9	E9QMK9;Q8BH86-2;Q8BH86	UPF0317 protein C14orf159 homolog, mitochondrial	9030617O03Rik	tr|E9QMK9|E9QMK9_MOUSE D-glutamate cyclase, mitochondrial OS=Mus musculus OX=10090 GN=Dglucy PE=1 SV=1;sp|Q8BH86-2|GLUCM_MOUSE Isoform 2 of D-glutamate cyclase, mitochondrial OS=Mus musculus OX=10090 GN=Dglucy;sp|Q8BH86|GLUCM_MOUSE D-glutamate cyclase, mit	3	2	2	2	4	4	4	69.921	2.7098	553875	847110	1355700	1008000	525747	1191700	540031	491620	1245600	548221	438801	597992	578268	529234	514150	811200	389375	371205	397794	1027700	704800	882800	873060	1231400	634660	590298	1045900	727140	454553	767240	1536900	1043800	621634	1192000	560101	482392
Q5KU39	Q5KU39	Vacuolar protein sorting-associated protein 41 homolog	Vps41	sp|Q5KU39|VPS41_MOUSE Vacuolar protein sorting-associated protein 41 homolog OS=Mus musculus OX=10090 GN=Vps41 PE=1 SV=1	1	2	2	2	4	4	4	98.601	2.4789	553875	605401	468901	558843	525747	504950	540031	491620	480085	548221	438801	597992	578268	529234	514150	508110	571050	371205	806850	478828	785390	528159	481980	433397	1197200	590298	479290	587926	810980	590286	489093	904510	621634	441514	560101	482392
B7ZCU2	B7ZCU2;B7ZCU5;B7ZCU4;B7ZCU3;B7ZCU0;J3QNK8;Q8CBW3-5;Q8CBW3-2;Q8CBW3-4;Q8CBW3-3;Q8CBW3	Abl interactor 1	Abi1	tr|B7ZCU2|B7ZCU2_MOUSE Abl interactor 1 OS=Mus musculus OX=10090 GN=Abi1 PE=1 SV=1;tr|B7ZCU5|B7ZCU5_MOUSE Abl interactor 1 OS=Mus musculus OX=10090 GN=Abi1 PE=1 SV=1;tr|B7ZCU4|B7ZCU4_MOUSE Abl interactor 1 OS=Mus musculus OX=10090 GN=Abi1 PE=1 SV=1;tr|B7ZC	11	2	2	2	4.1	4.1	4.1	43.174	34.223	2099700	2333800	2852800	1660600	525747	2181900	2118100	2284000	2520300	1987100	1442700	2109900	1882000	1843500	2550200	2231000	2105100	2058100	2057600	2288500	1478500	2157400	1890000	2885500	1381500	2659500	2154400	1933700	1959500	2375000	1825600	1850200	1741500	1699000	2002100	2064400
E9PYF1	E9PYF1;Q8VCT3	Aminopeptidase B	Rnpep	tr|E9PYF1|E9PYF1_MOUSE Aminopeptidase B OS=Mus musculus OX=10090 GN=Rnpep PE=1 SV=1;sp|Q8VCT3|AMPB_MOUSE Aminopeptidase B OS=Mus musculus OX=10090 GN=Rnpep PE=1 SV=2	2	1	1	1	4.1	4.1	4.1	68.002	1.7654	553875	605401	1575200	558843	525747	504950	540031	491620	480085	1160300	438801	597992	578268	529234	514150	590528	1422900	1036300	1505000	478828	529816	528159	481980	2057500	1368000	590298	479290	587926	1407300	1515300	489093	469424	621634	441514	560101	1480700
A0A338P794	A0A338P794;A0A338P726;A0A338P6Y8;Q8K2A8	Dol-P-Man:Man(5)GlcNAc(2)-PP-Dol alpha-1,3-mannosyltransferase	Alg3	tr|A0A338P794|A0A338P794_MOUSE Dol-P-Man:Man(5)GlcNAc(2)-PP-Dol alpha-1,3-mannosyltransferase OS=Mus musculus OX=10090 GN=Alg3 PE=1 SV=1;tr|A0A338P726|A0A338P726_MOUSE Dol-P-Man:Man(5)GlcNAc(2)-PP-Dol alpha-1,3-mannosyltransferase OS=Mus musculus OX=10090	4	1	1	1	4.1	4.1	4.1	27.599	2.2789	553875	605401	666170	558843	525747	504950	540031	491620	480085	744790	638440	597992	578268	529234	514150	590528	641530	371205	805380	478828	529816	952400	715240	433397	516760	590298	895980	587926	636310	1349100	489093	546460	621634	441514	560101	482392
Q7TPV4	Q7TPV4	Myb-binding protein 1A	Mybbp1a	sp|Q7TPV4|MBB1A_MOUSE Myb-binding protein 1A OS=Mus musculus OX=10090 GN=Mybbp1a PE=1 SV=2	1	4	4	4	4.1	4.1	4.1	152.04	5.9514	4910900	605401	468901	1084600	525747	504950	540031	491620	480085	548221	672470	597992	578268	529234	3333400	590528	1804000	2386100	3360200	3392900	2818700	7994300	481980	433397	485951	590298	479290	587926	518960	590286	489093	469424	621634	634390	4751300	3653500
Q2EMV9	Q2EMV9;Q2EMV9-2	Poly [ADP-ribose] polymerase 14	Parp14	sp|Q2EMV9|PAR14_MOUSE Protein mono-ADP-ribosyltransferase PARP14 OS=Mus musculus OX=10090 GN=Parp14 PE=1 SV=3;sp|Q2EMV9-2|PAR14_MOUSE Isoform 2 of Protein mono-ADP-ribosyltransferase PARP14 OS=Mus musculus OX=10090 GN=Parp14	2	5	5	5	4.1	4.1	4.1	203.8	3.4815	553875	605401	468901	1578800	525747	504950	540031	491620	795210	548221	438801	597992	578268	529234	514150	590528	1265000	1002600	1474600	1517800	999640	1287500	676070	1173100	1055500	1204300	1610200	1649800	1652900	1070500	888310	825600	621634	1300600	1348000	1607100
Q8BSI6	Q8BSI6	R3H and coiled-coil domain-containing protein 1	R3hcc1	sp|Q8BSI6|R3HC1_MOUSE R3H and coiled-coil domain-containing protein 1 OS=Mus musculus OX=10090 GN=R3hcc1 PE=1 SV=3	1	1	1	1	4.1	4.1	4.1	54.163	1.829	553875	605401	212940	558843	206000	504950	540031	491620	480085	548221	438801	597992	578268	529234	142960	590528	389375	189840	123820	226310	529816	528159	481980	433397	485951	590298	479290	587926	454553	590286	489093	469424	621634	441514	560101	196670
Q68EF8	Q68EF8	Rap guanine nucleotide exchange factor-like 1	Rapgefl1	sp|Q68EF8|RPGFL_MOUSE Rap guanine nucleotide exchange factor-like 1 OS=Mus musculus OX=10090 GN=Rapgefl1 PE=1 SV=2	1	2	2	2	4.1	4.1	4.1	73.694	1.7356	553875	605401	468901	558843	525747	504950	540031	491620	1328300	548221	1723600	3354000	578268	529234	514150	590528	1418800	371205	397794	478828	529816	528159	481980	433397	485951	590298	479290	587926	454553	590286	489093	469424	621634	441514	560101	482392
G3X973	G3X973;Q8R4Y4-2;Q8R4Y4	Stabilin-1	Stab1	tr|G3X973|G3X973_MOUSE Stabilin-1 OS=Mus musculus OX=10090 GN=Stab1 PE=1 SV=1;sp|Q8R4Y4-2|STAB1_MOUSE Isoform 2 of Stabilin-1 OS=Mus musculus OX=10090 GN=Stab1;sp|Q8R4Y4|STAB1_MOUSE Stabilin-1 OS=Mus musculus OX=10090 GN=Stab1 PE=1 SV=1	3	9	9	9	4.1	4.1	4.1	276.47	10.029	553875	3272400	2950500	558843	525747	504950	540031	2366100	1986500	548221	2363600	1967600	578268	529234	514150	1799300	1993100	1440600	2760500	3306500	2432100	528159	1922100	1954900	5776300	2456400	6482900	3416000	7824600	590286	13661000	7713200	4744300	2714100	2551400	1632600
Q9CZU3	Q9CZU3	Superkiller viralicidic activity 2-like 2	Skiv2l2	sp|Q9CZU3|MTREX_MOUSE Exosome RNA helicase MTR4 OS=Mus musculus OX=10090 GN=Mtrex PE=1 SV=1	1	2	2	2	4.1	4.1	4.1	117.64	3.429	553875	251410	452780	265690	186640	191900	79190	491620	230400	548221	438801	597992	174570	529234	514150	590528	268390	371205	301340	196610	529816	528159	481980	231560	485951	590298	391600	198080	314520	145090	459140	173600	621634	453540	560101	482392
Q9CPX6	Q9CPX6	Ubiquitin-like-conjugating enzyme ATG3	Atg3	sp|Q9CPX6|ATG3_MOUSE Ubiquitin-like-conjugating enzyme ATG3 OS=Mus musculus OX=10090 GN=Atg3 PE=1 SV=1	1	1	1	1	4.1	4.1	4.1	35.796	2.5828	1181100	605401	468901	558843	525747	1294900	1576100	1592100	480085	1627600	1681600	597992	578268	529234	2136900	590528	389375	371205	397794	478828	2041300	1776100	481980	1916300	1774900	590298	2381500	587926	454553	2110600	489093	1639700	621634	1754200	1688700	482392
O08715-6	O08715-6;O08715;O08715-4;O08715-2;O08715-5;O08715-3	A-kinase anchor protein 1, mitochondrial	Akap1	sp|O08715-6|AKAP1_MOUSE Isoform 6 of A-kinase anchor protein 1, mitochondrial OS=Mus musculus OX=10090 GN=Akap1;sp|O08715|AKAP1_MOUSE A-kinase anchor protein 1, mitochondrial OS=Mus musculus OX=10090 GN=Akap1 PE=1 SV=4;sp|O08715-4|AKAP1_MOUSE Isoform 4 of	6	2	2	2	4.2	4.2	4.2	68.011	16.032	826410	1015700	1012100	727360	747840	759980	736180	693520	593640	873840	883130	792800	797130	763490	740650	590528	731500	814870	641670	478828	529816	528159	852990	921580	485951	590298	741840	620860	454553	590286	1077300	785310	621634	706830	560101	773930
Q3TT92	Q3TT92	Dihydropyrimidinase-related protein 3	Dpysl3	tr|Q3TT92|Q3TT92_MOUSE Dihydropyrimidinase-related protein 3 OS=Mus musculus OX=10090 GN=Dpysl3 PE=1 SV=1	1	2	1	1	4.2	1.4	1.4	61.779	2.7165	553875	605401	468901	558843	525747	504950	540031	21121000	480085	548221	438801	597992	578268	529234	514150	590528	389375	371205	397794	478828	529816	528159	481980	433397	485951	590298	479290	587926	454553	590286	489093	469424	621634	441514	560101	482392
Q3UV17	Q3UV17	Keratin, type II cytoskeletal 2 oral	Krt76	sp|Q3UV17|K22O_MOUSE Keratin, type II cytoskeletal 2 oral OS=Mus musculus OX=10090 GN=Krt76 PE=1 SV=1	1	3	1	1	4.2	1.5	1.5	62.844	2.5198	553875	605401	468901	558843	525747	504950	540031	491620	480085	548221	438801	597992	578268	529234	514150	590528	389375	371205	24521000	478828	529816	528159	481980	433397	485951	590298	479290	587926	454553	590286	489093	469424	621634	441514	560101	482392
Q14CH1	Q14CH1	Molybdenum cofactor sulfurase	Mocos	sp|Q14CH1|MOCOS_MOUSE Molybdenum cofactor sulfurase OS=Mus musculus OX=10090 GN=Mocos PE=1 SV=1	1	2	2	2	4.2	4.2	4.2	95.012	2.7217	2207500	1898300	1895200	558843	525747	504950	1442100	491620	480085	548221	2459400	597992	1629200	2236400	1618100	1661400	2204300	1921200	1507400	478828	529816	528159	481980	1041100	1630900	590298	479290	587926	1447100	590286	489093	469424	1435000	1603800	560101	2113000
O70324	O70324	Monocarboxylate transporter 8	Slc16a2	sp|O70324|MOT8_MOUSE Monocarboxylate transporter 8 OS=Mus musculus OX=10090 GN=Slc16a2 PE=1 SV=2	1	1	1	1	4.2	4.2	4.2	60.024	2.4751	553875	605401	468901	558843	525747	2373900	540031	1193100	480085	548221	438801	597992	578268	529234	514150	590528	389375	371205	397794	478828	529816	1188600	481980	1563000	1175300	1518500	2013600	587926	1876000	1226900	1664700	2077400	621634	1422700	560101	2094200
Q3V3R1	Q3V3R1	Monofunctional C1-tetrahydrofolate synthase, mitochondrial	Mthfd1l	sp|Q3V3R1|C1TM_MOUSE Monofunctional C1-tetrahydrofolate synthase, mitochondrial OS=Mus musculus OX=10090 GN=Mthfd1l PE=1 SV=2	1	3	3	3	4.2	4.2	4.2	105.73	1.6003	553875	4633500	468901	558843	525747	504950	540031	491620	5065500	548221	4244100	4191100	4663300	5096700	3825700	4006200	5144000	10331000	3625500	5545100	529816	3477700	3584500	3048500	485951	590298	479290	587926	454553	590286	2473700	469424	621634	441514	560101	482392
E9Q3Q4	E9Q3Q4;A0A5F8MPQ9;A0A087WPQ9;E9Q2X2;Q8C985;Q6P9K9-2;Q6P9K9	Neurexin-3-beta;Neurexin-3-beta, soluble form;Neurexin-3-beta, C-terminal fragment;Neurexin-3	Nrxn3	tr|E9Q3Q4|E9Q3Q4_MOUSE Neurexin-3-beta OS=Mus musculus OX=10090 GN=Nrxn3 PE=1 SV=1;tr|A0A5F8MPQ9|A0A5F8MPQ9_MOUSE Neurexin-3-beta OS=Mus musculus OX=10090 GN=Nrxn3 PE=1 SV=1;tr|A0A087WPQ9|A0A087WPQ9_MOUSE Neurexin-3-beta OS=Mus musculus OX=10090 GN=Nrxn3 P	7	1	1	1	4.2	4.2	4.2	46.913	2.3171	10004000	6396300	4988800	6823800	7415300	6131400	540031	491620	8114300	9653700	438801	597992	8404500	11175000	13825000	7417700	8617300	6955200	7271200	9131600	9239000	7555900	6140100	8820900	7754200	13577000	9869100	8367100	7633800	11627000	8207300	8833600	10975000	6210300	12424000	8303400
A0A2I3BQL9	A0A2I3BQL9;A0A2I3BS39;A0A0R4J0G0;Q8BH04	Phosphoenolpyruvate carboxykinase [GTP], mitochondrial	Pck2	tr|A0A2I3BQL9|A0A2I3BQL9_MOUSE Phosphoenolpyruvate carboxykinase (GTP) (Fragment) OS=Mus musculus OX=10090 GN=Pck2 PE=1 SV=1;tr|A0A2I3BS39|A0A2I3BS39_MOUSE Phosphoenolpyruvate carboxykinase (GTP) OS=Mus musculus OX=10090 GN=Pck2 PE=1 SV=1;tr|A0A0R4J0G0|A0A	4	2	1	1	4.2	2.8	2.8	65.936	1.7505	553875	605401	862240	1084900	817310	790860	813990	491620	480085	548221	635990	809220	578268	752180	800570	826160	389375	723440	827270	478828	529816	528159	481980	433397	485951	590298	479290	587926	454553	590286	489093	469424	621634	441514	560101	482392
Q8BK67	Q8BK67;A2AWQ2	Protein RCC2	Rcc2	sp|Q8BK67|RCC2_MOUSE Protein RCC2 OS=Mus musculus OX=10090 GN=Rcc2 PE=1 SV=1;tr|A2AWQ2|A2AWQ2_MOUSE Protein RCC2 (Fragment) OS=Mus musculus OX=10090 GN=Rcc2 PE=1 SV=1	2	2	2	2	4.2	4.2	4.2	55.983	4.445	553875	605401	1985600	2261600	525747	1994900	1355800	1938900	1678800	548221	1793600	597992	1774500	529234	1429900	1705300	389375	371205	397794	2134200	529816	2686300	481980	433397	485951	1268700	1289500	1906300	454553	590286	1417400	469424	621634	441514	560101	482392
W4VSP1	W4VSP1	Spermatogenesis-associated glutamate (E)-rich protein 3	Speer3	tr|W4VSP1|W4VSP1_MOUSE Spermatogenesis-associated glutamate (E)-rich protein 3 OS=Mus musculus OX=10090 GN=Speer3 PE=4 SV=1	1	1	1	1	4.2	4.2	4.2	30.957	4.8567	553875	605401	468901	558843	525747	504950	540031	491620	480085	548221	438801	597992	578268	529234	1431100	590528	389375	371205	397794	478828	529816	528159	481980	433397	485951	590298	479290	587926	454553	590286	489093	469424	621634	441514	560101	482392
Q8K4W8	Q8K4W8;E9Q2I1;P51791-2;P51791-4;P51791-5;P51791;P51791-3	Chloride channel protein;H(+)/Cl(-) exchange transporter 3	Clcn3	tr|Q8K4W8|Q8K4W8_MOUSE Chloride channel protein OS=Mus musculus OX=10090 GN=Clcn3 PE=1 SV=1;tr|E9Q2I1|E9Q2I1_MOUSE Chloride channel protein OS=Mus musculus OX=10090 GN=Clcn3 PE=1 SV=1;sp|P51791-2|CLCN3_MOUSE Isoform 2 of H(+)/Cl(-) exchange transporter 3 O	7	3	3	1	4.3	4.3	2.3	87.906	2.3147	553875	1555100	468901	558843	525747	2033500	1640800	491620	2224400	1722800	1789600	597992	2206600	529234	1260900	1414600	2260400	2540800	397794	2170700	2235800	1701600	481980	1825000	2015900	590298	2007500	1798600	2370400	1775600	1793800	1373700	1761900	1586100	560101	1732900
E9QQ99	E9QQ99;D3Z1Y1;A0A0R4J1R1;Q9DBY1-2;Q9DBY1	E3 ubiquitin-protein ligase synoviolin	Syvn1	tr|E9QQ99|E9QQ99_MOUSE RING-type E3 ubiquitin transferase OS=Mus musculus OX=10090 GN=Syvn1 PE=1 SV=1;tr|D3Z1Y1|D3Z1Y1_MOUSE RING-type E3 ubiquitin transferase OS=Mus musculus OX=10090 GN=Syvn1 PE=1 SV=1;tr|A0A0R4J1R1|A0A0R4J1R1_MOUSE RING-type E3 ubiquiti	5	2	2	2	4.3	4.3	4.3	61.446	1.8431	553875	605401	468901	558843	525747	504950	540031	491620	480085	548221	438801	597992	578268	529234	514150	590528	894400	371205	397794	2525700	529816	1068600	481980	433397	485951	590298	479290	1092900	454553	1211100	489093	469424	621634	1965400	560101	482392
Q9JHP7-3	Q9JHP7-3;Q9JHP7-2;Q9JHP7	KDEL motif-containing protein 1	Kdelc1	sp|Q9JHP7-3|PLGT2_MOUSE Isoform 3 of Protein O-glucosyltransferase 2 OS=Mus musculus OX=10090 GN=Poglut2;sp|Q9JHP7-2|PLGT2_MOUSE Isoform 2 of Protein O-glucosyltransferase 2 OS=Mus musculus OX=10090 GN=Poglut2;sp|Q9JHP7|PLGT2_MOUSE Protein O-glucosyltransf	3	1	1	1	4.3	4.3	4.3	32.135	1.5727	553875	605401	468901	558843	525747	504950	540031	491620	480085	548221	438801	597992	578268	529234	514150	590528	389375	371205	262520	257340	252010	528159	481980	310700	485951	590298	335790	587926	211380	590286	234110	469424	621634	441514	560101	482392
Q8K4H1	Q8K4H1;Q8K4H1-2	Kynurenine formamidase	Afmid	sp|Q8K4H1|KFA_MOUSE Kynurenine formamidase OS=Mus musculus OX=10090 GN=Afmid PE=1 SV=1;sp|Q8K4H1-2|KFA_MOUSE Isoform 2 of Kynurenine formamidase OS=Mus musculus OX=10090 GN=Afmid	2	1	1	1	4.3	4.3	4.3	34.228	1.584	553875	1913000	2382600	1405700	525747	504950	540031	491620	1965700	1649700	438801	597992	578268	1480900	514150	590528	1254300	1296200	1365800	478828	529816	528159	2401600	433397	1485100	590298	1310200	587926	454553	1302300	489093	469424	1331500	441514	560101	482392
Q9EPK6	Q9EPK6;A0A494B9H1;A0A494B9B2	Nucleotide exchange factor SIL1	Sil1	sp|Q9EPK6|SIL1_MOUSE Nucleotide exchange factor SIL1 OS=Mus musculus OX=10090 GN=Sil1 PE=1 SV=2;tr|A0A494B9H1|A0A494B9H1_MOUSE Nucleotide exchange factor SIL1 OS=Mus musculus OX=10090 GN=Sil1 PE=1 SV=1;tr|A0A494B9B2|A0A494B9B2_MOUSE Nucleotide exchange fac	3	2	2	2	4.3	4.3	4.3	52.429	2.2163	553875	605401	468901	558843	525747	2136000	540031	491620	480085	20196000	438801	597992	578268	529234	514150	590528	798160	903590	1617100	1566700	529816	1878100	890150	1234400	936920	945280	898720	2163400	873730	1157800	489093	1058200	1185200	1069300	1471000	1599700
G3UWR2	G3UWR2;G3UYG6;Q6Y7W8;E9Q2M5;G3UZX7;G3UYR9	PERQ amino acid-rich with GYF domain-containing protein 2	Gigyf2	tr|G3UWR2|G3UWR2_MOUSE GRB10-interacting GYF protein 2 OS=Mus musculus OX=10090 GN=Gigyf2 PE=1 SV=1;tr|G3UYG6|G3UYG6_MOUSE GRB10-interacting GYF protein 2 OS=Mus musculus OX=10090 GN=Gigyf2 PE=1 SV=1;sp|Q6Y7W8|GGYF2_MOUSE GRB10-interacting GYF protein 2 OS	7	3	3	3	4.3	4.3	4.3	129.64	23.313	553875	605401	1934200	558843	979710	504950	1745900	491620	480085	548221	438801	597992	1320200	529234	514150	590528	1228600	1623300	1505900	478828	529816	528159	481980	433397	485951	590298	1921000	587926	454553	590286	489093	469424	621634	441514	1478500	2003100
Q8BG81	Q8BG81;Q3UDD3;F6VR84	Polymerase delta-interacting protein 3	Poldip3	sp|Q8BG81|PDIP3_MOUSE Polymerase delta-interacting protein 3 OS=Mus musculus OX=10090 GN=Poldip3 PE=1 SV=1;tr|Q3UDD3|Q3UDD3_MOUSE Polymerase delta-interacting protein 3 OS=Mus musculus OX=10090 GN=Poldip3 PE=1 SV=1;tr|F6VR84|F6VR84_MOUSE Polymerase delta-i	3	2	2	2	4.3	4.3	4.3	46.132	1.656	2337100	353190	471480	713380	525747	504950	540031	491620	480085	544800	438801	2281100	578268	529234	514150	590528	340560	682320	703230	478828	529816	714790	481980	433397	593380	475010	429080	587926	454553	590286	489093	469424	621634	1981000	560101	482392
Q8CFX3	Q8CFX3;E0CXD4;F7BJK1	Protocadherin 1	Pcdh1	tr|Q8CFX3|Q8CFX3_MOUSE Protocadherin 1 OS=Mus musculus OX=10090 GN=Pcdh1 PE=1 SV=1;tr|E0CXD4|E0CXD4_MOUSE Protocadherin 1 OS=Mus musculus OX=10090 GN=Pcdh1 PE=1 SV=1;tr|F7BJK1|F7BJK1_MOUSE Protocadherin 1 (Fragment) OS=Mus musculus OX=10090 GN=Pcdh1 PE=1 S	3	2	2	2	4.3	4.3	4.3	112.41	2.0717	553875	605401	468901	1504300	525747	504950	540031	491620	480085	548221	438801	597992	578268	529234	1989600	590528	389375	371205	397794	478828	1913600	528159	481980	433397	485951	590298	2494300	587926	454553	1767900	489093	2370600	3226000	441514	560101	482392
Q5SPX8	Q5SPX8;P58802	TBC1 domain family member 10A	Tbc1d10a	tr|Q5SPX8|Q5SPX8_MOUSE TBC1 domain family member 10A OS=Mus musculus OX=10090 GN=Tbc1d10a PE=1 SV=1;sp|P58802|TB10A_MOUSE TBC1 domain family member 10A OS=Mus musculus OX=10090 GN=Tbc1d10a PE=1 SV=1	2	1	1	1	4.3	4.3	4.3	59.195	1.6104	553875	605401	468901	558843	525747	504950	540031	491620	648500	548221	438801	597992	578268	529234	514150	590528	390870	371205	308740	478828	396000	452210	430760	464350	408870	371880	391230	494520	317270	407720	543760	355380	425240	282260	560101	482392
A0A0R4J272	A0A0R4J272;Q921N7	Transmembrane protein 70, mitochondrial	Tmem70	tr|A0A0R4J272|A0A0R4J272_MOUSE Transmembrane protein 70, mitochondrial OS=Mus musculus OX=10090 GN=Tmem70 PE=1 SV=1;sp|Q921N7|TMM70_MOUSE Transmembrane protein 70, mitochondrial OS=Mus musculus OX=10090 GN=Tmem70 PE=2 SV=2	2	1	1	1	4.3	4.3	4.3	28.402	2.2357	553875	605401	432030	656620	525747	495710	540031	491620	480085	548221	426510	597992	307610	529234	514150	590528	389375	371205	397794	478828	529816	528159	481980	433397	485951	590298	479290	587926	454553	590286	432150	427570	621634	441514	560101	482392
E9QMU3	E9QMU3;D3YWN7;O88735;O88735-2	Ensconsin	Map7	tr|E9QMU3|E9QMU3_MOUSE Ensconsin OS=Mus musculus OX=10090 GN=Map7 PE=1 SV=3;tr|D3YWN7|D3YWN7_MOUSE Ensconsin OS=Mus musculus OX=10090 GN=Map7 PE=1 SV=2;sp|O88735|MAP7_MOUSE Ensconsin OS=Mus musculus OX=10090 GN=Map7 PE=1 SV=1;sp|O88735-2|MAP7_MOUSE Isoform	5	3	3	3	4.4	4.4	4.4	81.973	1.8308	553875	605401	468901	558843	525747	504950	540031	1805800	480085	548221	438801	597992	578268	529234	514150	590528	2034800	2225800	1864400	478828	1881700	1811900	481980	433397	485951	2483900	479290	587926	1384700	1859100	1739600	1680400	621634	441514	560101	1784700
P21447	P21447;P06795	Multidrug resistance protein 1A;Multidrug resistance protein 1B	Abcb1a;Abcb1b	sp|P21447|MDR1A_MOUSE ATP-dependent translocase ABCB1 OS=Mus musculus OX=10090 GN=Abcb1a PE=1 SV=3;sp|P06795|MDR1B_MOUSE ATP-dependent translocase ABCB1 OS=Mus musculus OX=10090 GN=Abcb1b PE=1 SV=1	2	4	2	2	4.4	2.6	2.6	140.64	2.4616	553875	605401	4725100	4068700	4134200	4148200	4290800	749360	480085	548221	438801	597992	8292400	529234	514150	590528	3150000	2624000	4547400	5297000	2596900	8356900	5324200	6000200	5174600	4698400	4793500	4764600	4667200	5734500	5602300	3523000	4109400	4595900	560101	482392
Q8BMC4	Q8BMC4	Nucleolar protein 9	Nop9	sp|Q8BMC4|NOP9_MOUSE Nucleolar protein 9 OS=Mus musculus OX=10090 GN=Nop9 PE=1 SV=1	1	2	2	2	4.4	4.4	4.4	70.046	3.8377	553875	605401	1080400	938220	1276700	504950	540031	491620	1022700	1140200	679290	597992	751470	529234	514150	590528	830000	1192500	1229200	478828	957760	1339200	1319000	894580	1219200	991690	479290	1049700	828960	590286	1247400	677450	621634	1153100	560101	1017800
Q99PV0	Q99PV0	Pre-mRNA-processing-splicing factor 8	Prpf8	sp|Q99PV0|PRP8_MOUSE Pre-mRNA-processing-splicing factor 8 OS=Mus musculus OX=10090 GN=Prpf8 PE=1 SV=2	2	9	9	9	4.4	4.4	4.4	273.61	27.988	553875	605401	2722400	5685100	3866400	2423700	2574200	2291000	3983000	3506600	6277900	2132700	2722000	3255400	514150	590528	3729900	4028100	5927500	8102200	7179800	7516700	4565300	2854500	4905300	2858400	2787200	2430100	3802400	1057200	4017300	4030400	1209000	4423800	4102100	2888400
Q8BYY4	Q8BYY4;Q8BYY4-2;Q8BYY4-3	Tetratricopeptide repeat protein 39B	Ttc39b	sp|Q8BYY4|TT39B_MOUSE Tetratricopeptide repeat protein 39B OS=Mus musculus OX=10090 GN=Ttc39b PE=1 SV=1;sp|Q8BYY4-2|TT39B_MOUSE Isoform 2 of Tetratricopeptide repeat protein 39B OS=Mus musculus OX=10090 GN=Ttc39b;sp|Q8BYY4-3|TT39B_MOUSE Isoform 3 of Tetrat	3	2	2	2	4.4	4.4	4.4	70.292	2.1181	610450	605401	468901	575980	525747	1794900	540031	888270	681840	548221	742460	597992	578268	529234	514150	590528	826740	371205	1664400	967690	889980	1582000	481980	1036100	699990	590298	1053700	1369700	454553	590286	879900	840490	741940	799580	666670	868260
Q14DH7	Q14DH7;Q14DH7-2	Acyl-CoA synthetase short-chain family member 3, mitochondrial	Acss3	sp|Q14DH7|ACSS3_MOUSE Acyl-CoA synthetase short-chain family member 3, mitochondrial OS=Mus musculus OX=10090 GN=Acss3 PE=1 SV=2;sp|Q14DH7-2|ACSS3_MOUSE Isoform 2 of Acyl-CoA synthetase short-chain family member 3, mitochondrial OS=Mus musculus OX=10090 GN	2	2	2	2	4.5	4.5	4.5	74.517	1.7621	553875	605401	468901	558843	525747	504950	540031	491620	1705700	548221	438801	597992	578268	529234	514150	590528	389375	371205	397794	478828	529816	528159	481980	1687600	485951	590298	479290	1306300	1374100	1943600	1831800	1801200	1484300	1253100	560101	482392
Q8R2V5	Q8R2V5	Arf-GAP with dual PH domain-containing protein 2	Adap2	sp|Q8R2V5|ADAP2_MOUSE Arf-GAP with dual PH domain-containing protein 2 OS=Mus musculus OX=10090 GN=Adap2 PE=1 SV=1	1	1	1	1	4.5	4.5	4.5	43.989	31.625	2157900	2985800	2794400	558843	1999400	2110000	2341100	2821400	3249000	2575000	2541600	2250900	3084300	2781700	2640300	2943900	3404800	3176800	1895600	1906000	2699500	1972400	2296200	2344000	2960300	2659300	479290	2621100	2321900	2535900	2327100	1837100	621634	2161900	2349300	3128200
Q6A009	Q6A009	E3 ubiquitin-protein ligase listerin	Ltn1	sp|Q6A009|LTN1_MOUSE E3 ubiquitin-protein ligase listerin OS=Mus musculus OX=10090 GN=Ltn1 PE=1 SV=3	2	6	6	6	4.5	4.5	4.5	198.92	8.1092	1759600	1580600	3191700	3435300	2444400	2556600	2768800	2850800	2233000	3128200	2938700	2994200	2586800	2676200	2473900	2647600	3623500	4031300	2729500	3064200	2427800	4225100	2687400	3091300	3828200	590298	3137800	3130600	3675700	2613300	2864500	2854700	621634	3371000	560101	2773700
Q6P5F9	Q6P5F9	Exportin-1	Xpo1	sp|Q6P5F9|XPO1_MOUSE Exportin-1 OS=Mus musculus OX=10090 GN=Xpo1 PE=1 SV=1	2	3	3	3	4.5	4.5	4.5	123.09	2.2932	553875	605401	468901	558843	525747	504950	540031	491620	480085	548221	1504700	597992	578268	529234	514150	590528	1437100	371205	1107000	478828	1934300	1558600	1421900	1500800	1343400	1387200	1375900	956000	1252600	1080000	1858300	1424800	984630	1258700	560101	482392
Q3UZ39	Q3UZ39;Q3UZ39-3	Leucine-rich repeat flightless-interacting protein 1	Lrrfip1	sp|Q3UZ39|LRRF1_MOUSE Leucine-rich repeat flightless-interacting protein 1 OS=Mus musculus OX=10090 GN=Lrrfip1 PE=1 SV=2;sp|Q3UZ39-3|LRRF1_MOUSE Isoform 3 of Leucine-rich repeat flightless-interacting protein 1 OS=Mus musculus OX=10090 GN=Lrrfip1	2	2	1	1	4.5	1.9	1.9	79.248	5.3539	493950	331290	391280	558843	525747	504950	540031	491620	298660	320890	349690	677550	578268	295630	543450	590528	379850	450570	350280	478828	421300	528159	481980	433397	485951	396350	479290	330610	454553	527820	489093	292420	816790	441514	490160	333450
E9Q5W5	E9Q5W5;A0A140LJ04;Q5SSH7-2;Q5SSH7	Zinc finger ZZ-type and EF-hand domain-containing protein 1	Zzef1	tr|E9Q5W5|E9Q5W5_MOUSE Zinc finger ZZ-type and EF-hand domain-containing protein 1 OS=Mus musculus OX=10090 GN=Zzef1 PE=1 SV=1;tr|A0A140LJ04|A0A140LJ04_MOUSE Zinc finger ZZ-type and EF-hand domain-containing protein 1 OS=Mus musculus OX=10090 GN=Zzef1 PE=1	4	9	9	9	4.5	4.5	4.5	328.27	11.234	553875	605401	4529500	3444500	4079000	2720600	3706000	6636100	6083600	4100900	6864600	4130700	4645900	6645000	3724800	4589500	5080000	5617000	3965900	4350800	10500000	5705200	4241100	4282900	4483200	3942200	5134500	587926	5291800	3670500	5870500	5715800	2272400	3803500	3116800	5857000
E9PZJ8	E9PZJ8;E9PZJ8-2	Activating signal cointegrator 1 complex subunit 3	Ascc3	sp|E9PZJ8|ASCC3_MOUSE Activating signal cointegrator 1 complex subunit 3 OS=Mus musculus OX=10090 GN=Ascc3 PE=1 SV=1;sp|E9PZJ8-2|ASCC3_MOUSE Isoform 2 of Activating signal cointegrator 1 complex subunit 3 OS=Mus musculus OX=10090 GN=Ascc3	2	8	8	8	4.6	4.6	4.6	250.55	7.6987	2148100	4021900	3457100	2925600	2273200	3122300	1961000	3821800	3695800	2802200	3143200	2312800	3611200	3655800	2265300	3596600	3156800	2832500	3284300	3015300	5200600	5007300	2957200	3345100	3416400	2197200	2851900	1647500	1679500	2716900	2994000	2287100	621634	2597000	2270300	3184200
E9PYX7	E9PYX7;E9Q852;E9Q9C3;Q9QZQ1-2;Q9QZQ1	Afadin	Mllt4	tr|E9PYX7|E9PYX7_MOUSE Afadin OS=Mus musculus OX=10090 GN=Afdn PE=1 SV=1;tr|E9Q852|E9Q852_MOUSE Afadin OS=Mus musculus OX=10090 GN=Afdn PE=1 SV=2;tr|E9Q9C3|E9Q9C3_MOUSE Afadin OS=Mus musculus OX=10090 GN=Afdn PE=1 SV=1;sp|Q9QZQ1-2|AFAD_MOUSE Isoform 1 of A	7	5	5	5	4.6	4.6	4.6	188.9	10.484	5331100	5803300	6771800	4463000	5480800	7697700	6685300	7112900	7904600	5624800	4749100	4940800	5863900	6266800	5934100	4398500	4259600	4297900	6375000	478828	8205600	6386200	5547500	5289000	6440100	5060500	5209600	4273200	3075300	3656900	5307400	5104400	5035300	3654100	3896500	482392
Q3UMR5	Q3UMR5	Calcium uniporter protein, mitochondrial	Mcu	sp|Q3UMR5|MCU_MOUSE Calcium uniporter protein, mitochondrial OS=Mus musculus OX=10090 GN=Mcu PE=1 SV=2	1	1	1	1	4.6	4.6	4.6	39.681	2.8207	858970	1757200	1304900	558843	525747	504950	540031	491620	480085	1328100	438801	597992	578268	1083000	514150	590528	999340	1033900	1036200	478828	529816	528159	1341700	433397	1029900	590298	479290	587926	454553	590286	489093	469424	621634	441514	560101	482392
B7ZWL1	B7ZWL1;A0A1D5RMJ8;Q6ZQ08-2;Q6ZQ08;Q6ZQ08-4	CCR4-NOT transcription complex subunit 1	Cnot1	tr|B7ZWL1|B7ZWL1_MOUSE CCR4-NOT transcription complex subunit 1 OS=Mus musculus OX=10090 GN=Cnot1 PE=1 SV=1;tr|A0A1D5RMJ8|A0A1D5RMJ8_MOUSE CCR4-NOT transcription complex subunit 1 OS=Mus musculus OX=10090 GN=Cnot1 PE=1 SV=1;sp|Q6ZQ08-2|CNOT1_MOUSE Isoform	10	9	9	9	4.6	4.6	4.6	260.95	9.0941	2733000	3701500	4877900	4075400	2256400	3605800	2085300	3201900	3125800	3906500	4569000	1809200	3854100	3463700	2047400	4034500	4058600	5162700	3653800	5470700	4615100	6420600	4579700	4140800	4687100	3341300	4303700	4144900	3576300	3385400	3880300	3564900	1817900	3276400	2356600	3602100
A0A338P7E0	A0A338P7E0;Q9Z321	DNA topoisomerase 3-beta-1	Top3b	tr|A0A338P7E0|A0A338P7E0_MOUSE DNA topoisomerase (Fragment) OS=Mus musculus OX=10090 GN=Top3b PE=1 SV=1;sp|Q9Z321|TOP3B_MOUSE DNA topoisomerase 3-beta-1 OS=Mus musculus OX=10090 GN=Top3b PE=1 SV=1	2	2	2	2	4.6	4.6	4.6	59.892	4.9325	1965800	1867800	1854900	1514200	1198800	1763500	540031	1904800	2351500	1578700	1588400	597992	2599700	2343100	514150	2056500	2174400	1751400	1502900	478828	529816	1356100	1526800	1265800	2476100	1932700	1737800	587926	2028500	2067500	1967000	1892400	621634	1892800	1395100	2536200
Q91WG4-2	Q91WG4-2;Q91WG4	Elongator complex protein 2	Elp2	sp|Q91WG4-2|ELP2_MOUSE Isoform 2 of Elongator complex protein 2 OS=Mus musculus OX=10090 GN=Elp2;sp|Q91WG4|ELP2_MOUSE Elongator complex protein 2 OS=Mus musculus OX=10090 GN=Elp2 PE=1 SV=1	2	2	2	2	4.6	4.6	4.6	82.71	3.0152	553875	605401	468901	834160	525747	906890	540031	491620	1276800	548221	438801	597992	578268	983000	514150	706810	983750	371205	1045400	2029200	1371900	528159	481980	433397	485951	590298	479290	587926	854290	590286	489093	469424	621634	441514	560101	482392
Q9ERK4	Q9ERK4;E9QAX7;E9Q1T9;F6ZEW4	Exportin-2	Cse1l	sp|Q9ERK4|XPO2_MOUSE Exportin-2 OS=Mus musculus OX=10090 GN=Cse1l PE=1 SV=1;tr|E9QAX7|E9QAX7_MOUSE Exportin-2 OS=Mus musculus OX=10090 GN=Cse1l PE=1 SV=1;tr|E9Q1T9|E9Q1T9_MOUSE Chromosome segregation 1-like protein OS=Mus musculus OX=10090 GN=Cse1l PE=1 SV	4	4	4	4	4.6	4.6	4.6	110.45	5.1578	6556700	8463900	11317000	13118000	8986700	504950	6888300	491620	11108000	9312700	10933000	597992	9177100	529234	514150	11525000	9414200	15587000	13178000	11763000	35286000	13606000	481980	11852000	7256200	8803100	479290	587926	454553	5372100	9171400	11382000	621634	10495000	8503900	8486100
Q9Z1E4	Q9Z1E4;A0A1B0GT92	Glycogen [starch] synthase, muscle	Gys1	sp|Q9Z1E4|GYS1_MOUSE Glycogen [starch] synthase, muscle OS=Mus musculus OX=10090 GN=Gys1 PE=1 SV=2;tr|A0A1B0GT92|A0A1B0GT92_MOUSE Glycogen [starch] synthase OS=Mus musculus OX=10090 GN=Gys1 PE=1 SV=1	3	3	2	2	4.6	3.3	3.3	83.926	4.4122	553875	605401	468901	558843	525747	504950	540031	491620	480085	548221	438801	1134300	1200000	529234	918990	590528	389375	371205	397794	478828	529816	528159	481980	433397	485951	590298	479290	587926	454553	590286	815370	1248400	621634	441514	560101	482392
Q61543	Q61543;F8WHM5;F6RSH1	Golgi apparatus protein 1	Glg1	sp|Q61543|GSLG1_MOUSE Golgi apparatus protein 1 OS=Mus musculus OX=10090 GN=Glg1 PE=1 SV=1;tr|F8WHM5|F8WHM5_MOUSE Golgi apparatus protein 1 (Fragment) OS=Mus musculus OX=10090 GN=Glg1 PE=1 SV=1;tr|F6RSH1|F6RSH1_MOUSE Golgi apparatus protein 1 (Fragment) OS	3	5	5	5	4.6	4.6	4.6	133.73	6.7673	2016700	1472300	1728600	1400500	1526500	2288600	540031	1322800	1749300	1424000	438801	597992	578268	1753500	1471400	590528	1180900	1547400	2352900	2576200	2346100	2044700	2781800	2158200	2229200	2312600	2111900	1957700	1617900	1626900	1848200	2365300	1849400	1662300	560101	1313200
Q6DFZ1	Q6DFZ1	Golgi-specific brefeldin A-resistance factor 1	Gbf1	tr|Q6DFZ1|Q6DFZ1_MOUSE Golgi-specific brefeldin A-resistance factor 1 OS=Mus musculus OX=10090 GN=Gbf1 PE=1 SV=1	3	7	7	7	4.6	4.6	4.6	206.78	9.9339	1319000	1173800	3194900	1935400	893180	2078400	1112400	1604900	5840200	2033200	2132600	1699200	2057800	1247400	1606900	1521300	1533200	2427500	1582300	1985500	2043800	1771100	1988600	1139800	485951	2106000	2072500	2227800	1428300	1305300	489093	1768200	1746500	1523600	560101	1532900
E9QLS6	E9QLS6;Q6PF93-2;Q6PF93;D3YZ98	Phosphatidylinositol 3-kinase;Phosphatidylinositol 3-kinase catalytic subunit type 3	Pik3c3	tr|E9QLS6|E9QLS6_MOUSE Phosphatidylinositol 3-kinase catalytic subunit type 3 OS=Mus musculus OX=10090 GN=Pik3c3 PE=1 SV=1;sp|Q6PF93-2|PK3C3_MOUSE Isoform 2 of Phosphatidylinositol 3-kinase catalytic subunit type 3 OS=Mus musculus OX=10090 GN=Pik3c3;sp|Q6P	5	3	3	3	4.6	4.6	4.6	96.868	2.1847	553875	1580800	779610	1340600	525747	1573600	540031	1579600	1511000	1055700	438801	597992	578268	1682500	514150	590528	389375	371205	397794	478828	529816	528159	481980	1067200	485951	590298	479290	587926	1529800	590286	489093	469424	621634	441514	560101	482392
O54724	O54724	Polymerase I and transcript release factor	Ptrf	sp|O54724|CAVN1_MOUSE Caveolae-associated protein 1 OS=Mus musculus OX=10090 GN=Cavin1 PE=1 SV=1	1	1	1	1	4.6	4.6	4.6	43.953	1.7648	553875	605401	468901	558843	525747	504950	540031	491620	480085	548221	438801	597992	578268	529234	514150	590528	389375	371205	1718900	478828	529816	2071800	1313600	433397	485951	590298	479290	587926	454553	590286	489093	469424	1740100	441514	560101	482392
Q3T9X0-2	Q3T9X0-2;Q3T9X0	Solute carrier family 2, facilitated glucose transporter member 9	Slc2a9	sp|Q3T9X0-2|GTR9_MOUSE Isoform 2 of Solute carrier family 2, facilitated glucose transporter member 9 OS=Mus musculus OX=10090 GN=Slc2a9;sp|Q3T9X0|GTR9_MOUSE Solute carrier family 2, facilitated glucose transporter member 9 OS=Mus musculus OX=10090 GN=Slc2	2	2	2	2	4.6	4.6	4.6	57.142	6.4483	2061300	3572500	5420800	3240700	3322500	4906100	2095500	4445000	5660000	3047300	2525100	3491100	4655400	4785100	3580600	3973400	2795700	3304000	3306500	3283300	529816	4945200	4525800	4864700	6386200	4490600	6075200	3893000	4802800	4884900	4389900	4548500	3808000	3394100	2778700	4070400
Q7TNE1	Q7TNE1	Succinate--hydroxymethylglutarate CoA-transferase	Sugct	sp|Q7TNE1|SUCHY_MOUSE Succinate--hydroxymethylglutarate CoA-transferase OS=Mus musculus OX=10090 GN=Sugct PE=1 SV=2	1	1	1	1	4.6	4.6	4.6	47.69	2.5183	553875	878870	1106100	558843	525747	1236400	540031	491620	968560	605040	1208400	597992	578268	529234	514150	590528	612500	663710	540880	478828	529816	528159	481980	960880	485951	590298	479290	587926	454553	590286	489093	469424	621634	441514	560101	482392
F8VPX1	F8VPX1;E9PXY8;Q6A4J8-3;Q6A4J8;Q6A4J8-2	Ubiquitin carboxyl-terminal hydrolase;Ubiquitin carboxyl-terminal hydrolase 7	Usp7	tr|F8VPX1|F8VPX1_MOUSE Ubiquitin carboxyl-terminal hydrolase 7 OS=Mus musculus OX=10090 GN=Usp7 PE=1 SV=1;tr|E9PXY8|E9PXY8_MOUSE Ubiquitin carboxyl-terminal hydrolase 7 OS=Mus musculus OX=10090 GN=Usp7 PE=1 SV=1;sp|Q6A4J8-3|UBP7_MOUSE Isoform 3 of Ubiquiti	6	4	4	4	4.6	4.6	4.6	128.47	4.88	553875	605401	1953300	1256500	525747	1218700	540031	1082700	1342800	984880	1347500	886680	578268	1038200	514150	590528	1372500	1250500	1521300	1409800	1805300	2288900	1664900	1336600	1216200	1085000	1844100	587926	954230	946410	1472100	1063600	621634	998350	560101	1301600
A0A0R4J040	A0A0R4J040;Q8R079-2;Q8R079	Bifunctional apoptosis regulator	Bfar	tr|A0A0R4J040|A0A0R4J040_MOUSE Bifunctional apoptosis regulator OS=Mus musculus OX=10090 GN=Bfar PE=1 SV=1;sp|Q8R079-2|BFAR_MOUSE Isoform 2 of Bifunctional apoptosis regulator OS=Mus musculus OX=10090 GN=Bfar;sp|Q8R079|BFAR_MOUSE Bifunctional apoptosis reg	3	2	2	2	4.7	4.7	4.7	52.937	2.4318	1613500	2165100	468901	2198700	2639000	2996700	2146700	2828500	2053200	1494900	2354000	2159800	2421600	529234	2050600	3014400	2150000	2540500	2861900	2234900	2615800	3673500	2387000	2486100	2034700	2978000	2721200	3039000	2712700	1974800	2323300	2255800	1433500	2694900	560101	2263600
P14106	P14106	Complement C1q subcomponent subunit B	C1qb	sp|P14106|C1QB_MOUSE Complement C1q subcomponent subunit B OS=Mus musculus OX=10090 GN=C1qb PE=1 SV=2	1	1	1	1	4.7	4.7	4.7	26.717	7.2242	1061200	605401	1767900	558843	525747	504950	540031	1251100	1404800	548221	1359600	597992	578268	529234	1836400	590528	1257400	1703700	2134700	2964900	2174100	1647200	1428300	1491400	1630000	1756100	1005400	2444300	2082300	1577500	2275600	2438800	1483700	1604600	560101	1338300
Q148B1	Q148B1;Q5GLZ0	Cytochrome P450, family 2, subfamily c, polypeptide 65	Cyp2c65;Cyp2c66	tr|Q148B1|Q148B1_MOUSE Cytochrome P450, family 2, subfamily c, polypeptide 65 OS=Mus musculus OX=10090 GN=Cyp2c65 PE=1 SV=1;tr|Q5GLZ0|Q5GLZ0_MOUSE Cytochrome P450 2C66 OS=Mus musculus OX=10090 GN=Cyp2c66 PE=1 SV=1	2	3	1	0	4.7	1.8	0	56.21	1.7437	1286200	605401	468901	558843	525747	504950	540031	491620	480085	548221	438801	597992	578268	529234	514150	590528	389375	371205	397794	478828	529816	528159	481980	433397	485951	590298	479290	587926	454553	590286	489093	469424	621634	441514	560101	482392
Q8BPU7	Q8BPU7;Q8BPU7-3;Q8BHL5-2;Q8BHL5;Q8BHL5-3	Engulfment and cell motility protein 1;Engulfment and cell motility protein 2	Elmo1;Elmo2	sp|Q8BPU7|ELMO1_MOUSE Engulfment and cell motility protein 1 OS=Mus musculus OX=10090 GN=Elmo1 PE=1 SV=2;sp|Q8BPU7-3|ELMO1_MOUSE Isoform 3 of Engulfment and cell motility protein 1 OS=Mus musculus OX=10090 GN=Elmo1;sp|Q8BHL5-2|ELMO2_MOUSE Isoform 2 of Engu	10	3	3	3	4.7	4.7	4.7	83.935	1.712	553875	605401	853960	982990	896730	1377400	716260	1539000	1143400	548221	438801	719780	1278700	916540	1333300	590528	1222600	1094900	898570	1966400	1687600	1911800	1142100	1428500	1486800	896560	479290	1027000	1081200	590286	1132800	761420	621634	441514	560101	1447600
A2BHN6	A2BHN6;Q9DC63-3;Q9DC63-2;Q9DC63	F-box only protein 3	Fbxo3	tr|A2BHN6|A2BHN6_MOUSE F-box only protein 3 OS=Mus musculus OX=10090 GN=Fbxo3 PE=1 SV=1;sp|Q9DC63-3|FBX3_MOUSE Isoform 3 of F-box only protein 3 OS=Mus musculus OX=10090 GN=Fbxo3;sp|Q9DC63-2|FBX3_MOUSE Isoform 2 of F-box only protein 3 OS=Mus musculus OX=1	4	1	1	1	4.7	4.7	4.7	40.963	1.8635	553875	1512300	468901	558843	525747	504950	540031	491620	480085	548221	438801	597992	578268	529234	2846700	590528	389375	371205	397794	478828	529816	528159	481980	433397	485951	590298	479290	587926	454553	590286	1736700	469424	621634	441514	560101	482392
D3YZJ1	D3YZJ1;Q64337-2;Q64337	Sequestosome-1	Sqstm1	tr|D3YZJ1|D3YZJ1_MOUSE Sequestosome-1 OS=Mus musculus OX=10090 GN=Sqstm1 PE=1 SV=1;sp|Q64337-2|SQSTM_MOUSE Isoform 2 of Sequestosome-1 OS=Mus musculus OX=10090 GN=Sqstm1;sp|Q64337|SQSTM_MOUSE Sequestosome-1 OS=Mus musculus OX=10090 GN=Sqstm1 PE=1 SV=1	3	1	1	1	4.7	4.7	4.7	41.683	3.1412	760140	1099400	1733600	558843	525747	504950	540031	491620	2072400	1370800	1411200	597992	578268	529234	514150	2072500	1216100	1828800	397794	1387400	1369400	1341500	1381000	1589200	485951	590298	1332100	587926	454553	934110	1449600	1474600	621634	441514	912530	1310500
A0A0G2JEG3	A0A0G2JEG3;Q8VE96	Solute carrier family 35 member F6	Slc35f6	tr|A0A0G2JEG3|A0A0G2JEG3_MOUSE Solute carrier family 35 member F6 OS=Mus musculus OX=10090 GN=Slc35f6 PE=1 SV=1;sp|Q8VE96|S35F6_MOUSE Solute carrier family 35 member F6 OS=Mus musculus OX=10090 GN=Slc35f6 PE=1 SV=1	2	1	1	1	4.7	4.7	4.7	35.25	6.3686	553875	605401	866790	558843	2192600	1958400	540031	491620	480085	1666500	2039000	597992	578268	529234	514150	590528	1583800	1495200	2009300	1740600	2172600	528159	1774600	1534900	2253800	590298	1577600	1613000	1844800	590286	1493600	1662700	621634	441514	1817800	1701400
Q91W18-2	Q91W18-2;Q91W18-3;Q91W18;F6ZI20	Tudor domain-containing protein 3	Tdrd3	sp|Q91W18-2|TDRD3_MOUSE Isoform 2 of Tudor domain-containing protein 3 OS=Mus musculus OX=10090 GN=Tdrd3;sp|Q91W18-3|TDRD3_MOUSE Isoform 3 of Tudor domain-containing protein 3 OS=Mus musculus OX=10090 GN=Tdrd3;sp|Q91W18|TDRD3_MOUSE Tudor domain-containing	4	2	2	2	4.7	4.7	4.7	79.013	2.1711	553875	3512200	2527300	2372500	2394800	1768900	540031	1967900	2603600	548221	438801	597992	578268	529234	514150	3007300	2442200	3082300	2106500	478828	529816	528159	2794900	1628000	485951	590298	3193100	1666400	2094900	590286	1795000	1649800	1560200	2060200	560101	2295800
A0A0H2UKB8	A0A0H2UKB8;Q8R5K2-2;Q8R5K2	Ubiquitin carboxyl-terminal hydrolase 33	Usp33	tr|A0A0H2UKB8|A0A0H2UKB8_MOUSE Ubiquitin carboxyl-terminal hydrolase OS=Mus musculus OX=10090 GN=Usp33 PE=1 SV=1;sp|Q8R5K2-2|UBP33_MOUSE Isoform 2 of Ubiquitin carboxyl-terminal hydrolase 33 OS=Mus musculus OX=10090 GN=Usp33;sp|Q8R5K2|UBP33_MOUSE Ubiquitin	3	2	2	2	4.7	4.7	4.7	101.48	2.2488	644970	767940	468901	558843	595070	848410	540031	491620	480085	731520	665490	686900	732150	529234	514150	590528	710720	909830	791660	478828	529816	528159	481980	433397	485951	698510	479290	587926	741320	590286	489093	536610	621634	441514	841140	628880
A0A494BB75	A0A494BB75;Q8C6G8;F7DFQ2;E0CYH4	WD repeat-containing protein 26	Wdr26	tr|A0A494BB75|A0A494BB75_MOUSE WD repeat-containing protein 26 OS=Mus musculus OX=10090 GN=Wdr26 PE=1 SV=1;sp|Q8C6G8|WDR26_MOUSE WD repeat-containing protein 26 OS=Mus musculus OX=10090 GN=Wdr26 PE=1 SV=3;tr|F7DFQ2|F7DFQ2_MOUSE WD repeat-containing protein	4	2	2	2	4.7	4.7	4.7	78.548	3.6363	553875	627370	1248100	558843	1451000	504950	540031	491620	480085	548221	438801	597992	578268	1633500	514150	590528	1206900	1255600	397794	478828	1904600	1595300	1223700	433397	1441100	1429300	1283300	587926	454553	590286	489093	469424	1215800	441514	560101	482392
S4R1L5	S4R1L5;S4R2P8;O88738-3;O88738-2;O88738	Baculoviral IAP repeat-containing protein 6	Birc6	tr|S4R1L5|S4R1L5_MOUSE Baculoviral IAP repeat-containing protein 6 OS=Mus musculus OX=10090 GN=Birc6 PE=1 SV=1;tr|S4R2P8|S4R2P8_MOUSE Baculoviral IAP repeat-containing protein 6 OS=Mus musculus OX=10090 GN=Birc6 PE=1 SV=1;sp|O88738-3|BIRC6_MOUSE Isoform 3	9	13	13	13	4.8	4.8	4.8	529.32	9.4152	553875	4422700	7588400	6698300	5180800	5879800	5558900	10553000	10441000	548221	8691000	10234000	5687800	6126600	514150	8444100	8495700	11056000	5815400	12439000	7555900	10728000	6941100	7883700	10647000	6050100	7621900	587926	7715800	5799400	11018000	9289300	621634	441514	5087900	7434500
E9Q6E2	E9Q6E2;Q8R3L8-2;Q8R3L8-3;Q8R3L8	Cyclin-dependent kinase 8	Cdk8	tr|E9Q6E2|E9Q6E2_MOUSE Cyclin-dependent kinase 8 OS=Mus musculus OX=10090 GN=Cdk8 PE=1 SV=1;sp|Q8R3L8-2|CDK8_MOUSE Isoform 2 of Cyclin-dependent kinase 8 OS=Mus musculus OX=10090 GN=Cdk8;sp|Q8R3L8-3|CDK8_MOUSE Isoform 3 of Cyclin-dependent kinase 8 OS=Mus	4	1	1	1	4.8	4.8	4.8	45.675	1.7599	553875	605401	468901	558843	525747	504950	540031	491620	480085	548221	438801	597992	578268	529234	514150	590528	389375	371205	397794	478828	529816	528159	481980	433397	485951	590298	479290	3971000	4893800	590286	5415400	4017400	621634	4927800	560101	482392
Q8K304-2	Q8K304-2;Q8K304	E3 ubiquitin-protein ligase TM129	Tmem129	sp|Q8K304-2|TM129_MOUSE Isoform 2 of E3 ubiquitin-protein ligase TM129 OS=Mus musculus OX=10090 GN=Tmem129;sp|Q8K304|TM129_MOUSE E3 ubiquitin-protein ligase TM129 OS=Mus musculus OX=10090 GN=Tmem129 PE=2 SV=1	2	1	1	1	4.8	4.8	4.8	32.719	7.0507	553875	605401	468901	558843	525747	504950	540031	491620	480085	548221	438801	597992	578268	529234	514150	590528	1848300	1576600	2834500	478828	529816	528159	481980	433397	485951	2007000	479290	587926	454553	590286	489093	469424	621634	441514	1560400	482392
Q924C1-2	Q924C1-2;Q924C1	Exportin-5	Xpo5	sp|Q924C1-2|XPO5_MOUSE Isoform 2 of Exportin-5 OS=Mus musculus OX=10090 GN=Xpo5;sp|Q924C1|XPO5_MOUSE Exportin-5 OS=Mus musculus OX=10090 GN=Xpo5 PE=1 SV=1	2	2	2	2	4.8	4.8	4.8	56.128	2.5783	553875	605401	468901	558843	525747	504950	540031	491620	488240	548221	438801	597992	578268	529234	514150	590528	408390	363410	453650	443500	575320	513220	481980	433397	456930	590298	479290	587926	348310	590286	441130	460400	621634	432970	560101	482392
Q9CWV0	Q9CWV0	Mitochondrial assembly of ribosomal large subunit protein 1	Malsu1	sp|Q9CWV0|MASU1_MOUSE Mitochondrial assembly of ribosomal large subunit protein 1 OS=Mus musculus OX=10090 GN=Malsu1 PE=1 SV=1	1	1	1	1	4.8	4.8	4.8	26.02	1.9026	182520	605401	266950	206070	153870	189860	236070	299530	177890	158680	438801	597992	578268	529234	514150	590528	183930	151840	174770	478828	529816	528159	481980	352330	485951	590298	479290	587926	454553	590286	489093	469424	621634	441514	560101	482392
A0A0A6YW77	A0A0A6YW77;P11672	Neutrophil gelatinase-associated lipocalin	Lcn2	tr|A0A0A6YW77|A0A0A6YW77_MOUSE Neutrophil gelatinase-associated lipocalin (Fragment) OS=Mus musculus OX=10090 GN=Lcn2 PE=1 SV=1;sp|P11672|NGAL_MOUSE Neutrophil gelatinase-associated lipocalin OS=Mus musculus OX=10090 GN=Lcn2 PE=1 SV=1	2	1	1	1	4.8	4.8	4.8	31.006	1.8091	553875	605401	468901	558843	525747	504950	540031	491620	480085	548221	438801	597992	578268	529234	514150	590528	389375	371205	6204100	7760500	4785600	528159	481980	433397	485951	590298	479290	587926	454553	590286	489093	469424	621634	441514	955350	482392
Q9JKV5	Q9JKV5	Secretory carrier-associated membrane protein 4	Scamp4	sp|Q9JKV5|SCAM4_MOUSE Secretory carrier-associated membrane protein 4 OS=Mus musculus OX=10090 GN=Scamp4 PE=1 SV=1	1	1	1	1	4.8	4.8	4.8	25.342	3.6609	553875	4046300	4149400	4185700	4948700	3522300	540031	6064700	5479200	4794500	6429800	4352500	4656400	5014700	4001500	4882300	6523200	5026300	4717100	478828	5729000	2199300	4838400	4699200	5588600	3988800	7528300	3250400	7339700	590286	5580700	6023600	5030300	6140200	6335200	7329500
Q99K94	Q99K94;Q8C3V4;A0A087WSP5;P42225;A0A087WSQ5	Signal transducer and activator of transcription;Signal transducer and activator of transcription 1	Stat1	tr|Q99K94|Q99K94_MOUSE Signal transducer and activator of transcription OS=Mus musculus OX=10090 GN=Stat1 PE=1 SV=1;tr|Q8C3V4|Q8C3V4_MOUSE Signal transducer and activator of transcription OS=Mus musculus OX=10090 GN=Stat1 PE=1 SV=1;tr|A0A087WSP5|A0A087WSP5	5	2	2	2	4.8	4.8	4.8	83.106	2.3265	553875	605401	468901	558843	525747	504950	540031	491620	480085	548221	438801	597992	578268	529234	514150	590528	389375	371205	505590	478828	529816	528159	1867700	433397	485951	590298	479290	587926	454553	590286	489093	469424	621634	441514	560101	482392
P31649	P31649	Sodium- and chloride-dependent GABA transporter 2	Slc6a13	sp|P31649|S6A13_MOUSE Sodium- and chloride-dependent GABA transporter 2 OS=Mus musculus OX=10090 GN=Slc6a13 PE=1 SV=1	1	2	2	2	4.8	4.8	4.8	68.284	1.7908	553875	3196500	468901	558843	525747	504950	540031	491620	480085	548221	438801	597992	578268	529234	514150	2722600	389375	371205	397794	478828	529816	528159	481980	433397	4901000	590298	6287300	587926	454553	590286	489093	5340700	621634	441514	560101	482392
Q8BFS8	Q8BFS8	Zinc finger protein 418	Zfp418	tr|Q8BFS8|Q8BFS8_MOUSE Zinc finger protein 418 OS=Mus musculus OX=10090 GN=Zfp418 PE=2 SV=1	1	3	3	3	4.8	4.8	4.8	75.112	2.3726	553875	2346300	468901	558843	525747	3330200	540031	5071200	3927800	5156900	5407700	597992	4117100	529234	3007100	5669100	4956400	3198800	956610	478828	529816	528159	481980	433397	485951	590298	3638100	3388600	454553	590286	489093	469424	621634	3546100	560101	2679500
A0A0R4J0H0	A0A0R4J0H0;A0A0R4J1G7;A0A3Q4EHV9;A7ISP9;F8WJ93;Q3UMY5-4;Q3UMY5-2;Q3UMY5-3;Q3UMY5	Echinoderm microtubule-associated protein-like 4	Eml4	tr|A0A0R4J0H0|A0A0R4J0H0_MOUSE Echinoderm microtubule-associated protein-like 4 OS=Mus musculus OX=10090 GN=Eml4 PE=1 SV=1;tr|A0A0R4J1G7|A0A0R4J1G7_MOUSE Echinoderm microtubule-associated protein-like 4 OS=Mus musculus OX=10090 GN=Eml4 PE=1 SV=1;tr|A0A3Q4E	9	4	4	4	4.9	4.9	4.9	97.507	2.3093	22978000	605401	18026000	29721000	29021000	19792000	25975000	4200600	480085	548221	438801	597992	578268	529234	514150	590528	21854000	20154000	12136000	18010000	9327900	10779000	20117000	433397	20566000	590298	11767000	587926	13783000	12729000	13921000	11991000	15777000	14029000	20369000	14685000
Q91VS8	Q91VS8;D3Z4C0	FERM, RhoGEF and pleckstrin domain-containing protein 2	Farp2	sp|Q91VS8|FARP2_MOUSE FERM, ARHGEF and pleckstrin domain-containing protein 2 OS=Mus musculus OX=10090 GN=Farp2 PE=1 SV=2;tr|D3Z4C0|D3Z4C0_MOUSE FERM, ARHGEF and pleckstrin domain-containing protein 2 OS=Mus musculus OX=10090 GN=Farp2 PE=1 SV=1	2	4	4	4	4.9	4.9	4.9	121.28	1.9683	553875	605401	929290	1379100	899700	937840	642440	491620	1571600	548221	438801	597992	578268	1164600	514150	1215300	915320	701520	397794	478828	1653700	528159	1103500	1498800	485951	926810	1042000	587926	1333900	1003100	489093	1363900	1218100	441514	560101	482392
P03893	P03893	NADH-ubiquinone oxidoreductase chain 2	Mtnd2	sp|P03893|NU2M_MOUSE NADH-ubiquinone oxidoreductase chain 2 OS=Mus musculus OX=10090 GN=Mtnd2 PE=1 SV=2	1	1	1	1	4.9	4.9	4.9	38.752	1.5674	553875	605401	468901	558843	525747	504950	540031	491620	480085	548221	438801	597992	578268	529234	514150	6400600	389375	2306600	397794	478828	529816	1747300	481980	3496600	485951	590298	479290	587926	454553	590286	489093	1465000	621634	441514	560101	482392
H3BKT5	H3BKT5;F8WI65;F8WGT1;Q68FL4-2;Q68FL4	Adenosylhomocysteinase;Putative adenosylhomocysteinase 3	Ahcyl2	tr|H3BKT5|H3BKT5_MOUSE Putative adenosylhomocysteinase 3 OS=Mus musculus OX=10090 GN=Ahcyl2 PE=1 SV=1;tr|F8WI65|F8WI65_MOUSE Adenosylhomocysteinase 3 isoform 4 OS=Mus musculus OX=10090 GN=Ahcyl2 PE=1 SV=1;tr|F8WGT1|F8WGT1_MOUSE Putative adenosylhomocystein	5	2	1	1	5	2	2	45.055	2.1619	553875	605401	468901	558843	525747	504950	540031	491620	480085	548221	438801	597992	578268	529234	514150	590528	389375	371205	31486000	478828	529816	528159	1433900	433397	485951	590298	479290	587926	454553	590286	489093	469424	621634	441514	560101	482392
Q80YC5	Q80YC5;E9Q698	Coagulation factor XII;Coagulation factor XIIa heavy chain;Coagulation factor XIIa light chain	F12	sp|Q80YC5|FA12_MOUSE Coagulation factor XII OS=Mus musculus OX=10090 GN=F12 PE=1 SV=2;tr|E9Q698|E9Q698_MOUSE Coagulation factor XII OS=Mus musculus OX=10090 GN=F12 PE=1 SV=1	2	2	2	2	5	5	5	65.701	1.9319	553875	2899800	2578200	558843	525747	504950	540031	491620	480085	3097700	438801	597992	578268	2875800	514150	3457400	3465700	2763300	2858000	478828	529816	528159	3028300	3582600	485951	590298	4163100	587926	454553	590286	489093	3099200	621634	3793200	4852500	482392
A0A087WSM1	A0A087WSM1;Q3TY65	Islet cell autoantigen 1-like protein	Ica1l	tr|A0A087WSM1|A0A087WSM1_MOUSE Islet cell autoantigen 1-like protein OS=Mus musculus OX=10090 GN=Ica1l PE=1 SV=1;sp|Q3TY65|ICA1L_MOUSE Islet cell autoantigen 1-like protein OS=Mus musculus OX=10090 GN=Ica1l PE=1 SV=1	2	2	2	2	5	5	5	49.179	4.7935	21018000	12115000	468901	10043000	12877000	8353700	26617000	9222400	7862200	8398400	8021400	17381000	15114000	19554000	19285000	11086000	6712900	7201900	8231100	5004100	529816	16382000	14888000	20573000	8878100	24459000	13817000	587926	454553	27015000	11331000	5543600	25694000	7935700	21431000	13722000
Q3U9G9	Q3U9G9;A0A0A6YY12	Lamin-B receptor	Lbr	sp|Q3U9G9|LBR_MOUSE Delta(14)-sterol reductase LBR OS=Mus musculus OX=10090 GN=Lbr PE=1 SV=2;tr|A0A0A6YY12|A0A0A6YY12_MOUSE Delta(14)-sterol reductase LBR (Fragment) OS=Mus musculus OX=10090 GN=Lbr PE=1 SV=1	2	2	2	2	5	5	5	71.439	3.6483	553875	605401	468901	558843	525747	504950	540031	491620	480085	548221	438801	597992	578268	529234	514150	590528	389375	308520	397794	228620	529816	528159	481980	433397	485951	590298	479290	587926	454553	590286	322350	469424	621634	441514	560101	482392
A0A1L1SSS4	A0A1L1SSS4;B9EIW5;Q6DFV7	Nuclear receptor coactivator 7	Ncoa7	tr|A0A1L1SSS4|A0A1L1SSS4_MOUSE Nuclear receptor coactivator 7 OS=Mus musculus OX=10090 GN=Ncoa7 PE=1 SV=1;tr|B9EIW5|B9EIW5_MOUSE Ncoa7 protein OS=Mus musculus OX=10090 GN=Ncoa7 PE=1 SV=1;sp|Q6DFV7|NCOA7_MOUSE Nuclear receptor coactivator 7 OS=Mus musculus	5	3	3	3	5	5	5	101.16	1.7367	553875	605401	468901	558843	525747	504950	540031	491620	480085	548221	438801	597992	578268	529234	514150	590528	389375	371205	397794	478828	529816	528159	481980	433397	485951	590298	2147700	7276700	2339300	3480100	489093	469424	621634	2725200	4588000	482392
A0A2I3BRZ2	A0A2I3BRZ2;Q3UHQ6-2;Q3UHQ6;A0A2I3BQW4	Protein dopey-2	Dopey2	tr|A0A2I3BRZ2|A0A2I3BRZ2_MOUSE Protein dopey-2 OS=Mus musculus OX=10090 GN=Dop1b PE=1 SV=1;sp|Q3UHQ6-2|DOP2_MOUSE Isoform 2 of Protein dopey-2 OS=Mus musculus OX=10090 GN=Dop1b;sp|Q3UHQ6|DOP2_MOUSE Protein dopey-2 OS=Mus musculus OX=10090 GN=Dop1b PE=1 SV=	6	7	7	7	5	5	5	244.07	7.2397	651730	605401	755750	558843	525747	579470	469610	570380	582220	452090	438801	509560	538520	529234	366210	590528	570920	613800	492620	410580	529816	664820	568460	561770	485951	590298	366430	588970	454553	590286	489093	469424	621634	444230	543520	493720
Q3UM45	Q3UM45	Protein phosphatase 1 regulatory subunit 7	Ppp1r7	sp|Q3UM45|PP1R7_MOUSE Protein phosphatase 1 regulatory subunit 7 OS=Mus musculus OX=10090 GN=Ppp1r7 PE=1 SV=2	1	1	1	1	5	5	5	41.291	3.0315	919280	732140	1287700	715910	525747	733690	979050	491620	905450	548221	805830	1154600	578268	759960	514150	876580	668550	760910	774660	817850	529816	528159	481980	1175700	485951	1403600	1207100	948360	454553	1042600	1117300	469424	621634	882680	560101	752040
A0A494BBK7	A0A494BBK7;E9Q8P6;E9PYK0;Q8VCW4-2;Q8VCW4	Protein unc-93 homolog B1	Unc93b1	tr|A0A494BBK7|A0A494BBK7_MOUSE Protein unc-93 homolog B1 (Fragment) OS=Mus musculus OX=10090 GN=Unc93b1 PE=1 SV=1;tr|E9Q8P6|E9Q8P6_MOUSE Protein unc-93 homolog B1 OS=Mus musculus OX=10090 GN=Unc93b1 PE=1 SV=1;tr|E9PYK0|E9PYK0_MOUSE Protein unc-93 homolog B	5	1	1	1	5	5	5	29.831	2.6715	553875	605401	468901	558843	1107300	504950	540031	491620	480085	548221	438801	597992	578268	804390	514150	590528	389375	371205	397794	478828	529816	528159	481980	1078200	485951	590298	479290	1045100	992730	590286	1055500	469424	621634	1083600	560101	1253900
Q64487	Q64487;Q64487-3;G3UY75;Q64487-10;Q64487-5;Q64487-8;Q64487-7;Q64487-6;Q64487-9;Q64487-11;Q64487-1;G3UYU6;Q64487-12;Q64487-2;Q5SPA9;B9EJA3;E9PVW8;E9Q7I7;G3UWK6;G3UX60	Receptor-type tyrosine-protein phosphatase delta;Protein-tyrosine-phosphatase	Ptprd	sp|Q64487|PTPRD_MOUSE Receptor-type tyrosine-protein phosphatase delta OS=Mus musculus OX=10090 GN=Ptprd PE=1 SV=3;sp|Q64487-3|PTPRD_MOUSE Isoform B of Receptor-type tyrosine-protein phosphatase delta OS=Mus musculus OX=10090 GN=Ptprd;tr|G3UY75|G3UY75_MOUS	21	4	4	3	5	5	4.1	214.41	3.1296	553875	605401	3748300	558843	525747	504950	540031	491620	480085	548221	438801	597992	578268	529234	1249000	590528	983730	950920	397794	478828	1702300	528159	1031500	433397	2085400	1658600	1316600	1478300	1832700	590286	489093	1083800	1353200	441514	560101	482392
Q9EQJ0	Q9EQJ0	Two pore calcium channel protein 1	Tpcn1	sp|Q9EQJ0|TPC1_MOUSE Two pore calcium channel protein 1 OS=Mus musculus OX=10090 GN=Tpcn1 PE=1 SV=1	2	3	3	3	5	5	5	94.495	3.9915	524430	605401	824530	1139100	525747	1319400	540031	744280	925250	548221	880120	669890	880800	529234	514200	828340	730550	547460	1037700	1087000	1462300	1255500	737470	982010	485951	988850	1463900	857800	1580000	936800	723540	868210	689740	1054500	843680	974990
A0A1Y7VNF4	A0A1Y7VNF4;A0A1Y7VJM4;Q8R2E9	ERO1-like protein beta	Ero1lb	tr|A0A1Y7VNF4|A0A1Y7VNF4_MOUSE ERO1-like protein beta OS=Mus musculus OX=10090 GN=Ero1b PE=1 SV=1;tr|A0A1Y7VJM4|A0A1Y7VJM4_MOUSE ERO1-like protein beta OS=Mus musculus OX=10090 GN=Ero1b PE=1 SV=1;sp|Q8R2E9|ERO1B_MOUSE ERO1-like protein beta OS=Mus musculus	3	2	2	2	5.1	5.1	5.1	55.894	4.1568	2173200	2083600	468901	1972400	2734900	2125300	2393400	2620200	2844100	2271400	4115600	2984500	2758600	2337100	2049000	3566700	3712300	2315300	2221900	2247000	1950400	1758200	1155100	1679700	2386500	2297500	3009700	4403300	3608900	2874400	2017800	1950400	1999800	3348200	2427400	3225600
Q99LP6	Q99LP6	GrpE protein homolog 1, mitochondrial	Grpel1	sp|Q99LP6|GRPE1_MOUSE GrpE protein homolog 1, mitochondrial OS=Mus musculus OX=10090 GN=Grpel1 PE=1 SV=1	1	1	1	1	5.1	5.1	5.1	24.307	1.6545	553875	605401	3920400	2898700	2125500	2321500	540031	2272300	2201300	2747400	438801	597992	578268	529234	514150	590528	2155100	1877900	1696900	478828	529816	3298600	3858900	3026100	2652800	590298	479290	587926	454553	590286	489093	469424	621634	441514	560101	482392
Q80U63-2	Q80U63-2;Q80U63;A2A7Y8;A8Y5E5	Mitofusin-2	Mfn2	sp|Q80U63-2|MFN2_MOUSE Isoform 2 of Mitofusin-2 OS=Mus musculus OX=10090 GN=Mfn2;sp|Q80U63|MFN2_MOUSE Mitofusin-2 OS=Mus musculus OX=10090 GN=Mfn2 PE=1 SV=3;tr|A2A7Y8|A2A7Y8_MOUSE Mitofusin-2 (Fragment) OS=Mus musculus OX=10090 GN=Mfn2 PE=1 SV=1;tr|A8Y5E5|	4	2	2	2	5.1	5.1	5.1	68.937	3.2696	553875	2770800	2612700	3073400	2654100	3670100	540031	491620	1608500	2099300	3291000	597992	578268	1966400	514150	2701900	2108900	3011800	1300300	478828	529816	528159	481980	433397	485951	590298	479290	587926	2099000	590286	489093	2479700	1916900	2840600	560101	482392
Q8K0H1	Q8K0H1;D6RGQ3;Q8K0H1-2	Multidrug and toxin extrusion protein 1	Slc47a1	sp|Q8K0H1|S47A1_MOUSE Multidrug and toxin extrusion protein 1 OS=Mus musculus OX=10090 GN=Slc47a1 PE=1 SV=2;tr|D6RGQ3|D6RGQ3_MOUSE Multidrug and toxin extrusion protein 1 OS=Mus musculus OX=10090 GN=Slc47a1 PE=1 SV=1;sp|Q8K0H1-2|S47A1_MOUSE Isoform 2 of Mu	3	2	2	2	5.1	5.1	5.1	61.641	3.0104	707640	852620	740230	558843	525747	796510	540031	665000	480085	753330	476010	566720	896800	529234	773620	590528	389375	579950	1023500	858170	529816	876070	797760	1022200	1084700	909650	1238500	943740	1238400	1264100	826120	1146300	1060400	858350	747860	856170
E9Q411	E9Q411	Neuroblastoma-amplified sequence	Nbas	tr|E9Q411|E9Q411_MOUSE Neuroblastoma-amplified sequence OS=Mus musculus OX=10090 GN=Nbas PE=1 SV=1	1	8	8	8	5.1	5.1	5.1	265.77	15.989	1872300	1994500	2191200	3017100	2236100	3589200	2086700	3040300	2821400	2122600	2557500	2414800	578268	3124300	514150	2678800	2716300	3430900	3516800	2160600	2987700	528159	1932600	2450900	3206400	3059000	3411300	2980200	5099100	2557400	2268400	3109700	2149800	3144300	1364300	3669300
Q5F2E7	Q5F2E7;Q5F2E7-2	Nuclear fragile X mental retardation-interacting protein 2	Nufip2	sp|Q5F2E7|NUFP2_MOUSE Nuclear fragile X mental retardation-interacting protein 2 OS=Mus musculus OX=10090 GN=Nufip2 PE=1 SV=1;sp|Q5F2E7-2|NUFP2_MOUSE Isoform 2 of Nuclear fragile X mental retardation-interacting protein 2 OS=Mus musculus OX=10090 GN=Nufip2	2	2	2	2	5.1	5.1	5.1	75.656	5.0462	2469700	605401	468901	558843	525747	504950	1823200	491620	480085	548221	438801	2065900	578268	529234	514150	590528	389375	1933800	2153500	478828	1702600	2362700	481980	1909500	2130800	1505500	2576100	1678200	1305200	3037200	1682800	1710600	2625000	1536100	560101	1719500
Q6ZPJ0	Q6ZPJ0;B1ATR2;A0A140LHL8	Testis-expressed sequence 2 protein	Tex2	sp|Q6ZPJ0|TEX2_MOUSE Testis-expressed protein 2 OS=Mus musculus OX=10090 GN=Tex2 PE=1 SV=2;tr|B1ATR2|B1ATR2_MOUSE Testis-expressed protein 2 OS=Mus musculus OX=10090 GN=Tex2 PE=1 SV=1;tr|A0A140LHL8|A0A140LHL8_MOUSE Testis-expressed protein 2 (Fragment) OS=	3	5	5	5	5.1	5.1	5.1	125.22	6.6481	2968300	2731700	2096800	2592800	2480800	2944500	2732800	3746800	3302100	2584100	2531900	2407100	3628400	2859400	2285100	3011900	3242200	2748400	2015800	2053400	2864000	2433000	2467300	2214000	2698200	2608500	3847700	3277800	3676100	3491900	2530100	2323400	2208200	3127600	2315000	3503200
G3X8X7	G3X8X7;Q920Q4;A2BI90;Q920Q4-2	Vacuolar protein sorting-associated protein 16 homolog	Vps16	tr|G3X8X7|G3X8X7_MOUSE Vacuolar protein sorting-associated protein 16 homolog OS=Mus musculus OX=10090 GN=Vps16 PE=1 SV=1;sp|Q920Q4|VPS16_MOUSE Vacuolar protein sorting-associated protein 16 homolog OS=Mus musculus OX=10090 GN=Vps16 PE=1 SV=3;tr|A2BI90|A2B	4	2	2	2	5.1	5.1	5.1	94.825	11.126	1965000	2248600	2095500	2158100	2215500	2914800	1883900	2769900	2336600	548221	3211300	2286300	2489800	529234	2027300	1970300	2759300	2745900	2062600	2548200	3332900	2466900	2148700	2218600	1880400	2233300	2397800	2176400	2858000	2041500	2188900	1981900	1076300	2031100	2106600	1940700
Q8BH66	Q8BH66	Atlastin-1	Atl1	sp|Q8BH66|ATLA1_MOUSE Atlastin-1 OS=Mus musculus OX=10090 GN=Atl1 PE=1 SV=1	1	3	1	1	5.2	2	2	63.377	2.2524	553875	605401	468901	558843	525747	504950	540031	261560	480085	548221	383650	597992	578268	529234	514150	590528	389375	371205	397794	478828	529816	528159	481980	433397	485951	590298	479290	587926	454553	590286	489093	469424	621634	441514	560101	482392
B7ZNH7	B7ZNH7;K3W4R4;Q80X19-2;Q80X19	Collagen alpha-1(XIV) chain	Col14a1	tr|B7ZNH7|B7ZNH7_MOUSE Collagen alpha-1(XIV) chain OS=Mus musculus OX=10090 GN=Col14a1 PE=1 SV=1;tr|K3W4R4|K3W4R4_MOUSE Collagen alpha-1(XIV) chain OS=Mus musculus OX=10090 GN=Col14a1 PE=1 SV=1;sp|Q80X19-2|COEA1_MOUSE Isoform 2 of Collagen alpha-1(XIV) cha	5	7	7	7	5.2	5.2	5.2	192.75	11.174	1295500	605401	3068400	558843	525747	3764900	540031	491620	2900600	548221	438801	597992	1980300	529234	514150	590528	2385500	3071400	3407400	4177300	2708500	4389200	481980	2830400	3013200	590298	479290	587926	454553	590286	1878600	1849400	621634	2382700	1868600	1847500
A0A498WFQ4	A0A498WFQ4;O35949	Elongation of very long chain fatty acids protein 3	Elovl3	tr|A0A498WFQ4|A0A498WFQ4_MOUSE Elongation of very long chain fatty acids protein OS=Mus musculus OX=10090 GN=Elovl3 PE=3 SV=1;sp|O35949|ELOV3_MOUSE Elongation of very long chain fatty acids protein 3 OS=Mus musculus OX=10090 GN=Elovl3 PE=1 SV=1	2	1	1	1	5.2	5.2	5.2	29.043	11.272	553875	605401	468901	523660	765640	533350	3263200	3973400	2733200	3130000	4875100	4010900	4780300	4061600	2293300	3340300	3024800	3126100	397794	478828	529816	528159	481980	433397	5139100	590298	479290	587926	454553	590286	489093	469424	621634	441514	560101	482392
Q9Z329-3	Q9Z329-3;Q9Z329	Inositol 1,4,5-trisphosphate receptor type 2	Itpr2	sp|Q9Z329-3|ITPR2_MOUSE Isoform 3 of Inositol 1,4,5-trisphosphate receptor type 2 OS=Mus musculus OX=10090 GN=Itpr2;sp|Q9Z329|ITPR2_MOUSE Inositol 1,4,5-trisphosphate receptor type 2 OS=Mus musculus OX=10090 GN=Itpr2 PE=1 SV=4	4	11	11	8	5.2	5.2	4.3	304.03	10.841	553875	2438100	468901	558843	3751700	10002000	1507600	3203100	3704700	2400600	438801	2763800	578268	529234	514150	2716900	3520800	4057600	5301000	3009200	3380100	4517500	2267800	4174400	4340800	4265500	5026400	5713800	4576600	4048700	3073500	4121300	3177300	3185000	2856900	2280200
G3X957	G3X957;O35711-2;O35711;O35711-4;A0A140LIN3;O35711-3;Q8C8U0-2;Q8C8U0;Q8C8U0-3	Liprin-beta-2;Liprin-beta-1	Ppfibp2;Ppfibp1	tr|G3X957|G3X957_MOUSE Liprin-beta-2 OS=Mus musculus OX=10090 GN=Ppfibp2 PE=1 SV=1;sp|O35711-2|LIPB2_MOUSE Isoform 2 of Liprin-beta-2 OS=Mus musculus OX=10090 GN=Ppfibp2;sp|O35711|LIPB2_MOUSE Liprin-beta-2 OS=Mus musculus OX=10090 GN=Ppfibp2 PE=1 SV=3;sp|O	9	2	2	2	5.2	5.2	5.2	98.652	2.4788	553875	605401	468901	558843	525747	2957000	540031	2552200	2846000	2315300	438801	597992	578268	529234	514150	590528	389375	371205	397794	478828	529816	528159	481980	433397	485951	590298	479290	587926	454553	590286	4241900	469424	621634	441514	560101	482392
Q8BLY2	Q8BLY2	Probable threonine--tRNA ligase 2, cytoplasmic	Tarsl2	sp|Q8BLY2|SYTC2_MOUSE Threonine--tRNA ligase 2, cytoplasmic OS=Mus musculus OX=10090 GN=Tars3 PE=1 SV=1	1	3	2	2	5.2	3.2	3.2	91.317	5.0443	553875	605401	468901	558843	525747	504950	540031	2523600	480085	548221	438801	597992	578268	529234	514150	590528	2743000	2304200	2026800	478828	2322600	528159	1790500	2374000	3417800	2105700	479290	587926	1749500	2656600	1926900	3606700	2096700	2068600	560101	482392
Q8BGU0	Q8BGU0	Cytochrome P450, family 4, subfamily f, polypeptide 39	Cyp4f39	tr|Q8BGU0|Q8BGU0_MOUSE Cytochrome P450, family 4, subfamily f, polypeptide 39 OS=Mus musculus OX=10090 GN=Cyp4f39 PE=1 SV=1	1	3	1	1	5.3	3	3	61.933	2.7857	553875	605401	468901	558843	525747	504950	540031	491620	480085	548221	438801	597992	578268	529234	514150	590528	389375	371205	397794	478828	529816	528159	481980	433397	485951	590298	479290	587926	454553	590286	489093	469424	621634	2719100	560101	482392
P51885	P51885	Lumican	Lum	sp|P51885|LUM_MOUSE Lumican OS=Mus musculus OX=10090 GN=Lum PE=1 SV=2	1	1	1	1	5.3	5.3	5.3	38.265	15.954	553875	605401	840620	558843	525747	504950	540031	491620	480085	548221	438801	597992	578268	529234	514150	590528	921680	1355400	1034500	478828	529816	528159	1139500	1183100	1380200	1259800	1348100	587926	1167700	590286	1214100	1084500	621634	1072300	800940	1111600
E0CZ22	E0CZ22;D3Z624	Maestro heat-like repeat family member 1	Mroh1	tr|E0CZ22|E0CZ22_MOUSE Maestro heat-like repeat family member 1 OS=Mus musculus OX=10090 GN=Mroh1 PE=1 SV=1;tr|D3Z624|D3Z624_MOUSE Maestro heat-like repeat family member 1 OS=Mus musculus OX=10090 GN=Mroh1 PE=1 SV=2	2	6	6	6	5.3	5.3	5.3	181.79	5.1211	553875	1413300	468901	558843	525747	504950	540031	491620	480085	548221	438801	597992	578268	529234	514150	590528	389375	371205	397794	478828	1568800	528159	481980	433397	485951	590298	479290	587926	454553	590286	489093	469424	621634	441514	560101	482392
Q8VCU2	Q8VCU2;O70362	Phosphatidylinositol-glycan-specific phospholipase D	Gpld1	tr|Q8VCU2|Q8VCU2_MOUSE Glycosyl-phosphatidylinositol-specific phospholipase D OS=Mus musculus OX=10090 GN=Gpld1 PE=1 SV=1;sp|O70362|PHLD_MOUSE Phosphatidylinositol-glycan-specific phospholipase D OS=Mus musculus OX=10090 GN=Gpld1 PE=1 SV=1	2	3	3	3	5.3	5.3	5.3	93.622	8.1743	3705200	3496900	3510000	558843	3907500	3937600	4921600	3226000	3392200	3830800	4162900	5912700	3376300	3570100	3448300	3685300	4268100	2660800	4802100	4087000	5640700	4164100	3716300	4222100	4877400	4196200	4103900	4237000	3849000	5147700	489093	2955800	4629800	2726800	4052100	3071000
Q80SW1	Q80SW1;F7ATQ6;D3Z2Q0	Putative adenosylhomocysteinase 2	Ahcyl1	sp|Q80SW1|SAHH2_MOUSE S-adenosylhomocysteine hydrolase-like protein 1 OS=Mus musculus OX=10090 GN=Ahcyl1 PE=1 SV=1;tr|F7ATQ6|F7ATQ6_MOUSE S-adenosylhomocysteine hydrolase-like protein 1 (Fragment) OS=Mus musculus OX=10090 GN=Ahcyl1 PE=1 SV=1;tr|D3Z2Q0|D3Z2	3	2	2	1	5.3	5.3	3	58.951	18.73	553875	605401	468901	2076900	2665000	2613900	540031	3288100	2746300	2783900	438801	3343900	578268	529234	514150	2667500	389375	2669500	397794	478828	529816	528159	481980	433397	485951	590298	479290	587926	2399700	590286	489093	469424	621634	441514	560101	482392
P11370	P11370;P10404	Retrovirus-related Env polyprotein from Fv-4 locus;MLV-related proviral Env polyprotein;Surface protein;Transmembrane protein	Fv4	sp|P11370|ENV2_MOUSE Retrovirus-related Env polyprotein from Fv-4 locus OS=Mus musculus OX=10090 GN=Fv4 PE=1 SV=2;sp|P10404|ENV1_MOUSE MLV-related proviral Env polyprotein OS=Mus musculus OX=10090 PE=1 SV=3	3	3	3	3	5.3	5.3	5.3	74.452	2.9453	597710	605401	468901	558843	525747	504950	540031	491620	965620	548221	438801	597992	578268	529234	514150	2713300	1958600	3536700	397794	478828	529816	528159	481980	433397	485951	590298	479290	587926	454553	590286	489093	469424	621634	2067200	560101	482392
A0A0A6YWP9	A0A0A6YWP9;A0A0A6YXY0;Q9CQ79	Thioredoxin domain-containing protein 9	Txndc9	tr|A0A0A6YWP9|A0A0A6YWP9_MOUSE Thioredoxin domain-containing protein 9 (Fragment) OS=Mus musculus OX=10090 GN=Txndc9 PE=1 SV=1;tr|A0A0A6YXY0|A0A0A6YXY0_MOUSE Thioredoxin domain-containing protein 9 OS=Mus musculus OX=10090 GN=Txndc9 PE=1 SV=1;sp|Q9CQ79|TXN	3	1	1	1	5.3	5.3	5.3	19.666	1.5981	1351200	605401	468901	558843	525747	504950	540031	1520000	1732800	2202500	2878800	1941800	578268	529234	514150	590528	2115600	1358200	1071200	1969500	1635500	1499000	1269900	2120300	1633400	2462500	2598900	1699600	2535700	2192900	2058900	3199500	621634	1772200	1489800	2363500
Q3TYS2	Q3TYS2	Uncharacterized protein C17orf62 homolog	Q3TYS2	sp|Q3TYS2|CYBC1_MOUSE Cytochrome b-245 chaperone 1 OS=Mus musculus OX=10090 GN=Cybc1 PE=1 SV=2	1	1	1	1	5.3	5.3	5.3	20.921	3.0272	553875	1009600	1386900	1650500	1545000	1753000	540031	491620	1699600	1054500	1520300	597992	1209000	1031900	1035000	926860	1202500	1594000	2041300	1610400	1812200	2096600	2034900	433397	1266000	1757200	1905500	1902200	1887500	1549800	489093	469424	1416800	441514	1261200	1663600
P27641	P27641	X-ray repair cross-complementing protein 5	Xrcc5	sp|P27641|XRCC5_MOUSE X-ray repair cross-complementing protein 5 OS=Mus musculus OX=10090 GN=Xrcc5 PE=1 SV=4	1	3	3	3	5.3	5.3	5.3	83.056	3.549	553875	605401	468901	558843	525747	504950	540031	491620	480085	548221	438801	597992	578268	529234	514150	1165200	1492700	1725700	397794	1721100	2026500	2193800	1896500	2158900	1813600	1348600	1219600	1406300	1452400	1492600	1555400	1833600	621634	1150800	1660900	482392
P00416	P00416	Cytochrome c oxidase subunit 3	mt-Co3	sp|P00416|COX3_MOUSE Cytochrome c oxidase subunit 3 OS=Mus musculus OX=10090 GN=mt-Co3 PE=1 SV=2	1	1	1	1	5.4	5.4	5.4	29.922	16.555	6523700	9682800	7900900	10393000	7151000	7876000	4879000	8030300	8215100	9968200	10073000	5732300	7708800	9664600	3918500	9053900	7751700	8820000	4484600	3886400	3854200	3741100	8811800	6602000	9264100	4496200	4554100	5871100	6463000	5072700	7415300	9690000	6588800	10148000	7311300	5469400
Q8K310	Q8K310;A0A494B968;A0A494B9C9;A0A494B8Y5;A0A494BAL7;A0A494B9B1;A0A494BAZ2;A0A494B9X1;A0A494BAZ7;A0A494BAD4	Matrin-3	Matr3	sp|Q8K310|MATR3_MOUSE Matrin-3 OS=Mus musculus OX=10090 GN=Matr3 PE=1 SV=1;tr|A0A494B968|A0A494B968_MOUSE Matrin-3 (Fragment) OS=Mus musculus OX=10090 GN=Matr3 PE=4 SV=1;tr|A0A494B9C9|A0A494B9C9_MOUSE Small nucleolar RNA host gene 4 (Fragment) OS=Mus muscu	10	2	2	2	5.4	5.4	5.4	94.629	1.996	553875	605401	468901	479170	525747	504950	540031	491620	480085	548221	1103300	597992	578268	529234	514150	590528	255520	401600	477960	478828	347020	407280	252040	433397	204260	590298	479290	328710	320750	590286	263400	256050	621634	776320	560101	482392
Q9CQT1	Q9CQT1;F8WI95;F6YY88	Methylthioribose-1-phosphate isomerase	Mri1	sp|Q9CQT1|MTNA_MOUSE Methylthioribose-1-phosphate isomerase OS=Mus musculus OX=10090 GN=Mri1 PE=1 SV=1;tr|F8WI95|F8WI95_MOUSE Methylthioribose-1-phosphate isomerase (Fragment) OS=Mus musculus OX=10090 GN=Mri1 PE=1 SV=1;tr|F6YY88|F6YY88_MOUSE Methylthioribo	3	2	2	2	5.4	5.4	5.4	39.41	1.971	6676500	605401	4870900	2458600	3928500	458650	6245800	2528000	480085	2412100	438801	597992	578268	529234	6973900	3376400	3549600	3511600	3644500	4340600	529816	3572700	3366400	433397	485951	590298	3386100	3828100	454553	5417800	489093	469424	7083000	441514	4447700	482392
Q8BHC7	Q8BHC7	Rhomboid-related protein 4	Rhbdd1	sp|Q8BHC7|RHBL4_MOUSE Rhomboid-related protein 4 OS=Mus musculus OX=10090 GN=Rhbdd1 PE=1 SV=1	1	1	1	1	5.4	5.4	5.4	35.776	30.846	1889900	2915700	468901	3229600	3703800	504950	540031	491620	2394400	3058800	438801	597992	2706600	2631200	514150	2950100	2342600	1972500	2880700	478828	529816	528159	2197800	433397	485951	2994700	3696400	3965700	3286700	2483200	489093	469424	621634	441514	560101	482392
A0A087WSJ7	A0A087WSJ7;Q3TE80	RIKEN cDNA 2410002F23 gene	2410002F23Rik	tr|A0A087WSJ7|A0A087WSJ7_MOUSE RIKEN cDNA 2410002F23 gene OS=Mus musculus OX=10090 GN=2410002F23Rik PE=1 SV=1;tr|Q3TE80|Q3TE80_MOUSE RIKEN cDNA 2410002F23 gene OS=Mus musculus OX=10090 GN=2410002F23Rik PE=1 SV=1	2	1	1	1	5.4	5.4	5.4	18.844	2.2049	553875	605401	403320	558843	525747	504950	540031	482370	434020	548221	438801	597992	492960	410880	514150	590528	389375	371205	491630	604630	529816	1051000	481980	433397	485951	590298	479290	587926	454553	590286	489093	469424	621634	441514	560101	482392
Q3UNX5	Q3UNX5;Q3UNX5-2	Acyl-coenzyme A synthetase ACSM3, mitochondrial	Acsm3	sp|Q3UNX5|ACSM3_MOUSE Acyl-coenzyme A synthetase ACSM3, mitochondrial OS=Mus musculus OX=10090 GN=Acsm3 PE=1 SV=2;sp|Q3UNX5-2|ACSM3_MOUSE Isoform 2 of Acyl-coenzyme A synthetase ACSM3, mitochondrial OS=Mus musculus OX=10090 GN=Acsm3	2	3	3	3	5.5	5.5	5.5	65.622	3.4279	2958600	3088800	5391300	3072200	3028200	4171100	2861400	2700100	2606900	548221	2701800	2008200	2054300	2236100	514150	2067300	2516600	2508700	2806800	1958500	529816	4334200	4910900	4144300	485951	590298	479290	587926	454553	590286	489093	469424	621634	441514	560101	482392
F7D1P5	F7D1P5;G5E8J2;B7ZW98;E9QNT8;G8JL84;D3YTV8;D3Z5M4;Q0VGY9;A0A0R4J1N7;Q02357-5;Q02357-2;Q02357;Q02357-3;Q02357-4;Q02357-6	Ankyrin-1	Ank1	tr|F7D1P5|F7D1P5_MOUSE Ankyrin-1 (Fragment) OS=Mus musculus OX=10090 GN=Ank1 PE=1 SV=1;tr|G5E8J2|G5E8J2_MOUSE Ankyrin-1 OS=Mus musculus OX=10090 GN=Ank1 PE=1 SV=1;tr|B7ZW98|B7ZW98_MOUSE Ank1 protein OS=Mus musculus OX=10090 GN=Ank1 PE=1 SV=1;tr|E9QNT8|E9QN	16	3	3	3	5.5	5.5	5.5	120.86	6.995	553875	605401	2149200	1997000	3505800	2479800	540031	491620	1633700	548221	1914300	2168000	2106700	1794200	2778600	2027000	389375	371205	397794	478828	529816	528159	481980	433397	485951	590298	3138300	587926	1844200	1637000	489093	1819600	621634	441514	560101	482392
Q3U3V1	Q3U3V1;O88947	Coagulation factor X;Factor X light chain;Factor X heavy chain;Activated factor Xa heavy chain	F10	tr|Q3U3V1|Q3U3V1_MOUSE Coagulation factor X OS=Mus musculus OX=10090 GN=F10 PE=1 SV=1;sp|O88947|FA10_MOUSE Coagulation factor X OS=Mus musculus OX=10090 GN=F10 PE=1 SV=1	2	2	2	2	5.5	5.5	5.5	55.255	3.475	720600	605401	732140	558843	507410	637310	540031	491620	480085	548221	438801	597992	578268	529234	514150	590528	308130	371205	1621400	1502400	1212000	1096400	978730	1139400	583340	310270	438430	587926	454553	590286	489093	601630	621634	362320	242730	451580
B1AQ57	B1AQ57;Q64446	Copper-transporting ATPase 2	Atp7b	tr|B1AQ57|B1AQ57_MOUSE P-type Cu(+) transporter OS=Mus musculus OX=10090 GN=Atp7b PE=1 SV=1;sp|Q64446|ATP7B_MOUSE Copper-transporting ATPase 2 OS=Mus musculus OX=10090 GN=Atp7b PE=1 SV=2	2	5	5	5	5.5	5.5	5.5	145.03	13.33	825810	1174600	1916800	1851600	1613500	2093600	974850	1302500	1405700	1327900	1676600	1080200	1934000	1601700	514150	1411300	1338300	1473800	1203600	1411900	1814800	1890800	1401100	1655600	1635300	1764500	2143900	1352500	2109600	1436900	1674700	1367800	1023600	1421400	1125300	1955900
Q3TYJ3	Q3TYJ3;D3Z0M6;O88485-2;O88485	Cytoplasmic dynein 1 intermediate chain 1	Dync1i1	tr|Q3TYJ3|Q3TYJ3_MOUSE Cytoplasmic dynein 1 intermediate chain 1 OS=Mus musculus OX=10090 GN=Dync1i1 PE=1 SV=1;tr|D3Z0M6|D3Z0M6_MOUSE Cytoplasmic dynein 1 intermediate chain 1 OS=Mus musculus OX=10090 GN=Dync1i1 PE=1 SV=1;sp|O88485-2|DC1I1_MOUSE Isoform 1B	4	1	1	1	5.5	5.5	5.5	69.625	1.5633	3796400	605401	468901	3788100	525747	504950	540031	491620	3834000	4765900	438801	597992	578268	529234	514150	590528	2995700	3532000	3699500	478828	529816	3864600	481980	4591300	4753000	590298	479290	587926	454553	590286	4797100	4568600	621634	441514	4267600	482392
A2AW05	A2AW05;Q08943;Q08943-2	FACT complex subunit SSRP1	Ssrp1	tr|A2AW05|A2AW05_MOUSE FACT complex subunit SSRP1 (Fragment) OS=Mus musculus OX=10090 GN=Ssrp1 PE=1 SV=1;sp|Q08943|SSRP1_MOUSE FACT complex subunit SSRP1 OS=Mus musculus OX=10090 GN=Ssrp1 PE=1 SV=2;sp|Q08943-2|SSRP1_MOUSE Isoform 2 of FACT complex subunit	3	3	3	3	5.5	5.5	5.5	71.527	4.8912	553875	605401	468901	558843	525747	504950	540031	491620	480085	548221	438801	597992	578268	1743200	514150	590528	1431700	1276800	1977400	1809800	2514900	2750500	1918300	1581400	1659800	1268800	479290	1582500	1324500	590286	1218700	469424	1089900	441514	1510300	1189600
Q711T7	Q711T7;G5E8V4	Glutamine-dependent NAD(+) synthetase	Nadsyn1	sp|Q711T7|NADE_MOUSE Glutamine-dependent NAD(+) synthetase OS=Mus musculus OX=10090 GN=Nadsyn1 PE=1 SV=1;tr|G5E8V4|G5E8V4_MOUSE Glutamine-dependent NAD(+) synthetase OS=Mus musculus OX=10090 GN=Nadsyn1 PE=1 SV=1	3	3	3	3	5.5	5.5	5.5	81.652	4.0518	553875	605401	468901	558843	525747	504950	540031	1685500	1239000	1350700	438801	794170	751050	529234	514150	590528	1357700	1007800	397794	478828	529816	528159	481980	852980	485951	590298	479290	587926	454553	590286	1229200	469424	621634	441514	560101	936600
O08582	O08582	GTP-binding protein 1	Gtpbp1	sp|O08582|GTPB1_MOUSE GTP-binding protein 1 OS=Mus musculus OX=10090 GN=Gtpbp1 PE=1 SV=2	1	2	2	2	5.5	5.5	5.5	72.3	2.5351	553875	605401	3013300	1818300	525747	2206900	540031	491620	480085	548221	438801	597992	578268	1569500	514150	590528	389375	371205	397794	2063200	2302900	528159	481980	433397	2227300	590298	479290	587926	454553	590286	489093	469424	621634	441514	560101	482392
Q99JX7	Q99JX7	Nuclear RNA export factor 1	Nxf1	sp|Q99JX7|NXF1_MOUSE Nuclear RNA export factor 1 OS=Mus musculus OX=10090 GN=Nxf1 PE=1 SV=3	1	2	2	2	5.5	5.5	5.5	70.299	3.4769	796100	605401	468901	1453400	1139600	1221700	540031	491620	480085	1249200	1539500	690360	977970	529234	514150	590528	1226500	1502200	2701700	1218000	529816	1972600	481980	1407700	485951	590298	479290	895160	765660	590286	489093	1099900	621634	1119200	1077100	869650
Q9DC48	Q9DC48	Pre-mRNA-processing factor 17	Cdc40	sp|Q9DC48|PRP17_MOUSE Pre-mRNA-processing factor 17 OS=Mus musculus OX=10090 GN=Cdc40 PE=2 SV=1	1	3	3	3	5.5	5.5	5.5	65.46	1.8686	553875	605401	468901	558843	525747	504950	540031	491620	480085	548221	438801	597992	578268	529234	514150	590528	1300100	1128900	1341800	478828	1435800	1739000	481980	433397	485951	590298	479290	1074200	1120300	590286	489093	469424	621634	1365400	560101	482392
P35550	P35550;Q80WS3	rRNA 2-O-methyltransferase fibrillarin;rRNA/tRNA 2-O-methyltransferase fibrillarin-like protein 1	Fbl;Fbll1	sp|P35550|FBRL_MOUSE rRNA 2-O-methyltransferase fibrillarin OS=Mus musculus OX=10090 GN=Fbl PE=1 SV=2;sp|Q80WS3|FBLL1_MOUSE rRNA/tRNA 2-O-methyltransferase fibrillarin-like protein 1 OS=Mus musculus OX=10090 GN=Fbll1 PE=1 SV=1	2	2	2	2	5.5	5.5	5.5	34.306	1.609	553875	605401	468901	558843	525747	504950	540031	491620	480085	548221	438801	597992	578268	529234	514150	590528	389375	1057800	1260400	1045100	1370800	1991300	481980	433397	485951	590298	479290	587926	454553	590286	489093	469424	621634	441514	560101	482392
Q3UGX2	Q3UGX2;E9Q397;P15508	Spectrin beta chain, erythrocytic	Sptb	tr|Q3UGX2|Q3UGX2_MOUSE Spectrin beta chain OS=Mus musculus OX=10090 GN=Sptb PE=1 SV=1;tr|E9Q397|E9Q397_MOUSE Spectrin beta chain OS=Mus musculus OX=10090 GN=Sptb PE=1 SV=1;sp|P15508|SPTB1_MOUSE Spectrin beta chain, erythrocytic OS=Mus musculus OX=10090 GN=	3	9	9	9	5.5	5.5	5.5	268.09	10.347	553875	6899800	16058000	10003000	53701000	49518000	10929000	21688000	480085	548221	19963000	31810000	8452500	17886000	51690000	20043000	389375	371205	397794	478828	529816	528159	481980	20391000	16019000	11444000	35203000	587926	454553	22475000	489093	9246700	621634	9983600	560101	482392
Q8BU14	Q8BU14	Translocation protein SEC62	Sec62	sp|Q8BU14|SEC62_MOUSE Translocation protein SEC62 OS=Mus musculus OX=10090 GN=Sec62 PE=1 SV=1	1	3	3	3	5.5	5.5	5.5	45.58	88.861	917000	3691900	3571700	2912700	2870100	3377900	540031	491620	2571100	3931200	4441500	3353500	578268	2640700	4276900	590528	3579400	3628500	5326600	3602800	3771200	3962900	3473900	2780500	485951	4215800	3803800	3729900	3708100	590286	2867700	2741500	621634	4295700	2967300	3582800
A0A1W2P7R5	A0A1W2P7R5;A0A1W2P7P6;Q91W52;Q91W52-2	Transmembrane protein 19	Tmem19	tr|A0A1W2P7R5|A0A1W2P7R5_MOUSE Transmembrane protein 19 OS=Mus musculus OX=10090 GN=Tmem19 PE=1 SV=1;tr|A0A1W2P7P6|A0A1W2P7P6_MOUSE Transmembrane protein 19 OS=Mus musculus OX=10090 GN=Tmem19 PE=1 SV=1;sp|Q91W52|TMM19_MOUSE Transmembrane protein 19 OS=Mus	4	1	1	1	5.5	5.5	5.5	25.162	5.2898	7326900	8324200	4892200	11577000	525747	15683000	6767000	11871000	11669000	11489000	12032000	10591000	11190000	11535000	8786800	13113000	13127000	14583000	9860900	6849400	7441900	5466700	4612400	4757400	6011600	5213400	479290	10973000	10394000	9128700	8031300	6933400	6284000	9495500	7972900	8344600
A0A338P6J4	A0A338P6J4;B7ZNW3;Q8BH47	Vesicle-trafficking protein SEC22a	Sec22a	tr|A0A338P6J4|A0A338P6J4_MOUSE Vesicle-trafficking protein SEC22a OS=Mus musculus OX=10090 GN=Sec22a PE=1 SV=1;tr|B7ZNW3|B7ZNW3_MOUSE Sec22a protein OS=Mus musculus OX=10090 GN=Sec22a PE=1 SV=1;sp|Q8BH47|SC22A_MOUSE Vesicle-trafficking protein SEC22a OS=Mu	3	1	1	1	5.5	5.5	5.5	20.688	2.6509	553875	1221200	1297900	1064300	1351400	504950	540031	491620	1322100	978400	438801	597992	578268	908880	1027200	590528	1238900	1227500	1561700	478828	1671000	1589100	1255900	1218300	1014400	1674500	1504000	587926	1540600	947350	1331200	1125200	947750	441514	1038900	1710300
O35350	O35350;A0A494BBB0	Calpain-1 catalytic subunit	Capn1	sp|O35350|CAN1_MOUSE Calpain-1 catalytic subunit OS=Mus musculus OX=10090 GN=Capn1 PE=1 SV=1;tr|A0A494BBB0|A0A494BBB0_MOUSE Calcium-activated neutral proteinase 1 (Fragment) OS=Mus musculus OX=10090 GN=Capn1 PE=1 SV=1	2	2	2	2	5.6	5.6	5.6	82.105	2.167	553875	605401	1563500	1703600	525747	1905700	540031	1794700	480085	548221	1606700	1647800	578268	529234	514150	590528	389375	371205	397794	478828	529816	528159	481980	433397	485951	590298	479290	587926	454553	590286	489093	469424	621634	441514	560101	1059500
A0A140T8U1	A0A140T8U1;Q3UNV4	Cyp2j13 protein	Cyp2j13	tr|A0A140T8U1|A0A140T8U1_MOUSE Cytochrome P450, family 2, subfamily j, polypeptide 7 OS=Mus musculus OX=10090 GN=Cyp2j7 PE=3 SV=1;tr|Q3UNV4|Q3UNV4_MOUSE Cytochrome P450, family 2, subfamily j, polypeptide 13 OS=Mus musculus OX=10090 GN=Cyp2j13 PE=2 SV=1	2	2	1	1	5.6	4	4	58.176	2.4549	553875	605401	468901	3085400	525747	504950	540031	2347300	480085	548221	438801	597992	578268	529234	514150	590528	389375	371205	397794	478828	529816	528159	481980	433397	485951	590298	479290	587926	454553	590286	489093	469424	621634	441514	560101	482392
Q8K211	Q8K211	High affinity copper uptake protein 1	Slc31a1	sp|Q8K211|COPT1_MOUSE High affinity copper uptake protein 1 OS=Mus musculus OX=10090 GN=Slc31a1 PE=2 SV=1	1	1	1	1	5.6	5.6	5.6	21.961	2.2325	3328600	3276900	2718100	4499300	3558500	504950	540031	2790800	3351400	3745900	3402200	597992	578268	3254500	514150	590528	2716000	2452300	2944800	5013500	3710900	528159	3240200	2847700	3738800	590298	4296500	2675400	3564300	590286	3500300	5643000	621634	3524500	2595200	2327700
Q5U5V2	Q5U5V2;Q5U5V2-2	Hydroxylysine kinase	Hykk	sp|Q5U5V2|HYKK_MOUSE Hydroxylysine kinase OS=Mus musculus OX=10090 GN=Hykk PE=1 SV=2;sp|Q5U5V2-2|HYKK_MOUSE Isoform 2 of Hydroxylysine kinase OS=Mus musculus OX=10090 GN=Hykk	2	2	2	2	5.6	5.6	5.6	42.356	2.6314	553875	605401	468901	558843	525747	504950	540031	491620	480085	548221	438801	3143200	578268	529234	2943200	590528	389375	371205	397794	478828	529816	3772400	481980	433397	485951	590298	479290	587926	2808200	590286	3168100	469424	3126300	441514	560101	482392
Q8CG29	Q8CG29;G3V011;P70248	Unconventional myosin-If	Myo1f	tr|Q8CG29|Q8CG29_MOUSE Myosin-1F-like protein OS=Mus musculus OX=10090 GN=Myo1f PE=1 SV=1;tr|G3V011|G3V011_MOUSE Unconventional myosin-If OS=Mus musculus OX=10090 GN=Myo1f PE=1 SV=1;sp|P70248|MYO1F_MOUSE Unconventional myosin-If OS=Mus musculus OX=10090 GN	3	4	4	3	5.6	5.6	4.1	125.21	25.056	553875	1306400	2028200	1708200	1882300	1559300	540031	2355000	480085	1928800	2194900	1734400	2015500	2007000	514150	1902300	2539100	2597000	2186900	2522000	2425500	1781600	2519000	1904100	2337400	1519400	1938100	2015600	2121600	2144800	3242200	2513600	1931200	1896300	2379100	2469800
Q8VE19	Q8VE19	WD repeat-containing protein mio	Mios	sp|Q8VE19|MIO_MOUSE GATOR complex protein MIOS OS=Mus musculus OX=10090 GN=Mios PE=1 SV=2	1	4	4	4	5.6	5.6	5.6	98.334	2.5981	553875	1902200	1750000	1170000	525747	504950	1408300	1462300	1369100	548221	1944600	1421000	1392200	529234	1200500	590528	1514300	1582200	1336600	1832000	529816	1781900	481980	1725500	485951	590298	1850700	1571100	1547300	1768800	1545600	954760	621634	1677100	1208500	2057200
E9Q3C1	E9Q3C1;A0A338P7E6	C2 domain-containing protein 2	C2cd2	sp|E9Q3C1|C2CD2_MOUSE C2 domain-containing protein 2 OS=Mus musculus OX=10090 GN=C2cd2 PE=1 SV=1;tr|A0A338P7E6|A0A338P7E6_MOUSE C2 domain-containing protein 2 (Fragment) OS=Mus musculus OX=10090 GN=C2cd2 PE=1 SV=1	2	2	2	2	5.7	5.7	5.7	76.535	6.718	896460	1153700	468901	558843	525747	1626000	540031	1183700	1667600	548221	954670	597992	1221000	996870	1149600	1298200	926170	906600	1021300	1125100	529816	1110900	1307700	1756900	1302200	590298	1869800	1136900	1318300	1472100	1316000	1220900	621634	1180600	560101	1158000
Q6Q477-2	Q6Q477-2;F7AAP4;E9Q828;Q6Q477	Calcium-transporting ATPase	Atp2b4	sp|Q6Q477-2|AT2B4_MOUSE Isoform 2 of Plasma membrane calcium-transporting ATPase 4 OS=Mus musculus OX=10090 GN=Atp2b4;tr|F7AAP4|F7AAP4_MOUSE Calcium-transporting ATPase OS=Mus musculus OX=10090 GN=Atp2b4 PE=1 SV=1;tr|E9Q828|E9Q828_MOUSE Calcium-transportin	4	4	1	1	5.7	1	1	122.29	7.7517	553875	605401	468901	558843	525747	504950	540031	491620	480085	548221	438801	597992	578268	529234	514150	590528	389375	371205	397794	478828	529816	528159	4875200	433397	485951	590298	479290	587926	454553	590286	489093	469424	621634	441514	560101	482392
P51125	P51125;A0A338P6J9;P51125-3;P51125-2;P51125-6	Calpastatin	Cast	sp|P51125|ICAL_MOUSE Calpastatin OS=Mus musculus OX=10090 GN=Cast PE=1 SV=2;tr|A0A338P6J9|A0A338P6J9_MOUSE Calpain inhibitor (Fragment) OS=Mus musculus OX=10090 GN=Cast PE=1 SV=1;sp|P51125-3|ICAL_MOUSE Isoform 3 of Calpastatin OS=Mus musculus OX=10090 GN=C	13	3	3	3	5.7	5.7	5.7	84.921	2.1528	553875	605401	468901	558843	525747	504950	540031	491620	480085	548221	805970	2175300	578268	529234	514150	590528	389375	371205	397794	478828	529816	528159	481980	433397	485951	590298	479290	587926	454553	590286	489093	469424	621634	441514	560101	482392
Q3LRV6	Q3LRV6;A0A1B0GT29;Q61418;Q9WVD4-2;Q9WVD4	Chloride channel protein;H(+)/Cl(-) exchange transporter 4;H(+)/Cl(-) exchange transporter 5	Clcn4-2;Clcn4;Clcn5	tr|Q3LRV6|Q3LRV6_MOUSE Chloride channel protein OS=Mus musculus OX=10090 GN=Clcn4 PE=1 SV=1;tr|A0A1B0GT29|A0A1B0GT29_MOUSE Chloride channel protein OS=Mus musculus OX=10090 GN=Clcn4 PE=1 SV=1;sp|Q61418|CLCN4_MOUSE H(+)/Cl(-) exchange transporter 4 OS=Mus m	6	3	1	1	5.7	3.3	3.3	76.475	2.5887	553875	655700	748270	1174900	653400	762630	540031	491620	707760	548221	438801	597992	461070	305560	514150	590528	389375	656110	877620	478828	529816	528159	481980	433397	485951	590298	1047300	587926	454553	590286	489093	469424	621634	441514	837300	482392
A2RSQ0	A2RSQ0	DENN domain-containing protein 5B	Dennd5b	sp|A2RSQ0|DEN5B_MOUSE DENN domain-containing protein 5B OS=Mus musculus OX=10090 GN=Dennd5b PE=1 SV=2	1	5	5	5	5.7	5.7	5.7	144.63	3.1413	553875	2053400	2945300	2042600	1379100	1971500	2407400	1776100	2328800	548221	1868200	1646600	2371600	529234	1913700	2178500	2043700	2102700	2098800	2812700	3979200	2129500	2571300	2313000	2894800	2291600	2604600	1985400	2922500	590286	2454300	2318100	621634	2309500	1821000	2652400
O55111	O55111	Desmoglein-2	Dsg2	sp|O55111|DSG2_MOUSE Desmoglein-2 OS=Mus musculus OX=10090 GN=Dsg2 PE=1 SV=3	1	4	4	4	5.7	5.7	5.7	122.38	2.6848	553875	605401	3386100	558843	525747	504950	540031	491620	480085	548221	438801	597992	578268	529234	514150	590528	389375	1650700	1149400	2380400	2157100	2102400	3218100	3161900	3403400	3500400	4496800	2027300	2925100	3348600	2615500	469424	2500300	4895700	560101	482392
A0A0G2JG00	A0A0G2JG00;Q3TUE1;A0A0G2JGW9;A0A0G2JFY5;Q3UUU2;Q91WJ8;Q91WJ8-2;A0A0G2JFK2	Far upstream element-binding protein 1	Fubp1	tr|A0A0G2JG00|A0A0G2JG00_MOUSE Far upstream element-binding protein 1 OS=Mus musculus OX=10090 GN=Fubp1 PE=1 SV=1;tr|Q3TUE1|Q3TUE1_MOUSE Far upstream element-binding protein 1 OS=Mus musculus OX=10090 GN=Fubp1 PE=1 SV=1;tr|A0A0G2JGW9|A0A0G2JGW9_MOUSE Far u	8	3	3	3	5.7	5.7	5.7	54.844	2.2304	1559000	605401	468901	558843	1465300	504950	1594500	1222500	480085	1912200	1559400	2164100	578268	1209700	514150	590528	1588600	1626700	1525100	1264700	1106600	528159	1181900	433397	485951	1921700	479290	1675500	1656900	1117700	827790	760470	621634	1335300	560101	482392
Q6PDE7-2	Q6PDE7-2;Q6PDE7	Gamma-glutamyltransferase 6;Gamma-glutamyltransferase 6 heavy chain;Gamma-glutamyltransferase 6 light chain	Ggt6	sp|Q6PDE7-2|GGT6_MOUSE Isoform 2 of Glutathione hydrolase 6 OS=Mus musculus OX=10090 GN=Ggt6;sp|Q6PDE7|GGT6_MOUSE Glutathione hydrolase 6 OS=Mus musculus OX=10090 GN=Ggt6 PE=2 SV=1	2	1	1	1	5.7	5.7	5.7	47.871	2.6916	553875	605401	1232700	558843	525747	504950	540031	491620	480085	548221	438801	597992	578268	529234	514150	590528	625490	842640	662730	478828	495340	635820	581740	1320500	676340	697290	1096600	1569700	1390000	1449400	959050	469424	825960	1523600	560101	482392
Q7TMC8	Q7TMC8;Q7TMC8-2	L-fucose kinase	Fuk	sp|Q7TMC8|FCSK_MOUSE L-fucose kinase OS=Mus musculus OX=10090 GN=Fcsk PE=1 SV=1;sp|Q7TMC8-2|FCSK_MOUSE Isoform 2 of L-fucose kinase OS=Mus musculus OX=10090 GN=Fcsk	3	5	5	5	5.7	5.7	5.7	119.27	4.7812	553875	605401	1642500	558843	525747	1743000	540031	1612300	1797000	1651800	438801	597992	578268	529234	514150	590528	1503100	1327600	1518500	478828	2309000	528159	1348400	1241700	1334300	590298	1045600	587926	454553	1511400	2231200	469424	1011300	441514	560101	482392
Q61469	Q61469;Q61469-2	Lipid phosphate phosphohydrolase 1	Ppap2a	sp|Q61469|PLPP1_MOUSE Phospholipid phosphatase 1 OS=Mus musculus OX=10090 GN=Plpp1 PE=1 SV=1;sp|Q61469-2|PLPP1_MOUSE Isoform 2 of Phospholipid phosphatase 1 OS=Mus musculus OX=10090 GN=Plpp1	2	1	1	1	5.7	5.7	5.7	31.891	3.5421	799310	600260	919880	569170	681650	775860	540031	489830	541300	548221	477310	597992	546950	695870	743910	597590	385470	258530	1002100	1255700	1202300	528159	781860	433397	791110	709980	854140	587926	897230	1055200	840140	1025200	1582800	630510	813720	448150
A2AIW9	A2AIW9;Q9DC61	Mitochondrial-processing peptidase subunit alpha	Pmpca	tr|A2AIW9|A2AIW9_MOUSE Alpha-MPP OS=Mus musculus OX=10090 GN=Pmpca PE=1 SV=1;sp|Q9DC61|MPPA_MOUSE Mitochondrial-processing peptidase subunit alpha OS=Mus musculus OX=10090 GN=Pmpca PE=1 SV=1	2	2	2	2	5.7	5.7	5.7	48.455	5.2761	1610200	1265900	2590900	1659700	1342800	1664100	1635400	1741600	1888700	1255000	1435400	1832300	1467000	864100	1413700	1146500	1457900	1750000	1167700	478828	529816	1582300	1658300	1902000	1288600	945510	834800	779610	454553	1084300	1567300	469424	1545600	943340	560101	797830
Q9CXT8	Q9CXT8	Mitochondrial-processing peptidase subunit beta	Pmpcb	sp|Q9CXT8|MPPB_MOUSE Mitochondrial-processing peptidase subunit beta OS=Mus musculus OX=10090 GN=Pmpcb PE=1 SV=1	1	2	1	1	5.7	4.3	4.3	54.614	4.3539	631120	701470	468901	558843	626070	504950	540031	897260	828020	655350	625320	786790	578268	717280	514150	585820	755390	642630	1472500	1810700	529816	528159	481980	433397	1003100	590298	479290	587926	454553	590286	729590	469424	621634	441514	560101	482392
Q9CQ88	Q9CQ88	Tetraspanin-31	Tspan31	sp|Q9CQ88|TSN31_MOUSE Tetraspanin-31 OS=Mus musculus OX=10090 GN=Tspan31 PE=1 SV=1	1	1	1	1	5.7	5.7	5.7	22.694	6.4629	3004700	2913900	4361000	4228900	3933600	4518500	3675300	5040600	5364400	4690700	5840500	4705800	4511700	4107200	4098100	4381900	5292700	4689900	3960200	5025800	529816	4008900	3689200	4899200	7118000	6367300	6503500	5037300	7586100	6298000	5338200	5635500	5030200	5503500	5409500	7692700
Q3URE1	Q3URE1;A0A1D5RMC8;Q3URE1-2	Acyl-CoA synthetase family member 3, mitochondrial	Acsf3	sp|Q3URE1|ACSF3_MOUSE Malonate--CoA ligase ACSF3, mitochondrial OS=Mus musculus OX=10090 GN=Acsf3 PE=1 SV=2;tr|A0A1D5RMC8|A0A1D5RMC8_MOUSE Malonate--CoA ligase ACSF3, mitochondrial OS=Mus musculus OX=10090 GN=Acsf3 PE=1 SV=1;sp|Q3URE1-2|ACSF3_MOUSE Isoform	3	2	2	2	5.8	5.8	5.8	65.076	2.5865	553875	914800	916220	558843	525747	723090	540031	877670	786500	724730	850170	597992	591040	560350	514150	552640	728380	731980	443620	478828	529816	528159	481980	433397	485951	590298	479290	587926	454553	590286	815650	697990	643060	378920	560101	375420
G3X920	G3X920;Q9DBR3;Q9DBR3-2	Armadillo repeat-containing protein 8	Armc8	tr|G3X920|G3X920_MOUSE Armadillo repeat-containing protein 8 OS=Mus musculus OX=10090 GN=Armc8 PE=1 SV=1;sp|Q9DBR3|ARMC8_MOUSE Armadillo repeat-containing protein 8 OS=Mus musculus OX=10090 GN=Armc8 PE=1 SV=2;sp|Q9DBR3-2|ARMC8_MOUSE Isoform 2 of Armadillo	4	3	3	3	5.8	5.8	5.8	75.401	2.0852	553875	605401	468901	558843	525747	504950	540031	491620	480085	548221	438801	597992	578268	529234	514150	590528	389375	371205	923330	1070200	1386200	1064500	933050	433397	485951	590298	479290	587926	454553	607390	982090	909570	621634	853470	560101	482392
G3X9R9	G3X9R9;P43142	G-protein coupled receptor 182	Gpr182	tr|G3X9R9|G3X9R9_MOUSE G-protein-coupled receptor 182 OS=Mus musculus OX=10090 GN=Gpr182 PE=1 SV=1;sp|P43142|GP182_MOUSE G-protein coupled receptor 182 OS=Mus musculus OX=10090 GN=Gpr182 PE=2 SV=1	2	2	2	2	5.8	5.8	5.8	45.384	24.807	5695900	7754300	10513000	5308100	6201400	7094100	3603200	7409100	7110300	6001500	10815000	7262700	6538000	7212200	6671600	7151300	6594400	7046000	6922000	9190400	9058100	6286200	6064800	8598400	11777000	10766000	10241000	8556200	11266000	9740400	13603000	13171000	10427000	8056900	7448500	8664800
M0QWA7	M0QWA7;Q542I8;P11835;D3YYP8	Integrin beta;Integrin beta-2	Itgb2	tr|M0QWA7|M0QWA7_MOUSE Integrin beta OS=Mus musculus OX=10090 GN=Itgb2 PE=1 SV=1;tr|Q542I8|Q542I8_MOUSE Integrin beta OS=Mus musculus OX=10090 GN=Itgb2 PE=1 SV=1;sp|P11835|ITB2_MOUSE Integrin beta-2 OS=Mus musculus OX=10090 GN=Itgb2 PE=1 SV=2;tr|D3YYP8|D3Y	4	2	2	2	5.8	5.8	5.8	53.042	8.979	553875	605401	468901	558843	525747	504950	540031	491620	480085	548221	438801	597992	578268	529234	514150	590528	1030700	763890	1614800	2592200	2260200	528159	481980	1285000	485951	590298	479290	587926	454553	590286	1331900	469424	621634	441514	560101	1474500
A0A2R8VKL5	A0A2R8VKL5;E9Q066;G3X9Q6;Q8BWW4;A0A2R8W6Y5	La-related protein 4	Larp4	tr|A0A2R8VKL5|A0A2R8VKL5_MOUSE La-related protein 4 OS=Mus musculus OX=10090 GN=Larp4 PE=1 SV=1;tr|E9Q066|E9Q066_MOUSE La-related protein 4 OS=Mus musculus OX=10090 GN=Larp4 PE=1 SV=1;tr|G3X9Q6|G3X9Q6_MOUSE La-related protein 4 OS=Mus musculus OX=10090 GN=	5	3	3	3	5.8	5.8	5.8	73.508	12.929	4528800	3908000	4058600	2689600	525747	504950	540031	491620	480085	4724700	4910800	5915900	3898500	529234	3995600	4083600	3069900	3695800	3119600	478828	3771000	4764600	481980	3713600	3411800	590298	3679500	3376900	4458500	590286	489093	2902900	621634	2921000	11181000	2263500
Q6A0A2	Q6A0A2;Q6A0A2-3;Q6A0A2-2	La-related protein 4B	Larp4b	sp|Q6A0A2|LAR4B_MOUSE La-related protein 4B OS=Mus musculus OX=10090 GN=Larp4b PE=1 SV=2;sp|Q6A0A2-3|LAR4B_MOUSE Isoform 3 of La-related protein 4B OS=Mus musculus OX=10090 GN=Larp4b;sp|Q6A0A2-2|LAR4B_MOUSE Isoform 2 of La-related protein 4B OS=Mus musculu	3	3	3	3	5.8	5.8	5.8	81.626	15.854	4557200	4143200	6512300	5016300	525747	504950	540031	491620	480085	5618200	4369700	597992	578268	3704300	514150	5039000	4392900	7814200	5803000	4418800	6219200	528159	3891100	433397	5250800	4913800	5180800	4923300	3722400	5125400	3916400	469424	621634	4832700	560101	5140900
P08032	P08032	Spectrin alpha chain, erythrocytic 1	Spta1	sp|P08032|SPTA1_MOUSE Spectrin alpha chain, erythrocytic 1 OS=Mus musculus OX=10090 GN=Spta1 PE=1 SV=3	1	10	9	9	5.8	5.4	5.4	279.86	24.222	553875	1575900	2555200	2693800	8947000	3873500	540031	491620	1211100	548221	2661600	5615100	5166800	2896400	6048400	3561100	2549000	1616300	397794	929070	1401800	1578800	481980	1653400	3452300	2175900	9228500	1485800	2809400	7130700	2567700	2234700	3623600	2839300	2767500	3492000
Q19LI2	Q19LI2	Alpha-1B-glycoprotein	A1bg	sp|Q19LI2|A1BG_MOUSE Alpha-1B-glycoprotein OS=Mus musculus OX=10090 GN=A1bg PE=1 SV=1	2	3	3	3	5.9	5.9	5.9	56.553	3.0238	553875	605401	468901	558843	525747	504950	540031	491620	480085	548221	438801	597992	578268	529234	514150	590528	389375	371205	397794	478828	1239700	978530	481980	433397	485951	8437500	547670	587926	454553	590286	489093	1106000	621634	441514	4085200	482392
Q06138	Q06138	Calcium-binding protein 39	Cab39	sp|Q06138|CAB39_MOUSE Calcium-binding protein 39 OS=Mus musculus OX=10090 GN=Cab39 PE=1 SV=2	1	2	2	2	5.9	5.9	5.9	39.842	4.7398	1404100	1216700	468901	558843	525747	2614000	540031	2561200	2020500	548221	2401300	1882700	1392200	1142800	1452900	1939600	1731200	2089100	1289000	1837500	529816	528159	1834900	3011200	485951	590298	479290	2161300	2986400	1992700	2505900	1945600	621634	441514	560101	1947800
Q9WV19	Q9WV19	Cytochrome P450	Cyp2g1	tr|Q9WV19|Q9WV19_MOUSE Cytochrome P450, family 2, subfamily g, polypeptide 1 OS=Mus musculus OX=10090 GN=Cyp2g1 PE=2 SV=1	1	3	1	1	5.9	1.4	1.4	56.819	9.9133	553875	605401	468901	558843	525747	504950	540031	491620	480085	548221	438801	597992	578268	529234	514150	590528	389375	371205	397794	478828	529816	528159	481980	433397	485951	590298	479290	587926	454553	590286	489093	469424	131340000	441514	560101	482392
Q9D2H8	Q9D2H8;Q9D2H8-2	Fibronectin type III domain-containing protein 8	Fndc8	sp|Q9D2H8|FNDC8_MOUSE Fibronectin type III domain-containing protein 8 OS=Mus musculus OX=10090 GN=Fndc8 PE=2 SV=1;sp|Q9D2H8-2|FNDC8_MOUSE Isoform 2 of Fibronectin type III domain-containing protein 8 OS=Mus musculus OX=10090 GN=Fndc8	2	2	2	2	5.9	5.9	5.9	35.618	2.02	553875	20489000	7019600	18785000	21559000	12931000	47214000	8671200	10734000	18585000	18864000	41727000	15441000	15028000	20875000	18635000	15251000	14468000	8535600	5946700	529816	5404700	18107000	13610000	485951	18658000	9060400	13881000	454553	22751000	10381000	12879000	45020000	10249000	23751000	7931100
Q8K2C8	Q8K2C8	Glycerol-3-phosphate acyltransferase 4	Agpat6	sp|Q8K2C8|GPAT4_MOUSE Glycerol-3-phosphate acyltransferase 4 OS=Mus musculus OX=10090 GN=Gpat4 PE=1 SV=1	1	3	3	3	5.9	5.9	5.9	52.181	5.9716	3022500	3331400	2152700	2011300	2547400	2106200	1621300	2554400	2273100	2834800	2398800	1923500	2613600	529234	2150500	2751100	2554800	3754300	2915400	1515900	529816	528159	481980	1659700	2426200	1733100	2210800	587926	2761300	1895300	1825400	2348400	621634	2713300	560101	2731100
Q9CXY6	Q9CXY6	Interleukin enhancer-binding factor 2	Ilf2	sp|Q9CXY6|ILF2_MOUSE Interleukin enhancer-binding factor 2 OS=Mus musculus OX=10090 GN=Ilf2 PE=1 SV=1	1	2	2	2	5.9	5.9	5.9	43.062	2.0489	553875	605401	468901	558843	525747	504950	540031	491620	480085	548221	6570800	597992	5827800	529234	514150	590528	4142800	6075600	6240500	5368400	7211300	8374700	481980	433397	485951	590298	479290	587926	454553	590286	489093	469424	621634	441514	560101	3183700
P62254	P62254	Ubiquitin-conjugating enzyme E2 G1;Ubiquitin-conjugating enzyme E2 G1, N-terminally processed	Ube2g1	sp|P62254|UB2G1_MOUSE Ubiquitin-conjugating enzyme E2 G1 OS=Mus musculus OX=10090 GN=Ube2g1 PE=1 SV=3	1	1	1	1	5.9	5.9	5.9	19.509	1.5856	553875	593020	468901	558843	525747	504950	855200	820740	485130	628470	619510	887500	578268	529234	968160	590528	691250	469460	530240	478828	529816	528159	661960	703720	485951	952840	666230	587926	561150	896000	489093	469424	921750	514350	560101	448090
G5E895	G5E895;D3Z494;S4R2G9	Aldo-keto reductase family 1, member B10 (aldose reductase)	Akr1b10	tr|G5E895|G5E895_MOUSE Aldo-keto reductase family 1, member B10 (aldose reductase) OS=Mus musculus OX=10090 GN=Akr1b10 PE=1 SV=1;tr|D3Z494|D3Z494_MOUSE Aldo-keto reductase family 1, member B10 (aldose reductase) OS=Mus musculus OX=10090 GN=Akr1b10 PE=1 SV=	3	2	2	1	6	6	3.5	35.848	3.3391	14863000	13800000	14517000	9829000	12419000	10743000	14704000	491620	480085	10122000	438801	15372000	11902000	10402000	14966000	9712100	10015000	9516100	12709000	7479000	7539800	8266100	11220000	11959000	485951	12006000	10117000	9260500	7323500	590286	9796700	8671300	14551000	441514	9013600	8325500
Q9CZ69	Q9CZ69	CKLF-like MARVEL transmembrane domain-containing protein 6	Cmtm6	sp|Q9CZ69|CKLF6_MOUSE CKLF-like MARVEL transmembrane domain-containing protein 6 OS=Mus musculus OX=10090 GN=Cmtm6 PE=1 SV=1	1	1	1	1	6	6	6	19.824	4.1211	2598500	3034600	2762700	558843	2512200	2928200	2143300	491620	3679000	2723900	3433600	3883200	3314800	3415400	3079700	3579400	3404800	2749200	2268500	2500400	2684200	1990700	2342800	2847000	5250300	3100800	4785600	2977500	2953700	3512500	489093	2236600	2633600	2016200	2001300	3073000
A0A0R4J1D0	A0A0R4J1D0;P59108	Copine-2	Cpne2	tr|A0A0R4J1D0|A0A0R4J1D0_MOUSE Copine-2 OS=Mus musculus OX=10090 GN=Cpne2 PE=1 SV=1;sp|P59108|CPNE2_MOUSE Copine-2 OS=Mus musculus OX=10090 GN=Cpne2 PE=1 SV=1	2	3	2	2	6	4.4	4.4	60.907	3.6226	553875	605401	468901	558843	525747	1615400	540031	1748800	1542000	548221	438801	1252800	578268	529234	1096500	590528	389375	371205	397794	1822600	529816	1457700	1404000	1904200	1269300	4513100	3502100	587926	1831900	590286	1691600	469424	6931900	2126000	560101	482392
A0A2R8VHF9	A0A2R8VHF9;E9QPE7;A0A338P6K2;O08638-2;O08638	Myosin-11	Myh11	tr|A0A2R8VHF9|A0A2R8VHF9_MOUSE Myosin-11 OS=Mus musculus OX=10090 GN=Myh11 PE=1 SV=1;tr|E9QPE7|E9QPE7_MOUSE Myosin-11 OS=Mus musculus OX=10090 GN=Myh11 PE=1 SV=2;tr|A0A338P6K2|A0A338P6K2_MOUSE Myosin-11 OS=Mus musculus OX=10090 GN=Myh11 PE=1 SV=1;sp|O08638	5	9	2	2	6	1.4	1.4	223.35	76.674	553875	605401	468901	558843	525747	504950	540031	491620	480085	548221	438801	597992	578268	529234	514150	590528	297640	371205	397794	400080	529816	483790	481980	433397	485951	590298	479290	587926	454553	590286	645570	381560	621634	483900	560101	482392
Q91YD9	Q91YD9	Neural Wiskott-Aldrich syndrome protein	Wasl	sp|Q91YD9|WASL_MOUSE Neural Wiskott-Aldrich syndrome protein OS=Mus musculus OX=10090 GN=Wasl PE=1 SV=1	1	3	3	2	6	6	4.4	54.274	1.92	553875	605401	2545000	558843	525747	25676000	5801900	2513700	480085	548221	2672500	597992	578268	529234	514150	590528	3451400	3031200	3251800	4019000	529816	528159	481980	433397	485951	6344200	3569200	587926	454553	590286	489093	469424	5420800	441514	560101	5538800
A0A140T8I9	A0A140T8I9;E9Q3L2	Phosphatidylinositol 4-kinase alpha	Pi4ka	tr|A0A140T8I9|A0A140T8I9_MOUSE Phosphatidylinositol 4-kinase alpha OS=Mus musculus OX=10090 GN=Pi4ka PE=1 SV=1;sp|E9Q3L2|PI4KA_MOUSE Phosphatidylinositol 4-kinase alpha OS=Mus musculus OX=10090 GN=Pi4ka PE=1 SV=2	4	7	7	7	6	6	6	231.35	14.863	1548500	2241100	2825600	1531600	1790000	1975800	540031	1964300	2057200	1494300	1462500	1941400	2249800	1999600	2165700	1857500	1457600	1935500	1900400	2339700	2162300	2856800	1994500	3032000	2905400	2474100	2927100	1542500	2010200	2483100	1908400	2604100	1743300	1603900	1335300	1750200
Q2VLH6	Q2VLH6;Q2VLH6-2	Scavenger receptor cysteine-rich type 1 protein M130;Soluble CD163	Cd163	sp|Q2VLH6|C163A_MOUSE Scavenger receptor cysteine-rich type 1 protein M130 OS=Mus musculus OX=10090 GN=Cd163 PE=1 SV=2;sp|Q2VLH6-2|C163A_MOUSE Isoform 2 of Scavenger receptor cysteine-rich type 1 protein M130 OS=Mus musculus OX=10090 GN=Cd163	2	5	5	5	6	6	6	120.92	11.175	4384000	4736100	5123700	8367200	8468500	8834200	540031	8643800	4725000	5279900	6207700	5732200	578268	529234	514150	590528	6134600	371205	9022400	10647000	18044000	5622400	5829700	10102000	10161000	8429200	9557000	4802000	5080000	8074700	7021800	6778600	7225700	4599200	8360900	6602500
Q6P069-2	Q6P069-2;Q6P069	Sorcin	Sri	sp|Q6P069-2|SORCN_MOUSE Isoform 2 of Sorcin OS=Mus musculus OX=10090 GN=Sri;sp|Q6P069|SORCN_MOUSE Sorcin OS=Mus musculus OX=10090 GN=Sri PE=1 SV=1	2	1	1	1	6	6	6	20.296	1.9866	553875	605401	468901	558843	525747	3320100	540031	491620	480085	548221	438801	1699900	578268	529234	514150	590528	389375	371205	397794	478828	529816	528159	481980	433397	485951	590298	479290	587926	454553	590286	489093	1735400	621634	441514	560101	482392
I1E4Y1	I1E4Y1;Q8C4X7	UPF0258 protein KIAA1024-like homolog	A730017C20Rik	tr|I1E4Y1|I1E4Y1_MOUSE Major intrinsically disordered NOTCH2-binding receptor 1-like homolog OS=Mus musculus OX=10090 GN=Minar2 PE=4 SV=1;sp|Q8C4X7|MNARL_MOUSE Major intrinsically disordered NOTCH2-binding receptor 1-like homolog OS=Mus musculus OX=10090 G	2	1	1	1	6	6	6	13.405	4.4769	553875	605401	468901	558843	525747	504950	540031	491620	480085	548221	438801	597992	578268	529234	514150	590528	389375	371205	397794	478828	529816	528159	481980	433397	485951	590298	479290	17528000	454553	590286	489093	469424	621634	16501000	560101	482392
A7E1Z5	A7E1Z5;E9Q8N8;A0A668KM61;O88343-2;O88343	Anion exchange protein;Electrogenic sodium bicarbonate cotransporter 1	Slc4a4	tr|A7E1Z5|A7E1Z5_MOUSE Anion exchange protein OS=Mus musculus OX=10090 GN=Slc4a4 PE=1 SV=1;tr|E9Q8N8|E9Q8N8_MOUSE Anion exchange protein OS=Mus musculus OX=10090 GN=Slc4a4 PE=1 SV=1;tr|A0A668KM61|A0A668KM61_MOUSE Anion exchange protein OS=Mus musculus OX=1	5	5	5	5	6.1	6.1	6.1	120.46	29.841	1990100	2835600	7047400	3034800	3445000	6594900	1567000	2680100	3476300	1732400	1598000	1799400	578268	2078400	2442000	2097900	1441700	2511100	3620700	4655000	5055300	6902800	6032400	7174900	4576200	5625000	5537300	3095100	3832400	3182800	3875900	4332200	3941400	2608500	2155000	3571200
P98086	P98086	Complement C1q subcomponent subunit A	C1qa	sp|P98086|C1QA_MOUSE Complement C1q subcomponent subunit A OS=Mus musculus OX=10090 GN=C1qa PE=1 SV=2	1	1	1	1	6.1	6.1	6.1	25.974	10.843	1396700	1875800	1684000	1189700	2105200	896510	569060	491620	480085	1048900	1545500	597992	2267200	2977200	1279600	590528	1617000	2029600	1671100	2390400	3158900	2368900	1412900	863800	1361900	2298100	1074800	1619300	1983000	1670800	2347300	1904200	1390700	1236700	1521500	1428100
Q3TCH7	Q3TCH7;E9PXT5;F6UV36	Cullin-4A	Cul4a	sp|Q3TCH7|CUL4A_MOUSE Cullin-4A OS=Mus musculus OX=10090 GN=Cul4a PE=1 SV=1;tr|E9PXT5|E9PXT5_MOUSE Cullin-4A OS=Mus musculus OX=10090 GN=Cul4a PE=1 SV=1;tr|F6UV36|F6UV36_MOUSE Cullin-4A (Fragment) OS=Mus musculus OX=10090 GN=Cul4a PE=1 SV=1	3	4	4	3	6.1	6.1	5	87.752	18.341	3783000	4169500	4835000	5266600	4227900	4632400	3717400	6573400	6308600	5320700	6225400	4458600	5794600	6626700	4171800	5248900	5554400	5118100	5315500	6370500	7464400	6382100	6275900	5010400	6296000	5394200	5271800	4869400	5735600	4730700	6393000	6132700	3772500	4773900	5574900	5540700
Q99LC9	Q99LC9	Peroxisome assembly factor 2	Pex6	sp|Q99LC9|PEX6_MOUSE Peroxisome assembly factor 2 OS=Mus musculus OX=10090 GN=Pex6 PE=1 SV=1	1	3	3	3	6.1	6.1	6.1	104.55	17.376	1084400	897300	1052500	1204000	1175500	1004500	824150	829300	480085	846700	1113200	973630	578268	681740	514150	590528	847240	1304600	922190	689290	414030	795170	1004000	968390	675380	590298	872270	1210800	728040	786080	850900	643860	638800	1071200	721830	719090
Q9JJ00	Q9JJ00	Phospholipid scramblase 1	Plscr1	sp|Q9JJ00|PLS1_MOUSE Phospholipid scramblase 1 OS=Mus musculus OX=10090 GN=Plscr1 PE=1 SV=1	1	1	1	1	6.1	6.1	6.1	35.914	1.9117	553875	605401	859810	558843	525747	504950	540031	491620	480085	548221	438801	597992	578268	529234	514150	590528	1010500	1293600	1406800	478828	529816	1397100	481980	433397	1424000	590298	479290	1848800	2501700	590286	1696900	469424	2464800	1335900	2065700	1597300
Q8BK03	Q8BK03;H3BLJ3;A2AWJ1;Q8BK03-2	Protein FAM73B	Fam73b	sp|Q8BK03|MIGA2_MOUSE Mitoguardin 2 OS=Mus musculus OX=10090 GN=Miga2 PE=1 SV=1;tr|H3BLJ3|H3BLJ3_MOUSE Mitoguardin 2 (Fragment) OS=Mus musculus OX=10090 GN=Miga2 PE=1 SV=1;tr|A2AWJ1|A2AWJ1_MOUSE Mitoguardin 2 (Fragment) OS=Mus musculus OX=10090 GN=Miga2 PE	4	2	2	2	6.1	6.1	6.1	65.547	1.5777	781660	777820	468901	558843	525747	504950	540031	491620	707590	548221	946360	711440	729020	565020	619160	1022700	612740	474620	397794	478828	529816	528159	481980	433397	485951	590298	479290	1116100	454553	590286	489093	469424	621634	441514	560101	544530
A2ACM0	A2ACM0;Q8K4Q0;Q8K4Q0-2	Regulatory-associated protein of mTOR	Rptor	tr|A2ACM0|A2ACM0_MOUSE Regulatory-associated protein of mTOR OS=Mus musculus OX=10090 GN=Rptor PE=1 SV=1;sp|Q8K4Q0|RPTOR_MOUSE Regulatory-associated protein of mTOR OS=Mus musculus OX=10090 GN=Rptor PE=1 SV=1;sp|Q8K4Q0-2|RPTOR_MOUSE Isoform 2 of Regulatory	8	6	6	6	6.1	6.1	6.1	149.5	12.419	2223000	605401	2530200	2606700	525747	504950	1830400	2901100	4035000	2252200	2816900	2011000	3120800	3139000	1994100	2459700	3240000	2743800	2790700	2995800	3895400	4242500	3458500	4374600	2705100	2640700	3055500	587926	3628300	2147000	4603700	3513800	1512000	2805600	1940400	482392
Q9ERN0	Q9ERN0	Secretory carrier-associated membrane protein 2	Scamp2	sp|Q9ERN0|SCAM2_MOUSE Secretory carrier-associated membrane protein 2 OS=Mus musculus OX=10090 GN=Scamp2 PE=1 SV=1	1	1	1	1	6.1	6.1	6.1	36.464	60.101	553875	2815600	2666400	3513500	3437100	4413100	2277500	3933000	3904700	3186300	3233700	597992	2570000	3519200	2890700	590528	4119800	3568700	3764300	4667800	4949400	3721300	3647700	3524100	3939200	3196500	3331200	2683300	4352700	2960800	2903900	3786100	2536900	3473100	4073600	4302800
O08705	O08705;O35940	Sodium/bile acid cotransporter	Slc10a1	sp|O08705|NTCP_MOUSE Sodium/bile acid cotransporter OS=Mus musculus OX=10090 GN=Slc10a1 PE=1 SV=1;tr|O35940|O35940_MOUSE Na/taurocholate cotransporting polypeptide 2 OS=Mus musculus OX=10090 GN=Slc10a1 PE=2 SV=1	2	2	2	2	6.1	6.1	6.1	39.413	7.4064	23701000	36463000	44329000	20191000	20427000	24732000	19766000	33318000	48040000	29288000	23646000	31034000	39814000	36826000	47426000	33309000	23605000	23287000	18255000	24597000	26141000	23422000	25207000	32730000	52787000	45148000	59429000	37257000	44624000	41772000	489093	46218000	43483000	28755000	32685000	35668000
Q9R1T2-2	Q9R1T2-2;Q9R1T2	SUMO-activating enzyme subunit 1;SUMO-activating enzyme subunit 1, N-terminally processed	Sae1	sp|Q9R1T2-2|SAE1_MOUSE Isoform 2 of SUMO-activating enzyme subunit 1 OS=Mus musculus OX=10090 GN=Sae1;sp|Q9R1T2|SAE1_MOUSE SUMO-activating enzyme subunit 1 OS=Mus musculus OX=10090 GN=Sae1 PE=1 SV=1	2	1	1	1	6.1	6.1	6.1	36.135	2.0713	553875	605401	602080	558843	525747	504950	540031	491620	480085	548221	503770	597992	578268	529234	514150	590528	281100	241210	611750	478828	529816	722040	766060	433397	485951	590298	479290	587926	454553	590286	489093	491110	621634	441514	369460	482392
E9PXG1	E9PXG1;G5E8Z4;Q8VCS9;P31651;F7AYZ6;F6SJH4	Transporter;Sodium- and chloride-dependent betaine transporter	Slc6a12	tr|E9PXG1|E9PXG1_MOUSE Transporter OS=Mus musculus OX=10090 GN=Slc6a12 PE=1 SV=1;tr|G5E8Z4|G5E8Z4_MOUSE Transporter OS=Mus musculus OX=10090 GN=Slc6a12 PE=1 SV=1;tr|Q8VCS9|Q8VCS9_MOUSE Transporter OS=Mus musculus OX=10090 GN=Slc6a12 PE=1 SV=2;sp|P31651|S6A	6	2	2	2	6.1	6.1	6.1	63.04	4.9264	2972400	4717300	6439300	558843	2761600	5293400	540031	491620	6346400	548221	438801	597992	3814500	3501500	5517700	590528	2955500	4102300	3798900	478828	3909300	4350500	5453900	6372400	6413800	7171300	9060000	6344600	5122200	7934200	6666400	8019900	6296800	6405800	4858400	4241500
Q8R5L3-2	Q8R5L3-2;Q8R5L3	Vam6/Vps39-like protein	Vps39	sp|Q8R5L3-2|VPS39_MOUSE Isoform 2 of Vam6/Vps39-like protein OS=Mus musculus OX=10090 GN=Vps39;sp|Q8R5L3|VPS39_MOUSE Vam6/Vps39-like protein OS=Mus musculus OX=10090 GN=Vps39 PE=1 SV=1	2	4	4	4	6.1	6.1	6.1	100.65	3.1147	899990	605401	468901	558843	525747	1653200	540031	491620	1042400	548221	438801	597992	578268	529234	514150	590528	1085200	1133700	397794	1300400	529816	1301400	481980	1586200	485951	1232900	479290	1222100	454553	811650	962500	469424	621634	1136400	1068100	1116000
D3Z101	D3Z101;S4R1X1;Q7TMQ7	WD repeat-containing protein 91	Wdr91	tr|D3Z101|D3Z101_MOUSE WD repeat-containing protein 91 (Fragment) OS=Mus musculus OX=10090 GN=Wdr91 PE=1 SV=1;tr|S4R1X1|S4R1X1_MOUSE WD repeat-containing protein 91 OS=Mus musculus OX=10090 GN=Wdr91 PE=1 SV=1;sp|Q7TMQ7|WDR91_MOUSE WD repeat-containing prot	3	1	1	1	6.1	6.1	6.1	23.257	2.1783	553875	605401	468901	558843	525747	504950	540031	491620	480085	548221	438801	597992	578268	529234	514150	590528	389375	371205	397794	478828	771660	528159	481980	433397	485951	590298	479290	756760	864240	649730	1736600	469424	621634	441514	560101	482392
A0A0R4J138	A0A0R4J138;P50429	Arylsulfatase B	Arsb	tr|A0A0R4J138|A0A0R4J138_MOUSE Arylsulfatase B OS=Mus musculus OX=10090 GN=Arsb PE=1 SV=1;sp|P50429|ARSB_MOUSE Arylsulfatase B OS=Mus musculus OX=10090 GN=Arsb PE=1 SV=3	3	3	3	3	6.2	6.2	6.2	59.704	13.502	6177500	3057300	1351200	2514600	4715200	3139800	9213300	3491300	2483300	3930300	4720500	6261700	3421300	3417900	7905900	3184700	3046300	1812100	1993400	478828	1779800	528159	1547100	1817200	2142800	8867000	2189600	2907100	454553	3566200	1826300	1886200	4993400	7730400	3763600	2053600
Q9DC23	Q9DC23	DnaJ homolog subfamily C member 10	Dnajc10	sp|Q9DC23|DJC10_MOUSE DnaJ homolog subfamily C member 10 OS=Mus musculus OX=10090 GN=Dnajc10 PE=1 SV=2	1	3	3	3	6.2	6.2	6.2	90.582	2.1057	729860	902510	1036100	558843	1161500	1264400	540031	1300500	480085	548221	910720	597992	578268	529234	514150	1119800	935730	827020	1665500	1475800	1497900	1363300	1124900	1302100	848650	1060000	1175800	1302600	1045300	1088300	955480	840270	702710	804590	560101	1392200
Q8BL66	Q8BL66	Early endosome antigen 1	Eea1	sp|Q8BL66|EEA1_MOUSE Early endosome antigen 1 OS=Mus musculus OX=10090 GN=Eea1 PE=1 SV=2	1	6	6	6	6.2	6.2	6.2	160.91	26.128	553875	3715400	468901	558843	525747	5801700	540031	2782700	480085	3881100	5388600	4739200	3103400	529234	3708900	3994200	3161800	2586700	397794	478828	529816	528159	481980	2820300	2328100	4719600	4649700	9616300	9110100	6130700	4739600	5307400	4670200	5787500	2882200	4592700
Q63918	Q63918	Serum deprivation-response protein	Sdpr	sp|Q63918|CAVN2_MOUSE Caveolae-associated protein 2 OS=Mus musculus OX=10090 GN=Cavin2 PE=1 SV=3	1	2	2	2	6.2	6.2	6.2	46.763	9.1885	4715800	7144800	5355700	558843	7599300	4865400	9109900	7201800	6746400	548221	6139300	8351800	5254200	7207500	8629900	590528	5190800	3543100	4394800	4362100	529816	7269100	6482400	7909300	8450900	8922200	8284400	8007000	6730200	8608500	5744900	6505600	8212200	3991200	5751900	5117700
P41241	P41241;A0A1L1SR46;A0A1L1STA1	Tyrosine-protein kinase CSK	Csk	sp|P41241|CSK_MOUSE Tyrosine-protein kinase CSK OS=Mus musculus OX=10090 GN=Csk PE=1 SV=2;tr|A0A1L1SR46|A0A1L1SR46_MOUSE Tyrosine-protein kinase CSK (Fragment) OS=Mus musculus OX=10090 GN=Csk PE=1 SV=1;tr|A0A1L1STA1|A0A1L1STA1_MOUSE Tyrosine-protein kinase	3	2	2	2	6.2	6.2	6.2	50.716	1.561	553875	1458400	468901	558843	1304100	504950	540031	491620	480085	548221	438801	597992	578268	1805600	514150	590528	389375	371205	397794	478828	1539100	528159	1892100	433397	485951	1385900	479290	587926	454553	590286	489093	469424	621634	441514	560101	482392
Q8R307	Q8R307	Vacuolar protein sorting-associated protein 18 homolog	Vps18	sp|Q8R307|VPS18_MOUSE Vacuolar protein sorting-associated protein 18 homolog OS=Mus musculus OX=10090 GN=Vps18 PE=1 SV=2	1	5	5	5	6.2	6.2	6.2	110.22	13.859	1903200	2029800	2649600	2887400	2031800	2035900	2034400	2629700	2027400	548221	3070000	2743100	2829200	2641600	1974000	2254600	2546100	2380900	2680600	3072400	2532000	4022200	2294800	2728400	485951	2270800	2979200	587926	2812700	2448200	489093	2688900	621634	3135700	560101	3012000
P46935	P46935;A0A571BDN7	E3 ubiquitin-protein ligase NEDD4	Nedd4	sp|P46935|NEDD4_MOUSE E3 ubiquitin-protein ligase NEDD4 OS=Mus musculus OX=10090 GN=Nedd4 PE=1 SV=3;tr|A0A571BDN7|A0A571BDN7_MOUSE HECT-type E3 ubiquitin transferase OS=Mus musculus OX=10090 GN=Nedd4 PE=1 SV=1	7	4	4	3	6.3	6.3	5	102.71	9.3919	553875	2747800	3146100	3799700	3504500	2250200	540031	3165000	2855200	4352800	3383200	2577800	3010000	3139600	2822100	2807000	3236200	2826000	3474800	478828	2399000	4448100	3417300	433397	2683700	2588500	3309200	587926	2771800	590286	489093	2420000	621634	3694700	2767200	2408000
A2AMI7	A2AMI7;Z4YKC4;A0A0R4J112;A2AMI2;A0A0N4SVL0;Q80XI3-2;Q80XI3-4;Q80XI3;Q80XI3-3	Eukaryotic translation initiation factor 4 gamma 3	Eif4g3	tr|A2AMI7|A2AMI7_MOUSE Eukaryotic translation initiation factor 4 gamma 3 (Fragment) OS=Mus musculus OX=10090 GN=Eif4g3 PE=1 SV=1;tr|Z4YKC4|Z4YKC4_MOUSE Eukaryotic translation initiation factor 4 gamma 3 OS=Mus musculus OX=10090 GN=Eif4g3 PE=1 SV=1;tr|A0A0	9	7	3	3	6.3	2.7	2.7	113.16	21.665	1147300	605401	1211900	1476800	1063900	1281700	1312100	1704600	1698800	1437200	1360800	1135600	1756600	1601200	1919800	590528	1481500	1724500	1727500	478828	1851300	1014300	1425600	433397	485951	1602500	1127600	587926	454553	931100	489093	1468300	1158400	968680	1137100	1205700
Q99KP6-2	Q99KP6-2;Q99KP6;Q99KP6-3	Pre-mRNA-processing factor 19	Prpf19	sp|Q99KP6-2|PRP19_MOUSE Isoform 2 of Pre-mRNA-processing factor 19 OS=Mus musculus OX=10090 GN=Prpf19;sp|Q99KP6|PRP19_MOUSE Pre-mRNA-processing factor 19 OS=Mus musculus OX=10090 GN=Prpf19 PE=1 SV=1;sp|Q99KP6-3|PRP19_MOUSE Isoform 3 of Pre-mRNA-processing	3	2	2	2	6.3	6.3	6.3	57.301	3.5495	553875	605401	5294400	9055800	9523000	7336500	12595000	9450000	8411800	8936900	9209800	10429000	11513000	5989200	11594000	8191000	9116900	9185600	15247000	13923000	529816	11142000	9063800	433397	8619500	590298	479290	587926	454553	4432700	489093	8603300	621634	9641500	7930200	482392
P31254	P31254	Ubiquitin-like modifier-activating enzyme 1 Y	Uba1y	sp|P31254|UBA1Y_MOUSE Ubiquitin-like modifier-activating enzyme 1 Y OS=Mus musculus OX=10090 GN=Uba1y PE=1 SV=2	1	5	1	1	6.3	2.3	2.3	118.04	15.101	553875	605401	468901	558843	525747	797980	540031	491620	480085	548221	438801	597992	578268	529234	514150	590528	389375	371205	397794	478828	529816	528159	481980	433397	485951	590298	479290	587926	454553	590286	489093	469424	621634	441514	560101	482392
Q9CXJ4	Q9CXJ4	ATP-binding cassette sub-family B member 8, mitochondrial	Abcb8	sp|Q9CXJ4|MITOS_MOUSE Mitochondrial potassium channel ATP-binding subunit OS=Mus musculus OX=10090 GN=Abcb8 PE=1 SV=1	2	3	3	3	6.4	6.4	6.4	77.999	4.2352	2231300	1701100	1587000	2050500	2207200	2264400	1249900	1528700	480085	1852700	7352100	597992	578268	1407500	442060	1774300	934880	1654700	1047800	478828	529816	1700700	2149300	1814400	485951	590298	479290	587926	454553	590286	489093	469424	621634	1759300	560101	482392
Q64735-2	Q64735-2;Q64735;A0A0A6YXR6;A0A0A6YVT1;A0A0A6YXN9;A0A0A6YY75	Complement component receptor 1-like protein	Cr1l	sp|Q64735-2|CR1L_MOUSE Isoform 2 of Complement component receptor 1-like protein OS=Mus musculus OX=10090 GN=Cr1l;sp|Q64735|CR1L_MOUSE Complement component receptor 1-like protein OS=Mus musculus OX=10090 GN=Cr1l PE=1 SV=1;tr|A0A0A6YXR6|A0A0A6YXR6_MOUSE Co	6	2	2	2	6.4	6.4	6.4	49.074	7.0874	553875	1994200	1889700	2516400	525747	504950	540031	491620	480085	2608200	438801	597992	578268	2479400	514150	590528	389375	2880800	2291900	4278500	3621700	528159	1810400	433397	2626400	590298	4158600	587926	454553	5772700	489093	2649300	4738600	441514	560101	2629300
E9Q421	E9Q421;Q8BXX3;Q8BL63;Q9CXY9	GPI-anchor transamidase	Pigk	tr|E9Q421|E9Q421_MOUSE GPI-anchor transamidase OS=Mus musculus OX=10090 GN=Pigk PE=1 SV=1;tr|Q8BXX3|Q8BXX3_MOUSE GPI-anchor transamidase OS=Mus musculus OX=10090 GN=Pigk PE=1 SV=1;tr|Q8BL63|Q8BL63_MOUSE GPI-anchor transamidase OS=Mus musculus OX=10090 GN=P	4	2	2	2	6.4	6.4	6.4	40.862	2.8811	553875	605401	468901	1966200	2824900	504950	540031	491620	480085	2231900	438801	597992	578268	529234	514150	590528	1681400	1844500	2666200	2148300	3012300	2406900	1969000	2143300	1981000	2335400	2276100	2277100	2036300	2067000	2107900	469424	1715900	2105200	560101	482392
Q00PI9	Q00PI9	Heterogeneous nuclear ribonucleoprotein U-like protein 2	Hnrnpul2	sp|Q00PI9|HNRL2_MOUSE Heterogeneous nuclear ribonucleoprotein U-like protein 2 OS=Mus musculus OX=10090 GN=Hnrnpul2 PE=1 SV=2	1	4	4	4	6.4	6.4	6.4	84.939	4.8866	553875	605401	1311700	2248500	1971500	2098200	1718600	2099500	480085	2142800	438801	1728900	578268	1584100	514150	1569700	389375	371205	2255800	478828	529816	3154500	481980	433397	485951	590298	479290	587926	454553	590286	489093	469424	621634	441514	560101	482392
Q8R1F1	Q8R1F1	Niban-like protein 1	Fam129b	sp|Q8R1F1|NIBA2_MOUSE Protein Niban 2 OS=Mus musculus OX=10090 GN=Niban2 PE=1 SV=2	1	3	3	3	6.4	6.4	6.4	84.818	1.6254	553875	605401	647370	558843	525747	504950	540031	491620	480085	548221	438801	379860	578268	529234	514150	590528	414240	384670	758440	478828	529816	528159	481980	433397	485951	590298	479290	587926	454553	590286	489093	469424	621634	441514	560101	469280
O54692	O54692	Centromere/kinetochore protein zw10 homolog	Zw10	sp|O54692|ZW10_MOUSE Centromere/kinetochore protein zw10 homolog OS=Mus musculus OX=10090 GN=Zw10 PE=1 SV=3	1	4	4	4	6.5	6.5	6.5	88.062	63.95	553875	5167500	4398200	3483900	4153600	1580300	2417200	4448900	4403200	3529300	3383100	597992	4693000	4146800	4989300	4485300	4269900	4942000	5840800	3494900	4488500	4159300	4137000	4464400	4588100	5506000	5265600	6175200	4746100	4090600	4109400	3986700	2419200	5024200	3911400	4948800
Q8BVG4-2	Q8BVG4-2;Q8BVG4	Dipeptidyl peptidase 9	Dpp9	sp|Q8BVG4-2|DPP9_MOUSE Isoform 2 of Dipeptidyl peptidase 9 OS=Mus musculus OX=10090 GN=Dpp9;sp|Q8BVG4|DPP9_MOUSE Dipeptidyl peptidase 9 OS=Mus musculus OX=10090 GN=Dpp9 PE=1 SV=2	2	3	3	3	6.5	6.5	6.5	80.595	3.1741	553875	914360	1278900	558843	997010	504950	540031	491620	1061600	760480	854460	597992	578268	883710	514150	893650	964150	1049600	1139300	827920	1343400	528159	1576300	1344700	985170	715980	1346800	1060300	454553	990960	1172200	469424	621634	441514	968870	970460
Q8K411-3	Q8K411-3;Q8K411-2;Q8K411	Presequence protease, mitochondrial	Pitrm1	sp|Q8K411-3|PREP_MOUSE Isoform 3 of Presequence protease, mitochondrial OS=Mus musculus OX=10090 GN=Pitrm1;sp|Q8K411-2|PREP_MOUSE Isoform 2 of Presequence protease, mitochondrial OS=Mus musculus OX=10090 GN=Pitrm1;sp|Q8K411|PREP_MOUSE Presequence protease,	3	3	3	3	6.5	6.5	6.5	112.84	3.7288	2073600	2029800	468901	558843	2063700	3420600	540031	491620	2000900	2412200	438801	2468600	578268	529234	1687300	590528	1992800	1878100	397794	478828	529816	3258100	2788500	433397	2033200	1937400	479290	1647900	2730300	1967200	2505700	469424	1879900	2952500	560101	482392
Q8VE97	Q8VE97;Q542V3	Serine/arginine-rich splicing factor 4	Srsf4	sp|Q8VE97|SRSF4_MOUSE Serine/arginine-rich splicing factor 4 OS=Mus musculus OX=10090 GN=Srsf4 PE=2 SV=1;tr|Q542V3|Q542V3_MOUSE Serine/arginine-rich-splicing factor 4 OS=Mus musculus OX=10090 GN=Srsf4 PE=1 SV=1	3	3	2	2	6.5	4.1	4.1	55.979	5.0182	553875	605401	7356600	558843	525747	3677600	540031	11656000	480085	5339200	438801	597992	578268	529234	514150	590528	5947700	8074300	10755000	5036800	28393000	5321900	3470500	10791000	3997400	4975900	21076000	9400700	7506800	590286	4680100	903910	621634	19731000	7571600	9990400
B7ZCV4	B7ZCV4;Q8BGB8	Ubiquinone biosynthesis protein COQ4 homolog, mitochondrial	Coq4	tr|B7ZCV4|B7ZCV4_MOUSE Ubiquinone biosynthesis protein COQ4 homolog, mitochondrial (Fragment) OS=Mus musculus OX=10090 GN=Coq4 PE=1 SV=8;sp|Q8BGB8|COQ4_MOUSE Ubiquinone biosynthesis protein COQ4 homolog, mitochondrial OS=Mus musculus OX=10090 GN=Coq4 PE=1	2	1	1	1	6.5	6.5	6.5	22.35	3.2446	553875	605401	468901	2076300	1784600	1204500	540031	1540400	1953300	548221	438801	597992	578268	529234	514150	1415100	1564400	371205	1652300	478828	529816	528159	481980	433397	485951	590298	479290	587926	454553	590286	1038500	469424	621634	441514	560101	482392
P97765-2	P97765-2;P97765	WW domain-binding protein 2	Wbp2	sp|P97765-2|WBP2_MOUSE Isoform 2 of WW domain-binding protein 2 OS=Mus musculus OX=10090 GN=Wbp2;sp|P97765|WBP2_MOUSE WW domain-binding protein 2 OS=Mus musculus OX=10090 GN=Wbp2 PE=1 SV=1	2	1	1	1	6.5	6.5	6.5	23.308	2.2169	553875	605401	468901	558843	525747	504950	540031	491620	480085	548221	438801	597992	578268	529234	514150	590528	389375	371205	397794	478828	529816	528159	481980	433397	485951	590298	1856700	587926	454553	590286	489093	469424	621634	441514	560101	482392
A0JNU3	A0JNU3	60 kDa lysophospholipase;L-asparaginase;Platelet-activating factor acetylhydrolase	Aspg	sp|A0JNU3|LPP60_MOUSE 60 kDa lysophospholipase OS=Mus musculus OX=10090 GN=Aspg PE=1 SV=1	3	3	3	3	6.6	6.6	6.6	60.594	2.6955	2382600	605401	468901	558843	525747	504950	540031	2561500	2339800	548221	2473600	597992	3046000	3264300	2294400	2649700	2882400	2767700	1203700	478828	529816	528159	481980	2331600	485951	2824900	479290	587926	2463700	1842800	2853400	4262600	621634	441514	560101	482392
Q91WR3-2	Q91WR3-2;Q91WR3;Q91WR3-3	Activating signal cointegrator 1 complex subunit 2	Ascc2	sp|Q91WR3-2|ASCC2_MOUSE Isoform 2 of Activating signal cointegrator 1 complex subunit 2 OS=Mus musculus OX=10090 GN=Ascc2;sp|Q91WR3|ASCC2_MOUSE Activating signal cointegrator 1 complex subunit 2 OS=Mus musculus OX=10090 GN=Ascc2 PE=1 SV=1;sp|Q91WR3-3|ASCC2	3	3	3	3	6.6	6.6	6.6	80.975	1.5922	553875	605401	881220	558843	525747	504950	540031	491620	480085	548221	438801	597992	578268	529234	514150	590528	389375	1036100	397794	478828	807400	1003000	481980	514210	485951	590298	904000	587926	749580	590286	499560	611410	621634	436890	560101	825320
S4R2E1	S4R2E1;A0A0R4J0B6;Q7TMS5;D3YZX5;A0A0N4SWA2;D3Z150	ATP-binding cassette sub-family G member 2	Abcg2	tr|S4R2E1|S4R2E1_MOUSE ATP-binding cassette sub-family G member 2 OS=Mus musculus OX=10090 GN=Abcg2 PE=1 SV=1;tr|A0A0R4J0B6|A0A0R4J0B6_MOUSE ATP-binding cassette sub-family G member 2 OS=Mus musculus OX=10090 GN=Abcg2 PE=1 SV=1;sp|Q7TMS5|ABCG2_MOUSE Broad	7	3	3	3	6.6	6.6	6.6	63.607	4.0609	2660600	4449900	4939300	2872400	2652600	4747500	1921600	4238900	6094400	3804500	4115200	4046200	5159000	529234	4261800	3690000	3868100	4630300	1558900	2262000	3238700	1051500	3173600	3202200	1854200	1573800	2921400	587926	3486800	1859400	1909900	2047600	3064900	441514	560101	482392
Q9CZX9	Q9CZX9	ER membrane protein complex subunit 4	Emc4	sp|Q9CZX9|EMC4_MOUSE ER membrane protein complex subunit 4 OS=Mus musculus OX=10090 GN=Emc4 PE=1 SV=1	1	1	1	1	6.6	6.6	6.6	20.116	1.6888	553875	1778600	468901	1605100	1286700	1285700	2099600	491620	480085	548221	1793800	597992	1674600	529234	1706600	1611100	389375	371205	2240900	478828	529816	528159	481980	433397	485951	590298	479290	1917100	454553	1379400	489093	469424	621634	441514	560101	482392
E9Q4K7	E9Q4K7;A0A286YCV9	Kinesin-like protein	Kif13b	tr|E9Q4K7|E9Q4K7_MOUSE Kinesin family member 13B OS=Mus musculus OX=10090 GN=Kif13b PE=1 SV=1;tr|A0A286YCV9|A0A286YCV9_MOUSE Kinesin family member 13B OS=Mus musculus OX=10090 GN=Kif13b PE=1 SV=1	11	9	9	7	6.6	6.6	5.5	204.57	10	1873100	2280800	2419900	558843	2366200	2209000	2315700	2799900	2430600	548221	2451700	1931700	1961100	2960100	1900300	2817800	2863500	2451800	2405200	1978900	529816	1530600	1987500	1796300	2329700	2207300	2822400	2318800	2162000	2227300	2304900	1988100	621634	2121300	2361700	2368700
B1AU74	B1AU74;Q9CWP6-2;Q9CWP6-3;Q9CWP6;Q9CWP6-4	Motile sperm domain-containing protein 2	Mospd2	tr|B1AU74|B1AU74_MOUSE Motile sperm domain-containing protein 2 OS=Mus musculus OX=10090 GN=Mospd2 PE=1 SV=1;sp|Q9CWP6-2|MSPD2_MOUSE Isoform 2 of Motile sperm domain-containing protein 2 OS=Mus musculus OX=10090 GN=Mospd2;sp|Q9CWP6-3|MSPD2_MOUSE Isoform 3	5	3	3	3	6.6	6.6	6.6	59.81	4.358	2404000	2621200	2421000	558843	2524800	2687300	2466300	2199500	2982300	3641200	2475100	1768500	578268	3031100	514150	2899700	2643500	2466600	3327400	2707700	3413100	2314000	2507800	1864600	3123700	2831600	4372600	5030200	454553	4374700	2132100	2906000	3058400	3447600	3098400	3108100
A0A0G2JGQ4	A0A0G2JGQ4;P54729	NEDD8 ultimate buster 1	Nub1	tr|A0A0G2JGQ4|A0A0G2JGQ4_MOUSE NEDD8 ultimate buster 1 OS=Mus musculus OX=10090 GN=Nub1 PE=1 SV=1;sp|P54729|NUB1_MOUSE NEDD8 ultimate buster 1 OS=Mus musculus OX=10090 GN=Nub1 PE=1 SV=2	2	3	3	3	6.6	6.6	6.6	73.116	2.4884	650470	605401	796960	558843	525747	504950	540031	648540	480085	548221	856850	597992	578268	767060	605400	590528	683870	371205	397794	788860	529816	566920	999230	928060	485951	590298	479290	587926	680800	590286	692980	1101700	621634	662650	560101	899900
A0A140LHU9	A0A140LHU9;A0A140LI54;Q3TRM4-2;Q3TRM4-3;Q3TRM4;Q3TRM4-4	Neuropathy target esterase	Pnpla6	tr|A0A140LHU9|A0A140LHU9_MOUSE Patatin-like phospholipase domain-containing protein 6 OS=Mus musculus OX=10090 GN=Pnpla6 PE=1 SV=1;tr|A0A140LI54|A0A140LI54_MOUSE Patatin-like phospholipase domain-containing protein 6 OS=Mus musculus OX=10090 GN=Pnpla6 PE=1	8	4	4	4	6.6	6.6	6.6	145.23	2.5579	553875	605401	468901	558843	525747	504950	540031	886160	480085	548221	1032400	597992	578268	529234	514150	590528	1162900	865060	397794	958360	855600	528159	853600	880280	485951	590298	479290	587926	1046300	775690	787980	855420	621634	441514	1012600	482392
Q69ZF3	Q69ZF3	Non-lysosomal glucosylceramidase	Gba2	sp|Q69ZF3|GBA2_MOUSE Non-lysosomal glucosylceramidase OS=Mus musculus OX=10090 GN=Gba2 PE=1 SV=2	2	3	3	3	6.6	6.6	6.6	103.29	3.4078	553875	605401	468901	558843	525747	504950	540031	491620	1405700	1378500	438801	597992	578268	529234	514150	1211300	1069100	839400	773850	478828	529816	528159	481980	915550	1175400	1063900	1783200	1757900	1734800	1046200	1001900	954960	894250	1476200	560101	1300000
A0A5F8MPC5	A0A5F8MPC5;A0A0R4J150;B9EJ86	Oxysterol-binding protein	Osbpl8	tr|A0A5F8MPC5|A0A5F8MPC5_MOUSE Oxysterol-binding protein (Fragment) OS=Mus musculus OX=10090 GN=Osbpl8 PE=1 SV=1;tr|A0A0R4J150|A0A0R4J150_MOUSE Oxysterol-binding protein OS=Mus musculus OX=10090 GN=Osbpl8 PE=1 SV=1;sp|B9EJ86|OSBL8_MOUSE Oxysterol-binding p	3	3	3	3	6.6	6.6	6.6	79.231	3.937	2028500	1505200	2138800	1667900	525747	504950	1285800	2415400	2542400	2574900	438801	2101000	2003800	1775200	1778700	2070000	2370500	2510900	1820200	478828	529816	528159	1116800	433397	2119100	2237200	2890400	2477500	2325100	2444800	2026900	1847400	621634	2206300	2176800	1931800
A0A3Q4EG54	A0A3Q4EG54;A0A3Q4EI24;Q3V156;Q91XL9-3;Q91XL9-2;Q91XL9;D3Z7I9;D3YZ66;A0A3Q4L2S6;D3Z754	Oxysterol-binding protein;Oxysterol-binding protein-related protein 1	Osbpl1a	tr|A0A3Q4EG54|A0A3Q4EG54_MOUSE Oxysterol-binding protein OS=Mus musculus OX=10090 GN=Osbpl1a PE=1 SV=1;tr|A0A3Q4EI24|A0A3Q4EI24_MOUSE Oxysterol-binding protein OS=Mus musculus OX=10090 GN=Osbpl1a PE=1 SV=1;tr|Q3V156|Q3V156_MOUSE Oxysterol-binding protein O	11	3	3	3	6.6	6.6	6.6	60.159	2.9554	673090	650360	732270	558843	569070	504950	540031	491620	499140	649000	438801	597992	621430	529234	426890	590528	727370	599070	959150	661950	529816	561520	757830	433397	714020	566010	591270	587926	454553	651490	489093	709440	596410	522090	560101	686910
Q9JI78	Q9JI78;A0A286YDI5;A0A286YCI0	Peptide-N(4)-(N-acetyl-beta-glucosaminyl)asparagine amidase	Ngly1	sp|Q9JI78|NGLY1_MOUSE Peptide-N(4)-(N-acetyl-beta-glucosaminyl)asparagine amidase OS=Mus musculus OX=10090 GN=Ngly1 PE=1 SV=2;tr|A0A286YDI5|A0A286YDI5_MOUSE Peptide-N(4)-(N-acetyl-beta-glucosaminyl)asparagine amidase (Fragment) OS=Mus musculus OX=10090 GN=	4	3	3	3	6.6	6.6	6.6	74.274	3.5952	2563500	3176600	2487700	2942000	2876500	2496600	2378800	3311100	3438300	3490100	3320600	3653300	578268	4010500	3018400	3023900	3513100	3620100	3042900	3784000	3968200	528159	2873600	2622500	2796100	590298	2678400	2489400	3189600	590286	4014800	469424	621634	2083900	560101	3292800
Q8BWJ3	Q8BWJ3;A2AHQ7	Phosphorylase b kinase regulatory subunit alpha, liver isoform	Phka2	sp|Q8BWJ3|KPB2_MOUSE Phosphorylase b kinase regulatory subunit alpha, liver isoform OS=Mus musculus OX=10090 GN=Phka2 PE=1 SV=1;tr|A2AHQ7|A2AHQ7_MOUSE Phosphorylase b kinase regulatory subunit OS=Mus musculus OX=10090 GN=Phka2 PE=1 SV=1	3	6	6	6	6.6	6.6	6.6	138.49	5.2497	553875	605401	1296800	1395600	1486500	1199500	2042500	1238000	1554600	1445300	438801	597992	578268	529234	514150	590528	1570000	1423900	1593800	1628000	2132300	2011600	1914500	433397	1238800	1262900	1821100	1234700	1762000	1268500	489093	1903500	1084600	1262800	560101	1800700
A1L3P4	A1L3P4;B0QZV3	Sodium/hydrogen exchanger	Slc9a6	tr|A1L3P4|A1L3P4_MOUSE Sodium/hydrogen exchanger OS=Mus musculus OX=10090 GN=Slc9a6 PE=1 SV=1;tr|B0QZV3|B0QZV3_MOUSE Sodium/hydrogen exchanger OS=Mus musculus OX=10090 GN=Slc9a6 PE=1 SV=1	3	3	3	3	6.6	6.6	6.6	77.952	5.0829	933240	1049400	616900	1116100	525747	1390100	540031	491620	1093400	548221	944110	965260	578268	529234	726650	590528	389375	371205	397794	865880	999660	528159	481980	785810	485951	590298	1072000	587926	880640	590286	637460	469424	621634	441514	560101	482392
E9PVN6	E9PVN6;Q9D6K5-3;Q9D6K5-2;Q9D6K5;Q9D6K5-4	Synaptojanin-2-binding protein	Gm20498;Synj2bp	tr|E9PVN6|E9PVN6_MOUSE Cytochrome c oxidase assembly protein COX16 homolog, mitochondrial OS=Mus musculus OX=10090 GN=Gm20498 PE=1 SV=1;sp|Q9D6K5-3|SYJ2B_MOUSE Isoform 3 of Synaptojanin-2-binding protein OS=Mus musculus OX=10090 GN=Synj2bp;sp|Q9D6K5-2|SYJ2	5	1	1	1	6.6	6.6	6.6	20.443	7.1958	6216900	7803400	8419000	9383300	8566200	7227000	8511200	6367600	6338200	6661000	9292400	7727900	6012000	7295400	5679100	7985700	7990900	8806700	5406100	4235400	529816	5177400	9314400	9508700	7750300	6365700	479290	8514100	6182700	7272900	8131600	7418000	9047600	8879600	7281300	5571200
E9QM19	E9QM19;Q8R1J1;A0A0R4J0J9;Q8R1J1-2	Transmembrane 6 superfamily member 2	Tm6sf2	tr|E9QM19|E9QM19_MOUSE Transmembrane 6 superfamily member 2 OS=Mus musculus OX=10090 GN=Tm6sf2 PE=1 SV=1;sp|Q8R1J1|TM6S2_MOUSE Transmembrane 6 superfamily member 2 OS=Mus musculus OX=10090 GN=Tm6sf2 PE=2 SV=2;tr|A0A0R4J0J9|A0A0R4J0J9_MOUSE Transmembrane 6	4	2	2	2	6.6	6.6	6.6	43.06	3.2505	553875	605401	1475400	558843	525747	504950	540031	491620	480085	548221	438801	597992	578268	529234	514150	1137600	389375	1408600	2099000	478828	987100	1707900	1960100	1793700	485951	1277400	1749900	1749800	1659900	1199700	1297300	1503200	1150200	1629000	560101	482392
Q9WUH1	Q9WUH1	Transmembrane protein 115	Tmem115	sp|Q9WUH1|TM115_MOUSE Transmembrane protein 115 OS=Mus musculus OX=10090 GN=Tmem115 PE=1 SV=1	1	1	1	1	6.6	6.6	6.6	38.098	2.8134	553875	605401	468901	558843	525747	1256900	540031	1084300	480085	548221	438801	597992	578268	529234	514150	590528	389375	371205	397794	478828	529816	528159	481980	433397	485951	590298	479290	587926	454553	590286	489093	469424	621634	441514	560101	482392
G3X9Y5	G3X9Y5;E9Q735;Q8VDS1;E9Q442	Ubiquitin conjugation factor E4 A	Ube4a	tr|G3X9Y5|G3X9Y5_MOUSE Ubiquitin conjugation factor E4 A OS=Mus musculus OX=10090 GN=Ube4a PE=1 SV=1;sp|E9Q735|UBE4A_MOUSE Ubiquitin conjugation factor E4 A OS=Mus musculus OX=10090 GN=Ube4a PE=1 SV=1;tr|Q8VDS1|Q8VDS1_MOUSE Ube4a protein OS=Mus musculus OX	4	4	4	4	6.6	6.6	6.6	124.46	3.2874	553875	1052500	1969900	917540	819420	896800	455610	715040	812740	705980	1451900	892810	899090	529234	514150	590528	941390	866910	1036700	1044100	529816	1200400	877850	932130	947650	590298	1129300	1429000	1078800	1403900	489093	1437600	621634	1302800	560101	482392
Q80U95	Q80U95;A0A0G2JDR9	Ubiquitin-protein ligase E3C	Ube3c	sp|Q80U95|UBE3C_MOUSE Ubiquitin-protein ligase E3C OS=Mus musculus OX=10090 GN=Ube3c PE=1 SV=2;tr|A0A0G2JDR9|A0A0G2JDR9_MOUSE Ubiquitin-protein ligase E3C OS=Mus musculus OX=10090 GN=Ube3c PE=1 SV=1	2	5	5	5	6.6	6.6	6.6	123.97	10.04	553875	605401	468901	558843	525747	504950	540031	491620	480085	1129300	1351600	597992	578268	1344800	514150	1246900	1342100	1416800	547550	1405900	1092400	880670	987600	1106600	1198900	590298	479290	587926	1171700	857110	1366800	1077400	621634	1151400	984680	1360200
Q3TBU7	Q3TBU7;Q3U2K8;Q80WC7-2;Q80WC7	Arf-GAP domain and FG repeat-containing protein 2	Agfg2	tr|Q3TBU7|Q3TBU7_MOUSE Arf-GAP domain and FG repeat-containing protein 2 (Fragment) OS=Mus musculus OX=10090 GN=Agfg2 PE=1 SV=1;tr|Q3U2K8|Q3U2K8_MOUSE Arf-GAP domain and FG repeat-containing protein 2 OS=Mus musculus OX=10090 GN=Agfg2 PE=1 SV=1;sp|Q80WC7-2	4	2	2	2	6.7	6.7	6.7	41.739	6.7323	553875	850630	1175100	938160	1234000	504950	540031	491620	1444300	548221	438801	597992	578268	1145000	514150	708230	1459600	1165900	397794	1243600	1311900	1210600	990010	963460	1365000	1268600	1328000	967670	1125600	1269800	1544900	1176000	689190	1083200	868610	624100
Q3UHN9-2	Q3UHN9-2;Q3UHN9	Bifunctional heparan sulfate N-deacetylase/N-sulfotransferase 1;Heparan sulfate N-deacetylase 1;Heparan sulfate N-sulfotransferase 1	Ndst1	sp|Q3UHN9-2|NDST1_MOUSE Isoform 2 of Bifunctional heparan sulfate N-deacetylase/N-sulfotransferase 1 OS=Mus musculus OX=10090 GN=Ndst1;sp|Q3UHN9|NDST1_MOUSE Bifunctional heparan sulfate N-deacetylase/N-sulfotransferase 1 OS=Mus musculus OX=10090 GN=Ndst1 P	8	3	3	3	6.7	6.7	6.7	55.73	2.9762	459360	891900	779000	558843	668900	843860	540031	746340	774360	600370	438801	597992	876200	529234	738840	958580	821980	774940	921490	776250	529816	857040	481980	965230	641460	590298	1011500	789400	474690	685030	648630	731050	621634	898250	534600	599980
D3Z0F5	D3Z0F5;O88545	COP9 signalosome complex subunit 6	Cops6	tr|D3Z0F5|D3Z0F5_MOUSE COP9 signalosome complex subunit 6 OS=Mus musculus OX=10090 GN=Cops6 PE=1 SV=1;sp|O88545|CSN6_MOUSE COP9 signalosome complex subunit 6 OS=Mus musculus OX=10090 GN=Cops6 PE=1 SV=1	2	2	2	2	6.7	6.7	6.7	33.591	2.9758	553875	605401	468901	558843	525747	504950	540031	2565600	2634900	548221	438801	597992	578268	529234	514150	590528	2345400	2074400	2044700	478828	529816	528159	481980	433397	485951	590298	479290	587926	454553	590286	489093	2366900	621634	441514	560101	1851800
Q6ZQ89	Q6ZQ89;Q6ZQ89-3;Q6ZQ89-2	E3 ubiquitin-protein ligase MARCH6	March6	sp|Q6ZQ89|MARH6_MOUSE E3 ubiquitin-protein ligase MARCHF6 OS=Mus musculus OX=10090 GN=Marchf6 PE=2 SV=2;sp|Q6ZQ89-3|MARH6_MOUSE Isoform 3 of E3 ubiquitin-protein ligase MARCHF6 OS=Mus musculus OX=10090 GN=Marchf6;sp|Q6ZQ89-2|MARH6_MOUSE Isoform 2 of E3 ubi	3	4	4	4	6.7	6.7	6.7	102.27	2.1382	2733800	605401	3102400	3801400	525747	3600200	540031	491620	480085	4213200	438801	1273100	3523000	529234	514150	590528	3011000	2743700	4019400	478828	529816	528159	481980	433397	485951	590298	479290	587926	454553	590286	489093	469424	621634	441514	560101	482392
Q02257	Q02257	Junction plakoglobin	Jup	sp|Q02257|PLAK_MOUSE Junction plakoglobin OS=Mus musculus OX=10090 GN=Jup PE=1 SV=3	1	3	3	3	6.7	6.7	6.7	81.8	15.167	652850	605401	2038900	797530	719340	1091800	540031	1053900	1190900	921380	1377500	1078100	693240	974150	1058200	590528	808010	755990	966920	1411100	1132100	1586000	1070600	1462800	1515500	684740	1606600	1288800	1837200	1327800	1486000	1040900	1217700	1431400	560101	935140
Q9JHZ2	Q9JHZ2	Progressive ankylosis protein	Ankh	sp|Q9JHZ2|ANKH_MOUSE Progressive ankylosis protein OS=Mus musculus OX=10090 GN=Ankh PE=2 SV=1	1	2	2	2	6.7	6.7	6.7	54.297	2.1423	553875	605401	280910	191900	238360	253570	163540	254660	272780	548221	132720	597992	251770	529234	275280	281720	191660	360520	242170	478828	529816	528159	481980	289770	324480	798550	760490	383760	438350	311920	489093	469424	346810	360430	560101	482392
Q5SQ27	Q5SQ27	SEC14-like 3 (S. cerevisiae)	Sec14l3	tr|Q5SQ27|Q5SQ27_MOUSE SEC14-like 3 (S. cerevisiae) OS=Mus musculus OX=10090 GN=Sec14l3 PE=1 SV=1	1	2	1	1	6.7	2.2	2.2	46.084	98.133	553875	605401	468901	558843	525747	504950	540031	491620	480085	548221	438801	597992	578268	529234	514150	590528	389375	290160	397794	478828	529816	528159	481980	433397	485951	590298	479290	530060	454553	590286	489093	287580	621634	346700	560101	482392
Q8BYC6	Q8BYC6;Q3V3K3	Serine/threonine-protein kinase TAO3	Taok3	sp|Q8BYC6|TAOK3_MOUSE Serine/threonine-protein kinase TAO3 OS=Mus musculus OX=10090 GN=Taok3 PE=1 SV=2;tr|Q3V3K3|Q3V3K3_MOUSE Serine/threonine-protein kinase TAO3 OS=Mus musculus OX=10090 GN=Taok3 PE=1 SV=1	3	5	5	5	6.7	6.7	6.7	105.33	15.881	3110700	3113400	2708200	2636400	3123900	4087100	4153500	3026400	3101800	3537000	2974800	2919500	2450900	3164000	4140300	2619300	3747200	2935800	2933900	2697500	3580600	3801200	2542500	4087400	2768000	2951300	3774300	2489300	3587500	4143700	3791900	2842500	3746700	3182500	3495700	3711100
A0A0G2JG95	A0A0G2JG95;Q8BX10-2;Q8BX10	Serine/threonine-protein phosphatase PGAM5, mitochondrial	Pgam5	tr|A0A0G2JG95|A0A0G2JG95_MOUSE Serine/threonine-protein phosphatase PGAM5, mitochondrial (Fragment) OS=Mus musculus OX=10090 GN=Pgam5 PE=1 SV=1;sp|Q8BX10-2|PGAM5_MOUSE Isoform 2 of Serine/threonine-protein phosphatase PGAM5, mitochondrial OS=Mus musculus O	3	1	1	1	6.7	6.7	6.7	20.294	2.1512	4094500	2903900	1384500	2764200	1474800	1322300	3355500	1100700	480085	548221	1604300	1659100	578268	1122100	795280	1116700	1010200	879440	1046500	478828	529816	528159	481980	1517600	485951	590298	479290	587926	454553	590286	489093	469424	621634	441514	560101	482392
A0A286YDD7	A0A286YDD7;E9PUA2;Q5BLK4	Terminal uridylyltransferase 7	Zcchc6	tr|A0A286YDD7|A0A286YDD7_MOUSE Terminal uridylyltransferase 7 (Fragment) OS=Mus musculus OX=10090 GN=Tut7 PE=1 SV=1;tr|E9PUA2|E9PUA2_MOUSE Terminal uridylyltransferase 7 OS=Mus musculus OX=10090 GN=Tut7 PE=1 SV=1;sp|Q5BLK4|TUT7_MOUSE Terminal uridylyltrans	4	5	5	5	6.7	6.7	6.7	122.92	12.952	2496100	3664900	2993800	3099400	2723800	2245900	2870400	3794900	3401500	3001500	3061300	597992	3595700	4093500	2002400	2843500	3520600	3679800	3279400	3958200	3758100	4673500	3249300	2377000	3736000	3345500	3714900	2949900	2531800	3465700	3452400	3408600	1681600	3444100	3556500	4153300
Q9QWK4	Q9QWK4	CD5 antigen-like	Cd5l	sp|Q9QWK4|CD5L_MOUSE CD5 antigen-like OS=Mus musculus OX=10090 GN=Cd5l PE=1 SV=3	1	2	2	2	6.8	6.8	6.8	38.862	3.1961	553875	605401	468901	558843	525747	504950	540031	491620	480085	548221	438801	2474400	578268	529234	514150	590528	1206400	1780700	1887900	1685600	4106000	3074900	3141800	2298600	2229600	2121500	2015600	1379000	1905500	1814500	1175200	1552200	1872600	441514	1825800	482392
D3YYC2	D3YYC2;F6T9K1;G3UXH5;D3YY09;Q9D6N5	Dr1-associated corepressor	Drap1	tr|D3YYC2|D3YYC2_MOUSE Dr1-associated corepressor OS=Mus musculus OX=10090 GN=Drap1 PE=1 SV=1;tr|F6T9K1|F6T9K1_MOUSE Dr1-associated corepressor OS=Mus musculus OX=10090 GN=Drap1 PE=1 SV=2;tr|G3UXH5|G3UXH5_MOUSE Dr1-associated corepressor OS=Mus musculus OX	5	1	1	1	6.8	6.8	6.8	17.587	2.8406	553875	482040	356370	617370	762480	504950	1005000	491620	655110	548221	438801	597992	572530	529234	860510	491270	634590	500080	588560	478828	529816	727250	504260	433397	580540	1246400	678930	587926	454553	680720	528920	469424	890980	619790	560101	577080
E9QLL2	E9QLL2;Q8BZ98-2;Q8BZ98	Dynamin-3	Dnm3	tr|E9QLL2|E9QLL2_MOUSE Dynamin GTPase OS=Mus musculus OX=10090 GN=Dnm3 PE=1 SV=1;sp|Q8BZ98-2|DYN3_MOUSE Isoform 2 of Dynamin-3 OS=Mus musculus OX=10090 GN=Dnm3;sp|Q8BZ98|DYN3_MOUSE Dynamin-3 OS=Mus musculus OX=10090 GN=Dnm3 PE=1 SV=1	6	5	2	2	6.8	2.4	2.4	97.272	6.985	553875	605401	468901	558843	525747	504950	540031	491620	480085	548221	438801	597992	578268	529234	514150	590528	3604000	4497300	4763600	6788300	5790000	4773400	481980	4155000	485951	590298	6047900	587926	4469800	4850900	3309200	5265000	621634	441514	560101	4609100
Q3U0V1	Q3U0V1;A0A3B2WCD8	Far upstream element-binding protein 2	Khsrp	sp|Q3U0V1|FUBP2_MOUSE Far upstream element-binding protein 2 OS=Mus musculus OX=10090 GN=Khsrp PE=1 SV=2;tr|A0A3B2WCD8|A0A3B2WCD8_MOUSE Far upstream element-binding protein 2 OS=Mus musculus OX=10090 GN=Khsrp PE=1 SV=1	3	4	4	4	6.8	6.8	6.8	76.775	6.8411	3332900	605401	468901	3003400	3301800	2269100	4129900	4291800	2795400	548221	5339700	3679200	4407100	529234	3677900	590528	5371600	3838700	3505700	4877100	4137800	4986300	481980	433397	485951	590298	479290	587926	454553	590286	2283200	469424	621634	441514	4422700	3844000
Q9JIZ9	Q9JIZ9	Phospholipid scramblase 3	Plscr3	sp|Q9JIZ9|PLS3_MOUSE Phospholipid scramblase 3 OS=Mus musculus OX=10090 GN=Plscr3 PE=1 SV=1	1	1	1	1	6.8	6.8	6.8	31.802	2.2763	553875	605401	1479300	558843	525747	504950	540031	491620	480085	548221	438801	597992	578268	529234	514150	590528	1348200	1200700	1174300	478828	529816	528159	1148900	433397	485951	590298	1638400	587926	454553	590286	489093	469424	621634	441514	560101	1492800
G5E8J9	G5E8J9;Q8CFE4	SCY1-like protein 2	Scyl2	tr|G5E8J9|G5E8J9_MOUSE SCY1-like protein 2 OS=Mus musculus OX=10090 GN=Scyl2 PE=1 SV=1;sp|Q8CFE4|SCYL2_MOUSE SCY1-like protein 2 OS=Mus musculus OX=10090 GN=Scyl2 PE=1 SV=1	4	4	4	4	6.8	6.8	6.8	103.19	5.6441	1984200	2242700	2211800	1939800	1535000	1794500	2664100	2455000	2171700	2540100	4461500	2580000	2522400	2453600	1913600	2019100	3885200	3430700	1275200	1729500	2036300	2007500	2141400	2445000	3780400	2337500	2207400	1611600	2674600	2629700	2002300	1879400	1515300	1941600	1906600	2901900
Q6P4T2	Q6P4T2	U5 small nuclear ribonucleoprotein 200 kDa helicase	Snrnp200	sp|Q6P4T2|U520_MOUSE U5 small nuclear ribonucleoprotein 200 kDa helicase OS=Mus musculus OX=10090 GN=Snrnp200 PE=1 SV=1	1	10	10	10	6.8	6.8	6.8	244.54	48.907	1457000	1062400	2560500	5399500	4110900	2993600	540031	3150600	3172900	3421000	8366900	1765000	578268	2632500	514150	2942800	3733800	4507800	7210800	7410500	6248200	5734300	4961200	4151400	5039600	3172600	2564600	3301700	4045500	2369100	5515300	3802700	3154700	2733600	3787100	2753000
O54825	O54825	Bystin	Bysl	sp|O54825|BYST_MOUSE Bystin OS=Mus musculus OX=10090 GN=Bysl PE=1 SV=3	1	3	3	3	6.9	6.9	6.9	49.783	3.8209	553875	605401	468901	1586600	1249200	817290	540031	978940	966520	548221	827100	597992	578268	529234	514150	590528	1336900	1172500	1067200	1393500	845140	1305700	863640	1138100	816160	590298	793120	587926	454553	549060	1022800	469424	619750	441514	560101	948790
E9Q6C2	E9Q6C2;Q8CG14;A0A1W2P7F1;Q8CFG8	Complement C1s-A subcomponent;Complement C1s-A subcomponent heavy chain;Complement C1s-A subcomponent light chain;Complement C1s-B subcomponent;Complement C1s-B subcomponent heavy chain;Complement C1s-B subcomponent light chain	C1s1;C1sa;C1sb	tr|E9Q6C2|E9Q6C2_MOUSE Complement component 1, s subcomponent 1 OS=Mus musculus OX=10090 GN=C1s1 PE=1 SV=1;sp|Q8CG14|CS1A_MOUSE Complement C1s-A subcomponent OS=Mus musculus OX=10090 GN=C1sa PE=2 SV=2;tr|A0A1W2P7F1|A0A1W2P7F1_MOUSE Complement component 1,	5	3	3	3	6.9	6.9	6.9	77.499	16.061	2425300	605401	2136200	558843	2932300	3775600	540031	2133600	480085	3499600	438801	597992	578268	529234	4589000	1821500	3406300	3347100	2295400	2361800	2636200	1958700	2018000	1707500	2065000	2725500	2260200	3170200	454553	2591500	1883200	2622400	2327800	3032000	3479200	2376400
A2AKI5	A2AKI5;P43406	Integrin alpha-V;Integrin alpha-V heavy chain;Integrin alpha-V light chain	Itgav	tr|A2AKI5|A2AKI5_MOUSE Integrin alpha-V OS=Mus musculus OX=10090 GN=Itgav PE=1 SV=1;sp|P43406|ITAV_MOUSE Integrin alpha-V OS=Mus musculus OX=10090 GN=Itgav PE=1 SV=2	4	6	6	6	6.9	6.9	6.9	111.51	5.4277	553875	2639100	468901	558843	525747	4364700	540031	3760100	480085	548221	438801	597992	578268	529234	514150	590528	4096600	1468200	4021800	4506500	4322300	3095900	2976800	3604100	4933200	4480100	7353200	3254900	4391500	4364000	3390800	3877500	2584000	2959500	560101	4390100
Q61704	Q61704;A0A2I3BRQ3	Inter-alpha-trypsin inhibitor heavy chain H3	Itih3	sp|Q61704|ITIH3_MOUSE Inter-alpha-trypsin inhibitor heavy chain H3 OS=Mus musculus OX=10090 GN=Itih3 PE=1 SV=3;tr|A0A2I3BRQ3|A0A2I3BRQ3_MOUSE Inter-alpha-trypsin inhibitor heavy chain H3 OS=Mus musculus OX=10090 GN=Itih3 PE=1 SV=1	4	4	4	4	6.9	6.9	6.9	99.357	7.9328	553875	605401	468901	558843	525747	4688700	540031	491620	480085	548221	438801	597992	578268	529234	514150	590528	389375	371205	3355200	7719600	3752000	4062600	2547500	2015700	1968100	590298	1814100	2200100	1919500	590286	489093	2070100	621634	1943000	560101	482392
Q3UVL4	Q3UVL4	Vacuolar protein sorting-associated protein 51 homolog	Vps51	sp|Q3UVL4|VPS51_MOUSE Vacuolar protein sorting-associated protein 51 homolog OS=Mus musculus OX=10090 GN=Vps51 PE=1 SV=2	2	3	3	3	6.9	6.9	6.9	86.186	2.7942	480530	1063600	1086300	926050	525747	907370	540031	956180	1400700	764450	438801	697220	799160	529234	514150	1082100	1307100	916810	829560	928100	529816	1312500	481980	1017700	1103800	590298	1043200	485170	908240	590286	489093	469424	621634	441514	679060	956350
P45376	P45376;D3YVJ7	Aldose reductase	Akr1b1;Akr1b3	sp|P45376|ALDR_MOUSE Aldo-keto reductase family 1 member B1 OS=Mus musculus OX=10090 GN=Akr1b1 PE=1 SV=3;tr|D3YVJ7|D3YVJ7_MOUSE Aldo-keto reductase family 1, member B3 (aldose reductase) (Fragment) OS=Mus musculus OX=10090 GN=Akr1b3 PE=1 SV=1	2	2	2	2	7	7	7	35.732	2.6327	1563600	605401	468901	558843	525747	504950	540031	491620	480085	548221	438801	4520300	578268	529234	514150	590528	2421400	2357300	2573500	2723200	2560100	2589400	2884800	3331200	2960200	3198800	4239000	3624500	2875100	3805100	3548300	4981200	6041800	2108600	560101	482392
Q62192	Q62192	CD180 antigen	Cd180	sp|Q62192|CD180_MOUSE CD180 antigen OS=Mus musculus OX=10090 GN=Cd180 PE=1 SV=2	1	3	3	3	7	7	7	74.302	36.026	553875	658390	468901	1044800	1556200	929960	540031	1476600	480085	548221	950240	1842800	902900	921520	514150	590528	1338400	1541800	1490900	2534800	2005700	2172100	2846800	2047400	1584600	590298	1936300	587926	983300	590286	1388300	1286900	2112300	842950	560101	2076400
Q9Z0G9-2	Q9Z0G9-2;Q9Z0G9	Claudin-3	Cldn3	sp|Q9Z0G9-2|CLD3_MOUSE Isoform 2 of Claudin-3 OS=Mus musculus OX=10090 GN=Cldn3;sp|Q9Z0G9|CLD3_MOUSE Claudin-3 OS=Mus musculus OX=10090 GN=Cldn3 PE=1 SV=1	2	1	1	1	7	7	7	21.227	3.0791	553875	605401	876580	558843	525747	1119200	540031	491620	1190600	494630	737740	682820	787750	529234	805770	458580	389375	371205	397794	478828	1303300	836690	956600	1199600	1129700	1017300	1454800	797700	454553	590286	489093	1274600	794500	441514	560101	863480
E9Q0U7	E9Q0U7;Q61699-2;Q61699;D3Z027	Heat shock protein 105 kDa	Hsph1	tr|E9Q0U7|E9Q0U7_MOUSE Heat shock protein 105 kDa OS=Mus musculus OX=10090 GN=Hsph1 PE=1 SV=1;sp|Q61699-2|HS105_MOUSE Isoform HSP105-beta of Heat shock protein 105 kDa OS=Mus musculus OX=10090 GN=Hsph1;sp|Q61699|HS105_MOUSE Heat shock protein 105 kDa OS=Mu	4	4	3	3	7	5.3	5.3	91.677	8.6747	1422400	605401	468901	558843	525747	504950	540031	1568500	480085	1924000	2004500	2194800	578268	529234	514150	590528	389375	1478100	1631800	478828	529816	528159	481980	1378000	485951	590298	1349200	2247800	2286300	2098800	1861600	469424	621634	1785800	560101	1800500
Q3UH59	Q3UH59;Q5SV64;Q61879	Myosin-10	Myh10	tr|Q3UH59|Q3UH59_MOUSE Myosin-10 OS=Mus musculus OX=10090 GN=Myh10 PE=1 SV=1;tr|Q5SV64|Q5SV64_MOUSE Myosin-10 OS=Mus musculus OX=10090 GN=Myh10 PE=1 SV=1;sp|Q61879|MYH10_MOUSE Myosin-10 OS=Mus musculus OX=10090 GN=Myh10 PE=1 SV=2	3	12	3	2	7	1.9	1.5	233.45	52.019	553875	1480100	468901	558843	525747	504950	1687800	491620	1295200	1241100	1296800	1902500	1815900	1518800	514150	590528	389375	371205	1201700	478828	529816	528159	1882300	433397	1437500	590298	2087900	587926	1654000	590286	489093	469424	1142900	1191800	560101	1485800
O35604	O35604	Niemann-Pick C1 protein	Npc1	sp|O35604|NPC1_MOUSE NPC intracellular cholesterol transporter 1 OS=Mus musculus OX=10090 GN=Npc1 PE=1 SV=2	1	9	9	9	7	7	7	142.88	18.46	8685900	7617600	6131000	12215000	13344000	13962000	10655000	8578400	8427400	11204000	13928000	8859500	10202000	9476900	6040100	8608000	10651000	9021100	9748400	10525000	10845000	9860000	11658000	9670300	14731000	12616000	11137000	10218000	11050000	11411000	9449100	8885700	9156800	11562000	10907000	10875000
Q9ERR1	Q9ERR1;F6Q325;Q9CZA6-4;Q9ERR1-2;Q9CZA6-3;Q9CZA6-2;Q9CZA6	Nuclear distribution protein nudE-like 1;Nuclear distribution protein nudE homolog 1	Ndel1;Nde1	sp|Q9ERR1|NDEL1_MOUSE Nuclear distribution protein nudE-like 1 OS=Mus musculus OX=10090 GN=Ndel1 PE=1 SV=2;tr|F6Q325|F6Q325_MOUSE Nuclear distribution protein nudE homolog 1 (Fragment) OS=Mus musculus OX=10090 GN=Nde1 PE=1 SV=1;sp|Q9CZA6-4|NDE1_MOUSE Isofo	7	2	2	2	7	7	7	38.365	3.3623	922540	605401	468901	558843	525747	504950	1023500	491620	856540	704420	438801	597992	896260	529234	852450	590528	800270	741440	842850	757630	529816	1087600	481980	433397	485951	590298	479290	587926	454553	1157800	489093	782880	905540	695160	560101	482392
A0A0G2JFT8	A0A0G2JFT8;Q9D394-2;Q9D394;Q9D394-3;Q9D394-4	Protein RUFY3	Rufy3	tr|A0A0G2JFT8|A0A0G2JFT8_MOUSE Protein RUFY3 OS=Mus musculus OX=10090 GN=Rufy3 PE=1 SV=1;sp|Q9D394-2|RUFY3_MOUSE Isoform 2 of Protein RUFY3 OS=Mus musculus OX=10090 GN=Rufy3;sp|Q9D394|RUFY3_MOUSE Protein RUFY3 OS=Mus musculus OX=10090 GN=Rufy3 PE=1 SV=1;sp	5	4	4	4	7	7	7	74.769	12.366	1471900	605401	1236800	1779500	1966500	1982300	1656300	2740800	480085	2276100	2134000	2103000	2554100	2340400	1928200	1711000	2304500	2372200	1729800	478828	529816	2613100	2025900	1981500	485951	590298	2683400	587926	454553	590286	2337300	469424	621634	441514	560101	2232700
E9QL13	E9QL13;Q8C2Q3-2;Q8C2Q3	RNA-binding protein 14	Rbm14	tr|E9QL13|E9QL13_MOUSE RNA-binding protein 14 OS=Mus musculus OX=10090 GN=Rbm14 PE=1 SV=2;sp|Q8C2Q3-2|RBM14_MOUSE Isoform 2 of RNA-binding protein 14 OS=Mus musculus OX=10090 GN=Rbm14;sp|Q8C2Q3|RBM14_MOUSE RNA-binding protein 14 OS=Mus musculus OX=10090 GN	7	3	3	3	7	7	7	62.674	4.3817	553875	605401	3673300	3004200	525747	504950	540031	491620	480085	548221	438801	597992	578268	2078500	514150	590528	389375	3541900	5011500	478828	7178200	528159	481980	433397	3240800	590298	479290	587926	454553	590286	489093	469424	621634	441514	3329100	482392
Q3UDC3	Q3UDC3;O88746	Target of Myb protein 1	Tom1	tr|Q3UDC3|Q3UDC3_MOUSE Target of Myb protein 1 OS=Mus musculus OX=10090 GN=Tom1 PE=1 SV=1;sp|O88746|TOM1_MOUSE Target of Myb protein 1 OS=Mus musculus OX=10090 GN=Tom1 PE=1 SV=1	5	3	3	3	7	7	7	57.145	11.708	1094700	1027200	1555300	558843	1284600	1112200	1582500	491620	480085	1386900	1643100	1382600	1089700	529234	514150	953240	1133000	1143500	1186500	1721400	1760900	1521300	1483300	1198800	884410	1235800	1209000	587926	1497100	1439400	916600	469424	1145500	1091500	560101	1321900
V9GXF1	V9GXF1;V9GWZ1;B1ARW8	Uncharacterized protein C1orf122 homolog	1110065P20Rik	tr|V9GXF1|V9GXF1_MOUSE RIKEN cDNA 1110065P20 gene OS=Mus musculus OX=10090 GN=1110065P20Rik PE=1 SV=1;tr|V9GWZ1|V9GWZ1_MOUSE RIKEN cDNA 1110065P20 gene (Fragment) OS=Mus musculus OX=10090 GN=1110065P20Rik PE=1 SV=1;sp|B1ARW8|CA122_MOUSE Uncharacterized pro	3	1	1	1	7	7	7	16.436	2.2191	553875	605401	1861600	1905300	2252300	1902400	7888900	1829700	1958500	548221	2332900	8796000	2851200	2495800	514150	590528	2196600	2390000	397794	478828	529816	528159	481980	433397	485951	590298	479290	587926	454553	590286	489093	469424	621634	441514	560101	482392
Q8K2Y7	Q8K2Y7	39S ribosomal protein L47, mitochondrial	Mrpl47	sp|Q8K2Y7|RM47_MOUSE 39S ribosomal protein L47, mitochondrial OS=Mus musculus OX=10090 GN=Mrpl47 PE=1 SV=2	1	2	2	2	7.1	7.1	7.1	29.725	1.6791	2785500	2835700	3875100	3891700	525747	3799100	540031	491620	3494200	3322100	3420200	597992	578268	529234	514150	2437200	4544800	3772900	3343200	1963800	529816	528159	4635300	3205900	2782800	590298	479290	587926	454553	1997200	3315200	2579600	621634	2498600	560101	2287100
Q9QXN3-2	Q9QXN3-2;Q9QXN3	Activating signal cointegrator 1	Trip4	sp|Q9QXN3-2|TRIP4_MOUSE Isoform 2 of Activating signal cointegrator 1 OS=Mus musculus OX=10090 GN=Trip4;sp|Q9QXN3|TRIP4_MOUSE Activating signal cointegrator 1 OS=Mus musculus OX=10090 GN=Trip4 PE=1 SV=2	2	3	3	3	7.1	7.1	7.1	61.532	10.404	3707200	2532400	4605100	2506300	2143700	2921900	2186100	2211300	2558600	2803000	2272200	597992	3868700	3465300	514150	590528	3013700	2090100	3457500	3369100	529816	5378700	5302100	433397	485951	590298	479290	587926	2662100	590286	489093	469424	621634	441514	560101	482392
O88551	O88551	Claudin-1	Cldn1	sp|O88551|CLD1_MOUSE Claudin-1 OS=Mus musculus OX=10090 GN=Cldn1 PE=1 SV=1	1	1	1	1	7.1	7.1	7.1	22.881	2.6947	553875	605401	468901	558843	525747	504950	540031	491620	2113500	548221	438801	597992	578268	529234	514150	590528	389375	371205	397794	478828	529816	528159	481980	433397	1541300	1230800	2742800	587926	454553	1751100	489093	2018600	2000700	1457600	560101	482392
Q8C166	Q8C166;B7ZCP4	Copine-1	Cpne1	sp|Q8C166|CPNE1_MOUSE Copine-1 OS=Mus musculus OX=10090 GN=Cpne1 PE=1 SV=1;tr|B7ZCP4|B7ZCP4_MOUSE Copine-1 OS=Mus musculus OX=10090 GN=Cpne1 PE=1 SV=1	8	3	3	3	7.1	7.1	7.1	58.886	4.6553	553875	1913600	3774900	1560500	1980000	6676200	540031	2585600	2476700	548221	1620600	1666500	578268	529234	514150	590528	1977300	1628400	4028500	478828	529816	11133000	3495200	3046000	485951	590298	479290	587926	454553	590286	2557500	1893100	1880300	1447700	560101	1748400
Q06770	Q06770	Corticosteroid-binding globulin	Serpina6	sp|Q06770|CBG_MOUSE Corticosteroid-binding globulin OS=Mus musculus OX=10090 GN=Serpina6 PE=1 SV=1	1	2	2	2	7.1	7.1	7.1	44.769	3.2247	553875	605401	468901	558843	525747	504950	540031	491620	480085	548221	438801	597992	578268	529234	514150	590528	389375	371205	397794	478828	529816	528159	1514000	433397	485951	3198900	1872900	587926	454553	590286	489093	469424	1968300	2947300	2139500	482392
A0A494B9Q5	A0A494B9Q5;Q8CI33;A0A494BBD4;Q8CI33-2	CWF19-like protein 1	Cwf19l1	tr|A0A494B9Q5|A0A494B9Q5_MOUSE CWF19-like protein 1 (Fragment) OS=Mus musculus OX=10090 GN=Cwf19l1 PE=1 SV=1;sp|Q8CI33|C19L1_MOUSE CWF19-like protein 1 OS=Mus musculus OX=10090 GN=Cwf19l1 PE=1 SV=2;tr|A0A494BBD4|A0A494BBD4_MOUSE CWF19-like protein 1 OS=Mus	4	2	2	2	7.1	7.1	7.1	32.536	4.0324	553875	695980	705360	1005500	768830	915120	548190	664440	531790	836380	727990	597992	799320	795700	597740	981840	547680	706330	1003600	790330	1164000	958130	761700	652050	1070200	591500	608070	475090	768950	590286	590270	790320	621634	861430	762070	847760
Q8BFW7-5	Q8BFW7-5;Q8BFW7;Q8BFW7-3;Q8BFW7-2;Q8BFW7-4	Lipoma-preferred partner homolog	Lpp	sp|Q8BFW7-5|LPP_MOUSE Isoform 5 of Lipoma-preferred partner homolog OS=Mus musculus OX=10090 GN=Lpp;sp|Q8BFW7|LPP_MOUSE Lipoma-preferred partner homolog OS=Mus musculus OX=10090 GN=Lpp PE=1 SV=1;sp|Q8BFW7-3|LPP_MOUSE Isoform 3 of Lipoma-preferred partner h	5	2	2	2	7.1	7.1	7.1	39.834	3.1346	553875	605401	2277500	1640900	1825000	1923700	3156600	491620	480085	1547600	438801	597992	578268	1916700	514150	590528	1631200	1474800	2487400	3021000	2217800	2954100	1906500	433397	485951	590298	479290	587926	454553	590286	1340500	469424	621634	441514	560101	482392
Q99KN2	Q99KN2	Probable cytosolic iron-sulfur protein assembly protein CIAO1	Ciao1	sp|Q99KN2|CIAO1_MOUSE Probable cytosolic iron-sulfur protein assembly protein CIAO1 OS=Mus musculus OX=10090 GN=Ciao1 PE=1 SV=1	1	1	1	1	7.1	7.1	7.1	37.632	3.0039	765240	971070	629450	601740	918590	504950	759190	893420	808430	673240	438801	597992	578268	529234	956620	694830	487820	447010	629290	481160	314200	528159	445610	433397	423760	590298	671600	504930	564190	590300	489093	415080	454110	703350	560101	482392
D3Z511	D3Z511;Q91WM6	Protein eva-1 homolog A	Eva1a	tr|D3Z511|D3Z511_MOUSE Protein eva-1 homolog A (Fragment) OS=Mus musculus OX=10090 GN=Eva1a PE=1 SV=1;sp|Q91WM6|EVA1A_MOUSE Protein eva-1 homolog A OS=Mus musculus OX=10090 GN=Eva1a PE=1 SV=2	2	1	1	1	7.1	7.1	7.1	17.647	1.8174	553875	605401	468901	558843	525747	504950	540031	491620	480085	548221	438801	597992	578268	529234	514150	590528	3356900	371205	397794	478828	529816	528159	481980	433397	485951	590298	479290	6395200	4787800	8571000	489093	469424	621634	441514	560101	482392
Q8K2C7-2	Q8K2C7-2;Q8K2C7	Protein OS-9	Os9	sp|Q8K2C7-2|OS9_MOUSE Isoform 2 of Protein OS-9 OS=Mus musculus OX=10090 GN=Os9;sp|Q8K2C7|OS9_MOUSE Protein OS-9 OS=Mus musculus OX=10090 GN=Os9 PE=1 SV=2	2	2	2	2	7.1	7.1	7.1	69.763	3.8547	2574900	605401	468901	558843	2836100	504950	540031	491620	480085	548221	438801	597992	578268	529234	514150	590528	1482600	1594200	2690900	3156000	529816	528159	481980	433397	485951	590298	479290	587926	454553	590286	489093	469424	621634	441514	2089400	2597000
H3BKY4	H3BKY4	Protein unc-13 homolog A	Unc13a	tr|H3BKY4|H3BKY4_MOUSE Protein unc-13 homolog A (Fragment) OS=Mus musculus OX=10090 GN=Unc13a PE=1 SV=1	1	1	1	1	7.1	7.1	7.1	28.052	2.0907	553875	605401	468901	558843	525747	504950	540031	491620	480085	548221	438801	597992	578268	529234	514150	590528	389375	371205	397794	478828	529816	528159	481980	433397	485951	590298	479290	587926	7281700	590286	15009000	469424	621634	7805400	560101	482392
B1AV66	B1AV66;Q8BR70	Protein YIPF;Protein YIPF6	Yipf6	tr|B1AV66|B1AV66_MOUSE Protein YIPF (Fragment) OS=Mus musculus OX=10090 GN=Yipf6 PE=1 SV=1;sp|Q8BR70|YIPF6_MOUSE Protein YIPF6 OS=Mus musculus OX=10090 GN=Yipf6 PE=1 SV=1	2	1	1	1	7.1	7.1	7.1	21.781	7.1386	1230200	605401	468901	1424300	1250700	504950	540031	1378100	1216700	548221	438801	597992	1469900	1603100	514150	1095100	1225300	1213700	1505400	478828	2285300	1568700	481980	1442200	1595500	947820	1233100	587926	1218700	1007100	1511500	1148700	621634	441514	560101	1352600
O35988	O35988	Syndecan-4	Sdc4	sp|O35988|SDC4_MOUSE Syndecan-4 OS=Mus musculus OX=10090 GN=Sdc4 PE=1 SV=1	1	1	1	1	7.1	7.1	7.1	21.482	7.2171	553875	2641300	468901	558843	5533100	504950	540031	491620	480085	548221	438801	4703600	578268	529234	514150	590528	389375	371205	788130	478828	529816	528159	481980	433397	5390500	6343300	4232700	3664900	3109000	590286	1815100	469424	5080200	3637900	560101	482392
Q11136	Q11136	Xaa-Pro dipeptidase	Pepd	sp|Q11136|PEPD_MOUSE Xaa-Pro dipeptidase OS=Mus musculus OX=10090 GN=Pepd PE=1 SV=3	1	2	2	2	7.1	7.1	7.1	55.028	36.128	3498100	605401	468901	558843	525747	504950	4575000	491620	480085	3038400	1421700	3870300	578268	529234	514150	590528	1629100	371205	2429300	478828	529816	2641900	1855600	1719800	1866700	2765700	3151000	2911200	2102400	2421300	2242300	2226800	4676300	2040200	560101	482392
F8VPP8	F8VPP8	Zinc finger CCCH type-containing 7B	Zc3h7b	tr|F8VPP8|F8VPP8_MOUSE Zinc finger CCCH type-containing 7B OS=Mus musculus OX=10090 GN=Zc3h7b PE=1 SV=1	1	3	3	3	7.1	7.1	7.1	110.29	1.6342	782030	605401	1352300	558843	525747	504950	540031	491620	1150600	548221	438801	952360	578268	529234	514150	590528	907450	1106600	1235400	1398000	1647900	1814500	481980	433397	485951	590298	479290	587926	454553	590286	489093	469424	621634	441514	653820	1222200
A0A2I3BRB9	A0A2I3BRB9;Z4YM84;E9QNH7;A0A2I3BQH8;A0A2I3BQ50;Q5XG73-2;Q5XG73-3;Q5XG73	Acyl-CoA-binding domain-containing protein 5	Acbd5	tr|A0A2I3BRB9|A0A2I3BRB9_MOUSE Acyl-CoA-binding domain-containing protein 5 OS=Mus musculus OX=10090 GN=Acbd5 PE=1 SV=1;tr|Z4YM84|Z4YM84_MOUSE Acyl-CoA-binding domain-containing protein 5 OS=Mus musculus OX=10090 GN=Acbd5 PE=1 SV=2;tr|E9QNH7|E9QNH7_MOUSE A	8	3	3	3	7.2	7.2	7.2	53.729	17.426	8358500	9457400	4735300	9590700	10697000	4412000	9174400	6537200	6330400	7896300	8327700	10468000	5783700	4376800	6650100	7100900	6284100	5906800	4849300	478828	529816	528159	4013100	433397	485951	8135800	6417100	11443000	454553	8342600	4987800	469424	8564200	7537900	7589000	4621900
A0A0R4J0U5	A0A0R4J0U5;Q61285	ATP-binding cassette sub-family D member 2	Abcd2	tr|A0A0R4J0U5|A0A0R4J0U5_MOUSE ATP-binding cassette sub-family D member 2 OS=Mus musculus OX=10090 GN=Abcd2 PE=1 SV=1;sp|Q61285|ABCD2_MOUSE ATP-binding cassette sub-family D member 2 OS=Mus musculus OX=10090 GN=Abcd2 PE=1 SV=1	2	4	4	4	7.2	7.2	7.2	83.456	1.8402	553875	605401	468901	558843	525747	504950	540031	491620	480085	548221	438801	597992	578268	529234	514150	590528	389375	371205	2255400	478828	529816	2638200	2945100	2156900	2870500	3330400	3234100	4521700	2903900	3696100	2810700	2820500	3015600	3670300	560101	2343600
Q64285	Q64285	Bile salt-activated lipase	Cel	sp|Q64285|CEL_MOUSE Bile salt-activated lipase OS=Mus musculus OX=10090 GN=Cel PE=1 SV=1	1	4	4	4	7.2	7.2	7.2	65.812	3.6149	553875	605401	468901	558843	2135100	2992900	540031	2691600	480085	548221	438801	597992	1351600	1103400	514150	590528	389375	371205	13674000	478828	529816	528159	481980	433397	485951	590298	479290	12128000	454553	590286	489093	1405200	621634	441514	560101	482392
P31001	P31001	Desmin	Des	sp|P31001|DESM_MOUSE Desmin OS=Mus musculus OX=10090 GN=Des PE=1 SV=3	1	3	1	1	7.2	4.5	4.5	53.497	5.1435	553875	605401	1119500	558843	525747	1021200	540031	491620	810870	548221	464570	597992	578268	529234	514150	590528	389375	872780	397794	478828	1122200	1509900	804840	710870	724550	590298	479290	911670	893610	864720	1384400	635340	858970	733510	560101	482392
Q6ZPR6	Q6ZPR6;Q6ZPR6-2	Inhibitor of Bruton tyrosine kinase	Ibtk	sp|Q6ZPR6|IBTK_MOUSE Inhibitor of Bruton tyrosine kinase OS=Mus musculus OX=10090 GN=Ibtk PE=1 SV=3;sp|Q6ZPR6-2|IBTK_MOUSE Isoform 2 of Inhibitor of Bruton tyrosine kinase OS=Mus musculus OX=10090 GN=Ibtk	3	6	6	6	7.2	7.2	7.2	149.57	6.6975	1832800	2540100	468901	558843	2529700	504950	540031	491620	480085	548221	1835900	597992	578268	529234	2149300	590528	1460900	1701200	3302600	3231000	2401600	528159	2448400	3143400	1959500	1883800	1765600	587926	1695700	590286	2377100	1716800	621634	441514	560101	2097100
P13597-2	P13597-2;P13597	Intercellular adhesion molecule 1	Icam1	sp|P13597-2|ICAM1_MOUSE Isoform 2 of Intercellular adhesion molecule 1 OS=Mus musculus OX=10090 GN=Icam1;sp|P13597|ICAM1_MOUSE Intercellular adhesion molecule 1 OS=Mus musculus OX=10090 GN=Icam1 PE=1 SV=1	2	3	3	3	7.2	7.2	7.2	58.752	19.709	2677200	605401	4883700	558843	4112400	4246500	540031	3799500	480085	2650000	438801	4060300	578268	529234	3189800	590528	389375	371205	3982900	4970900	5254200	528159	6518400	5232100	4853300	5740900	5482900	3259000	3072300	4936900	4497200	4495100	6862700	2600400	3353200	482392
Q9CX00	Q9CX00	IST1 homolog	Ist1	sp|Q9CX00|IST1_MOUSE IST1 homolog OS=Mus musculus OX=10090 GN=Ist1 PE=1 SV=1	1	2	2	2	7.2	7.2	7.2	39.468	61.338	553875	3466200	468901	2434500	3270500	504950	540031	2762900	480085	548221	2317400	2547700	578268	3740200	2401400	590528	2983500	2756800	2350400	478828	529816	528159	481980	433397	3829800	2836100	3673200	587926	2567600	590286	2324400	1994800	621634	3054100	3193800	2700400
Q6PHQ8	Q6PHQ8;F7A8R0;E9Q6K7	N-alpha-acetyltransferase 35, NatC auxiliary subunit	Naa35	sp|Q6PHQ8|NAA35_MOUSE N-alpha-acetyltransferase 35, NatC auxiliary subunit OS=Mus musculus OX=10090 GN=Naa35 PE=1 SV=1;tr|F7A8R0|F7A8R0_MOUSE N-alpha-acetyltransferase 35, NatC auxiliary subunit (Fragment) OS=Mus musculus OX=10090 GN=Naa35 PE=1 SV=1;tr|E9Q	7	4	4	4	7.2	7.2	7.2	83.305	3.7513	553875	2662000	468901	2680100	2365900	2505900	2395400	2870300	3687000	2955700	438801	597992	3206600	3228400	514150	2246700	3739600	4224900	3239300	3346900	529816	3165900	481980	2131900	3568600	2345500	479290	5309000	2518600	590286	1914200	2470400	621634	441514	2319800	2843500
A2A5R6	A2A5R6;Q8R151	NFX1-type zinc finger-containing protein 1	Znfx1	tr|A2A5R6|A2A5R6_MOUSE NFX1-type zinc finger-containing protein 1 OS=Mus musculus OX=10090 GN=Znfx1 PE=1 SV=1;sp|Q8R151|ZNFX1_MOUSE NFX1-type zinc finger-containing protein 1 OS=Mus musculus OX=10090 GN=Znfx1 PE=1 SV=3	2	5	5	5	7.2	7.2	7.2	119.49	34.361	1773700	2775300	2970900	3379800	2591300	2590500	540031	2828900	2816400	2028600	3300800	2139400	2724400	2093200	514150	590528	3099100	2842300	2351400	2751300	3357900	3110800	2646700	2916200	3559200	590298	2082400	587926	454553	2279900	489093	469424	1409200	2205600	1714200	2584700
A0A571BEG4	A0A571BEG4;A2A839;A2A838;A2A842;A2A841;P48193-2;P48193;F7BUB8;A2AD32	Protein 4.1	Epb4.1;Epb41	tr|A0A571BEG4|A0A571BEG4_MOUSE Band 4.1 OS=Mus musculus OX=10090 GN=Epb41 PE=1 SV=1;tr|A2A839|A2A839_MOUSE Band 4.1 OS=Mus musculus OX=10090 GN=Epb41 PE=1 SV=1;tr|A2A838|A2A838_MOUSE Band 4.1 (Fragment) OS=Mus musculus OX=10090 GN=Epb41 PE=1 SV=1;tr|A2A842	11	3	3	1	7.2	7.2	2.2	66.597	3.0103	553875	605401	468901	558843	525747	504950	540031	491620	480085	548221	438801	597992	578268	529234	514150	590528	389375	371205	397794	478828	529816	528159	2138000	433397	485951	590298	2853600	587926	454553	590286	489093	2281700	2303300	441514	560101	482392
D3Z226	D3Z226;Q925Q3-2;Q925Q3-3;Q925Q3	Sodium/potassium/calcium exchanger 6, mitochondrial	Slc8b1	tr|D3Z226|D3Z226_MOUSE Mitochondrial sodium/calcium exchanger protein OS=Mus musculus OX=10090 GN=Slc8b1 PE=1 SV=1;sp|Q925Q3-2|NCLX_MOUSE Isoform 2 of Mitochondrial sodium/calcium exchanger protein OS=Mus musculus OX=10090 GN=Slc8b1;sp|Q925Q3-3|NCLX_MOUSE	4	2	2	2	7.2	7.2	7.2	58.337	1.6524	553875	605401	317600	483750	394640	441830	243540	299440	254080	548221	249720	244850	293230	161280	237770	590528	389375	251060	577200	478828	529816	281640	481980	433397	485951	590298	310100	587926	454553	590286	489093	469424	621634	441514	560101	482392
D3Z7P0	D3Z7P0;Q8K3W0;Q8K3W0-1;E9Q8Q1;A0A0J9YV56;E9Q0U3;Q8K3W0-4;Q8K3W0-6;Q8K3W0-5	BRCA1-A complex subunit BRE	Bre	tr|D3Z7P0|D3Z7P0_MOUSE BRCA1-A complex subunit BRE OS=Mus musculus OX=10090 GN=Babam2 PE=1 SV=3;sp|Q8K3W0|BABA2_MOUSE BRISC and BRCA1-A complex member 2 OS=Mus musculus OX=10090 GN=Babam2 PE=1 SV=2;sp|Q8K3W0-1|BABA2_MOUSE Isoform 1 of BRISC and BRCA1-A com	9	2	2	2	7.3	7.3	7.3	43.749	4.0766	934780	928120	1369400	558843	525747	504950	932880	1222700	1498800	901900	1592000	597992	578268	1120500	983920	1035600	1316800	912410	1008400	1330200	529816	1054600	1351100	1603400	485951	590298	1310500	587926	945790	590286	1160700	1214900	621634	441514	560101	1115800
Q02105	Q02105	Complement C1q subcomponent subunit C	C1qc	sp|Q02105|C1QC_MOUSE Complement C1q subcomponent subunit C OS=Mus musculus OX=10090 GN=C1qc PE=1 SV=2	1	1	1	1	7.3	7.3	7.3	25.991	2.1862	553875	605401	468901	558843	525747	504950	540031	491620	480085	548221	438801	597992	578268	529234	514150	590528	659260	371205	397794	1357800	529816	528159	481980	433397	485951	590298	479290	736730	454553	590286	673530	469424	621634	441514	560101	482392
Q61129	Q61129;A0A0G2JF07	Complement factor I;Complement factor I heavy chain;Complement factor I light chain	Cfi	sp|Q61129|CFAI_MOUSE Complement factor I OS=Mus musculus OX=10090 GN=Cfi PE=1 SV=3;tr|A0A0G2JF07|A0A0G2JF07_MOUSE Complement factor I (Fragment) OS=Mus musculus OX=10090 GN=Cfi PE=1 SV=1	2	4	4	4	7.3	7.3	7.3	67.26	7.0063	4782800	3769100	4722800	7398600	7563100	12397000	5189400	491620	3691000	4890600	5832200	597992	5431600	529234	514150	5545800	4869700	7618300	8697900	9791600	8507900	8784600	7636100	6652900	5671900	8173000	8189200	5654600	7395500	6138300	4238400	6480600	5894000	5406700	6485700	5425100
Q8N7N5	Q8N7N5;Q8N7N5-2	DDB1- and CUL4-associated factor 8	Dcaf8	sp|Q8N7N5|DCAF8_MOUSE DDB1- and CUL4-associated factor 8 OS=Mus musculus OX=10090 GN=Dcaf8 PE=1 SV=1;sp|Q8N7N5-2|DCAF8_MOUSE Isoform 2 of DDB1- and CUL4-associated factor 8 OS=Mus musculus OX=10090 GN=Dcaf8	2	4	4	4	7.3	7.3	7.3	66.031	3.6702	2328100	2507200	1699900	2395200	2660400	2353200	2509000	2464400	2449400	2563800	438801	2151900	1965200	3108400	2472700	1940000	2715300	2573700	3192300	2768000	3454500	1963500	2129200	2254900	1959600	590298	2272100	587926	454553	590286	2201700	2696500	2248800	2819600	560101	2421800
A0A1Y7VLY2	A0A1Y7VLY2;P59764-2;P59764	Dedicator of cytokinesis protein 4	Dock4	tr|A0A1Y7VLY2|A0A1Y7VLY2_MOUSE Dedicator of cytokinesis protein 4 OS=Mus musculus OX=10090 GN=Dock4 PE=1 SV=1;sp|P59764-2|DOCK4_MOUSE Isoform 2 of Dedicator of cytokinesis protein 4 OS=Mus musculus OX=10090 GN=Dock4;sp|P59764|DOCK4_MOUSE Dedicator of cytok	3	8	8	8	7.3	7.3	7.3	222.59	9.7553	2331300	3911700	5724300	3443800	5134000	15455000	2611500	3674200	4899700	3165200	2539600	2864000	5863300	2378900	2948600	3228900	3767500	3217400	2325300	2543900	529816	6763700	3391400	5799600	485951	5716800	3954100	1958400	2354200	590286	2943300	469424	621634	441514	2409000	3039200
Q9JKY5	Q9JKY5;A0A0G2JFU3	Huntingtin-interacting protein 1-related protein	Hip1r	sp|Q9JKY5|HIP1R_MOUSE Huntingtin-interacting protein 1-related protein OS=Mus musculus OX=10090 GN=Hip1r PE=1 SV=2;tr|A0A0G2JFU3|A0A0G2JFU3_MOUSE Huntingtin-interacting protein 1-related protein (Fragment) OS=Mus musculus OX=10090 GN=Hip1r PE=1 SV=1	2	4	4	4	7.3	7.3	7.3	119.43	5.2452	6650900	5026700	8474500	558843	9508700	504950	540031	491620	6973400	7045300	438801	597992	4667500	529234	5752500	590528	5492000	7432700	3963600	12103000	529816	6315400	4793300	9939400	485951	590298	5816200	4200500	9170300	5177100	7612200	4859100	3831000	441514	560101	7844100
Q3U687	Q3U687;E9PXF7;D3Z6F0	Interferon-induced protein with tetratricopeptide repeats 1B-like 2	2010002M12Rik;Gm14446	tr|Q3U687|Q3U687_MOUSE Interferon-induced protein with tetratricopeptide repeats 1B-like 2 OS=Mus musculus OX=10090 GN=Ifit1bl2 PE=1 SV=1;tr|E9PXF7|E9PXF7_MOUSE Interferon-induced protein with tetratricpeptide repeats 1B-like 1 OS=Mus musculus OX=10090 GN=	3	2	1	1	7.3	4.5	4.5	54.065	2.5733	553875	605401	468901	1488900	525747	504950	540031	491620	480085	548221	438801	597992	578268	529234	514150	590528	389375	371205	397794	478828	529816	528159	481980	433397	485951	590298	479290	587926	454553	590286	489093	469424	621634	441514	560101	482392
Q8BG07-2	Q8BG07-2;Q8BG07	Phospholipase D4	Pld4	sp|Q8BG07-2|PLD4_MOUSE Isoform 2 of 5-3 exonuclease PLD4 OS=Mus musculus OX=10090 GN=Pld4;sp|Q8BG07|PLD4_MOUSE 5-3 exonuclease PLD4 OS=Mus musculus OX=10090 GN=Pld4 PE=1 SV=1	2	3	3	3	7.3	7.3	7.3	55.161	5.5627	2808300	605401	468901	558843	525747	504950	540031	491620	480085	548221	438801	4260800	578268	529234	514150	590528	2204000	2871600	3821000	7585900	10182000	9774900	3924000	2743000	1449000	2135100	2599300	1496000	1353100	1425200	1957900	1841000	2247800	1356000	3322700	482392
A0A286YCV0	A0A286YCV0;D3YV00;P98195-2;P98195;A0A286YDR0	Phospholipid-transporting ATPase;Probable phospholipid-transporting ATPase IIB	Atp9b	tr|A0A286YCV0|A0A286YCV0_MOUSE Phospholipid-transporting ATPase OS=Mus musculus OX=10090 GN=Atp9b PE=1 SV=1;tr|D3YV00|D3YV00_MOUSE Phospholipid-transporting ATPase OS=Mus musculus OX=10090 GN=Atp9b PE=1 SV=2;sp|P98195-2|ATP9B_MOUSE Isoform 2 of Probable ph	7	6	6	5	7.3	7.3	6.3	127.94	16.72	2544600	3995300	3051200	4241000	4347100	4726900	540031	4349300	4338300	4406200	5691200	2996500	3726500	3940600	514150	3891500	4290900	5177300	4731600	4001300	5443700	4173400	3884900	5230700	5687500	3936100	5041500	2837800	7032600	4572600	3708400	5069600	3692600	3568600	4582800	4383100
Q8R1S9	Q8R1S9;A0A2R8VHR9	Sodium-coupled neutral amino acid transporter 4	Slc38a4	sp|Q8R1S9|S38A4_MOUSE Sodium-coupled neutral amino acid transporter 4 OS=Mus musculus OX=10090 GN=Slc38a4 PE=1 SV=1;tr|A0A2R8VHR9|A0A2R8VHR9_MOUSE Sodium-coupled neutral amino acid transporter 4 (Fragment) OS=Mus musculus OX=10090 GN=Slc38a4 PE=1 SV=1	2	4	4	4	7.3	7.3	7.3	60.463	9.7439	5604800	7707200	9162800	4624200	3785400	6027000	4687100	6624800	8120400	6666700	5064200	5488600	8802600	6689300	5356500	6709700	8227600	17372000	4475300	5215000	9081800	8183800	7265800	6398600	10236000	6138600	6246700	6112800	7295600	6800000	6759300	4596200	8516300	7339900	8654400	6647500
S4R2D5	S4R2D5;S4R2T5;A0A0A0MQN4;Q9D906;S4R2P7;S4R1T0	Ubiquitin-like modifier-activating enzyme ATG7	Atg7	tr|S4R2D5|S4R2D5_MOUSE ATG12-activating enzyme E1 ATG7 OS=Mus musculus OX=10090 GN=Atg7 PE=1 SV=1;tr|S4R2T5|S4R2T5_MOUSE Ubiquitin-like modifier-activating enzyme ATG7 OS=Mus musculus OX=10090 GN=Atg7 PE=1 SV=1;tr|A0A0A0MQN4|A0A0A0MQN4_MOUSE Ubiquitin-like	7	3	3	3	7.3	7.3	7.3	68.243	4.5577	553875	605401	468901	558843	525747	504950	540031	491620	480085	548221	438801	597992	1929100	529234	514150	590528	1552700	371205	1314900	1451100	529816	528159	481980	433397	485951	590298	479290	587926	1359200	1302900	489093	1204500	621634	441514	560101	1383400
D3Z5I1	D3Z5I1;Q3UPF5-2;Q3UPF5;G3X9X5	Zinc finger CCCH-type antiviral protein 1	Zc3hav1	tr|D3Z5I1|D3Z5I1_MOUSE Zinc finger CCCH-type antiviral protein 1 OS=Mus musculus OX=10090 GN=Zc3hav1 PE=1 SV=1;sp|Q3UPF5-2|ZCCHV_MOUSE Isoform 2 of Zinc finger CCCH-type antiviral protein 1 OS=Mus musculus OX=10090 GN=Zc3hav1;sp|Q3UPF5|ZCCHV_MOUSE Zinc fin	4	5	5	5	7.3	7.3	7.3	112.53	34.977	7609700	7552900	5868400	7187100	7509300	6130500	7189900	8633100	6764100	9353000	9481500	8255600	8315100	9526500	7797400	10736000	10343000	9992700	6743000	9335600	7748100	5841200	6959500	7389000	10087000	11377000	7091200	9801600	10017000	7911300	7142500	8769700	6836800	9695500	9120800	11601000
Q99N87	Q99N87	28S ribosomal protein S5, mitochondrial	Mrps5	sp|Q99N87|RT05_MOUSE 28S ribosomal protein S5, mitochondrial OS=Mus musculus OX=10090 GN=Mrps5 PE=1 SV=1	2	3	3	3	7.4	7.4	7.4	48.206	2.7286	4644300	605401	7643000	5179900	525747	5247400	540031	5420500	5386500	5297700	4984300	3186900	4749200	4430000	3497900	590528	5487800	4903100	3963600	478828	3714800	5634100	481980	5434400	485951	590298	479290	587926	454553	590286	4717000	469424	621634	3266800	560101	2381700
Q8K440-2	Q8K440-2;Q8K440	ATP-binding cassette sub-family A member 8-B	Abca8b	sp|Q8K440-2|ABC8B_MOUSE Isoform 2 of ATP-binding cassette sub-family A member 8-B OS=Mus musculus OX=10090 GN=Abca8b;sp|Q8K440|ABC8B_MOUSE ATP-binding cassette sub-family A member 8-B OS=Mus musculus OX=10090 GN=Abca8b PE=1 SV=2	2	8	8	8	7.4	7.4	7.4	176.16	22.042	2551900	4989900	7893900	558843	525747	7874800	540031	5019200	6088600	548221	2608100	597992	578268	529234	514150	590528	4316200	5988200	6823400	10631000	9188700	10315000	9023400	9049700	14019000	6290300	13038000	4810000	8168200	7176200	6853200	8448100	9185700	5120000	6152300	6690300
P23780	P23780;A0A1L1SSJ7	Beta-galactosidase	Glb1	sp|P23780|BGAL_MOUSE Beta-galactosidase OS=Mus musculus OX=10090 GN=Glb1 PE=1 SV=1;tr|A0A1L1SSJ7|A0A1L1SSJ7_MOUSE Beta-galactosidase OS=Mus musculus OX=10090 GN=Glb1 PE=1 SV=1	2	4	4	4	7.4	7.4	7.4	73.12	10.044	1388800	605401	468901	827810	2149500	2105500	11580000	2297100	1768700	548221	438801	4098000	578268	2160700	2426100	590528	2035100	371205	1718900	1558100	3015900	2116100	1911800	1093500	2048300	4312000	2077900	1918700	1404600	3469100	2129600	1569300	5164200	441514	2804900	1811800
E9Q1U7	E9Q1U7;F6RER8;A0A0R4J1M9;E9QNU1;A0A0R4J1Q4;E9Q7Q8;A0A0R4J1N4;Q8R2G4-7;Q8R2G4-8;Q8R2G4	Ecto-ADP-ribosyltransferase 3	Art3	tr|E9Q1U7|E9Q1U7_MOUSE NAD(P)(+)--arginine ADP-ribosyltransferase (Fragment) OS=Mus musculus OX=10090 GN=Art3 PE=1 SV=1;tr|F6RER8|F6RER8_MOUSE NAD(P)(+)--arginine ADP-ribosyltransferase (Fragment) OS=Mus musculus OX=10090 GN=Art3 PE=1 SV=1;tr|A0A0R4J1M9|A0	10	1	1	1	7.4	7.4	7.4	28.165	2.1911	17933000	18899000	28394000	18018000	17273000	12999000	547840	17610000	17713000	17709000	438801	14304000	24343000	11065000	19645000	590528	14196000	18386000	17473000	10124000	529816	528159	481980	433397	485951	590298	26663000	32860000	24384000	29381000	25106000	7301100	621634	441514	560101	482392
Q9CZD3	Q9CZD3	Glycine--tRNA ligase	Gars	sp|Q9CZD3|GARS_MOUSE Glycine--tRNA ligase OS=Mus musculus OX=10090 GN=Gars1 PE=1 SV=1	1	3	3	3	7.4	7.4	7.4	81.877	6.4198	553875	927240	4524300	558843	525747	504950	540031	3397000	3609000	544720	2575200	597992	2592600	529234	514150	590528	2355700	2102900	3778400	3500600	3488100	3919800	2780100	2064900	2926000	1535400	2716600	2012800	2307800	1463100	2971700	3497800	1602400	2114700	560101	2181500
Q9JLB0	Q9JLB0;Q9JLB0-2	MAGUK p55 subfamily member 6	Mpp6	sp|Q9JLB0|MPP6_MOUSE MAGUK p55 subfamily member 6 OS=Mus musculus OX=10090 GN=Mpp6 PE=1 SV=1;sp|Q9JLB0-2|MPP6_MOUSE Isoform Alpha of MAGUK p55 subfamily member 6 OS=Mus musculus OX=10090 GN=Mpp6	3	3	3	3	7.4	7.4	7.4	62.63	5.1699	553875	1904800	1535900	741060	1007200	1629500	932580	1515900	2280600	548221	386060	597992	1606300	717070	514150	1557400	929440	371205	767670	478828	529816	528159	1690500	3518100	485951	3122800	2781500	587926	1401700	590286	1566500	469424	1732700	441514	560101	482392
Q8VCF0	Q8VCF0	Mitochondrial antiviral-signaling protein	Mavs	sp|Q8VCF0|MAVS_MOUSE Mitochondrial antiviral-signaling protein OS=Mus musculus OX=10090 GN=Mavs PE=1 SV=1	1	3	3	3	7.4	7.4	7.4	53.398	12.408	4309700	3900000	4430700	3124900	3586500	4200100	4365100	3502800	3843400	3519700	4277300	3864700	4016300	3949700	4569000	3226800	3305500	4107900	3126300	3174600	2821300	4150600	3261300	3220600	3225100	2973900	3918800	3286600	3292500	3861800	4105900	3081900	4275200	3589900	3692300	3018400
Q8BHL8	Q8BHL8	Proteasome inhibitor PI31 subunit	Psmf1	sp|Q8BHL8|PSMF1_MOUSE Proteasome inhibitor PI31 subunit OS=Mus musculus OX=10090 GN=Psmf1 PE=1 SV=1	1	1	1	1	7.4	7.4	7.4	29.664	1.8337	553875	605401	468901	558843	525747	504950	812770	491620	480085	548221	697520	1258300	578268	529234	514150	590528	470040	566120	765250	478828	529816	528159	481980	959760	485951	590298	479290	587926	454553	590286	489093	1620200	621634	441514	560101	739150
Q9WUK4	Q9WUK4	Replication factor C subunit 2	Rfc2	sp|Q9WUK4|RFC2_MOUSE Replication factor C subunit 2 OS=Mus musculus OX=10090 GN=Rfc2 PE=1 SV=1	1	2	2	2	7.4	7.4	7.4	38.724	2.5222	553875	605401	468901	3434600	525747	504950	540031	491620	480085	3231900	438801	597992	578268	529234	514150	590528	4660400	371205	397794	478828	4625300	4376400	481980	5256400	4231100	3805700	3192600	587926	454553	8301000	489093	469424	621634	3587200	560101	482392
B2RXC1	B2RXC1	Trafficking protein particle complex subunit 11	Trappc11	sp|B2RXC1|TPC11_MOUSE Trafficking protein particle complex subunit 11 OS=Mus musculus OX=10090 GN=Trappc11 PE=1 SV=1	1	7	7	7	7.4	7.4	7.4	128.39	7.905	2087300	2336200	2813800	2666000	2285600	2728900	2265800	3112600	2620200	2342800	3342400	2170200	2953100	3669900	514150	2875500	3735700	2259100	3453700	3612700	2940700	2482400	2896700	2511400	5920400	2754000	3218100	1666400	1851100	2502300	1765700	2951500	1472400	3099300	2521500	3977300
P51432	P51432;Q8C8I0	1-phosphatidylinositol 4,5-bisphosphate phosphodiesterase beta-3	Plcb3	sp|P51432|PLCB3_MOUSE 1-phosphatidylinositol 4,5-bisphosphate phosphodiesterase beta-3 OS=Mus musculus OX=10090 GN=Plcb3 PE=1 SV=2;tr|Q8C8I0|Q8C8I0_MOUSE 1-phosphatidylinositol 4,5-bisphosphate phosphodiesterase beta-3 (Fragment) OS=Mus musculus OX=10090 G	3	6	6	6	7.5	7.5	7.5	139.49	12.624	553875	605401	3496000	1495900	525747	2126900	2361700	1330200	480085	548221	438801	597992	1882000	529234	1094000	1158800	1621900	1138400	1773500	1344200	1574200	2342800	1726700	2274500	1224800	1780700	1800500	587926	454553	2010900	1511700	1369200	1263900	441514	1969700	1548600
Q99K28	Q99K28;Q99K28-2	ADP-ribosylation factor GTPase-activating protein 2	Arfgap2	sp|Q99K28|ARFG2_MOUSE ADP-ribosylation factor GTPase-activating protein 2 OS=Mus musculus OX=10090 GN=Arfgap2 PE=1 SV=1;sp|Q99K28-2|ARFG2_MOUSE Isoform 2 of ADP-ribosylation factor GTPase-activating protein 2 OS=Mus musculus OX=10090 GN=Arfgap2	4	3	3	3	7.5	7.5	7.5	56.598	2.1575	553875	1192300	1619000	558843	1047000	1350500	540031	1089700	1844700	1491800	1292300	597992	578268	529234	514150	590528	823770	1369400	1750300	1488700	529816	528159	1418000	433397	485951	590298	479290	1051000	1060900	590286	1251000	469424	621634	441514	560101	1091300
Q6ZQB6-2	Q6ZQB6-2;Q6ZQB6;E9Q9J4;Q6ZQB6-3	Inositol hexakisphosphate and diphosphoinositol-pentakisphosphate kinase 2	Ppip5k2	sp|Q6ZQB6-2|VIP2_MOUSE Isoform 2 of Inositol hexakisphosphate and diphosphoinositol-pentakisphosphate kinase 2 OS=Mus musculus OX=10090 GN=Ppip5k2;sp|Q6ZQB6|VIP2_MOUSE Inositol hexakisphosphate and diphosphoinositol-pentakisphosphate kinase 2 OS=Mus muscul	8	5	5	5	7.5	7.5	7.5	121.18	2.4229	553875	605401	594930	558843	525747	504950	540031	491620	480085	548221	276100	597992	578268	258550	514150	590528	314300	436750	352000	478828	529816	528159	481980	433397	485951	590298	479290	587926	454553	590286	316460	469424	621634	441514	560101	274720
P28667	P28667	MARCKS-related protein	Marcksl1	sp|P28667|MRP_MOUSE MARCKS-related protein OS=Mus musculus OX=10090 GN=Marcksl1 PE=1 SV=2	1	1	1	1	7.5	7.5	7.5	20.165	3.559	553875	605401	468901	558843	525747	504950	540031	491620	480085	548221	438801	2241800	578268	529234	514150	590528	389375	371205	397794	478828	529816	528159	481980	2319300	485951	590298	479290	587926	454553	590286	489093	2360600	4000600	2365100	560101	482392
G5E866	G5E866;Q99NB9	Splicing factor 3B subunit 1	Sf3b1	tr|G5E866|G5E866_MOUSE Splicing factor 3B subunit 1 OS=Mus musculus OX=10090 GN=Sf3b1 PE=1 SV=1;sp|Q99NB9|SF3B1_MOUSE Splicing factor 3B subunit 1 OS=Mus musculus OX=10090 GN=Sf3b1 PE=1 SV=1	2	7	7	7	7.5	7.5	7.5	145.83	15.022	553875	605401	1991800	2669600	1893500	1583200	1876700	1738400	2051300	1950900	3233800	888960	1352000	1352400	514150	590528	2046600	2234600	2974500	3579000	3754300	5443600	2287200	2091500	2917000	2279500	1618200	587926	2599300	590286	2588600	469424	621634	2416900	2172900	482392
Q8R0F3	Q8R0F3;E9Q0Z7;E9Q265	Sulfatase-modifying factor 1	Sumf1	sp|Q8R0F3|SUMF1_MOUSE Formylglycine-generating enzyme OS=Mus musculus OX=10090 GN=Sumf1 PE=1 SV=2;tr|E9Q0Z7|E9Q0Z7_MOUSE Formylglycine-generating enzyme OS=Mus musculus OX=10090 GN=Sumf1 PE=1 SV=1;tr|E9Q265|E9Q265_MOUSE Formylglycine-generating enzyme OS=M	3	2	2	2	7.5	7.5	7.5	40.659	2.2928	553875	605401	468901	558843	525747	504950	540031	491620	480085	548221	438801	597992	578268	529234	514150	590528	1324100	1153500	3024800	478828	529816	528159	1943600	433397	485951	590298	479290	587926	454553	590286	489093	469424	2458900	441514	2987200	482392
A2AEW9	A2AEW9;A2AEW8;Q8VD04;A2AEW5	GRIP1-associated protein 1	Gripap1	tr|A2AEW9|A2AEW9_MOUSE GRIP1-associated protein 1 OS=Mus musculus OX=10090 GN=Gripap1 PE=1 SV=1;tr|A2AEW8|A2AEW8_MOUSE GRIP1-associated protein 1 OS=Mus musculus OX=10090 GN=Gripap1 PE=1 SV=1;sp|Q8VD04|GRAP1_MOUSE GRIP1-associated protein 1 OS=Mus musculus	5	5	5	5	7.6	7.6	7.6	90.764	2.1328	23584000	605401	468901	38419000	525747	504950	20634000	14681000	480085	30505000	438801	597992	578268	529234	13338000	590528	14840000	20682000	14434000	478828	529816	528159	481980	433397	485951	590298	479290	587926	454553	14437000	489093	469424	621634	28320000	560101	879960
Q9DBN5	Q9DBN5;Q9DBN5-2;Q9DBN5-3	Lon protease homolog 2, peroxisomal	Lonp2	sp|Q9DBN5|LONP2_MOUSE Lon protease homolog 2, peroxisomal OS=Mus musculus OX=10090 GN=Lonp2 PE=1 SV=1;sp|Q9DBN5-2|LONP2_MOUSE Isoform 2 of Lon protease homolog 2, peroxisomal OS=Mus musculus OX=10090 GN=Lonp2;sp|Q9DBN5-3|LONP2_MOUSE Isoform 3 of Lon protea	4	6	6	6	7.6	7.6	7.6	94.525	15.964	5930000	4296100	4618100	6396200	5572300	3819400	4708700	3501900	3860100	1819800	5669300	4323600	578268	3708500	514150	3839200	4174600	10889000	2902800	478828	695340	957510	2789000	3113700	2810100	869940	479290	3029500	454553	590286	489093	966890	621634	2282200	1962600	482392
Q8C1E7	Q8C1E7;D3Z0U3	Transmembrane protein 120A	Tmem120a	sp|Q8C1E7|TACAN_MOUSE Ion channel TACAN OS=Mus musculus OX=10090 GN=Tmem120a PE=1 SV=1;tr|D3Z0U3|D3Z0U3_MOUSE Ion channel TACAN (Fragment) OS=Mus musculus OX=10090 GN=Tmem120a PE=1 SV=8	2	2	2	2	7.6	7.6	7.6	40.751	4.9804	3859000	4268900	468901	3582900	4499400	4873400	540031	3604000	3218300	2856800	3251100	3486900	4410200	3049000	3665400	4107900	3398900	4974900	4422900	2948000	4110000	3481100	3188400	2289300	2581400	3156500	3805100	4290800	3488400	3095000	489093	2982900	2797600	3847900	3487000	4004000
O35239	O35239	Tyrosine-protein phosphatase non-receptor type 9	Ptpn9	sp|O35239|PTN9_MOUSE Tyrosine-protein phosphatase non-receptor type 9 OS=Mus musculus OX=10090 GN=Ptpn9 PE=1 SV=2	2	3	3	3	7.6	7.6	7.6	67.969	1.8158	553875	605401	468901	558843	525747	504950	540031	491620	480085	548221	438801	597992	578268	529234	514150	590528	60538000	57528000	54409000	478828	55546000	65738000	90225000	433397	57859000	590298	479290	587926	454553	590286	61477000	69362000	621634	58950000	560101	482392
Q8R5H1-5	Q8R5H1-5;Q8R5H1;Q8R5H1-2	Ubiquitin carboxyl-terminal hydrolase 15	Usp15	sp|Q8R5H1-5|UBP15_MOUSE Isoform 5 of Ubiquitin carboxyl-terminal hydrolase 15 OS=Mus musculus OX=10090 GN=Usp15;sp|Q8R5H1|UBP15_MOUSE Ubiquitin carboxyl-terminal hydrolase 15 OS=Mus musculus OX=10090 GN=Usp15 PE=1 SV=1;sp|Q8R5H1-2|UBP15_MOUSE Isoform 2 of	5	4	4	4	7.6	7.6	7.6	109.22	5.5205	553875	2400100	468901	558843	525747	504950	540031	491620	1653600	548221	1908400	597992	578268	529234	514150	2771600	2593000	1777700	2132400	2338500	2496500	1872100	2175400	2811100	2508700	590298	1862600	587926	2501700	2425600	2430600	3075400	1436300	1886000	2918100	2795100
Q9Z1Q2	Q9Z1Q2	Abhydrolase domain-containing protein 16A	Abhd16a	sp|Q9Z1Q2|ABHGA_MOUSE Phosphatidylserine lipase ABHD16A OS=Mus musculus OX=10090 GN=Abhd16a PE=1 SV=3	2	4	4	4	7.7	7.7	7.7	63.085	2.7082	5102100	4594900	3800000	4546000	6260400	5944300	540031	491620	4979100	3880600	4103900	3686100	5690500	4359200	4493400	590528	5102500	5140800	5489600	4676000	3372200	4015300	481980	4031000	5068800	590298	5258900	6698900	4171500	4331100	4007800	5725900	621634	5308900	3535800	5522200
O88990	O88990	Alpha-actinin-3	Actn3	sp|O88990|ACTN3_MOUSE Alpha-actinin-3 OS=Mus musculus OX=10090 GN=Actn3 PE=2 SV=1	1	6	1	1	7.7	1.1	1.1	103.04	12.55	553875	12757000	468901	558843	525747	504950	540031	491620	480085	548221	438801	597992	578268	529234	514150	590528	389375	371205	397794	478828	529816	528159	481980	433397	485951	590298	479290	587926	454553	590286	489093	469424	621634	10840000	560101	482392
Q3URS9-2	Q3URS9-2;Q3URS9	Coiled-coil domain-containing protein 51	Ccdc51	sp|Q3URS9-2|MITOK_MOUSE Isoform 2 of Mitochondrial potassium channel OS=Mus musculus OX=10090 GN=Ccdc51;sp|Q3URS9|MITOK_MOUSE Mitochondrial potassium channel OS=Mus musculus OX=10090 GN=Ccdc51 PE=1 SV=1	2	2	2	2	7.7	7.7	7.7	41.761	2.8799	1249200	1622700	1554500	1563300	1483300	504950	1398900	1270800	1311300	1867900	2108300	1144100	1002200	960980	514150	590528	389375	371205	397794	478828	529816	528159	1095400	1140500	485951	590298	479290	587926	454553	590286	489093	1146900	621634	441514	560101	482392
Q9QYE6	Q9QYE6;A0A1Y7VMD3	Golgin subfamily A member 5	Golga5	sp|Q9QYE6|GOGA5_MOUSE Golgin subfamily A member 5 OS=Mus musculus OX=10090 GN=Golga5 PE=1 SV=2;tr|A0A1Y7VMD3|A0A1Y7VMD3_MOUSE Golgin subfamily A member 5 (Fragment) OS=Mus musculus OX=10090 GN=Golga5 PE=1 SV=1	2	4	4	4	7.7	7.7	7.7	82.367	15.326	2640000	1702900	2187100	558843	1953100	2285800	1688500	491620	2128800	548221	438801	2088100	1727200	529234	2732100	590528	1864800	1748500	2138200	478828	2870700	2091600	481980	2180800	1732200	590298	1312000	1806400	1917300	1959100	1923800	2844500	2216800	1597000	1525100	482392
P27601	P27601;Q9D034	Guanine nucleotide-binding protein subunit alpha-13	Gna13	sp|P27601|GNA13_MOUSE Guanine nucleotide-binding protein subunit alpha-13 OS=Mus musculus OX=10090 GN=Gna13 PE=1 SV=1;tr|Q9D034|Q9D034_MOUSE Guanine nucleotide-binding protein subunit alpha-13 OS=Mus musculus OX=10090 GN=Gna13 PE=1 SV=1	2	2	2	2	7.7	7.7	7.7	44.054	2.7287	553875	605401	3565200	3346900	3248800	504950	540031	491620	2960100	548221	3149500	597992	578268	2376700	514150	590528	2671900	371205	397794	478828	3837800	528159	481980	433397	485951	590298	479290	587926	454553	590286	2882000	469424	621634	441514	560101	482392
Q8VCV1	Q8VCV1;A0A087WST3;A0A087WPG3;Q99JW1	Alpha/beta hydrolase domain-containing protein 17C;Alpha/beta hydrolase domain-containing protein 17A	Abhd17c;Abhd17a	sp|Q8VCV1|AB17C_MOUSE Alpha/beta hydrolase domain-containing protein 17C OS=Mus musculus OX=10090 GN=Abhd17c PE=1 SV=2;tr|A0A087WST3|A0A087WST3_MOUSE Alpha/beta hydrolase domain-containing protein 17A (Fragment) OS=Mus musculus OX=10090 GN=Abhd17a PE=1 SV=	4	2	2	2	7.8	7.8	7.8	35.098	4.8015	553875	605401	1042700	390300	550320	765930	423420	606050	480085	548221	438801	544040	578268	529690	514150	590528	555010	692510	304420	478828	476240	528159	481980	433397	577440	694460	567480	612710	623200	590286	489093	469424	621634	736360	560101	1046700
Q9EQP2	Q9EQP2	EH domain-containing protein 4	Ehd4	sp|Q9EQP2|EHD4_MOUSE EH domain-containing protein 4 OS=Mus musculus OX=10090 GN=Ehd4 PE=1 SV=1	1	4	1	1	7.8	2	2	61.48	6.6992	553875	605401	468901	558843	525747	504950	540031	491620	480085	548221	438801	597992	578268	529234	514150	590528	1457800	1293500	1705100	478828	2466300	528159	1302100	433397	1179500	1592400	1876100	587926	1095700	590286	1060600	469424	1361200	1673900	560101	482392
Q9QZH6	Q9QZH6;A0A0R4J174;J3KMM6	Evolutionarily conserved signaling intermediate in Toll pathway, mitochondrial	Ecsit	sp|Q9QZH6|ECSIT_MOUSE Evolutionarily conserved signaling intermediate in Toll pathway, mitochondrial OS=Mus musculus OX=10090 GN=Ecsit PE=1 SV=2;tr|A0A0R4J174|A0A0R4J174_MOUSE Evolutionarily conserved signaling intermediate in Toll pathway, mitochondrial O	3	2	2	2	7.8	7.8	7.8	49.798	7.5793	553875	605401	2215100	1500000	1680600	1282100	2098800	1678700	1764300	2129200	2714000	2329500	1344200	1559100	2421900	2031100	1830500	2207800	1205000	478828	529816	528159	2076400	2116000	2226700	590298	1230700	1981700	1192500	1214600	2212400	1784500	621634	2067200	1022400	1326000
E0CXK0	E0CXK0;E0CYE2;F7DEU6;P50096	Inosine-5-monophosphate dehydrogenase;Inosine-5-monophosphate dehydrogenase 1	Impdh1	tr|E0CXK0|E0CXK0_MOUSE Inosine-5-monophosphate dehydrogenase 1 (Fragment) OS=Mus musculus OX=10090 GN=Impdh1 PE=1 SV=1;tr|E0CYE2|E0CYE2_MOUSE Inosine-5-monophosphate dehydrogenase OS=Mus musculus OX=10090 GN=Impdh1 PE=1 SV=1;tr|F7DEU6|F7DEU6_MOUSE Inosin	4	2	2	2	7.8	7.8	7.8	24.868	18.435	553875	605401	468901	558843	525747	504950	540031	491620	480085	548221	438801	597992	578268	6294400	514150	590528	389375	371205	397794	478828	529816	528159	481980	433397	485951	590298	479290	587926	454553	590286	489093	469424	621634	441514	560101	482392
D3Z6B9	D3Z6B9;Q8K009	Mitochondrial 10-formyltetrahydrofolate dehydrogenase	Aldh1l2	tr|D3Z6B9|D3Z6B9_MOUSE Formyltetrahydrofolate dehydrogenase OS=Mus musculus OX=10090 GN=Aldh1l2 PE=1 SV=1;sp|Q8K009|AL1L2_MOUSE Mitochondrial 10-formyltetrahydrofolate dehydrogenase OS=Mus musculus OX=10090 GN=Aldh1l2 PE=1 SV=2	2	7	1	1	7.8	1.7	1.7	88.896	115.07	553875	605401	468901	558843	525747	504950	540031	491620	480085	548221	438801	597992	578268	529234	514150	590528	389375	371205	397794	478828	529816	528159	481980	433397	485951	78189000	479290	587926	454553	590286	489093	469424	621634	441514	560101	482392
Q8BUK6	Q8BUK6	Protein Hook homolog 3	Hook3	sp|Q8BUK6|HOOK3_MOUSE Protein Hook homolog 3 OS=Mus musculus OX=10090 GN=Hook3 PE=1 SV=2	1	3	3	3	7.8	7.8	7.8	83.217	3.6688	939120	1239200	1549900	1460500	525747	1182900	540031	1269300	480085	548221	1108200	597992	578268	529234	514150	590528	960980	1339200	1166200	1818200	2179600	1291700	481980	1420900	485951	917810	1457400	1251100	1311700	1533200	1079900	1068000	1098700	1545200	560101	1285700
Q3U0S6	Q3U0S6	Ras-interacting protein 1	Rasip1	sp|Q3U0S6|RAIN_MOUSE Ras-interacting protein 1 OS=Mus musculus OX=10090 GN=Rasip1 PE=1 SV=3	1	4	4	4	7.8	7.8	7.8	103.56	7.1545	553875	605401	2563800	558843	525747	2526900	540031	1792000	480085	548221	1272600	597992	578268	529234	514150	590528	1288100	371205	2255300	478828	1467400	1511800	481980	433397	2451400	1366100	1725500	587926	899120	590286	3080500	1923700	1460800	1412700	560101	1587200
F6TCV0	F6TCV0;D3YX27;Q9JIY5;S4R1A8;F6XUR8;S4R1B3;D3YX28	Serine protease HTRA2, mitochondrial	Htra2	tr|F6TCV0|F6TCV0_MOUSE Serine protease HTRA2, mitochondrial (Fragment) OS=Mus musculus OX=10090 GN=Htra2 PE=1 SV=1;tr|D3YX27|D3YX27_MOUSE Serine protease HTRA2, mitochondrial OS=Mus musculus OX=10090 GN=Htra2 PE=1 SV=1;sp|Q9JIY5|HTRA2_MOUSE Serine protease	7	2	2	2	7.8	7.8	7.8	31.847	1.682	4027200	605401	3219400	4259800	5329200	3790900	3799400	4382200	3299800	4332400	5044400	597992	578268	529234	3967000	590528	4668400	4378400	3190200	478828	529816	528159	481980	433397	485951	590298	479290	587926	454553	590286	489093	469424	621634	4305700	560101	482392
Q9DCF9-2	Q9DCF9-2;Q9DCF9	Translocon-associated protein subunit gamma	Ssr3	sp|Q9DCF9-2|SSRG_MOUSE Isoform 2 of Translocon-associated protein subunit gamma OS=Mus musculus OX=10090 GN=Ssr3;sp|Q9DCF9|SSRG_MOUSE Translocon-associated protein subunit gamma OS=Mus musculus OX=10090 GN=Ssr3 PE=1 SV=1	2	1	1	1	7.8	7.8	7.8	20.699	17.353	17173000	19165000	14180000	22364000	21083000	27326000	540031	16398000	480085	19877000	28357000	20971000	15242000	13102000	514150	20497000	14764000	18109000	29200000	22397000	18053000	20152000	16396000	19304000	16396000	19972000	15739000	27638000	25887000	19155000	489093	17501000	621634	26118000	19083000	15533000
E0CY23	E0CY23;P48722-2;P48722	Heat shock 70 kDa protein 4L	Hspa4l	tr|E0CY23|E0CY23_MOUSE Heat shock 70 kDa protein 4L (Fragment) OS=Mus musculus OX=10090 GN=Hspa4l PE=1 SV=1;sp|P48722-2|HS74L_MOUSE Isoform 2 of Heat shock 70 kDa protein 4L OS=Mus musculus OX=10090 GN=Hspa4l;sp|P48722|HS74L_MOUSE Heat shock 70 kDa protein	3	3	1	1	7.9	2.6	2.6	63.555	6.9855	553875	605401	468901	558843	525747	504950	540031	491620	413730	548221	438801	597992	578268	529234	447870	590528	389375	371205	397794	478828	529816	528159	481980	433397	485951	590298	479290	587926	454553	590286	489093	469424	621634	441514	560101	482392
Q8JZN7	Q8JZN7	Mitochondrial Rho GTPase 2	Rhot2	sp|Q8JZN7|MIRO2_MOUSE Mitochondrial Rho GTPase 2 OS=Mus musculus OX=10090 GN=Rhot2 PE=1 SV=1	4	3	2	2	7.9	6.1	6.1	69.07	2.1162	553875	605401	468901	2615000	525747	1545100	540031	1273600	480085	548221	2354000	597992	1989700	529234	514150	2519800	389375	1840300	397794	478828	529816	528159	1495500	433397	485951	590298	479290	587926	454553	590286	489093	469424	621634	441514	560101	482392
J3QM60	J3QM60	Ornithine decarboxylase antizyme 1	Oaz1	tr|J3QM60|J3QM60_MOUSE Ornithine decarboxylase antizyme 1 (Fragment) OS=Mus musculus OX=10090 GN=Oaz1 PE=3 SV=1	1	1	1	1	7.9	7.9	7.9	19.523	2.3358	553875	605401	468901	558843	525747	47516000	540031	39479000	480085	548221	23439000	35024000	578268	529234	514150	590528	389375	371205	397794	478828	529816	528159	481980	433397	485951	590298	479290	587926	454553	590286	54508000	469424	621634	441514	560101	482392
Q9ES97-2	Q9ES97-2;Q9ES97;Q9ES97-3;Q9ES97-4;Q9ES97-5	Reticulon-3	Rtn3	sp|Q9ES97-2|RTN3_MOUSE Isoform 2 of Reticulon-3 OS=Mus musculus OX=10090 GN=Rtn3;sp|Q9ES97|RTN3_MOUSE Reticulon-3 OS=Mus musculus OX=10090 GN=Rtn3 PE=1 SV=2;sp|Q9ES97-3|RTN3_MOUSE Isoform 3 of Reticulon-3 OS=Mus musculus OX=10090 GN=Rtn3;sp|Q9ES97-4|RTN3_M	5	3	3	3	7.9	7.9	7.9	101.92	18.87	553875	22211000	21114000	25630000	25028000	26539000	17819000	22339000	23633000	24075000	22798000	16894000	24809000	21930000	18990000	22628000	22118000	24483000	27661000	22351000	21832000	20731000	22770000	21869000	24238000	20733000	20198000	29442000	33674000	590286	23860000	27698000	20734000	28592000	21993000	26700000
Q91WC9	Q91WC9	Sn1-specific diacylglycerol lipase beta	Daglb	sp|Q91WC9|DGLB_MOUSE Diacylglycerol lipase-beta OS=Mus musculus OX=10090 GN=Daglb PE=1 SV=2	1	3	3	3	7.9	7.9	7.9	73.904	2.9886	553875	782380	468901	1011400	825130	1030900	540031	1447600	975080	1360600	1191600	1082400	957150	1272400	1263700	1055500	1235400	1139200	397794	1248600	529816	962110	481980	819560	1087400	590298	1371700	845490	1312700	824650	778310	1018900	621634	1179600	1660900	1298000
Q52KR6	Q52KR6;B8JJ92;B8JJ91;F6RJ39;Q9JIX8-3;Q9JIX8-2;Q9JIX8-4;Q9JIX8;F6Q8C0	Apoptotic chromatin condensation inducer in the nucleus	Acin1	tr|Q52KR6|Q52KR6_MOUSE Acin1 protein OS=Mus musculus OX=10090 GN=Acin1 PE=1 SV=1;tr|B8JJ92|B8JJ92_MOUSE Apoptotic chromatin condensation inducer in the nucleus OS=Mus musculus OX=10090 GN=Acin1 PE=1 SV=1;tr|B8JJ91|B8JJ91_MOUSE Apoptotic chromatin condensat	9	4	4	4	8	8	8	64.051	1.5701	553875	605401	1770700	2180000	2054200	504950	540031	491620	480085	2178100	438801	597992	578268	529234	514150	590528	389375	1835700	3190900	2479200	2064300	2141300	481980	433397	485951	590298	479290	1529200	1898500	590286	1363500	469424	621634	2063000	560101	482392
Q8C3X8	Q8C3X8	Lipase maturation factor 2	Lmf2	sp|Q8C3X8|LMF2_MOUSE Lipase maturation factor 2 OS=Mus musculus OX=10090 GN=Lmf2 PE=1 SV=1	1	4	4	4	8	8	8	79.996	7.7056	3142500	4506400	4257500	5558200	3450800	9108800	3912100	3992400	5282800	4736000	5857100	4630500	5570100	4552100	4044600	5386200	4780500	5878800	7545400	5769200	5321600	7063900	5611200	6220600	5840000	5590600	5667500	8091200	8470100	6304100	5511900	6694700	621634	9042200	4715100	6560800
Q497J1	Q497J1	Lysoplasmalogenase	Tmem86b	sp|Q497J1|TM86B_MOUSE Lysoplasmalogenase OS=Mus musculus OX=10090 GN=Tmem86b PE=2 SV=1	1	1	1	1	8	8	8	24.988	2.7822	553875	605401	468901	558843	525747	504950	540031	491620	480085	548221	438801	597992	578268	529234	514150	590528	3719800	4858000	10432000	7919000	8121300	8908300	481980	433397	485951	590298	5028200	5988500	4871900	590286	489093	469424	621634	5186000	560101	4298400
Q9DD06	Q9DD06	Retinoic acid receptor responder protein 2	Rarres2	sp|Q9DD06|RARR2_MOUSE Retinoic acid receptor responder protein 2 OS=Mus musculus OX=10090 GN=Rarres2 PE=1 SV=1	1	1	1	1	8	8	8	18.349	1.8091	553875	605401	468901	558843	525747	504950	540031	491620	480085	548221	438801	597992	578268	529234	514150	590528	389375	371205	397794	478828	529816	528159	481980	433397	485951	590298	479290	587926	454553	590286	489093	469424	621634	441514	560101	1017200
Q3TIX9	Q3TIX9	U4/U6.U5 tri-snRNP-associated protein 2	Usp39	sp|Q3TIX9|SNUT2_MOUSE U4/U6.U5 tri-snRNP-associated protein 2 OS=Mus musculus OX=10090 GN=Usp39 PE=1 SV=2	1	3	3	3	8	8	8	65.146	1.7486	553875	605401	637860	792970	525747	504950	540031	491620	480085	548221	438801	597992	578268	529234	514150	413360	422490	518770	804560	717550	703700	528159	481980	433397	752350	609440	479290	587926	454553	590286	489093	532550	621634	441514	560101	424500
Q9QZM0	Q9QZM0	Ubiquilin-2	Ubqln2	sp|Q9QZM0|UBQL2_MOUSE Ubiquilin-2 OS=Mus musculus OX=10090 GN=Ubqln2 PE=1 SV=2	1	3	1	1	8	2.5	2.5	67.35	16.775	553875	605401	1060000	558843	525747	504950	540031	491620	480085	548221	890710	597992	1212400	529234	1397300	590528	1422800	948940	397794	1350400	1310300	528159	481980	888210	485951	1631800	479290	587926	937860	590286	489093	469424	621634	441514	1248700	896670
P54822	P54822;E9Q3T7;E9Q242	Adenylosuccinate lyase	Adsl	sp|P54822|PUR8_MOUSE Adenylosuccinate lyase OS=Mus musculus OX=10090 GN=Adsl PE=1 SV=2;tr|E9Q3T7|E9Q3T7_MOUSE Adenylosuccinase OS=Mus musculus OX=10090 GN=Adsl PE=1 SV=1;tr|E9Q242|E9Q242_MOUSE Adenylosuccinate lyase OS=Mus musculus OX=10090 GN=Adsl PE=1 SV	5	3	3	3	8.1	8.1	8.1	54.866	5.5623	1789200	605401	1397500	558843	525747	504950	1170600	491620	2408700	548221	1892500	1266700	1671500	529234	514150	590528	1597500	1396300	2104100	2156900	2387100	1965100	2086800	1838700	2176800	1718000	1573100	1599900	2264400	590286	3253900	2181700	1780200	441514	560101	2040600
Q9QZQ8-2	Q9QZQ8-2;Q9QZQ8	Core histone macro-H2A.1	H2afy	sp|Q9QZQ8-2|H2AY_MOUSE Isoform 1 of Core histone macro-H2A.1 OS=Mus musculus OX=10090 GN=Macroh2a1;sp|Q9QZQ8|H2AY_MOUSE Core histone macro-H2A.1 OS=Mus musculus OX=10090 GN=Macroh2a1 PE=1 SV=3	2	2	2	2	8.1	8.1	8.1	39.289	1.8423	553875	605401	468901	558843	525747	504950	540031	491620	480085	548221	438801	597992	578268	529234	514150	590528	389375	371205	397794	3622400	3192200	6494300	481980	433397	485951	590298	479290	587926	454553	590286	489093	469424	621634	441514	560101	482392
Q8VEH8	Q8VEH8	Endoplasmic reticulum lectin 1	Erlec1	sp|Q8VEH8|ERLEC_MOUSE Endoplasmic reticulum lectin 1 OS=Mus musculus OX=10090 GN=Erlec1 PE=1 SV=1	2	3	3	3	8.1	8.1	8.1	54.906	4.4172	2332200	2867900	2508000	3347400	2896600	3247100	1742100	1973300	2480000	2009400	2019000	2851600	1974900	1888800	2355600	3165800	1998200	1736000	3694500	3656600	3108500	2715900	2613700	2700000	1615500	590298	2105100	2001300	2188600	1867600	2081500	1583800	1608600	1868300	1825000	2167200
Q3TZM9	Q3TZM9;F6R220;Q3TZM9-3;Q3TZM9-2	GDP-Man:Man(3)GlcNAc(2)-PP-Dol alpha-1,2-mannosyltransferase	Alg11	sp|Q3TZM9|ALG11_MOUSE GDP-Man:Man(3)GlcNAc(2)-PP-Dol alpha-1,2-mannosyltransferase OS=Mus musculus OX=10090 GN=Alg11 PE=2 SV=1;tr|F6R220|F6R220_MOUSE GDP-Man:Man(3)GlcNAc(2)-PP-Dol alpha-1,2-mannosyltransferase (Fragment) OS=Mus musculus OX=10090 GN=Alg11	4	3	3	3	8.1	8.1	8.1	55.269	16.253	2432900	605401	2404600	2038100	2225800	2719700	540031	491620	480085	2094600	438801	597992	578268	529234	2032500	590528	2554000	1482600	2948200	2427100	1849900	3048600	2243100	2092100	1427800	2256000	2245700	2315900	1557600	590286	1672800	1563300	1473300	3059500	560101	2447000
Q78XF5	Q78XF5	Oligosaccharyltransferase complex subunit OSTC	Ostc	sp|Q78XF5|OSTC_MOUSE Oligosaccharyltransferase complex subunit OSTC OS=Mus musculus OX=10090 GN=Ostc PE=1 SV=1	1	1	1	1	8.1	8.1	8.1	16.815	19.246	13669000	605401	13640000	19847000	16905000	17307000	540031	15007000	14322000	19710000	21875000	16225000	578268	529234	514150	590528	14462000	19684000	22024000	18857000	16071000	18894000	15377000	15566000	17237000	19665000	17496000	26626000	19376000	16794000	14577000	14895000	12020000	20808000	15762000	14957000
Q6Q899	Q6Q899;A2AP29;Q6Q899-2	Probable ATP-dependent RNA helicase DDX58	Ddx58	sp|Q6Q899|DDX58_MOUSE Antiviral innate immune response receptor RIG-I OS=Mus musculus OX=10090 GN=Ddx58 PE=1 SV=2;tr|A2AP29|A2AP29_MOUSE Antiviral innate immune response receptor RIG-I (Fragment) OS=Mus musculus OX=10090 GN=Ddx58 PE=1 SV=1;sp|Q6Q899-2|DDX5	4	5	5	5	8.1	8.1	8.1	105.97	21.108	553875	1829800	468901	3123100	2079000	504950	540031	3588600	4232100	548221	2646500	2402200	578268	529234	514150	2199800	3999300	3043600	1528600	478828	529816	528159	3448000	3826500	2963400	3586000	3064300	3039300	2552200	2585200	3520700	3444800	2560300	3039200	3301800	4865600
O88952	O88952;Q8JZS0	Protein lin-7 homolog C;Protein lin-7 homolog A	Lin7c;Lin7a	sp|O88952|LIN7C_MOUSE Protein lin-7 homolog C OS=Mus musculus OX=10090 GN=Lin7c PE=1 SV=2;sp|Q8JZS0|LIN7A_MOUSE Protein lin-7 homolog A OS=Mus musculus OX=10090 GN=Lin7a PE=1 SV=2	2	1	1	1	8.1	8.1	8.1	21.834	4.3385	746160	715100	468901	558843	701040	695300	599790	650140	532610	548221	438801	519180	591690	440130	856410	498220	389375	371205	509850	861110	477660	528159	481980	527690	485951	572720	704470	587926	540120	623520	683750	787520	621634	441514	712370	639680
Q99KH8	Q99KH8;D3Z359;A2AD84;Q99JT2;Q9Z2W1	Serine/threonine-protein kinase 24;Serine/threonine-protein kinase 24 35 kDa subunit;Serine/threonine-protein kinase 24 12 kDa subunit;Serine/threonine-protein kinase 26;Serine/threonine-protein kinase 25	Stk24;Stk25;Stk26	sp|Q99KH8|STK24_MOUSE Serine/threonine-protein kinase 24 OS=Mus musculus OX=10090 GN=Stk24 PE=1 SV=1;tr|D3Z359|D3Z359_MOUSE Serine/threonine-protein kinase 25 (Fragment) OS=Mus musculus OX=10090 GN=Stk25 PE=1 SV=1;tr|A2AD84|A2AD84_MOUSE Serine/threonine-pr	5	3	3	3	8.1	8.1	8.1	47.953	2.2675	1813500	605401	468901	1704100	525747	1978300	540031	491620	1891300	1406500	438801	2027600	1655000	529234	514150	590528	1769200	1659300	1732900	2153300	1986600	2256200	1655500	1457900	1986900	1801100	2123100	2197400	2245700	1635500	1703500	1680000	1581400	1812300	560101	2102600
P04627	P04627;B1AUP0	Serine/threonine-protein kinase A-Raf	Araf	sp|P04627|ARAF_MOUSE Serine/threonine-protein kinase A-Raf OS=Mus musculus OX=10090 GN=Araf PE=1 SV=2;tr|B1AUP0|B1AUP0_MOUSE Serine/threonine-protein kinase A-Raf (Fragment) OS=Mus musculus OX=10090 GN=Araf PE=1 SV=2	8	4	4	4	8.1	8.1	8.1	67.581	6.665	553875	1209300	1561800	1738200	1653000	1867700	1198100	1794800	1539900	1436400	438801	597992	1681400	529234	514150	1212400	1470600	1206700	1585700	478828	529816	1831400	1492000	1633400	485951	590298	1282200	587926	1131100	590286	1747500	469424	1571400	441514	560101	1359600
P97858	P97858;E0CZ89;P97858-2	Solute carrier family 35 member B1	Slc35b1	sp|P97858|S35B1_MOUSE Solute carrier family 35 member B1 OS=Mus musculus OX=10090 GN=Slc35b1 PE=1 SV=1;tr|E0CZ89|E0CZ89_MOUSE Solute carrier family 35 member B1 (Fragment) OS=Mus musculus OX=10090 GN=Slc35b1 PE=1 SV=1;sp|P97858-2|S35B1_MOUSE Isoform 2 of S	3	2	2	2	8.1	8.1	8.1	35.882	2.6204	3007500	4557800	3764400	6249600	5197600	6199500	4429800	5305000	4611700	5067000	4836100	5045700	4647500	5143600	3660700	5781500	6068900	5470500	6634000	5059100	6430000	5674100	4055700	4170500	6531100	5447300	6554900	6402000	6494200	4844100	3677800	3543100	3625000	6003500	4593800	5449600
Q8CD26	Q8CD26	Solute carrier family 35 member E1	Slc35e1	sp|Q8CD26|S35E1_MOUSE Solute carrier family 35 member E1 OS=Mus musculus OX=10090 GN=Slc35e1 PE=1 SV=2	1	3	3	3	8.1	8.1	8.1	44.325	2.2258	553875	605401	468901	558843	525747	2120200	540031	491620	2147300	548221	438801	597992	578268	529234	514150	590528	1257500	1690300	1456100	1658000	2497400	528159	481980	433397	485951	590298	479290	587926	454553	590286	1390300	469424	621634	441514	643050	1283000
E9Q616	E9Q616	AHNAK nucleoprotein (desmoyokin)	Ahnak	tr|E9Q616|E9Q616_MOUSE AHNAK nucleoprotein (desmoyokin) OS=Mus musculus OX=10090 GN=Ahnak PE=1 SV=1	2	6	6	6	8.2	8.2	8.2	604.25	2.8593	553875	605401	468901	558843	525747	504950	540031	491620	480085	548221	438801	597992	578268	529234	514150	590528	389375	371205	3959300	478828	529816	3873100	2435900	3987900	2732200	3591700	3151700	3388400	454553	590286	489093	469424	621634	3018800	560101	482392
P47877	P47877;D3YU40	Insulin-like growth factor-binding protein 2	Igfbp2	sp|P47877|IBP2_MOUSE Insulin-like growth factor-binding protein 2 OS=Mus musculus OX=10090 GN=Igfbp2 PE=2 SV=2;tr|D3YU40|D3YU40_MOUSE Insulin-like growth factor-binding protein 2 OS=Mus musculus OX=10090 GN=Igfbp2 PE=1 SV=1	2	2	2	2	8.2	8.2	8.2	32.846	18.919	553875	605401	2590500	558843	2909000	4564800	540031	491620	2957000	548221	438801	597992	578268	529234	514150	590528	1243000	1973100	2489900	478828	2330000	2866300	2301100	433397	2387100	3741500	3863300	587926	454553	3609200	489093	4165800	4600600	441514	3423800	482392
Q9EQQ2	Q9EQQ2	Protein YIPF5	Yipf5	sp|Q9EQQ2|YIPF5_MOUSE Protein YIPF5 OS=Mus musculus OX=10090 GN=Yipf5 PE=1 SV=1	1	2	2	2	8.2	8.2	8.2	27.873	6.156	5345300	5120900	3829800	6283500	5599400	8493500	4727500	7680600	8744400	6779300	7913000	5424800	7877200	4552000	6028500	5845700	8176900	8295200	7664800	8607200	8285500	6384800	6415700	4646300	6933600	4817100	7088700	9838700	9087300	5777600	5609400	6401900	4360900	7283000	6581600	8746000
E9QKA4	E9QKA4;A2A8V9;E9PUK6;Q52KI8-2;Q52KI8;A2A8V8;F6UK16	Serine/arginine repetitive matrix protein 1	Srrm1	tr|E9QKA4|E9QKA4_MOUSE Serine/arginine repetitive matrix protein 1 OS=Mus musculus OX=10090 GN=Srrm1 PE=1 SV=1;tr|A2A8V9|A2A8V9_MOUSE Serine/arginine repetitive matrix protein 1 OS=Mus musculus OX=10090 GN=Srrm1 PE=1 SV=1;tr|E9PUK6|E9PUK6_MOUSE Serine/argi	9	4	4	4	8.2	8.2	8.2	101.16	12.803	553875	605401	468901	558843	525747	504950	4973900	2646400	480085	3421500	4491500	3008100	578268	3175100	514150	590528	3715400	2810100	4316700	4602200	3521100	528159	481980	433397	3292000	590298	479290	3200900	3525700	590286	3507000	469424	3369000	4097900	4832100	482392
A0A668KLA9	A0A668KLA9;Q6ZWR4-3;Q6ZWR4;Q6ZWR4-2	Serine/threonine-protein phosphatase 2A 55 kDa regulatory subunit B beta isoform	Ppp2r2b	tr|A0A668KLA9|A0A668KLA9_MOUSE Serine/threonine-protein phosphatase 2A 55 kDa regulatory subunit B OS=Mus musculus OX=10090 GN=Ppp2r2b PE=1 SV=1;sp|Q6ZWR4-3|2ABB_MOUSE Isoform 3 of Serine/threonine-protein phosphatase 2A 55 kDa regulatory subunit B beta is	4	2	1	1	8.2	5.4	5.4	58.264	15.917	553875	605401	468901	558843	525747	504950	540031	491620	480085	548221	438801	597992	578268	529234	514150	590528	6184800	5441000	4881000	478828	529816	528159	481980	433397	485951	590298	479290	587926	454553	590286	489093	469424	621634	441514	560101	5387700
Q8K2L8	Q8K2L8	Trafficking protein particle complex subunit 12	Trappc12	sp|Q8K2L8|TPC12_MOUSE Trafficking protein particle complex subunit 12 OS=Mus musculus OX=10090 GN=Trappc12 PE=1 SV=2	1	5	5	5	8.2	8.2	8.2	87.693	47.704	2399100	3067400	2673500	2813200	2480600	2359500	3242900	5416700	4924900	3829700	5252200	597992	5621000	4711600	2552300	3892300	4067900	4237700	5865400	4424900	6134200	4594800	4022400	4198900	6897500	4541000	4856500	3746600	4387000	3758100	4331700	5667400	3082900	3967100	3696700	4383100
Q61187	Q61187;A0A1B0GS10;A0A1B0GS09	Tumor susceptibility gene 101 protein	Tsg101	sp|Q61187|TS101_MOUSE Tumor susceptibility gene 101 protein OS=Mus musculus OX=10090 GN=Tsg101 PE=1 SV=2;tr|A0A1B0GS10|A0A1B0GS10_MOUSE Tumor susceptibility gene 101 protein (Fragment) OS=Mus musculus OX=10090 GN=Tsg101 PE=1 SV=1;tr|A0A1B0GS09|A0A1B0GS09_M	6	3	3	3	8.2	8.2	8.2	44.123	8.9876	553875	1187100	468901	558843	525747	504950	540031	491620	2148100	2154000	2379300	597992	578268	1617600	514150	590528	2424800	2361600	1654800	478828	529816	2111200	1819900	1652600	1592800	590298	1776000	587926	454553	590286	489093	1728300	2073300	441514	560101	482392
A0A1L1STC8	A0A1L1STC8;A0A1L1SU53;Q9Z0P5-2;Q9Z0P5	Twinfilin-2	Twf2	tr|A0A1L1STC8|A0A1L1STC8_MOUSE Twinfilin-2 (Fragment) OS=Mus musculus OX=10090 GN=Twf2 PE=1 SV=1;tr|A0A1L1SU53|A0A1L1SU53_MOUSE Twinfilin-2 (Fragment) OS=Mus musculus OX=10090 GN=Twf2 PE=1 SV=1;sp|Q9Z0P5-2|TWF2_MOUSE Isoform 2 of Twinfilin-2 OS=Mus musculu	4	1	1	1	8.2	8.2	8.2	23.658	2.0095	553875	605401	468901	558843	525747	504950	540031	491620	480085	548221	438801	597992	578268	529234	514150	590528	389280	371205	462820	478828	722820	776060	495740	377580	490230	590298	479290	587926	362830	590286	538190	783640	621634	271230	560101	482392
Q8BHE8	Q8BHE8	Uncharacterized protein C2orf47 homolog, mitochondrial	Q8BHE8	sp|Q8BHE8|MAIP1_MOUSE m-AAA protease-interacting protein 1, mitochondrial OS=Mus musculus OX=10090 GN=Maip1 PE=1 SV=1	1	2	2	2	8.2	8.2	8.2	32.985	2.7018	553875	3604100	2848700	4280300	2889700	2997700	540031	3093700	2057500	3758100	4103000	2225000	578268	2474600	514150	2794500	2897200	2441500	1865300	1437400	529816	1954300	3268700	2841200	2788100	1754700	479290	587926	454553	590286	2582900	2130400	621634	3097400	2347500	1824100
Q9JKN1	Q9JKN1	Zinc transporter 7	Slc30a7	sp|Q9JKN1|ZNT7_MOUSE Zinc transporter 7 OS=Mus musculus OX=10090 GN=Slc30a7 PE=1 SV=1	1	2	2	2	8.2	8.2	8.2	41.789	10.768	4384200	2928700	3986600	4023700	3544400	4573600	540031	4230900	4679800	3198200	3959500	597992	578268	4251200	4476300	590528	4949400	4592100	5612900	5082300	4961200	5024400	481980	1548300	4068100	4609800	3871700	587926	4415600	3767900	489093	4645400	621634	3974800	3529100	5177400
Q61160	Q61160	FAS-associated death domain protein	Fadd	sp|Q61160|FADD_MOUSE FAS-associated death domain protein OS=Mus musculus OX=10090 GN=Fadd PE=1 SV=1	1	1	1	1	8.3	8.3	8.3	22.96	1.6192	725910	605401	468901	558843	525747	504950	540031	491620	480085	548221	438801	597992	578268	529234	514150	590528	948290	371205	397794	740320	904880	786590	838790	833620	804390	964780	843060	776010	593210	805900	745680	642940	1089800	608300	560101	482392
O88958	O88958;D3Z0R5;A0A494B9X2;A0A494BB68;D3YWR1;Q9CRC9-2;Q9CRC9	Glucosamine-6-phosphate isomerase 1;Glucosamine-6-phosphate isomerase;Glucosamine-6-phosphate isomerase 2	Gnpda1;Gnpda2	sp|O88958|GNPI1_MOUSE Glucosamine-6-phosphate isomerase 1 OS=Mus musculus OX=10090 GN=Gnpda1 PE=1 SV=3;tr|D3Z0R5|D3Z0R5_MOUSE Glucosamine-6-phosphate deaminase (Fragment) OS=Mus musculus OX=10090 GN=Gnpda1 PE=1 SV=1;tr|A0A494B9X2|A0A494B9X2_MOUSE Glucosami	7	2	2	2	8.3	8.3	8.3	32.549	3.8523	1806200	605401	468901	558843	525747	504950	3861000	491620	480085	548221	1188000	2235200	578268	529234	2544300	590528	1334300	371205	397794	478828	529816	528159	481980	433397	485951	2938800	479290	2657000	454553	590286	489093	1847200	3716100	441514	3583900	482392
G3UZG5	G3UZG5;G3UZ63;G3X961;Q921I2	Kelch domain-containing protein 4	Klhdc4	tr|G3UZG5|G3UZG5_MOUSE Kelch domain-containing protein 4 OS=Mus musculus OX=10090 GN=Klhdc4 PE=1 SV=1;tr|G3UZ63|G3UZ63_MOUSE Kelch domain-containing protein 4 OS=Mus musculus OX=10090 GN=Klhdc4 PE=1 SV=1;tr|G3X961|G3X961_MOUSE Kelch domain-containing prote	4	3	3	3	8.3	8.3	8.3	58.569	5.3633	1643200	605401	468901	558843	525747	504950	2428700	491620	1205900	548221	1063300	1766700	1320400	529234	1944500	590528	1290200	1516900	1327800	478828	1348700	528159	481980	433397	485951	1760600	479290	1015600	454553	1396400	489093	469424	1452400	441514	1529400	1041000
Q3TDD9	Q3TDD9	Protein phosphatase 1 regulatory subunit 21	Ppp1r21	sp|Q3TDD9|PPR21_MOUSE Protein phosphatase 1 regulatory subunit 21 OS=Mus musculus OX=10090 GN=Ppp1r21 PE=1 SV=2	1	4	4	4	8.3	8.3	8.3	88.337	15.463	553875	1579000	1864900	2146600	1900900	504950	540031	491620	2167800	548221	438801	597992	1981000	1842000	514150	590528	1875400	1796700	2996200	2826200	3410500	3716900	2347200	433397	2306400	1811800	2189700	1472800	1642600	1696900	1909900	469424	621634	441514	560101	2247900
F7D651	F7D651;F6ZFP8;A0A0R4J069;Q9JLI6-2;Q9JLI6	Selenocysteine lyase	Scly	tr|F7D651|F7D651_MOUSE Selenocysteine lyase (Fragment) OS=Mus musculus OX=10090 GN=Scly PE=1 SV=1;tr|F6ZFP8|F6ZFP8_MOUSE Selenocysteine lyase (Fragment) OS=Mus musculus OX=10090 GN=Scly PE=1 SV=1;tr|A0A0R4J069|A0A0R4J069_MOUSE Selenocysteine lyase OS=Mus m	5	2	2	2	8.3	8.3	8.3	24.415	6.0613	553875	605401	1820100	558843	525747	1856100	540031	949340	1607300	1834500	1609400	597992	578268	529234	514150	590528	1510600	1580400	2290100	478828	529816	2305600	2365000	2359000	1621400	1755300	2213900	1852500	2712800	2345500	2969600	2603200	1443300	2463300	1764200	2207800
Q3TWW8	Q3TWW8	Serine/arginine-rich splicing factor 6	Srsf6	sp|Q3TWW8|SRSF6_MOUSE Serine/arginine-rich splicing factor 6 OS=Mus musculus OX=10090 GN=Srsf6 PE=1 SV=1	2	3	3	2	8.3	8.3	4.7	39.025	4.0717	4019300	4116600	53890000	5253800	3979200	504950	540031	5616100	480085	5825300	438801	5597700	5495400	5672400	4444900	590528	5613100	6921800	8179800	6790600	7151000	6516300	4259500	3570400	17699000	6608300	479290	587926	3569600	4692300	489093	6669500	621634	441514	560101	5157100
Q9CYV5	Q9CYV5;Q8C8G3;D3YUX0	Transmembrane protein 135	Tmem135	sp|Q9CYV5|TM135_MOUSE Transmembrane protein 135 OS=Mus musculus OX=10090 GN=Tmem135 PE=2 SV=1;tr|Q8C8G3|Q8C8G3_MOUSE Transmembrane protein 135 OS=Mus musculus OX=10090 GN=Tmem135 PE=1 SV=1;tr|D3YUX0|D3YUX0_MOUSE Transmembrane protein 135 (Fragment) OS=Mus	3	3	3	3	8.3	8.3	8.3	52.363	3.1671	1067000	1134000	686550	1054200	525747	504950	914890	862490	657100	818740	918130	809610	886880	769860	427110	961070	769500	1492600	939700	478828	529816	1088100	635580	454860	389980	964770	869700	891930	454553	690600	1276100	739870	516120	441514	797100	482392
A0A0N4SW50	A0A0N4SW50;Q91VX9	Transmembrane protein 168	Tmem168	tr|A0A0N4SW50|A0A0N4SW50_MOUSE Transmembrane protein 168 OS=Mus musculus OX=10090 GN=Tmem168 PE=1 SV=1;sp|Q91VX9|TM168_MOUSE Transmembrane protein 168 OS=Mus musculus OX=10090 GN=Tmem168 PE=1 SV=1	2	2	2	2	8.3	8.3	8.3	35.587	3.0042	1541600	1197100	1440000	558843	810540	1289300	1120700	1610600	1644700	760930	1068200	597992	738110	1633100	514150	590528	1167500	1341900	1431100	1272400	529816	1206300	1428600	433397	911290	590298	479290	587926	454553	590286	489093	918720	621634	999240	1192300	482392
Q04736	Q04736	Tyrosine-protein kinase Yes	Yes1	sp|Q04736|YES_MOUSE Tyrosine-protein kinase Yes OS=Mus musculus OX=10090 GN=Yes1 PE=1 SV=3	11	3	3	3	8.3	8.3	8.3	60.629	2.4692	553875	605401	1404800	558843	525747	504950	540031	491620	897830	548221	438801	597992	578268	529234	514150	590528	389375	371205	397794	478828	529816	841450	481980	433397	759640	590298	1168700	587926	454553	904860	741040	469424	621634	441514	560101	482392
B1AWT7	B1AWT7;F6SPK0;Q9JJZ4	Ubiquitin-conjugating enzyme E2 J1	Ube2j1	tr|B1AWT7|B1AWT7_MOUSE Ubiquitin-conjugating enzyme E2 J1 (Fragment) OS=Mus musculus OX=10090 GN=Ube2j1 PE=1 SV=1;tr|F6SPK0|F6SPK0_MOUSE Ubiquitin-conjugating enzyme E2 J1 (Fragment) OS=Mus musculus OX=10090 GN=Ube2j1 PE=1 SV=1;sp|Q9JJZ4|UB2J1_MOUSE Ubiqui	3	1	1	1	8.3	8.3	8.3	16.784	2.1165	553875	828430	468901	706590	525747	1135800	540031	491620	480085	1046500	438801	597992	691200	529234	514150	828680	644460	1184000	931160	861110	529816	935880	481980	433397	485951	746080	1012000	587926	1124200	860940	489093	905950	624460	989280	905290	1107800
E9PZ88	E9PZ88;F8WIE1;Q91W89;E9PYM7	Alpha-mannosidase;Alpha-mannosidase 2C1	Man2c1	tr|E9PZ88|E9PZ88_MOUSE Alpha-mannosidase OS=Mus musculus OX=10090 GN=Man2c1 PE=1 SV=1;tr|F8WIE1|F8WIE1_MOUSE Alpha-mannosidase OS=Mus musculus OX=10090 GN=Man2c1 PE=1 SV=1;sp|Q91W89|MA2C1_MOUSE Alpha-mannosidase 2C1 OS=Mus musculus OX=10090 GN=Man2c1 PE=1	9	5	5	5	8.4	8.4	8.4	104.68	10.597	553875	605401	468901	558843	525747	504950	540031	2609400	480085	548221	438801	597992	578268	529234	514150	590528	1600400	1621500	3151900	5322300	3117000	4424200	2753400	433397	2334300	590298	2124600	2384700	2578300	2708400	3522700	2712900	2509100	1872600	560101	482392
E0CXB9	E0CXB9;Q61301-2;Q61301-3;Q61301;Q8BS72	Catenin alpha-2	Ctnna2	tr|E0CXB9|E0CXB9_MOUSE Catenin alpha-2 OS=Mus musculus OX=10090 GN=Ctnna2 PE=1 SV=1;sp|Q61301-2|CTNA2_MOUSE Isoform 2 of Catenin alpha-2 OS=Mus musculus OX=10090 GN=Ctnna2;sp|Q61301-3|CTNA2_MOUSE Isoform 3 of Catenin alpha-2 OS=Mus musculus OX=10090 GN=Ctn	5	6	2	2	8.4	3	3	106.73	20.861	8106400	605401	9557800	10374000	525747	9932500	10771000	491620	480085	548221	9910200	10608000	13082000	529234	514150	590528	4985000	9133600	10576000	11333000	14700000	13140000	9607500	10359000	10547000	10950000	13846000	11988000	12433000	14275000	12189000	12268000	11695000	7840600	8358300	9426100
A0A1B0GR08	A0A1B0GR08;Q921G8	Gamma-tubulin complex component 2	Tubgcp2	tr|A0A1B0GR08|A0A1B0GR08_MOUSE Gamma-tubulin complex component (Fragment) OS=Mus musculus OX=10090 GN=Tubgcp2 PE=1 SV=1;sp|Q921G8|GCP2_MOUSE Gamma-tubulin complex component 2 OS=Mus musculus OX=10090 GN=Tubgcp2 PE=1 SV=2	4	6	6	6	8.4	8.4	8.4	102.74	4.263	553875	605401	1544900	1572800	1323300	1042900	540031	1048800	480085	548221	1327000	597992	1205300	529234	1692700	590528	1492600	1043400	1624300	478828	2358600	1361700	906100	1649200	1198900	590298	979300	587926	981100	590286	1310700	469424	621634	967920	560101	1321000
D3Z1H8	D3Z1H8;D3Z1H9;Q9JL62	Glycolipid transfer protein	Gltp	tr|D3Z1H8|D3Z1H8_MOUSE Glycolipid transfer protein OS=Mus musculus OX=10090 GN=Gltp PE=1 SV=1;tr|D3Z1H9|D3Z1H9_MOUSE Glycolipid transfer protein OS=Mus musculus OX=10090 GN=Gltp PE=1 SV=1;sp|Q9JL62|GLTP_MOUSE Glycolipid transfer protein OS=Mus musculus OX=	3	1	1	1	8.4	8.4	8.4	20.275	2.8912	553875	605401	1225600	558843	525747	504950	540031	491620	480085	1479200	438801	597992	578268	529234	514150	590528	389375	371205	1533400	1391500	1298000	528159	1083500	1426700	962540	1251800	1533800	1690600	454553	942010	489093	469424	1235200	441514	683930	482392
D3YTP0	D3YTP0;A0A0R4J1G9;E9QN92;Q8CI59;Q8CI59-2	Metalloreductase STEAP3	Steap3	tr|D3YTP0|D3YTP0_MOUSE Metalloreductase STEAP3 (Fragment) OS=Mus musculus OX=10090 GN=Steap3 PE=1 SV=8;tr|A0A0R4J1G9|A0A0R4J1G9_MOUSE Metalloreductase STEAP3 OS=Mus musculus OX=10090 GN=Steap3 PE=1 SV=1;tr|E9QN92|E9QN92_MOUSE Metalloreductase STEAP3 OS=Mus	5	3	3	3	8.4	8.4	8.4	46.878	1.596	553875	1017400	1293700	558843	525747	504950	540031	491620	1562700	548221	438801	597992	578268	529234	514150	1597900	1640400	2274500	1188800	1135300	2085000	1533800	1915100	2117800	2682500	1611200	2534600	1429200	1605700	1877100	1665100	1897700	1790500	1237400	560101	482392
G5E829	G5E829;A0A1W2P7C7	Plasma membrane calcium-transporting ATPase 1	Atp2b1	sp|G5E829|AT2B1_MOUSE Plasma membrane calcium-transporting ATPase 1 OS=Mus musculus OX=10090 GN=Atp2b1 PE=1 SV=1;tr|A0A1W2P7C7|A0A1W2P7C7_MOUSE Plasma membrane calcium ATPase isoform 1 (Fragment) OS=Mus musculus OX=10090 GN=Atp2b1 PE=1 SV=1	10	6	6	3	8.4	8.4	4.2	134.75	12.891	2107000	3635600	4024800	3065400	3373500	5206500	540031	3176000	3416900	3195000	2464900	2841100	2561900	529234	3745900	3224600	389375	2588800	3541100	7097300	3534000	4406100	6362500	5453900	4922700	4275500	5417200	587926	3995900	2246300	6441300	2498100	4079000	2289700	2607200	4390300
Q8BGY7	Q8BGY7	Protein FAM210A	Fam210a	sp|Q8BGY7|F210A_MOUSE Protein FAM210A OS=Mus musculus OX=10090 GN=Fam210a PE=1 SV=1	1	2	2	2	8.4	8.4	8.4	31.599	1.8167	553875	774690	468901	558843	525747	504950	540031	491620	461450	761780	900580	597992	578268	529234	514150	590528	666930	536180	397794	478828	529816	528159	481980	433397	485951	590298	479290	587926	454553	590286	741030	469424	621634	441514	560101	482392
Q99J94	Q99J94	Solute carrier organic anion transporter family member 1A6	Slco1a6	sp|Q99J94|SO1A6_MOUSE Solute carrier organic anion transporter family member 1A6 OS=Mus musculus OX=10090 GN=Slco1a6 PE=1 SV=1	2	4	1	1	8.4	1.5	1.5	74.144	11.562	553875	4117900	9164100	3442600	3148000	8601800	540031	2156000	480085	2315200	438801	597992	578268	529234	514150	590528	2060900	2935600	8641700	11026000	11713000	19556000	11024000	13525000	11938000	10517000	14265000	10992000	9998000	11003000	14274000	11859000	13932000	5665300	6609600	5508100
Q8BMS4	Q8BMS4	Ubiquinone biosynthesis O-methyltransferase, mitochondrial	Coq3	sp|Q8BMS4|COQ3_MOUSE Ubiquinone biosynthesis O-methyltransferase, mitochondrial OS=Mus musculus OX=10090 GN=Coq3 PE=1 SV=1	1	2	2	2	8.4	8.4	8.4	40.956	3.0018	553875	605401	3471100	2848800	525747	504950	540031	3889200	480085	2847500	3509600	2615500	578268	529234	514150	590528	389375	2443900	397794	478828	529816	5168600	3926300	5029600	2772200	590298	2798500	587926	454553	2324900	4509500	3902500	621634	441514	560101	482392
F6TEU8	F6TEU8;Q9WUR9	Adenylate kinase 4, mitochondrial	Ak4	tr|F6TEU8|F6TEU8_MOUSE Nucleoside-diphosphate kinase (Fragment) OS=Mus musculus OX=10090 GN=Ak4 PE=1 SV=1;sp|Q9WUR9|KAD4_MOUSE Adenylate kinase 4, mitochondrial OS=Mus musculus OX=10090 GN=Ak4 PE=1 SV=1	2	1	1	1	8.5	8.5	8.5	16.249	2.1376	1210600	605401	2118800	558843	1500700	1576200	540031	491620	1182400	1300100	1991200	597992	578268	1401300	514150	590528	1636200	1294200	1110400	478828	529816	1685800	2294600	1739900	1355800	590298	479290	587926	454553	590286	489093	1229600	1192600	441514	560101	482392
A0A286YCB8	A0A286YCB8;Q5SVJ1;Q5SVI1;A0A2I3BQP6;Q68EG2;A0A0G2JGS4;E9Q1T1;Q5SVI2;Q5SVI0;Q5SVI3;A0A286YDL6;E9Q1W0;F8WIS9;E9Q1V9;Q5SVI9;Q8CCM0;Q5SVJ0;Q6PHZ2-5;Q6PHZ2;Q923T9-3;Q923T9-2;Q6PHZ2-4;Q923T9;P28652;Q6PHZ2-2;P11798	Calcium/calmodulin-dependent protein kinase type II subunit delta;Calcium/calmodulin-dependent protein kinase type II subunit gamma;Calcium/calmodulin-dependent protein kinase type II subunit beta;Calcium/calmodulin-dependent protein kinase type II subunit alpha	Camk2b;Camk2d;Camk2a;Camk2g	tr|A0A286YCB8|A0A286YCB8_MOUSE Calcium/calmodulin-dependent protein kinase type II subunit gamma (Fragment) OS=Mus musculus OX=10090 GN=Camk2g PE=1 SV=1;tr|Q5SVJ1|Q5SVJ1_MOUSE Calcium/calmodulin-dependent protein kinase OS=Mus musculus OX=10090 GN=Camk2b P	26	1	1	1	8.5	8.5	8.5	24.774	2.4436	553875	605401	468901	558843	525747	504950	540031	491620	480085	548221	438801	597992	578268	529234	514150	590528	389375	371205	1644500	2033800	529816	528159	481980	433397	485951	590298	479290	587926	454553	590286	489093	2486900	621634	441514	560101	1275800
E9PUM5	E9PUM5;E9Q8B5;E9Q8B6	Complement factor H-related 4	Cfhr4	tr|E9PUM5|E9PUM5_MOUSE Predicted gene 4788 OS=Mus musculus OX=10090 GN=Gm4788 PE=1 SV=1;tr|E9Q8B5|E9Q8B5_MOUSE Predicted gene 4788 OS=Mus musculus OX=10090 GN=Gm4788 PE=1 SV=1;tr|E9Q8B6|E9Q8B6_MOUSE Predicted gene 4788 OS=Mus musculus OX=10090 GN=Gm4788 PE	3	4	4	4	8.5	8.5	8.5	91.444	3.5343	553875	605401	1604400	2098400	1390900	2005800	540031	1441000	1521500	548221	438801	1768200	578268	529234	514150	1626200	1656700	2224100	1490100	478828	529816	528159	481980	433397	485951	590298	479290	587926	454553	590286	489093	469424	621634	441514	560101	482392
Q9JL56	Q9JL56;A0A140LJJ4;A0A140LJK8	Glycerophosphodiester phosphodiesterase 1	Gde1	sp|Q9JL56|GDE1_MOUSE Glycerophosphodiester phosphodiesterase 1 OS=Mus musculus OX=10090 GN=Gde1 PE=1 SV=1;tr|A0A140LJJ4|A0A140LJJ4_MOUSE Glycerophosphodiester phosphodiesterase 1 (Fragment) OS=Mus musculus OX=10090 GN=Gde1 PE=1 SV=1;tr|A0A140LJK8|A0A140LJK	4	3	3	3	8.5	8.5	8.5	37.629	2.6981	553875	605401	2351400	2150100	525747	3981100	540031	491620	3248600	548221	438801	597992	578268	529234	514150	590528	389375	371205	397794	478828	529816	528159	481980	433397	485951	590298	479290	587926	454553	590286	489093	469424	621634	441514	560101	482392
Q8BJ48	Q8BJ48;D3Z6C9	N-acetylglucosamine-1-phosphodiester alpha-N-acetylglucosaminidase	Nagpa	sp|Q8BJ48|NAGPA_MOUSE N-acetylglucosamine-1-phosphodiester alpha-N-acetylglucosaminidase OS=Mus musculus OX=10090 GN=Nagpa PE=1 SV=2;tr|D3Z6C9|D3Z6C9_MOUSE N-acetylglucosamine-1-phosphodiester alpha-N-acetylglucosaminidase OS=Mus musculus OX=10090 GN=Nagpa	2	3	3	3	8.5	8.5	8.5	56.043	36.885	4153900	3392700	4085500	4192500	5103600	4026400	5261000	2694200	3920900	3694000	438801	3353700	3512300	529234	4688200	590528	3933500	4112400	3825500	478828	529816	3733700	4477000	5013800	4382300	5754000	4418300	4917300	4057800	5466500	489093	3152100	5973500	3288900	4452900	3714000
A0A494BBQ4	A0A494BBQ4;Q2TBE6	Phosphatidylinositol 4-kinase type 2-alpha	Pi4k2a	tr|A0A494BBQ4|A0A494BBQ4_MOUSE Phosphatidylinositol 4-kinase type 2 OS=Mus musculus OX=10090 GN=Pi4k2a PE=1 SV=1;sp|Q2TBE6|P4K2A_MOUSE Phosphatidylinositol 4-kinase type 2-alpha OS=Mus musculus OX=10090 GN=Pi4k2a PE=1 SV=1	2	3	3	3	8.5	8.5	8.5	43.074	18.688	2856500	2627400	2952300	4147600	3871500	3507600	2355200	3630600	3932200	4853100	4702600	2345300	3363700	3930700	1822300	3096300	3450400	3093300	2769300	3239900	3275200	2678200	1948600	2690400	5299400	2911400	4351000	3182200	3619400	3960600	3070800	3348900	2216700	3076600	3640200	4329400
Q8VD00	Q8VD00	Transmembrane protein 97	Tmem97	sp|Q8VD00|SGMR2_MOUSE Sigma intracellular receptor 2 OS=Mus musculus OX=10090 GN=Tmem97 PE=1 SV=1	1	1	1	1	8.5	8.5	8.5	20.811	4.9842	6811600	5980300	4947500	6803500	5644800	5456200	540031	491620	5575800	6457600	7931800	4816800	7789500	4848100	5401500	4605800	5226500	4992000	7781200	5825700	529816	5898300	481980	6566000	3397300	7932000	7500500	11328000	8844200	7918800	5062100	5135000	3682900	441514	5849600	7306600
Q64737	Q64737;A0A338P6X4;D6RCG1;Q64737-2	Trifunctional purine biosynthetic protein adenosine-3;Phosphoribosylamine--glycine ligase;Phosphoribosylformylglycinamidine cyclo-ligase;Phosphoribosylglycinamide formyltransferase	Gart	sp|Q64737|PUR2_MOUSE Trifunctional purine biosynthetic protein adenosine-3 OS=Mus musculus OX=10090 GN=Gart PE=1 SV=3;tr|A0A338P6X4|A0A338P6X4_MOUSE Trifunctional purine biosynthetic protein adenosine-3 (Fragment) OS=Mus musculus OX=10090 GN=Gart PE=1 SV=1	5	4	4	4	8.5	8.5	8.5	107.5	21.387	553875	1362600	2387600	558843	1110700	1460700	540031	1560800	1713100	548221	1330800	1004400	1119900	1149900	1004300	1361400	1497200	1464200	1571400	987120	1651000	1284800	1191200	1653100	1827400	1512900	1922500	1507700	1397100	1335100	1785600	1317300	1393300	1392800	1833100	1331800
A0A0M3HEP8	A0A0M3HEP8;Q6TEK5	Vitamin K epoxide reductase complex subunit 1-like protein 1	Vkorc1l1	tr|A0A0M3HEP8|A0A0M3HEP8_MOUSE Vitamin-K-epoxide reductase (warfarin-sensitive) OS=Mus musculus OX=10090 GN=Vkorc1l1 PE=1 SV=1;sp|Q6TEK5|VKORL_MOUSE Vitamin K epoxide reductase complex subunit 1-like protein 1 OS=Mus musculus OX=10090 GN=Vkorc1l1 PE=1 SV=1	2	1	1	1	8.5	8.5	8.5	14.663	2.2467	4357300	5192300	3643500	4878500	4670800	5308800	4107300	4815800	4311300	5419200	4306100	4874200	5262900	4187400	3421400	4765900	4567600	6016300	4265100	3295000	4420000	4463800	4246900	3964800	4160600	4938000	5105000	6708800	5229600	3663100	4115800	469424	3717900	5503300	4097900	4600600
P70387	P70387;Q5SZ87	Hereditary hemochromatosis protein homolog	Hfe	sp|P70387|HFE_MOUSE Hereditary hemochromatosis protein homolog OS=Mus musculus OX=10090 GN=Hfe PE=1 SV=2;tr|Q5SZ87|Q5SZ87_MOUSE Hereditary hemochromatosis protein homolog OS=Mus musculus OX=10090 GN=Hfe PE=1 SV=1	2	2	2	2	8.6	8.6	8.6	40.534	11.274	553875	605401	468901	558843	525747	504950	540031	2513300	480085	548221	438801	597992	578268	529234	514150	590528	2181400	2322500	1705800	2010700	529816	1786400	1005000	3344300	3123600	590298	479290	3630300	2658400	590286	2848700	469424	2882400	3265200	560101	3455500
Q9WU19	Q9WU19	Hydroxyacid oxidase 1	Hao1	sp|Q9WU19|HAOX1_MOUSE Hydroxyacid oxidase 1 OS=Mus musculus OX=10090 GN=Hao1 PE=1 SV=1	1	2	2	2	8.6	8.6	8.6	41.001	4.473	1338400	1082100	1000900	938900	1208000	504950	1703600	1101600	977130	548221	1980400	2563600	1006900	1547100	1549500	1300500	1393500	1738400	1167300	492030	529816	528159	1105400	679540	916080	590298	781500	1108300	652810	590286	835410	469424	1014800	769840	560101	613810
Q9CPU2	Q9CPU2	NADH dehydrogenase [ubiquinone] 1 beta subcomplex subunit 2, mitochondrial	Ndufb2	sp|Q9CPU2|NDUB2_MOUSE NADH dehydrogenase [ubiquinone] 1 beta subcomplex subunit 2, mitochondrial OS=Mus musculus OX=10090 GN=Ndufb2 PE=1 SV=1	1	1	1	1	8.6	8.6	8.6	11.967	1.783	24170000	3107200	12721000	12807000	12021000	11248000	23748000	491620	10449000	14312000	13999000	21682000	10827000	9379500	13990000	12066000	10206000	11741000	6902200	5854300	529816	5401200	11834000	13446000	485951	590298	7142200	12095000	6314000	11706000	10238000	9791200	18862000	10408000	13541000	7438800
Q9CR24	Q9CR24	Nucleoside diphosphate-linked moiety X motif 8, mitochondrial	Nudt8	sp|Q9CR24|NUDT8_MOUSE Nucleoside diphosphate-linked moiety X motif 8 OS=Mus musculus OX=10090 GN=Nudt8 PE=1 SV=1	1	1	1	1	8.6	8.6	8.6	23.252	9.1251	553875	605401	816050	558843	525747	504950	1075100	534380	852190	548221	438801	1076800	578268	658750	514150	590528	389375	752490	397794	478828	529816	528159	702890	855210	485951	590298	479290	587926	454553	590286	489093	469424	621634	441514	560101	482392
Q8CJF9	Q8CJF9	Protein argonaute-3	Ago3	sp|Q8CJF9|AGO3_MOUSE Protein argonaute-3 OS=Mus musculus OX=10090 GN=Ago3 PE=2 SV=2	1	5	1	1	8.6	2.2	2.2	97.276	13.658	553875	605401	468901	558843	525747	504950	540031	491620	480085	548221	438801	597992	578268	529234	514150	590528	389375	371205	397794	478828	306850	528159	481980	433397	485951	590298	479290	587926	454553	590286	489093	469424	621634	441514	560101	482392
Q80X95	Q80X95;Q6NTA4	Ras-related GTP-binding protein A;Ras-related GTP-binding protein B	Rraga;Rragb	sp|Q80X95|RRAGA_MOUSE Ras-related GTP-binding protein A OS=Mus musculus OX=10090 GN=Rraga PE=1 SV=1;sp|Q6NTA4|RRAGB_MOUSE Ras-related GTP-binding protein B OS=Mus musculus OX=10090 GN=Rragb PE=1 SV=1	2	2	2	2	8.6	8.6	8.6	36.566	2.6783	553875	605401	468901	908500	793390	474270	470410	491620	502660	548221	438801	582370	612220	541700	514150	539440	389375	521060	397794	478828	529816	528159	481980	433397	485951	590298	479290	587926	454553	590286	489093	469424	621634	441514	560101	482392
A0A0U1RP62	A0A0U1RP62;Q9BCZ4	Selenoprotein S	Vimp	tr|A0A0U1RP62|A0A0U1RP62_MOUSE Selenoprotein S OS=Mus musculus OX=10090 GN=Selenos PE=1 SV=1;sp|Q9BCZ4|SELS_MOUSE Selenoprotein S OS=Mus musculus OX=10090 GN=Selenos PE=1 SV=3	2	1	1	1	8.6	8.6	8.6	21.188	11.293	3268600	605401	468901	558843	4185200	4783000	3929200	491620	480085	548221	438801	5507100	578268	529234	514150	590528	2816300	3078900	3917000	3684100	4039900	4797000	481980	433397	485951	590298	479290	3495000	3074400	590286	489093	469424	621634	441514	2679900	482392
Q6GV12	Q6GV12	3-ketodihydrosphingosine reductase	Kdsr	sp|Q6GV12|KDSR_MOUSE 3-ketodihydrosphingosine reductase OS=Mus musculus OX=10090 GN=Kdsr PE=1 SV=1	1	2	2	2	8.7	8.7	8.7	35.955	30.132	2911100	3591900	2030400	2165800	2383900	3185400	2537800	2626200	1878100	2074600	2048000	1454400	2911700	2252700	2924900	3086400	2561600	2320600	1742500	1362100	1213000	1462300	1340200	1991700	1994900	2808800	1933400	3288500	3010500	2035200	2124300	1832300	1851700	2137700	1638100	2228200
Q3UUI3	Q3UUI3	Acyl-coenzyme A thioesterase THEM4	Them4	sp|Q3UUI3|THEM4_MOUSE Acyl-coenzyme A thioesterase THEM4 OS=Mus musculus OX=10090 GN=Them4 PE=1 SV=1	1	2	2	2	8.7	8.7	8.7	26.031	2.1816	1245900	605401	1174000	1520900	1648300	1625500	1809700	1805600	1683700	548221	2045700	1224500	1382900	1741300	1226500	1256300	1801300	1906600	1209500	478828	1452400	1564300	1878400	1650200	1710400	2192600	1920900	587926	454553	590286	1117300	1882800	621634	441514	560101	482392
P07361	P07361	Alpha-1-acid glycoprotein 2	Orm2	sp|P07361|A1AG2_MOUSE Alpha-1-acid glycoprotein 2 OS=Mus musculus OX=10090 GN=Orm2 PE=1 SV=1	1	2	1	1	8.7	4.3	4.3	23.843	1.7301	553875	605401	468901	774010	854370	504950	540031	491620	480085	548221	438801	597992	578268	529234	514150	590528	389375	371205	1287000	2601100	3374500	831230	1391500	968700	485951	742190	479290	612720	454553	590286	489093	469424	621634	441514	560101	482392
Q9CR35	Q9CR35	Chymotrypsinogen B;Chymotrypsin B chain A;Chymotrypsin B chain B;Chymotrypsin B chain C	Ctrb1	sp|Q9CR35|CTRB1_MOUSE Chymotrypsinogen B OS=Mus musculus OX=10090 GN=Ctrb1 PE=1 SV=1	1	1	1	1	8.7	8.7	8.7	27.822	22.445	553875	605401	468901	2044900	525747	1415600	540031	491620	1393800	548221	438801	597992	578268	1749000	514150	2622800	389375	371205	4083100	478828	529816	1252000	481980	433397	485951	590298	479290	3418400	454553	590286	489093	469424	621634	441514	560101	482392
A0A0J9YKD4	A0A0J9YKD4;P07310	Creatine kinase M-type	Ckm	tr|A0A0J9YKD4|A0A0J9YKD4_MOUSE Creatine kinase OS=Mus musculus OX=10090 GN=Ckm PE=1 SV=1;sp|P07310|KCRM_MOUSE Creatine kinase M-type OS=Mus musculus OX=10090 GN=Ckm PE=1 SV=1	2	2	2	2	8.7	8.7	8.7	35.108	2.6974	553875	605401	468901	558843	525747	504950	540031	491620	480085	548221	438801	597992	578268	529234	514150	590528	389375	371205	397794	478828	529816	528159	6264800	433397	485951	590298	479290	587926	454553	590286	489093	469424	621634	441514	560101	482392
A2A6J4	A2A6J4;A2A6J7;P19973-2;P19973;A0A1B0GRF5	Lymphocyte-specific protein 1	Lsp1	tr|A2A6J4|A2A6J4_MOUSE Lymphocyte-specific protein 1 OS=Mus musculus OX=10090 GN=Lsp1 PE=1 SV=1;tr|A2A6J7|A2A6J7_MOUSE Lymphocyte-specific protein 1 OS=Mus musculus OX=10090 GN=Lsp1 PE=1 SV=1;sp|P19973-2|LSP1_MOUSE Isoform 2 of Lymphocyte-specific protein	5	2	2	2	8.7	8.7	8.7	35.763	2.4585	553875	605401	468901	558843	525747	504950	540031	491620	480085	548221	438801	597992	578268	529234	514150	590528	389375	371205	1339900	4134900	3792000	2514900	2055900	2849900	485951	1973600	1800200	587926	454553	1634500	1124000	469424	1782000	441514	560101	482392
Q6P6M5	Q6P6M5;Q6P6M5-2	Peroxisomal membrane protein 11C	Pex11g	sp|Q6P6M5|PX11C_MOUSE Peroxisomal membrane protein 11C OS=Mus musculus OX=10090 GN=Pex11g PE=1 SV=2;sp|Q6P6M5-2|PX11C_MOUSE Isoform 2 of Peroxisomal membrane protein 11C OS=Mus musculus OX=10090 GN=Pex11g	2	2	2	2	8.7	8.7	8.7	27.151	1.811	722160	583190	468901	663910	730900	504950	566470	434460	431020	515520	615500	477580	578268	508970	514150	590528	538680	661070	842290	551020	529816	528159	481980	433397	407010	522080	479290	587926	472750	590286	490710	469424	621634	597470	498560	493680
F6RV17	F6RV17;Q9CWU3;Q6P1F6;Q925E7	Serine/threonine-protein phosphatase 2A 55 kDa regulatory subunit B;Serine/threonine-protein phosphatase 2A 55 kDa regulatory subunit B alpha isoform;Serine/threonine-protein phosphatase 2A 55 kDa regulatory subunit B delta isoform	Ppp2r2d;Ppp2r2a	tr|F6RV17|F6RV17_MOUSE Serine/threonine-protein phosphatase 2A 55 kDa regulatory subunit B OS=Mus musculus OX=10090 GN=Ppp2r2d PE=1 SV=2;tr|Q9CWU3|Q9CWU3_MOUSE Serine/threonine-protein phosphatase 2A 55 kDa regulatory subunit B OS=Mus musculus OX=10090 GN=	4	2	2	1	8.7	8.7	3.8	33.38	17.659	1779600	1411500	1788100	558843	1600100	1447900	1442200	1919600	1862400	1588200	2044200	1646400	2070100	2251400	1310700	1682500	2232800	1570200	1818500	1854300	1912000	2007000	2269900	1793000	2001400	590298	1900600	1700600	1921100	1415100	2176200	1685400	1311200	1555500	1738000	1924700
A0A087WRM8	A0A087WRM8;A0A087WSS1;G3X9J4;E9QM90;Q148V7-2;Q148V7	LisH domain and HEAT repeat-containing protein KIAA1468	2310035C23Rik;Kiaa1468	tr|A0A087WRM8|A0A087WRM8_MOUSE RAB11-binding protein RELCH OS=Mus musculus OX=10090 GN=Relch PE=1 SV=1;tr|A0A087WSS1|A0A087WSS1_MOUSE RAB11-binding protein RELCH OS=Mus musculus OX=10090 GN=Relch PE=1 SV=1;tr|G3X9J4|G3X9J4_MOUSE RAB11-binding protein RELCH	6	2	2	2	8.8	8.8	8.8	37.543	2.5524	553875	605401	468901	558843	525747	679160	540031	491620	480085	548221	853570	884860	578268	529234	514150	590528	389375	371205	397794	478828	529816	528159	481980	433397	485951	590298	479290	830600	653160	590286	875700	469424	621634	441514	560101	756820
P22437	P22437	Prostaglandin G/H synthase 1	Ptgs1	sp|P22437|PGH1_MOUSE Prostaglandin G/H synthase 1 OS=Mus musculus OX=10090 GN=Ptgs1 PE=1 SV=1	2	4	4	4	8.8	8.8	8.8	69.042	19.642	1390600	1684300	3051600	3201600	3075300	2603400	1541500	2607100	2670800	2076200	2307200	1812400	2286100	2470300	2138700	1792100	2965500	2539100	5156500	6010800	4422700	3286100	3941700	3017300	5802700	3232000	4568900	3166400	4194000	3488300	3795400	4479900	3838400	3301600	3108400	3606400
A0A0R4J0D1	A0A0R4J0D1;Q8R3Q0	Store-operated calcium entry-associated regulatory factor	Saraf	tr|A0A0R4J0D1|A0A0R4J0D1_MOUSE Store-operated calcium entry-associated regulatory factor OS=Mus musculus OX=10090 GN=Saraf PE=1 SV=1;sp|Q8R3Q0|SARAF_MOUSE Store-operated calcium entry-associated regulatory factor OS=Mus musculus OX=10090 GN=Saraf PE=1 SV=2	2	2	2	2	8.8	8.8	8.8	38.705	2.7367	553875	605401	468901	558843	525747	504950	540031	491620	480085	548221	438801	597992	578268	529234	514150	590528	389375	371205	397794	478828	529816	528159	481980	1056700	1490300	1828500	1417200	2068900	1402800	1966200	1171500	469424	621634	2321700	560101	482392
Q8BGR9	Q8BGR9;Q8BGR9-2	Ubiquitin-like domain-containing CTD phosphatase 1	Ublcp1	sp|Q8BGR9|UBCP1_MOUSE Ubiquitin-like domain-containing CTD phosphatase 1 OS=Mus musculus OX=10090 GN=Ublcp1 PE=1 SV=1;sp|Q8BGR9-2|UBCP1_MOUSE Isoform 2 of Ubiquitin-like domain-containing CTD phosphatase 1 OS=Mus musculus OX=10090 GN=Ublcp1	2	2	2	2	8.8	8.8	8.8	36.836	4.7296	678280	605401	1247100	558843	906370	504950	1217300	1901100	1150100	1061900	438801	1072700	1392400	529234	514150	590528	901070	1014900	1294100	1736500	2152100	1975400	2327000	1424900	1330600	590298	1511400	587926	1369500	1035600	489093	1123300	621634	1374800	1153200	1013700
Q91YT7	Q91YT7;A2AWN8;P59326	YTH domain-containing family protein 2;YTH domain-containing family protein 1	Ythdf2;Ythdf1	sp|Q91YT7|YTHD2_MOUSE YTH domain-containing family protein 2 OS=Mus musculus OX=10090 GN=Ythdf2 PE=1 SV=1;tr|A2AWN8|A2AWN8_MOUSE YTH domain-containing family protein 1 OS=Mus musculus OX=10090 GN=Ythdf1 PE=1 SV=1;sp|P59326|YTHD1_MOUSE YTH domain-containing	3	5	2	2	8.8	4.5	4.5	62.279	6.3719	553875	4678000	468901	558843	525747	3818300	4127100	491620	4836000	5941700	4169500	597992	578268	6470000	514150	6319700	6490500	4855600	5547800	7350700	7059000	528159	481980	433397	6571900	4182500	4645400	3168300	3813500	5066100	4676300	6165600	6816200	441514	4643800	6695000
Q61268	Q61268	Apolipoprotein C-IV	Apoc4	sp|Q61268|APOC4_MOUSE Apolipoprotein C-IV OS=Mus musculus OX=10090 GN=Apoc4 PE=1 SV=1	1	1	1	1	8.9	8.9	8.9	14.288	2.4514	1581000	605401	468901	558843	525747	2428000	3318000	2801400	480085	548221	438801	7471900	578268	1553900	5662300	590528	389375	371205	397794	478828	529816	528159	481980	3027200	485951	590298	479290	3030500	454553	590286	3059800	469424	621634	2644200	560101	482392
Q99PE8	Q99PE8	ATP-binding cassette sub-family G member 5	Abcg5	sp|Q99PE8|ABCG5_MOUSE ATP-binding cassette sub-family G member 5 OS=Mus musculus OX=10090 GN=Abcg5 PE=1 SV=1	2	5	5	5	8.9	8.9	8.9	73.244	6.2101	553875	605401	468901	558843	525747	504950	540031	2137400	480085	548221	438801	597992	578268	529234	514150	590528	2883500	371205	3530800	478828	3985100	3598000	3869200	3307500	5233900	3390500	7150400	3296800	6620000	3583100	3499600	6116600	3094300	3312900	5387500	4256100
Q9CQ10	Q9CQ10	Charged multivesicular body protein 3	Chmp3	sp|Q9CQ10|CHMP3_MOUSE Charged multivesicular body protein 3 OS=Mus musculus OX=10090 GN=Chmp3 PE=1 SV=3	1	2	2	2	8.9	8.9	8.9	25.219	3.2098	2461200	1575000	1622600	1739300	1944100	1434200	2392200	1936400	1627600	1545700	1780500	2254800	1865000	2426800	2421300	1926300	2078400	1751700	1630300	1854900	1813700	1610300	1634800	1769600	1314100	2129700	1512400	1841900	1742400	1785600	1285900	1864600	2176200	1787500	1514900	1405500
Q9D273-2	Q9D273-2;Q9D273;D3Z1G7	Cob(I)yrinic acid a,c-diamide adenosyltransferase, mitochondrial	Mmab	sp|Q9D273-2|MMAB_MOUSE Isoform 2 of Corrinoid adenosyltransferase OS=Mus musculus OX=10090 GN=Mmab;sp|Q9D273|MMAB_MOUSE Corrinoid adenosyltransferase OS=Mus musculus OX=10090 GN=Mmab PE=1 SV=1;tr|D3Z1G7|D3Z1G7_MOUSE Corrinoid adenosyltransferase OS=Mus mus	3	2	2	2	8.9	8.9	8.9	28.232	1.8242	553875	605401	1111400	558843	525747	504950	540031	491620	480085	548221	438801	597992	578268	529234	514150	590528	389375	371205	397794	478828	529816	528159	1648100	433397	485951	590298	479290	587926	454553	590286	489093	469424	621634	441514	560101	482392
Q3U487	Q3U487	E3 ubiquitin-protein ligase HECTD3	Hectd3	sp|Q3U487|HECD3_MOUSE E3 ubiquitin-protein ligase HECTD3 OS=Mus musculus OX=10090 GN=Hectd3 PE=1 SV=2	2	6	6	6	8.9	8.9	8.9	97.346	8.0576	553875	605401	468901	2108000	525747	504950	540031	491620	480085	548221	2911500	597992	578268	2959500	514150	2630700	3410100	2959900	2508600	3227600	3507800	2999800	481980	433397	3012000	590298	2693600	587926	2926900	590286	3012400	3024400	621634	441514	560101	2472500
D3Z7K5	D3Z7K5;Q80ZE4	Membrane progestin receptor alpha	Paqr7	tr|D3Z7K5|D3Z7K5_MOUSE Membrane progestin receptor alpha (Fragment) OS=Mus musculus OX=10090 GN=Paqr7 PE=1 SV=8;sp|Q80ZE4|PAQR7_MOUSE Membrane progestin receptor alpha OS=Mus musculus OX=10090 GN=Paqr7 PE=2 SV=2	2	1	1	1	8.9	8.9	8.9	26.992	3.377	3497400	3565400	468901	558843	525747	2179700	2502000	2895600	2422800	1838600	3177800	3101500	3577800	529234	3311700	590528	2122500	2588900	1155000	478828	529816	528159	481980	1751300	485951	590298	479290	1657800	2053400	590286	1430200	469424	621634	1532300	560101	1977300
Q99K48	Q99K48	Non-POU domain-containing octamer-binding protein	Nono	sp|Q99K48|NONO_MOUSE Non-POU domain-containing octamer-binding protein OS=Mus musculus OX=10090 GN=Nono PE=1 SV=3	1	4	3	3	8.9	7.2	7.2	54.54	10.489	3043600	605401	5859200	5960900	3978000	4596100	2686300	3835000	6279500	4959300	7682500	3386600	3854800	4201700	514150	3962000	4363200	5790900	7553500	7279900	6620700	6730000	5991600	4574700	4518900	4621400	2353700	4904200	5865500	3525300	5563100	5379200	3284700	6579600	5422100	3511400
D3YYK7	D3YYK7;Q9DCT4;Q9CY21	Probable 18S rRNA (guanine-N(7))-methyltransferase	Wbscr22	tr|D3YYK7|D3YYK7_MOUSE Probable 18S rRNA (guanine-N(7))-methyltransferase OS=Mus musculus OX=10090 GN=Bud23 PE=1 SV=1;tr|Q9DCT4|Q9DCT4_MOUSE Probable 18S rRNA (guanine-N(7))-methyltransferase OS=Mus musculus OX=10090 GN=Bud23 PE=1 SV=1;sp|Q9CY21|BUD23_MOUS	3	1	1	1	8.9	8.9	8.9	27.773	1.8052	553875	605401	468901	558843	525747	504950	1053800	491620	480085	548221	438801	597992	578268	529234	514150	590528	389375	371205	397794	478828	529816	528159	481980	433397	485951	1163600	1332400	587926	1249800	590286	489093	469424	1404700	441514	560101	832280
B2KGF0	B2KGF0;Q8VEE0	Ribulose-phosphate 3-epimerase	Rpe	tr|B2KGF0|B2KGF0_MOUSE Ribulose-phosphate 3-epimerase OS=Mus musculus OX=10090 GN=Rpe PE=1 SV=1;sp|Q8VEE0|RPE_MOUSE Ribulose-phosphate 3-epimerase OS=Mus musculus OX=10090 GN=Rpe PE=1 SV=1	2	1	1	1	8.9	8.9	8.9	25.647	2.7637	553875	605401	468901	558843	525747	504950	540031	491620	480085	548221	438801	597992	578268	529234	1284300	1235800	389375	371205	813310	478828	529816	528159	481980	433397	485951	590298	479290	587926	454553	590286	489093	469424	621634	441514	560101	482392
O35864	O35864;A0A087WQA8;A0A087WQ60	COP9 signalosome complex subunit 5	Cops5	sp|O35864|CSN5_MOUSE COP9 signalosome complex subunit 5 OS=Mus musculus OX=10090 GN=Cops5 PE=1 SV=3;tr|A0A087WQA8|A0A087WQA8_MOUSE COP9 signalosome complex subunit 5 (Fragment) OS=Mus musculus OX=10090 GN=Cops5 PE=1 SV=1;tr|A0A087WQ60|A0A087WQ60_MOUSE COP9	3	2	2	2	9	9	9	37.548	4.076	901450	1475500	468901	1163700	1082200	1000200	1613100	2027300	1600100	1364000	2032600	1235000	1712700	2276000	954090	590528	1832500	1574100	1999100	1841700	529816	1840700	1901800	1169500	2003000	1344900	1473600	587926	1644400	1286100	1617300	2498500	621634	1293900	1273800	1445600
Q8BXA1	Q8BXA1;D3YVW2	Golgi integral membrane protein 4	Golim4	sp|Q8BXA1|GOLI4_MOUSE Golgi integral membrane protein 4 OS=Mus musculus OX=10090 GN=Golim4 PE=1 SV=1;tr|D3YVW2|D3YVW2_MOUSE Golgi integral membrane protein 4 OS=Mus musculus OX=10090 GN=Golim4 PE=1 SV=1	3	4	4	4	9	9	9	76.784	14.907	3553800	605401	2963200	558843	525747	504950	3387500	491620	480085	548221	438801	2905400	2441900	529234	514150	590528	3385800	371205	3310100	3299000	2707400	2685600	2179600	5646800	3146600	4639800	3433900	3936800	3241900	3332400	3570100	3638600	5453500	2844800	560101	482392
P06339	P06339	H-2 class I histocompatibility antigen, D-37 alpha chain	H2-T23	sp|P06339|HA15_MOUSE H-2 class I histocompatibility antigen, D-37 alpha chain OS=Mus musculus OX=10090 GN=H2-T23 PE=1 SV=1	1	2	1	1	9	5.6	5.6	40.875	2.462	553875	605401	468901	558843	525747	504950	540031	491620	480085	548221	438801	597992	578268	529234	514150	590528	389375	371205	397794	478828	529816	528159	481980	433397	485951	590298	479290	587926	454553	590286	489093	469424	621634	441514	560101	929520
Q9CQV4	Q9CQV4	Protein FAM134C	Fam134c	sp|Q9CQV4|RETR3_MOUSE Reticulophagy regulator 3 OS=Mus musculus OX=10090 GN=Retreg3 PE=1 SV=1	2	3	3	3	9	9	9	51.637	41.005	5483700	7146400	6615100	7624300	9123000	9567300	540031	10247000	9673700	9531800	524810	597992	10280000	8569500	6641200	9455800	8577900	8898400	7046600	7879300	3782900	6540600	6415700	7447700	7835300	9080100	9151800	5599500	7713700	8532100	9921600	8089700	6847900	9999000	8016600	11275000
Q8K386	Q8K386	Ras-related protein Rab-15	Rab15	sp|Q8K386|RAB15_MOUSE Ras-related protein Rab-15 OS=Mus musculus OX=10090 GN=Rab15 PE=1 SV=1	1	2	1	1	9	3.8	3.8	24.318	4.5112	553875	605401	468901	558843	525747	504950	540031	491620	480085	548221	438801	597992	578268	529234	514150	590528	389375	371205	397794	478828	529816	528159	481980	433397	485951	58109000	479290	587926	454553	590286	489093	469424	621634	441514	560101	482392
Q7TSR6	Q7TSR6;Q9DBM0-2;Q9DBM0;E9Q0P2	ATP-binding cassette sub-family G member 8	Abcg8	tr|Q7TSR6|Q7TSR6_MOUSE ATP-binding cassette sub-family G member 8 OS=Mus musculus OX=10090 GN=Abcg8 PE=2 SV=1;sp|Q9DBM0-2|ABCG8_MOUSE Isoform 2 of ATP-binding cassette sub-family G member 8 OS=Mus musculus OX=10090 GN=Abcg8;sp|Q9DBM0|ABCG8_MOUSE ATP-bindin	4	5	5	5	9.1	9.1	9.1	75.867	8.2839	1742300	2110600	3813000	2720800	2989400	5106300	1811000	3092700	4016000	2892700	2056000	2952900	3421800	3088500	2152800	2790500	2596500	4145800	3521300	3423200	6291400	6916200	4820000	5100900	4985400	3824700	5754100	3293800	5716100	4080300	3769200	5243500	3374600	4561700	3187000	5940000
Q9DAW9	Q9DAW9;A0A0G2JFI6;A0A0G2JDV8	Calponin-3	Cnn3	sp|Q9DAW9|CNN3_MOUSE Calponin-3 OS=Mus musculus OX=10090 GN=Cnn3 PE=1 SV=1;tr|A0A0G2JFI6|A0A0G2JFI6_MOUSE Calponin-3 (Fragment) OS=Mus musculus OX=10090 GN=Cnn3 PE=1 SV=4;tr|A0A0G2JDV8|A0A0G2JDV8_MOUSE Calponin OS=Mus musculus OX=10090 GN=Cnn3 PE=1 SV=1	3	2	2	2	9.1	9.1	9.1	36.428	1.6564	553875	605401	468901	558843	525747	504950	540031	491620	480085	548221	438801	597992	578268	529234	514150	1331500	389375	371205	397794	825110	529816	782990	481980	433397	485951	590298	479290	621630	863870	632330	489093	1200200	621634	734330	560101	482392
F6WR04	F6WR04;O70370	Cathepsin S	Ctss	tr|F6WR04|F6WR04_MOUSE Cathepsin S OS=Mus musculus OX=10090 GN=Ctss PE=1 SV=1;sp|O70370|CATS_MOUSE Cathepsin S OS=Mus musculus OX=10090 GN=Ctss PE=1 SV=2	2	2	2	2	9.1	9.1	9.1	38.63	14.818	3340200	3165200	1931400	2544800	4406600	3385900	6416900	2008500	480085	548221	3708500	5658400	578268	529234	4525400	2785000	2441900	2865800	3882900	7269600	4588700	3735900	6758200	3788800	4084900	3682100	4082700	2609700	1884600	5598900	2968400	2512600	6519100	2282900	4622300	4577600
Q3V3R4	Q3V3R4	Integrin alpha-1	Itga1	sp|Q3V3R4|ITA1_MOUSE Integrin alpha-1 OS=Mus musculus OX=10090 GN=Itga1 PE=1 SV=2	1	8	8	8	9.1	9.1	9.1	130.81	35.073	4698300	4085000	7422500	3715000	3213200	10752000	540031	5311500	7420400	548221	438801	1928700	4997900	529234	7553100	590528	5399300	5226500	7645100	15381000	11464000	12103000	9556600	10200000	5165200	11251000	13250000	4160800	8652000	13077000	7406500	14308000	19801000	5400800	8572600	8107000
Q6PE70	Q6PE70;G5E8F8;O70309;O70309-2;A0A338P795	Integrin beta;Integrin beta-5	Itgb5	tr|Q6PE70|Q6PE70_MOUSE Integrin beta OS=Mus musculus OX=10090 GN=Itgb5 PE=1 SV=1;tr|G5E8F8|G5E8F8_MOUSE Integrin beta OS=Mus musculus OX=10090 GN=Itgb5 PE=1 SV=1;sp|O70309|ITB5_MOUSE Integrin beta-5 OS=Mus musculus OX=10090 GN=Itgb5 PE=1 SV=2;sp|O70309-2|I	5	5	5	5	9.1	9.1	9.1	88.051	3.6638	553875	605401	468901	558843	1402800	1217000	540031	1147600	480085	548221	608880	597992	578268	529234	514150	590528	1019600	371205	397794	1007600	1382400	528159	481980	952880	485951	1455200	994120	587926	1086600	1173100	489093	469424	621634	441514	560101	974940
Q9CZP5	Q9CZP5	Mitochondrial chaperone BCS1	Bcs1l	sp|Q9CZP5|BCS1_MOUSE Mitochondrial chaperone BCS1 OS=Mus musculus OX=10090 GN=Bcs1l PE=1 SV=1	1	2	2	2	9.1	9.1	9.1	47.406	17.139	1527700	2215900	2525000	2223800	2323200	1685800	1597800	1375800	1461900	1725400	1893400	1514700	578268	1280500	514150	1762100	1465000	1636200	1428200	918760	529816	1204500	1518600	2208400	1560800	1715100	479290	1908400	1309200	1465100	489093	1314100	621634	2060700	1865400	1146200
Q9CPP0	Q9CPP0	Nucleoplasmin-3	Npm3	sp|Q9CPP0|NPM3_MOUSE Nucleoplasmin-3 OS=Mus musculus OX=10090 GN=Npm3 PE=1 SV=3	1	1	1	1	9.1	9.1	9.1	19.023	7.3048	553875	605401	468901	558843	525747	504950	540031	491620	480085	548221	438801	597992	578268	529234	514150	590528	389375	371205	397794	478828	529816	528159	481980	433397	485951	590298	479290	587926	454553	590286	489093	469424	621634	441514	560101	482392
Q9DBD5	Q9DBD5	Proline-, glutamic acid- and leucine-rich protein 1	Pelp1	sp|Q9DBD5|PELP1_MOUSE Proline-, glutamic acid- and leucine-rich protein 1 OS=Mus musculus OX=10090 GN=Pelp1 PE=1 SV=2	2	8	8	8	9.1	9.1	9.1	118.07	22.238	2003000	2254000	3192200	4234500	3131100	3461300	2511900	3192000	3823600	3923700	4090900	2149500	3191100	2947800	2828800	2448600	3281000	3980900	3872200	4170000	4013800	4518100	3992300	3291200	4711000	3572800	3076100	2936500	3296200	1907600	5041700	2581600	2423700	3544600	3086300	2274500
Q6NS82-3	Q6NS82-3;Q6NS82;A0A087WPR9;Q6NS82-2	Protein FAM134A	Fam134a	sp|Q6NS82-3|RETR2_MOUSE Isoform 3 of Reticulophagy regulator 2 OS=Mus musculus OX=10090 GN=Retreg2;sp|Q6NS82|RETR2_MOUSE Reticulophagy regulator 2 OS=Mus musculus OX=10090 GN=Retreg2 PE=1 SV=2;tr|A0A087WPR9|A0A087WPR9_MOUSE Reticulophagy regulator 2 (Fragm	6	3	3	3	9.1	9.1	9.1	53.882	7.1738	2210400	605401	468901	2684200	525747	2679000	2287600	3497300	3844800	3032700	3429500	1915600	2661200	2882000	3380500	2963700	3752700	3316800	2656700	2490800	2567700	2767600	481980	433397	485951	1968600	3498000	587926	2751700	3407300	2237200	469424	621634	3685600	560101	3529600
Q9JKF1	Q9JKF1	Ras GTPase-activating-like protein IQGAP1	Iqgap1	sp|Q9JKF1|IQGA1_MOUSE Ras GTPase-activating-like protein IQGAP1 OS=Mus musculus OX=10090 GN=Iqgap1 PE=1 SV=2	1	11	8	8	9.1	7.5	7.5	188.74	63.069	3082300	605401	6138800	5459400	2748300	3673400	540031	6097800	7112000	548221	5430800	2052700	4168700	5694000	1274700	590528	6573300	7227500	14239000	17219000	19479000	17348000	11120000	14817000	8009900	590298	6083100	4615800	8253400	3348000	10244000	8879900	2534200	6486600	5164300	7285900
Q9JI99	Q9JI99;A0A1W2P6K9	Sphingosine-1-phosphate phosphatase 1	Sgpp1	sp|Q9JI99|SGPP1_MOUSE Sphingosine-1-phosphate phosphatase 1 OS=Mus musculus OX=10090 GN=Sgpp1 PE=1 SV=1;tr|A0A1W2P6K9|A0A1W2P6K9_MOUSE Sphingosine-1-phosphate phosphatase 1 OS=Mus musculus OX=10090 GN=Sgpp1 PE=1 SV=1	2	3	3	3	9.1	9.1	9.1	47.744	10.173	553875	2977700	468901	558843	525747	3632400	540031	3490500	2912800	548221	438801	597992	3180600	2914600	3561100	3367500	3333100	3979700	3150300	3493400	3049500	2689600	3149700	2860700	2459100	2892700	3762400	3562000	454553	3294200	489093	2457300	621634	3424500	2897500	3021000
Q8CHW4	Q8CHW4;A0A338P6D9	Translation initiation factor eIF-2B subunit epsilon	Eif2b5	sp|Q8CHW4|EI2BE_MOUSE Translation initiation factor eIF-2B subunit epsilon OS=Mus musculus OX=10090 GN=Eif2b5 PE=1 SV=1;tr|A0A338P6D9|A0A338P6D9_MOUSE Translation initiation factor eIF-2B subunit epsilon (Fragment) OS=Mus musculus OX=10090 GN=Eif2b5 PE=1 S	3	5	5	5	9.1	9.1	9.1	80.085	5.4471	553875	3667400	6202000	558843	525747	504950	540031	9165100	7270000	4902900	2637700	597992	578268	529234	514150	590528	7243600	6141000	5592900	10781000	7220500	6226300	6355300	5002200	5065800	3576300	4311200	587926	4463800	4233800	4727500	6420800	3514200	4292000	560101	6081700
E9Q933	E9Q933;Q8BK08	Transmembrane protein 11, mitochondrial	Tmem11	tr|E9Q933|E9Q933_MOUSE Transmembrane protein 11, mitochondrial OS=Mus musculus OX=10090 GN=Tmem11 PE=1 SV=1;sp|Q8BK08|TMM11_MOUSE Transmembrane protein 11, mitochondrial OS=Mus musculus OX=10090 GN=Tmem11 PE=1 SV=1	2	1	1	1	9.1	9.1	9.1	19.808	1.827	553875	605401	468901	558843	525747	504950	540031	491620	480085	548221	4763600	3701200	578268	529234	514150	590528	389375	371205	397794	478828	529816	528159	481980	5387600	485951	590298	479290	587926	454553	590286	489093	469424	621634	441514	560101	482392
K3W4L0	K3W4L0;B2RRE2;E9QAX2;Q9JMH9-4;Q9JMH9-1;Q9JMH9;Q9JMH9-6;E9Q405;A0A1C7ZN10;Q9JMH9-5;Q9JMH9-7;Q9JMH9-2;E9QA74	Unconventional myosin-XVIIIa	Myo18a	tr|K3W4L0|K3W4L0_MOUSE Unconventional myosin-XVIIIa OS=Mus musculus OX=10090 GN=Myo18a PE=1 SV=1;tr|B2RRE2|B2RRE2_MOUSE Myo18a protein OS=Mus musculus OX=10090 GN=Myo18a PE=1 SV=1;tr|E9QAX2|E9QAX2_MOUSE Unconventional myosin-XVIIIa OS=Mus musculus OX=10090	13	11	11	11	9.1	9.1	9.1	230.99	15.214	553875	3381600	3485200	2717500	3328500	3947700	540031	491620	5475300	548221	438801	597992	3240600	3468800	514150	2577400	3240800	2909800	6379000	9028000	8117300	11714000	4159700	4585300	6903200	5031900	3971300	587926	4551000	3908500	7117900	8372400	3779700	6291700	5207300	3624500
Q99N93	Q99N93	39S ribosomal protein L16, mitochondrial	Mrpl16	sp|Q99N93|RM16_MOUSE 39S ribosomal protein L16, mitochondrial OS=Mus musculus OX=10090 GN=Mrpl16 PE=1 SV=1	1	2	2	2	9.2	9.2	9.2	28.803	26.026	6043200	6138600	10070000	6398600	3788900	7913100	5909700	6691400	8085800	6422500	6645400	4123800	4484300	4941100	3164100	5416500	6244400	5511700	5461000	3717200	4306800	7155300	7423000	7591600	6467400	2860900	3489600	3953500	3470400	3150900	6189100	4808600	4113500	3779700	3761100	3545300
O09110	O09110;O09110-2;A0A0R4J1Q6	Dual specificity mitogen-activated protein kinase kinase 3	Map2k3	sp|O09110|MP2K3_MOUSE Dual specificity mitogen-activated protein kinase kinase 3 OS=Mus musculus OX=10090 GN=Map2k3 PE=1 SV=2;sp|O09110-2|MP2K3_MOUSE Isoform 1 of Dual specificity mitogen-activated protein kinase kinase 3 OS=Mus musculus OX=10090 GN=Map2k3	3	2	2	2	9.2	9.2	9.2	39.296	23.693	553875	1321200	1562400	1207100	525747	1410000	540031	1533900	1360600	1383500	1414500	1276400	1560000	1214800	1208000	1437500	1240000	1639200	1403100	1354700	1061400	1452300	481980	1241100	485951	1928200	2017500	1412900	1641300	1282000	1445500	986340	979100	1376600	1183100	1186500
A0A286YCX6	A0A286YCX6;E9PY51	Trafficking protein particle complex 8	Trappc8	tr|A0A286YCX6|A0A286YCX6_MOUSE Trafficking protein particle complex 8 OS=Mus musculus OX=10090 GN=Trappc8 PE=1 SV=2;tr|E9PY51|E9PY51_MOUSE Trafficking protein particle complex 8 OS=Mus musculus OX=10090 GN=Trappc8 PE=1 SV=1	3	9	9	9	9.2	9.2	9.2	160.91	10.308	553875	3099100	4137700	3479400	3241900	504950	540031	5378200	4011100	2999900	2800600	2976200	2905100	4693200	2303600	3435900	3292900	2829600	4453700	4107400	3796700	3651500	3125900	2958900	5256700	4359800	4711900	3586500	3359800	3070500	3494300	4007400	4526900	3208400	560101	4467900
Q8VCC1	Q8VCC1	15-hydroxyprostaglandin dehydrogenase [NAD(+)]	Hpgd	sp|Q8VCC1|PGDH_MOUSE 15-hydroxyprostaglandin dehydrogenase [NAD(+)] OS=Mus musculus OX=10090 GN=Hpgd PE=1 SV=1	1	2	2	2	9.3	9.3	9.3	29.18	2.6978	553875	2046400	468901	558843	525747	504950	540031	491620	1622100	548221	1120900	1659200	578268	1919000	1845500	1713400	1608000	371205	1604400	478828	529816	528159	481980	433397	485951	2494400	1686600	587926	454553	590286	489093	469424	621634	2233800	1910700	482392
Q3TUQ7	Q3TUQ7;Q5EG47	5-AMP-activated protein kinase catalytic subunit alpha-1	Prkaa1	tr|Q3TUQ7|Q3TUQ7_MOUSE Acetyl-CoA carboxylase kinase OS=Mus musculus OX=10090 GN=Prkaa1 PE=1 SV=1;sp|Q5EG47|AAPK1_MOUSE 5-AMP-activated protein kinase catalytic subunit alpha-1 OS=Mus musculus OX=10090 GN=Prkaa1 PE=1 SV=2	2	3	1	1	9.3	3.1	3.1	62.727	3.2367	553875	605401	468901	558843	525747	504950	540031	491620	480085	548221	438801	597992	578268	529234	514150	590528	389375	371205	397794	478828	529816	528159	761440	433397	485951	590298	479290	841340	454553	590286	489093	1178100	621634	441514	560101	482392
Q9QYR9	Q9QYR9	Acyl-coenzyme A thioesterase 2, mitochondrial	Acot2	sp|Q9QYR9|ACOT2_MOUSE Acyl-coenzyme A thioesterase 2, mitochondrial OS=Mus musculus OX=10090 GN=Acot2 PE=1 SV=2	1	3	1	1	9.3	4	4	49.656	7.1609	553875	1374500	415190	496130	1010700	624130	613360	575470	511990	408790	438801	597992	578268	529234	514150	590528	509260	386210	585550	478828	529816	1439000	1890300	433397	485951	590298	479290	587926	454553	590286	489093	469424	621634	441514	560101	482392
E9QM77	E9QM77;O70305;F6U2C2;O70305-2;F7B6X4;A0A286YDU2;O70305-3	Ataxin-2	Atxn2	tr|E9QM77|E9QM77_MOUSE Ataxin-2 OS=Mus musculus OX=10090 GN=Atxn2 PE=1 SV=1;sp|O70305|ATX2_MOUSE Ataxin-2 OS=Mus musculus OX=10090 GN=Atxn2 PE=1 SV=1;tr|F6U2C2|F6U2C2_MOUSE Ataxin-2 (Fragment) OS=Mus musculus OX=10090 GN=Atxn2 PE=1 SV=1;sp|O70305-2|ATX2_MO	8	6	6	6	9.3	9.3	9.3	136.46	17.682	10714000	7996500	8145100	558843	5481400	5225200	7751400	4756300	480085	7213300	7352600	9473700	7023800	6484600	5280100	5658000	6359800	8134000	7767900	7871000	8018900	7167400	3382500	6881400	7093700	4057400	5703500	6835200	6056200	8746800	6545400	6431600	9294500	4997700	5858500	6757500
Q5SQX6	Q5SQX6;F6QD74	Cytoplasmic FMR1-interacting protein 2	Cyfip2	sp|Q5SQX6|CYFP2_MOUSE Cytoplasmic FMR1-interacting protein 2 OS=Mus musculus OX=10090 GN=Cyfip2 PE=1 SV=2;tr|F6QD74|F6QD74_MOUSE Cytoplasmic FMR1-interacting protein 2 (Fragment) OS=Mus musculus OX=10090 GN=Cyfip2 PE=1 SV=1	3	10	2	2	9.3	2.3	2.3	145.66	15.547	1022700	605401	468901	558843	525747	2212800	1404300	491620	1991700	548221	1691000	1597900	578268	529234	1313400	590528	2085900	1991500	1758200	478828	529816	2394500	481980	1868600	485951	590298	479290	1321300	1653900	590286	1599900	1666800	621634	1301700	560101	2324000
Q62418-3	Q62418-3;Q62418-2;Q62418	Drebrin-like protein	Dbnl	sp|Q62418-3|DBNL_MOUSE Isoform 3 of Drebrin-like protein OS=Mus musculus OX=10090 GN=Dbnl;sp|Q62418-2|DBNL_MOUSE Isoform 2 of Drebrin-like protein OS=Mus musculus OX=10090 GN=Dbnl;sp|Q62418|DBNL_MOUSE Drebrin-like protein OS=Mus musculus OX=10090 GN=Dbnl P	3	2	2	2	9.3	9.3	9.3	48.341	3.7605	553875	605401	468901	558843	525747	504950	540031	491620	480085	548221	438801	597992	578268	529234	514150	590528	1081000	1397900	1415700	1737700	1805900	1718500	1317900	575290	1140600	1277200	1485200	1259700	454553	1262800	2282400	1404400	1347700	1379400	560101	482392
P24527	P24527	Leukotriene A-4 hydrolase	Lta4h	sp|P24527|LKHA4_MOUSE Leukotriene A-4 hydrolase OS=Mus musculus OX=10090 GN=Lta4h PE=1 SV=4	1	5	5	5	9.3	9.3	9.3	69.05	5.4569	3020800	605401	3069500	2281100	2980100	2689600	2688200	3013800	3366200	2497100	3376100	3223700	3277900	2862400	2398500	590528	3235600	2323800	3523500	478828	3537400	4122500	481980	433397	485951	2855500	2651100	587926	454553	590286	2831600	5074000	3520900	3402900	560101	1779400
B2RXS4	B2RXS4	Plexin-B2	Plxnb2	sp|B2RXS4|PLXB2_MOUSE Plexin-B2 OS=Mus musculus OX=10090 GN=Plxnb2 PE=1 SV=1	3	10	10	10	9.3	9.3	9.3	206.23	23.494	3150200	605401	6904500	558843	525747	7374700	540031	5076200	6840700	548221	4800300	3426700	5223900	4140200	5288300	590528	3775900	5174000	4175100	5911400	3751800	5808500	7315600	7803500	3052100	8587200	10172000	5940700	10236000	7684600	6822800	10456000	4967600	5024700	4404800	8252200
Q76M72-2	Q76M72-2;Q76M72;Q8BWG6	Solute carrier family 22 member 27	Slc22a27;Slc22a29	sp|Q76M72-2|S22AR_MOUSE Isoform 2 of Solute carrier family 22 member 27 OS=Mus musculus OX=10090 GN=Slc22a27;sp|Q76M72|S22AR_MOUSE Solute carrier family 22 member 27 OS=Mus musculus OX=10090 GN=Slc22a27 PE=1 SV=1;tr|Q8BWG6|Q8BWG6_MOUSE Solute carrier famil	4	4	2	1	9.3	4.1	2	49.84	12.871	4854100	605401	468901	558843	6484800	6439300	4415900	8116000	11350000	7384300	6429500	597992	9163800	529234	9264600	8744200	7192900	7600600	4539300	478828	529816	528159	481980	7251100	11482000	10138000	12308000	9047700	7914500	10096000	489093	10705000	9536400	7013600	7689800	7661500
P52019	P52019;Q3TSS7	Squalene monooxygenase	Sqle	sp|P52019|ERG1_MOUSE Squalene monooxygenase OS=Mus musculus OX=10090 GN=Sqle PE=2 SV=1;tr|Q3TSS7|Q3TSS7_MOUSE Squalene monooxygenase OS=Mus musculus OX=10090 GN=Sqle PE=1 SV=1	2	3	3	3	9.3	9.3	9.3	63.769	6.6897	553875	605401	2258600	2809100	525747	504950	540031	491620	480085	548221	438801	597992	578268	529234	514150	590528	1189300	2002900	4564100	7603100	5657400	528159	481980	4115800	4012500	4710100	9021800	8200000	7854800	5694400	3660500	5321100	2447200	3762300	560101	5281000
A0A1D5RM90	A0A1D5RM90;B2ZAC8;Q8R3L2-4;Q8R3L2-3;Q8R3L2-2;Q8R3L2-5;Q8R3L2	Transcription factor 25	Tcf25	tr|A0A1D5RM90|A0A1D5RM90_MOUSE Transcription factor 25 OS=Mus musculus OX=10090 GN=Tcf25 PE=1 SV=1;tr|B2ZAC8|B2ZAC8_MOUSE Nuclear localized protein-1 isoform d (Fragment) OS=Mus musculus OX=10090 GN=Tcf25 PE=1 SV=1;sp|Q8R3L2-4|TCF25_MOUSE Isoform 4 of Tran	8	4	4	4	9.3	9.3	9.3	71.035	3.7773	553875	605401	2372400	3472900	2414900	2669300	1940300	2069500	2126400	548221	2649800	2151500	2008800	2079100	1454100	2111900	2667500	2959600	3101400	2204700	529816	528159	481980	433397	485951	2756900	2652200	2906100	454553	590286	489093	469424	621634	3136000	560101	2566300
Q9DBR1-2	Q9DBR1-2;Q9DBR1	5-3 exoribonuclease 2	Xrn2	sp|Q9DBR1-2|XRN2_MOUSE Isoform 2 of 5-3 exoribonuclease 2 OS=Mus musculus OX=10090 GN=Xrn2;sp|Q9DBR1|XRN2_MOUSE 5-3 exoribonuclease 2 OS=Mus musculus OX=10090 GN=Xrn2 PE=1 SV=1	2	6	6	6	9.4	9.4	9.4	108.11	8.643	553875	1760500	2628400	1860000	1623000	1113000	1092600	1162500	2395900	548221	438801	597992	1011900	529234	989140	590528	1574200	1393700	1907100	1669800	1714000	1752000	481980	1052500	485951	1675200	479290	1319800	1421000	1042900	1912700	1099100	1112800	1788900	560101	1434300
Q8BGS7-2	Q8BGS7-2;Q8BGS7;A0A0A6YXR0	Choline/ethanolaminephosphotransferase 1	Cept1	sp|Q8BGS7-2|CEPT1_MOUSE Isoform 2 of Choline/ethanolaminephosphotransferase 1 OS=Mus musculus OX=10090 GN=Cept1;sp|Q8BGS7|CEPT1_MOUSE Choline/ethanolaminephosphotransferase 1 OS=Mus musculus OX=10090 GN=Cept1 PE=1 SV=1;tr|A0A0A6YXR0|A0A0A6YXR0_MOUSE Cholin	5	3	3	3	9.4	9.4	9.4	46.538	4.1768	553875	605401	468901	558843	525747	504950	540031	491620	480085	548221	438801	597992	578268	529234	514150	590528	389375	810610	397794	478828	529816	528159	481980	433397	485951	1227200	1131100	1623500	1274200	948270	489093	469424	810050	1556600	560101	482392
Q9CPZ8	Q9CPZ8	COX assembly mitochondrial protein homolog	Cmc1	sp|Q9CPZ8|COXM1_MOUSE COX assembly mitochondrial protein homolog OS=Mus musculus OX=10090 GN=Cmc1 PE=1 SV=1	1	1	1	1	9.4	9.4	9.4	12.552	2.1641	9180300	605401	468901	6452300	8446200	4432900	8910000	491620	480085	2874700	3972200	5819400	2979300	529234	514150	590528	389375	3448900	3253800	3063600	529816	3488700	481980	3690200	485951	590298	479290	4467100	454553	4070100	1854700	469424	5710400	2507300	5221200	2088800
Q9DCE6	Q9DCE6;E0CXT5;E9PX84;Q3TRE6;E9QL31;A0A0R4J104;P98078-3;P98078-2;P98078;F6TQN9	Disabled homolog 2	Dab2	tr|Q9DCE6|Q9DCE6_MOUSE Disabled homolog 2 OS=Mus musculus OX=10090 GN=Dab2 PE=1 SV=1;tr|E0CXT5|E0CXT5_MOUSE Disabled homolog 2 OS=Mus musculus OX=10090 GN=Dab2 PE=1 SV=1;tr|E9PX84|E9PX84_MOUSE Disabled homolog 2 OS=Mus musculus OX=10090 GN=Dab2 PE=1 SV=1;t	10	2	2	2	9.4	9.4	9.4	25.904	2.2389	553875	605401	419830	558843	525747	504950	540031	491620	480085	548221	438801	597992	578268	529234	514150	590528	389375	371205	397794	300230	312010	353990	443990	321720	386300	283610	479290	587926	454553	260810	489093	322390	296530	288280	560101	482392
Q921I9	Q921I9;A0A2R8VHM9	Exosome complex component RRP41	Exosc4	sp|Q921I9|EXOS4_MOUSE Exosome complex component RRP41 OS=Mus musculus OX=10090 GN=Exosc4 PE=1 SV=3;tr|A0A2R8VHM9|A0A2R8VHM9_MOUSE Exosome complex component RRP41 OS=Mus musculus OX=10090 GN=Exosc4 PE=1 SV=1	2	2	2	2	9.4	9.4	9.4	26.249	6.7862	1979900	605401	468901	558843	525747	504950	540031	2656300	480085	548221	438801	597992	578268	529234	514150	590528	1409500	1939900	3541300	3557400	3076500	4581100	481980	2069500	485951	590298	479290	587926	1550400	590286	2389800	1922900	1507700	441514	560101	1773600
E9Q179	E9Q179;Q8C5Q4	G-rich sequence factor 1	Grsf1	tr|E9Q179|E9Q179_MOUSE G-rich sequence factor 1 OS=Mus musculus OX=10090 GN=Grsf1 PE=1 SV=1;sp|Q8C5Q4|GRSF1_MOUSE G-rich sequence factor 1 OS=Mus musculus OX=10090 GN=Grsf1 PE=1 SV=2	2	2	2	2	9.4	9.4	9.4	41.61	2.4674	553875	6664000	468901	558843	525747	504950	540031	491620	2522600	548221	438801	597992	578268	529234	514150	590528	389375	2756800	397794	478828	529816	528159	585340	433397	1019000	590298	871190	1135800	848230	864490	489093	1051900	621634	1086000	560101	482392
P49182	P49182	Heparin cofactor 2	Serpind1	sp|P49182|HEP2_MOUSE Heparin cofactor 2 OS=Mus musculus OX=10090 GN=Serpind1 PE=1 SV=1	1	4	4	4	9.4	9.4	9.4	54.496	2.9536	1652600	2706500	468901	3004400	2246000	2993700	2664500	2165900	1898800	2745200	2170900	2669800	2769300	529234	2484300	3353400	2700400	2242700	2391300	2965000	3089000	3065000	2704600	2394200	3096500	2729200	4442500	4289100	3871500	3902000	2447900	3077100	2936000	3572700	2506800	3539800
A0A075B5P9	A0A075B5P9	Immunoglobulin heavy variable 5-4	Ighv5-4	tr|A0A075B5P9|A0A075B5P9_MOUSE Immunoglobulin heavy variable 5-4 (Fragment) OS=Mus musculus OX=10090 GN=Ighv5-4 PE=4 SV=1	1	1	1	1	9.4	9.4	9.4	12.965	2.2902	553875	605401	468901	558843	525747	504950	540031	491620	480085	548221	438801	597992	578268	529234	514150	590528	389375	371205	397794	478828	529816	528159	481980	433397	485951	590298	479290	587926	454553	590286	489093	469424	621634	441514	560101	5973200
P03921	P03921	NADH-ubiquinone oxidoreductase chain 5	Mtnd5	sp|P03921|NU5M_MOUSE NADH-ubiquinone oxidoreductase chain 5 OS=Mus musculus OX=10090 GN=Mtnd5 PE=1 SV=3	1	4	4	4	9.4	9.4	9.4	68.474	24.689	11247000	14484000	19442000	15332000	10555000	11811000	7035200	9513100	10940000	10620000	11066000	7957800	8465000	6791800	5288000	7701400	8424600	10422000	7608900	4082200	529816	7529200	16560000	14906000	8944000	6576300	9854200	9708200	7099500	6147600	8539100	6847200	6080500	12613000	8366800	6655100
Q9DCE5	Q9DCE5	p21-activated protein kinase-interacting protein 1	Pak1ip1	sp|Q9DCE5|PK1IP_MOUSE p21-activated protein kinase-interacting protein 1 OS=Mus musculus OX=10090 GN=Pak1ip1 PE=1 SV=2	1	2	2	2	9.4	9.4	9.4	42.116	5.8156	2146700	2013600	2575200	2987700	2082900	504950	540031	1821800	480085	2512600	1573600	597992	578268	2330400	514150	2035400	2550700	2435100	2009000	2032600	2455300	2177200	1734700	433397	2345700	2175300	2060200	1780000	2128700	1263900	2427700	3063300	621634	2011200	2707100	2180800
E9QNW6	E9QNW6;Q8VDG7	Platelet-activating factor acetylhydrolase 2, cytoplasmic	Pafah2	tr|E9QNW6|E9QNW6_MOUSE Platelet-activating factor acetylhydrolase OS=Mus musculus OX=10090 GN=Pafah2 PE=1 SV=1;sp|Q8VDG7|PAFA2_MOUSE Platelet-activating factor acetylhydrolase 2, cytoplasmic OS=Mus musculus OX=10090 GN=Pafah2 PE=1 SV=2	2	3	3	3	9.4	9.4	9.4	46.2	3.1579	2323000	2221300	1983400	1818400	1650000	2377800	2063100	1840400	2878300	1785400	2191600	597992	578268	2020000	1847400	1905100	2148800	2656500	2347200	1726100	2043100	2471000	2386800	2248300	1880200	1834300	2372100	3681000	1786200	2030600	2128700	1892400	1589400	1949600	1415800	482392
Q7TQ95	Q7TQ95;A2ASL8;A2ASM0	Protein lunapark	Lnp	sp|Q7TQ95|LNP_MOUSE Endoplasmic reticulum junction formation protein lunapark OS=Mus musculus OX=10090 GN=Lnpk PE=1 SV=1;tr|A2ASL8|A2ASL8_MOUSE Endoplasmic reticulum junction formation protein lunapark OS=Mus musculus OX=10090 GN=Lnpk PE=1 SV=1;tr|A2ASM0|A	3	2	2	2	9.4	9.4	9.4	47.499	2.0805	553875	605401	468901	558843	525747	504950	4000400	491620	480085	548221	438801	597992	3964200	529234	514150	590528	389375	371205	397794	478828	529816	528159	481980	433397	485951	590298	479290	587926	454553	590286	489093	4553800	621634	441514	560101	482392
Q3TCN2	Q3TCN2;Q3TCN2-2	Putative phospholipase B-like 2;Putative phospholipase B-like 2 28 kDa form;Putative phospholipase B-like 2 40 kDa form;Putative phospholipase B-like 2 15 kDa form	Plbd2	sp|Q3TCN2|PLBL2_MOUSE Putative phospholipase B-like 2 OS=Mus musculus OX=10090 GN=Plbd2 PE=1 SV=2;sp|Q3TCN2-2|PLBL2_MOUSE Isoform 2 of Putative phospholipase B-like 2 OS=Mus musculus OX=10090 GN=Plbd2	2	4	4	4	9.4	9.4	9.4	66.289	6.0757	7427600	3133000	2531100	558843	4790200	504950	6868500	3153100	480085	548221	438801	6110600	2596700	529234	4714400	3014100	2449000	2465500	3852100	478828	529816	528159	2967800	433397	3014100	2638000	2722800	587926	454553	3793300	2395700	469424	5181100	441514	560101	1453700
F8WIH0	F8WIH0;D3Z7V3;H7BX64;Q3URD3-2;Q3URD3;F6UV57;F6YCM8;Q3URD3-4;Q3URD3-3;Q3URD3-5	Sarcolemmal membrane-associated protein	Slmap	tr|F8WIH0|F8WIH0_MOUSE Sarcolemmal membrane-associated protein (Fragment) OS=Mus musculus OX=10090 GN=Slmap PE=1 SV=1;tr|D3Z7V3|D3Z7V3_MOUSE Sarcolemmal membrane-associated protein OS=Mus musculus OX=10090 GN=Slmap PE=1 SV=1;tr|H7BX64|H7BX64_MOUSE Sarcolem	10	5	5	5	9.4	9.4	9.4	79.446	10.722	553875	605401	3130100	2603700	2409600	3206200	540031	1873500	2560800	2269200	2096700	2059500	2561000	2852000	1789800	3369000	1816200	2881800	2202800	2854700	3554400	4391800	2490300	2842700	3221800	2603400	2844200	2871600	2867100	2031300	2891100	2528500	3895300	2263800	2849700	2044000
Q8BH69	Q8BH69	Selenide, water dikinase 1	Sephs1	sp|Q8BH69|SPS1_MOUSE Selenide, water dikinase 1 OS=Mus musculus OX=10090 GN=Sephs1 PE=1 SV=1	1	3	3	3	9.4	9.4	9.4	42.906	26.518	2248700	2763000	468901	3269400	3009200	3919900	4968100	491620	4226400	548221	2657000	4615500	578268	3515200	3199100	590528	3512200	3221200	3335400	2462100	3984500	5214800	3523000	4614200	485951	3337300	3090500	2592500	3386200	3712600	3358600	3764000	3368800	441514	3047700	2850400
A0A498WGK6	A0A498WGK6;Q9ET30	Transmembrane 9 superfamily member 3	Tm9sf3	tr|A0A498WGK6|A0A498WGK6_MOUSE Transmembrane 9 superfamily member OS=Mus musculus OX=10090 GN=Tm9sf3 PE=1 SV=1;sp|Q9ET30|TM9S3_MOUSE Transmembrane 9 superfamily member 3 OS=Mus musculus OX=10090 GN=Tm9sf3 PE=1 SV=1	2	4	4	4	9.4	9.4	9.4	67.507	6.1467	553875	6369600	6413800	4358200	4554400	11880000	540031	8676300	480085	548221	438801	597992	578268	5122500	514150	4768200	5073700	6098100	5245800	7691600	529816	7190400	6183400	433397	5640000	5924000	6510800	587926	454553	590286	489093	8184900	621634	441514	560101	6030300
Q64133	Q64133	Amine oxidase [flavin-containing] A	Maoa	sp|Q64133|AOFA_MOUSE Amine oxidase [flavin-containing] A OS=Mus musculus OX=10090 GN=Maoa PE=1 SV=3	1	4	4	4	9.5	9.5	9.5	59.601	6.0988	3265000	4827000	468901	3986400	525747	504950	3891400	4284800	480085	548221	5658900	3297100	578268	529234	514150	4056400	3089000	5331900	2827500	2998100	529816	528159	4784800	433397	485951	590298	3000500	4095000	454553	2498900	4930500	469424	4403800	4006300	560101	482392
A0A1D5RLS1	A0A1D5RLS1;Q60902-3;Q60902-4;Q60902-2;Q60902	Epidermal growth factor receptor substrate 15-like 1	Eps15l1	tr|A0A1D5RLS1|A0A1D5RLS1_MOUSE Epidermal growth factor receptor substrate 15-like 1 OS=Mus musculus OX=10090 GN=Eps15l1 PE=1 SV=1;sp|Q60902-3|EP15R_MOUSE Isoform 3 of Epidermal growth factor receptor substrate 15-like 1 OS=Mus musculus OX=10090 GN=Eps15l1;	5	4	4	4	9.5	9.5	9.5	66.204	8.9877	553875	605401	2775100	558843	525747	2115000	540031	491620	1786400	1147700	438801	1507900	1580600	529234	514150	590528	389375	1190800	1053000	1957300	2146700	528159	481980	2641100	485951	590298	1406700	587926	1685400	1803100	489093	1730100	1926800	1145000	560101	482392
Q9JHK4	Q9JHK4;A0A2K6EDL0	Geranylgeranyl transferase type-2 subunit alpha	Rabggta	sp|Q9JHK4|PGTA_MOUSE Geranylgeranyl transferase type-2 subunit alpha OS=Mus musculus OX=10090 GN=Rabggta PE=1 SV=1;tr|A0A2K6EDL0|A0A2K6EDL0_MOUSE Geranylgeranyl transferase type-2 subunit alpha OS=Mus musculus OX=10090 GN=Rabggta PE=1 SV=1	3	3	3	3	9.5	9.5	9.5	64.989	2.2456	553875	605401	1063700	558843	525747	504950	540031	491620	990860	548221	438801	597992	578268	529234	514150	590528	389375	371205	397794	478828	529816	528159	991480	1512600	485951	590298	479290	855810	454553	590286	849670	469424	621634	678150	999870	482392
Q3UDW8-2	Q3UDW8-2;Q3UDW8	Heparan-alpha-glucosaminide N-acetyltransferase	Hgsnat	sp|Q3UDW8-2|HGNAT_MOUSE Isoform 2 of Heparan-alpha-glucosaminide N-acetyltransferase OS=Mus musculus OX=10090 GN=Hgsnat;sp|Q3UDW8|HGNAT_MOUSE Heparan-alpha-glucosaminide N-acetyltransferase OS=Mus musculus OX=10090 GN=Hgsnat PE=1 SV=2	2	5	5	5	9.5	9.5	9.5	69.099	2.9089	553875	605401	4218700	5794500	6353700	6287800	4020800	5013900	480085	548221	4743100	4351400	578268	529234	5367100	5428900	389375	5551400	7218000	478828	5481500	528159	4573000	433397	4436700	5131600	4758000	587926	454553	590286	489093	469424	621634	441514	4847800	482392
Q8C561	Q8C561;Q8C561-2;Q8C561-3	LMBR1 domain-containing protein 2	Lmbrd2	sp|Q8C561|LMBD2_MOUSE G-protein coupled receptor-associated protein LMBRD2 OS=Mus musculus OX=10090 GN=Lmbrd2 PE=1 SV=1;sp|Q8C561-2|LMBD2_MOUSE Isoform 2 of G-protein coupled receptor-associated protein LMBRD2 OS=Mus musculus OX=10090 GN=Lmbrd2;sp|Q8C561-3	3	3	3	3	9.5	9.5	9.5	81.1	7.1743	1894000	2760600	468901	2374400	525747	504950	540031	491620	480085	3990600	438801	1751800	578268	3016700	514150	590528	2928800	2948000	397794	3607900	529816	528159	481980	433397	2477000	590298	2502100	587926	2989300	590286	2949100	3239900	621634	441514	2271500	3345000
A0A0A6YXG0	A0A0A6YXG0;Q9JKK1-2;Q9JKK1	Syntaxin-6	Stx6	tr|A0A0A6YXG0|A0A0A6YXG0_MOUSE Syntaxin-6 OS=Mus musculus OX=10090 GN=Stx6 PE=1 SV=1;sp|Q9JKK1-2|STX6_MOUSE Isoform 2 of Syntaxin-6 OS=Mus musculus OX=10090 GN=Stx6;sp|Q9JKK1|STX6_MOUSE Syntaxin-6 OS=Mus musculus OX=10090 GN=Stx6 PE=1 SV=1	3	1	1	1	9.5	9.5	9.5	22.569	2.9733	553875	605401	468901	558843	525747	504950	540031	491620	480085	548221	1793900	597992	578268	529234	514150	590528	1252400	371205	397794	478828	529816	528159	481980	985290	485951	590298	479290	587926	1122500	590286	489093	469424	621634	441514	560101	1500500
Q9D7A8	Q9D7A8	Armadillo repeat-containing protein 1	Armc1	sp|Q9D7A8|ARMC1_MOUSE Armadillo repeat-containing protein 1 OS=Mus musculus OX=10090 GN=Armc1 PE=1 SV=1	1	1	1	1	9.6	9.6	9.6	31.246	2.1717	553875	605401	815950	558843	525747	504950	540031	491620	480085	548221	438801	597992	578268	529234	514150	590528	389375	371205	397794	478828	529816	528159	481980	433397	485951	590298	479290	587926	454553	590286	489093	469424	621634	441514	560101	482392
J3QMN6	J3QMN6	Dimethylaniline monooxygenase [N-oxide-forming]	Fmo6	tr|J3QMN6|J3QMN6_MOUSE Dimethylaniline monooxygenase [N-oxide-forming] OS=Mus musculus OX=10090 GN=Fmo6 PE=1 SV=1	1	4	1	1	9.6	5.3	5.3	60.238	11.962	553875	605401	468901	558843	525747	504950	540031	491620	480085	548221	438801	597992	578268	529234	514150	590528	389375	371205	397794	478828	529816	528159	481980	433397	282510	590298	479290	587926	454553	590286	489093	469424	621634	441514	560101	482392
D3Z6I4	D3Z6I4;Q921W4;A0A338P785;F7BGV1;D3YZD6;Q921W4-2	Quinone oxidoreductase-like protein 1	Cryzl1	tr|D3Z6I4|D3Z6I4_MOUSE Quinone oxidoreductase-like protein 1 OS=Mus musculus OX=10090 GN=Cryzl1 PE=1 SV=1;sp|Q921W4|QORL1_MOUSE Quinone oxidoreductase-like protein 1 OS=Mus musculus OX=10090 GN=Cryzl1 PE=1 SV=1;tr|A0A338P785|A0A338P785_MOUSE Quinone oxidor	6	2	2	2	9.6	9.6	9.6	37.007	2.1263	553875	605401	468901	558843	525747	504950	1866500	491620	480085	548221	438801	597992	1588000	529234	514150	590528	1631800	1317200	1908600	478828	2360400	2541400	481980	1524100	2315300	590298	2102000	587926	1705200	590286	1509400	469424	621634	1487600	1577200	2570000
Q3V3G0	Q3V3G0;E9PVA5;Q96LX3;B2RT89	Solute carrier family 22, member 30	Slc22a30;Slc22a28	tr|Q3V3G0|Q3V3G0_MOUSE Solute carrier family 22, member 30 OS=Mus musculus OX=10090 GN=Slc22a30 PE=2 SV=1;tr|E9PVA5|E9PVA5_MOUSE Solute carrier family 22, member 30 OS=Mus musculus OX=10090 GN=Slc22a30 PE=4 SV=1;tr|Q96LX3|Q96LX3_MOUSE Solute carrier family	4	4	2	2	9.6	5.3	5.3	49.619	5.4961	553875	605401	3098200	1678600	1850400	504950	1282300	491620	2326400	548221	438801	2178500	3457400	2796600	514150	1820800	389375	2263700	2296700	478828	529816	528159	629660	433397	485951	590298	704440	587926	1780800	2030600	489093	2048600	621634	441514	560101	482392
P53798	P53798;A0A571BEK9	Squalene synthase	Fdft1	sp|P53798|FDFT_MOUSE Squalene synthase OS=Mus musculus OX=10090 GN=Fdft1 PE=1 SV=2;tr|A0A571BEK9|A0A571BEK9_MOUSE Squalene synthase OS=Mus musculus OX=10090 GN=Fdft1 PE=1 SV=1	3	3	3	3	9.6	9.6	9.6	48.154	20.412	553875	605401	468901	558843	525747	504950	540031	491620	480085	548221	4164700	597992	578268	529234	514150	590528	389375	371205	3497900	7686000	529816	528159	481980	433397	308100	3384600	5610100	7076200	9315600	943560	3316300	5830600	621634	912960	560101	4407000
Q99KU0	Q99KU0	Vacuole membrane protein 1	Vmp1	sp|Q99KU0|VMP1_MOUSE Vacuole membrane protein 1 OS=Mus musculus OX=10090 GN=Vmp1 PE=1 SV=2	1	2	2	2	9.6	9.6	9.6	45.96	3.5416	1992300	2019200	2725600	1389800	2025800	2246700	540031	491620	2449800	2342000	438801	597992	2323300	529234	3068400	590528	1374900	1824300	2389700	1168400	529816	1761700	481980	2692300	485951	590298	2905000	4968300	2297500	2120800	489093	1899100	1761000	441514	1868000	2466300
P23589	P23589	Carbonic anhydrase 5A, mitochondrial	Ca5a	sp|P23589|CAH5A_MOUSE Carbonic anhydrase 5A, mitochondrial OS=Mus musculus OX=10090 GN=Ca5a PE=1 SV=2	1	2	2	2	9.7	9.7	9.7	34.072	8.696	3535000	3275600	1851300	1803000	1819100	504950	1874700	491620	1784400	2477200	438801	2481700	1921300	2075300	514150	1995600	2142300	1876200	1940300	478828	529816	528159	2114200	2431900	1830500	3242000	2314900	2127400	454553	1921200	2459200	469424	621634	1998300	2159200	1330600
Q8VHM5	Q8VHM5;A2AW41;F7B5B5	Heterogeneous nuclear ribonucleoprotein R	Hnrnpr	tr|Q8VHM5|Q8VHM5_MOUSE Heterogeneous nuclear ribonucleoprotein R OS=Mus musculus OX=10090 GN=Hnrnpr PE=1 SV=1;tr|A2AW41|A2AW41_MOUSE Heterogeneous nuclear ribonucleoprotein R (Fragment) OS=Mus musculus OX=10090 GN=Hnrnpr PE=1 SV=1;tr|F7B5B5|F7B5B5_MOUSE He	3	6	1	1	9.7	2.1	2.1	70.887	7.4205	553875	605401	468901	558843	525747	504950	540031	491620	480085	548221	438801	597992	578268	529234	514150	590528	1514200	1507900	1886400	478828	1771800	2036700	2324300	433397	2428100	590298	479290	587926	454553	590286	489093	469424	621634	441514	560101	1328300
G5E885	G5E885;Q9ESJ7	Interleukin-1 receptor-associated kinase 1-binding protein 1	Irak1bp1	tr|G5E885|G5E885_MOUSE Interleukin-1 receptor-associated kinase 1-binding protein 1 OS=Mus musculus OX=10090 GN=Irak1bp1 PE=1 SV=1;sp|Q9ESJ7|IKBP1_MOUSE Interleukin-1 receptor-associated kinase 1-binding protein 1 OS=Mus musculus OX=10090 GN=Irak1bp1 PE=1	2	1	1	1	9.7	9.7	9.7	26.304	1.5673	553875	605401	468901	558843	525747	504950	540031	491620	480085	548221	438801	597992	578268	529234	514150	590528	389375	371205	397794	478828	529816	528159	481980	433397	485951	590298	479290	587926	454553	590286	489093	469424	621634	441514	560101	482392
Q3TL44	Q3TL44	NLR family member X1	Nlrx1	sp|Q3TL44|NLRX1_MOUSE NLR family member X1 OS=Mus musculus OX=10090 GN=Nlrx1 PE=1 SV=1	3	6	6	6	9.7	9.7	9.7	107.83	5.585	553875	2359600	2259800	2184700	1877100	1605900	540031	1331600	1607000	2332800	2084700	1557700	1473500	1231600	514150	2357000	1949300	1830100	1213000	478828	529816	528159	2168400	433397	485951	590298	1137000	587926	454553	590286	489093	469424	1098800	441514	560101	482392
A0A494BBE3	A0A494BBE3;G3X8R0;Q60870	Receptor expression-enhancing protein;Receptor expression-enhancing protein 5	Reep5	tr|A0A494BBE3|A0A494BBE3_MOUSE Receptor expression-enhancing protein 5 (Fragment) OS=Mus musculus OX=10090 GN=Reep5 PE=1 SV=1;tr|G3X8R0|G3X8R0_MOUSE Receptor expression-enhancing protein OS=Mus musculus OX=10090 GN=Reep5 PE=1 SV=1;sp|Q60870|REEP5_MOUSE Rec	3	1	1	1	9.7	9.7	9.7	11.535	6.8851	553875	2748600	468901	2647300	525747	2369300	2451600	3488500	2817800	2508100	3139500	2729000	3681700	3189800	2728700	2957500	3194000	2893700	2530700	3425200	3836400	1939600	2591000	2200600	3017700	3089800	2539500	587926	454553	2095200	2517300	3093600	2761400	441514	2304800	482392
G3UYJ3	G3UYJ3;A2AKV9;A2AKW0;Q5HZI9	Solute carrier family 25 member 51	Slc25a51	tr|G3UYJ3|G3UYJ3_MOUSE Solute carrier family 25 member 51 (Fragment) OS=Mus musculus OX=10090 GN=Slc25a51 PE=1 SV=8;tr|A2AKV9|A2AKV9_MOUSE Solute carrier family 25 member 51 (Fragment) OS=Mus musculus OX=10090 GN=Slc25a51 PE=1 SV=8;tr|A2AKW0|A2AKW0_MOUSE S	4	1	1	1	9.7	9.7	9.7	22.072	4.2703	635980	934070	1117700	818420	525747	803260	540031	790200	676860	928510	1192700	669460	578268	529234	514150	1073200	930330	1339200	612630	478828	529816	525590	824320	1076200	485951	651920	581640	972360	689580	808870	1021400	691510	831110	1024400	922400	722980
Q8BK64	Q8BK64	Activator of 90 kDa heat shock protein ATPase homolog 1	Ahsa1	sp|Q8BK64|AHSA1_MOUSE Activator of 90 kDa heat shock protein ATPase homolog 1 OS=Mus musculus OX=10090 GN=Ahsa1 PE=1 SV=2	1	3	3	3	9.8	9.8	9.8	38.117	1.7992	553875	2032300	468901	558843	525747	1817000	540031	491620	2019500	548221	2275000	597992	578268	529234	514150	1852800	389375	371205	1841400	478828	3146400	1697600	2157600	2205400	2868500	2213300	4007000	2363600	2503900	2180600	2389500	2465800	2176200	2203200	560101	2430700
Q6DYE8	Q6DYE8	Ectonucleotide pyrophosphatase/phosphodiesterase family member 3;Alkaline phosphodiesterase I;Nucleotide pyrophosphatase	Enpp3	sp|Q6DYE8|ENPP3_MOUSE Ectonucleotide pyrophosphatase/phosphodiesterase family member 3 OS=Mus musculus OX=10090 GN=Enpp3 PE=1 SV=2	5	5	5	5	9.8	9.8	9.8	98.661	4.1768	1420000	605401	468901	1493400	525747	1833600	1627600	491620	1395400	548221	1478700	2544500	578268	1931800	2663900	2168200	1512600	2104800	797360	478828	529816	528159	481980	433397	485951	590298	479290	587926	454553	2950100	489093	469424	2455400	441514	560101	482392
F6SWS9	F6SWS9;A0A5H1ZRL3;Q8C4Y3;Q8C4Y3-3	Negative elongation factor B	Nelfb	tr|F6SWS9|F6SWS9_MOUSE Negative elongation factor B (Fragment) OS=Mus musculus OX=10090 GN=Nelfb PE=1 SV=1;tr|A0A5H1ZRL3|A0A5H1ZRL3_MOUSE Negative elongation factor B OS=Mus musculus OX=10090 GN=Nelfb PE=1 SV=1;sp|Q8C4Y3|NELFB_MOUSE Negative elongation fac	4	2	2	2	9.8	9.8	9.8	23.315	2.9096	553875	694480	957870	805120	554720	803470	540031	920530	644360	548221	438801	597992	807240	998090	514150	590528	729140	737440	1140400	975010	965120	1713100	1193400	965230	974340	590298	634860	587926	454553	590286	802950	469424	621634	979260	612280	659900
Q8R143	Q8R143;E0CXB5;F6TFF2	Pituitary tumor-transforming gene 1 protein-interacting protein	Pttg1ip	sp|Q8R143|PTTG_MOUSE Pituitary tumor-transforming gene 1 protein-interacting protein OS=Mus musculus OX=10090 GN=Pttg1ip PE=1 SV=1;tr|E0CXB5|E0CXB5_MOUSE Pituitary tumor-transforming gene 1 protein-interacting protein (Fragment) OS=Mus musculus OX=10090 GN	3	2	2	2	9.8	9.8	9.8	19.965	1.558	553875	605401	468901	558843	3350400	504950	6052300	491620	480085	548221	3307700	597992	2945700	529234	4160500	590528	389375	371205	397794	478828	529816	528159	481980	433397	485951	590298	479290	2555900	454553	590286	489093	469424	4485700	441514	3210200	482392
A0A5C8	A0A5C8;Q9DCQ3	Vesicle transport protein GOT1A	Kiss1;Golt1a	tr|A0A5C8|A0A5C8_MOUSE KISS1 isoform e OS=Mus musculus OX=10090 GN=Gm28040 PE=2 SV=1;sp|Q9DCQ3|GOT1A_MOUSE Vesicle transport protein GOT1A OS=Mus musculus OX=10090 GN=Golt1a PE=2 SV=1	2	2	2	2	9.8	9.8	9.8	18.986	2.9555	2306800	3350100	2192600	2474900	3180400	4256100	2434400	4272500	4448600	2705900	2171700	2889500	3476300	3382400	1986200	3880600	3797400	3663800	3792000	3089300	4106600	4308200	2823500	3168400	3415600	4194200	4931400	4838300	4675300	3650800	3319300	3409000	2906100	4254700	4380900	3727100
[truncated: 2,584 more rows]
