# Supplementary material for: Vitamin C modulates the levels of several proteins of the mitochondrial complex III and its activity in the mouse liver
Source: Redox Biol. 2022 Sep 24;57:102491. doi: 10.1016/j.redox.2022.102491 (PMC9520280; doi:10.1016/j.redox.2022.102491)
Supplement: Multimedia component 4 [file mmc4.xlsx]

## Sheet: column header
Column header	Description
Accession	UniProt accession number of the leading razor protein
Protein.names	Protein name
Gene.names	Gene name
Razor...unique.peptides	Number of unique and razor peptides
FGL00_2788	LFQ intensities, normalized and imputed.
FGL00_2790
FGL00_2791
FGL01_2722
FGL01_2723
FGL01_2724
FGL05_2894
FGL05_2895
FGL05_2896
FGL40_2694
FGL40_2695
FGL40_2696
FGLR40_2716
FGLR40_2717
FGLR40_2718
FWT00_2641
FWT00_2642
FWT00_2643
mean_g1	Mean of intensities for group g1
mean_g2	Mean of intensities for group g2
Ratio_g1g2	Ratio is computed as mean of group g1 / mean of group g2
log2Ratio	Log2 of the ratio between group g1 and group g2
Foldchange	The fold change is computed as ratio when ratio >0 or 1/ratio when ratio <0
Log2Foldchange	Log2 of the fold change between group g1 and group g2
zscore	zscore = x - µ / σ, where x = log2(ratio), µ = average of all log2(ratio) et σ = standard deviation of all log2(ratio)
pval_Limma	p-value from Limma
qval_Limma	Benjamini-Hochberg adjusted p-value from Limma
Sign_zscore_qval_Limma	A protein is considered as significantly regulated if :|zscore| > 1.96 & Limma q-value < 0.05 If 'Up', the protein is more abudant in group g1 than in group g2 If 'Down' the protein is more abundant in group g1 than in group g2

## Sheet: Quantified proteins in females
																							FGL00/FWT00											FGL01/FWT00											FGL05/FWT00
Accession	Protein.names	Gene.names	Razor...unique.peptides	FGL00_2788	FGL00_2790	FGL00_2791	FGL01_2722	FGL01_2723	FGL01_2724	FGL05_2894	FGL05_2895	FGL05_2896	FGL40_2694	FGL40_2695	FGL40_2696	FGLR40_2716	FGLR40_2717	FGLR40_2718	FWT00_2641	FWT00_2642	FWT00_2643		mean_FGL00	mean_FWT00	Ratio_FGL00/FWT00	log2Ratio	Foldchange	Log2Foldchange	zscore	pval_Limma	qval_Limma	Sign_zscore_qval_Limma		mean_g1	mean_g2	Ratio_g1g2	log2Ratio	Foldchange	Log2Foldchange	zscore	pval_Limma	qval_Limma	Sign_zscore_qval_Limma		mean_g1	mean_g2	Ratio_g1g2	log2Ratio	Foldchange
Q8BFP9	[Pyruvate dehydrogenase (acetyl-transferring)] kinase isozyme 1, mitochondrial	Pdk1	5	7267200	5936400	5044700	7378200	8946400	6509900	9004300	5334300	1676400	587926	5997200	5793500	10010000	7690100	5324800	6772300	8668500	7006000		6.08277e+06	7.48227e+06	0.812958	-0.298748	1.23008	0.298748	-0.366435	0.174633	0.328493	Not Regulated		7611500	7.48227e+06	1.01727	0.0247054	1.01727	0.0247054	-0.0838164	0.917916	0.958755	Not Regulated		5.33833e+06	7.48227e+06	0.713465	-0.487086	1.40161
Q9D6Y9	1,4-alpha-glucan-branching enzyme	Gbe1	16	15808000	12851000	15416000	6619500	7436900	27247000	13978000	14522000	21943000	26625000	33733000	32388000	36000000	32693000	29095000	41464000	42841000	41450000		1.46917e+07	4.19183e+07	0.350483	-1.51258	2.8532	1.51258	-1.64464	5.4902e-05	0.00503561	Not Regulated		13767800	4.19183e+07	0.328443	-1.60628	3.04466	1.60628	-1.87896	0.0137159	0.12047	Not Regulated		1.68143e+07	4.19183e+07	0.401121	-1.31789	2.49301
Q64433	10 kDa heat shock protein, mitochondrial	Hspe1;Cpn10-rs1	6	111360000	96737000	100670000	157920000	207540000	194720000	139760000	176720000	117150000	119620000	89242000	140090000	164910000	132850000	279430000	99027000	148210000	77734000		1.02922e+08	1.08324e+08	0.950137	-0.0737924	1.05248	0.0737924	-0.129551	0.928689	0.955783	Not Regulated		1.86727e+08	1.08324e+08	1.72378	0.785579	1.72378	0.785579	0.753637	0.025362	0.152275	Not Regulated		1.44543e+08	1.08324e+08	1.33437	0.416154	1.33437
G3UZ34	116 kDa U5 small nuclear ribonucleoprotein component	Eftud2	6	5956100	5037600	4560100	8076200	2667100	2433800	2693200	2091700	1913400	2175200	2095000	1420800	2714100	2993000	2015200	3799000	2357700	1248200		5184600	2468300	2.10047	1.07071	2.10047	1.07071	1.07565	0.0287268	0.142886	Not Regulated		4.39237e+06	2468300	1.77951	0.831481	1.77951	0.831481	0.804158	0.271024	0.501777	Not Regulated		2.23277e+06	2468300	0.904577	-0.144685	1.10549
O55240	11-cis retinol dehydrogenase	Rdh5	5	8022900	3532500	2355200	2147600	1132600	1177500	846630	590298	479290	1210700	1243000	590286	1118600	469424	814350	1179900	560101	482392		4.63687e+06	740798	6.25929	2.646	6.25929	2.646	2.73447	0.00406808	0.0586674	Not Regulated		1485900	740798	2.00581	1.00419	2.00581	1.00419	0.994244	0.0508638	0.209653	Not Regulated		NA	NA	NA	NA	NA
Q9DAK9	14 kDa phosphohistidine phosphatase	Phpt1	3	1555800	478828	1176500	1724400	1457800	2412200	485951	590298	479290	587926	454553	590286	1271200	469424	2818400	441514	1531900	482392		NA	NA	NA	NA	NA	NA	NA	NA	NA	NA		1864800	818602	2.27803	1.18779	2.27803	1.18779	1.19632	0.0373209	0.182482	Not Regulated		NA	NA	NA	NA	NA
Q9CQV8	14-3-3 protein beta/alpha;14-3-3 protein beta/alpha, N-terminally processed	Ywhab	6	17825000	19749000	20106000	16995000	17999000	18360000	19060000	13377000	15171000	15670000	17960000	14557000	18684000	19073000	17214000	16768000	14802000	15833000		1.92267e+07	15801000	1.2168	0.283093	1.2168	0.283093	0.24626	0.0835722	0.22321	Not Regulated		1.77847e+07	15801000	1.12554	0.170618	1.12554	0.170618	0.0767818	0.275786	0.506815	Not Regulated		1.58693e+07	15801000	1.00432	0.00622566	1.00432
P62259	14-3-3 protein epsilon	Ywhae	15	98387000	102770000	109350000	106100000	102810000	98286000	96341000	117750000	105230000	92800000	97812000	96881000	95973000	95652000	110070000	82966000	92816000	87929000		1.03502e+08	8.79037e+07	1.17745	0.235668	1.17745	0.235668	0.19632	0.125261	0.277128	Not Regulated		1.02399e+08	8.79037e+07	1.1649	0.220202	1.1649	0.220202	0.131356	0.170289	0.39045	Not Regulated		1.0644e+08	8.79037e+07	1.21087	0.27605	1.21087
P68510	14-3-3 protein eta	Ywhah	3	5205100	5664100	529816	4819900	481980	5808300	5241800	590298	4009800	3320900	4478300	3843500	4984100	5158400	3969300	3328000	3572800	5618100		3799672	4.17297e+06	0.910545	-0.135199	1.09824	0.135199	-0.194213	0.495071	0.617291	Not Regulated		3.70339e+06	4.17297e+06	0.887473	-0.172226	1.1268	0.172226	-0.300568	0.462938	0.672203	Not Regulated		3.28063e+06	4.17297e+06	0.786163	-0.347099	1.272
P61982	14-3-3 protein gamma;14-3-3 protein gamma, N-terminally processed	Ywhag	8	22844000	26161000	27101000	20783000	24771000	26539000	23743000	23142000	27525000	23442000	26705000	23953000	25810000	28977000	23088000	23457000	22886000	24080000		2.53687e+07	2.34743e+07	1.0807	0.111964	1.0807	0.111964	0.0660558	0.458911	0.589184	Not Regulated		24031000	2.34743e+07	1.02371	0.0338125	1.02371	0.0338125	-0.0737927	0.873526	0.935795	Not Regulated		2.48033e+07	2.34743e+07	1.05662	0.0794498	1.05662
P68254-2	14-3-3 protein theta	Ywhaq	4	4861900	5252100	4985300	4891900	4529300	5082000	6046800	5092100	4626500	3750700	5303500	4243400	6931800	5535200	4856100	4119800	4150700	4696100		5033100	4322200	1.16448	0.219681	1.16448	0.219681	0.179486	0.149736	0.30224	Not Regulated		4834400	4322200	1.1185	0.161571	1.1185	0.161571	0.0668242	0.315996	0.546974	Not Regulated		5.25513e+06	4322200	1.21585	0.281962	1.21585
P63101	14-3-3 protein zeta/delta	Ywhaz	10	76503000	86415000	86545000	75020000	76012000	79154000	72721000	77310000	70419000	67311000	77683000	70867000	79979000	79722000	78348000	73348000	72929000	69870000		8.31543e+07	72049000	1.15414	0.206813	1.15414	0.206813	0.165935	0.171361	0.324187	Not Regulated		7.67287e+07	72049000	1.06495	0.0907873	1.06495	0.0907873	-0.0110837	0.530447	0.724904	Not Regulated		7.34833e+07	72049000	1.01991	0.0284387	1.01991
A0A0R4J0K1	15 kDa selenoprotein	Selenof	5	19481000	15473000	16797000	16984000	14265000	12878000	13558000	16430000	19543000	20010000	17837000	12824000	10025000	12904000	12588000	17637000	16010000	15520000		1.72503e+07	16389000	1.05256	0.0738964	1.05256	0.0738964	0.02597	0.664709	0.769186	Not Regulated		14709000	16389000	0.897492	-0.156029	1.11422	0.156029	-0.282741	0.376292	0.603133	Not Regulated		1.65103e+07	16389000	1.0074	0.0106414	1.0074
Q8VCR2-2	17-beta-hydroxysteroid dehydrogenase 13	Hsd17b13	20	491790000	486940000	427740000	1026000000	567410000	438840000	458030000	353210000	396610000	476610000	436990000	384760000	445100000	466820000	366660000	424610000	315290000	437080000		4.68823e+08	3.92327e+08	1.19498	0.256989	1.19498	0.256989	0.218772	0.191092	0.34529	Not Regulated		6.77417e+08	3.92327e+08	1.72666	0.787988	1.72666	0.787988	0.756288	0.0901568	0.280259	Not Regulated		4.02617e+08	3.92327e+08	1.02623	0.0373515	1.02623
Q9R092	17-beta-hydroxysteroid dehydrogenase type 6	Hsd17b6	11	231480000	265420000	260460000	334360000	347220000	331410000	334280000	131440000	257220000	205200000	252410000	155380000	306170000	262800000	205850000	311160000	172480000	274910000		2.52453e+08	252850000	0.998431	-0.00226505	1.00157	0.00226505	-0.0542303	0.882191	0.930053	Not Regulated		3.37663e+08	252850000	1.33543	0.417304	1.33543	0.417304	0.348295	0.118482	0.323898	Not Regulated		240980000	252850000	0.953055	-0.0693684	1.04926
Q8K3K7	1-acyl-sn-glycerol-3-phosphate acyltransferase beta	Agpat2	7	34945000	24248000	28182000	25014000	23908000	27680000	28310000	34829000	38638000	56452000	44750000	38326000	33887000	30777000	27192000	44204000	35230000	43749000		29125000	41061000	0.709311	-0.495511	1.40982	0.495511	-0.573633	0.0439466	0.166776	Not Regulated		25534000	41061000	0.621855	-0.685349	1.60809	0.685349	-0.865335	0.00698268	0.0871891	Not Regulated		3.39257e+07	41061000	0.826226	-0.275392	1.21032
Q9D517	1-acyl-sn-glycerol-3-phosphate acyltransferase gamma	Agpat3	10	28676000	22889000	25560000	33423000	22114000	24435000	30166000	24933000	31539000	32815000	39911000	27772000	21086000	27471000	20239000	32360000	25083000	29586000		2.57083e+07	2.90097e+07	0.886199	-0.174298	1.12841	0.174298	-0.235386	0.348436	0.489568	Not Regulated		2.66573e+07	2.90097e+07	0.918912	-0.122001	1.08824	0.122001	-0.245289	0.553403	0.738188	Not Regulated		2.88793e+07	2.90097e+07	0.995507	-0.00649628	1.00451
P51432	1-phosphatidylinositol 4,5-bisphosphate phosphodiesterase beta-3	Plcb3	6	1773500	1344200	1574200	2342800	1726700	2274500	1224800	1780700	1800500	587926	454553	2010900	1511700	1369200	1263900	441514	1969700	1548600		1.56397e+06	1.31994e+06	1.18488	0.24474	1.18488	0.24474	0.205873	0.427471	0.565652	Not Regulated		2.11467e+06	1.31994e+06	1.6021	0.67996	1.6021	0.67996	0.637387	0.162203	0.380369	Not Regulated		1602000	1.31994e+06	1.21369	0.279404	1.21369
A0A140T8I9	1-phosphatidylinositol 4-kinase	Pi4ka	7	1900400	2339700	2162300	2856800	1994500	3032000	2905400	2474100	2927100	1542500	2010200	2483100	1908400	2604100	1743300	1603900	1335300	1750200		2.13413e+06	1.56313e+06	1.36529	0.449209	1.36529	0.449209	0.421186	0.0387345	0.160434	Not Regulated		2.62777e+06	1.56313e+06	1.68109	0.749396	1.68109	0.749396	0.713812	0.0178277	0.135902	Not Regulated		2.76887e+06	1.56313e+06	1.77136	0.824855	1.77136
Q9CQ62	2,4-dienoyl-CoA reductase, mitochondrial	Decr1	15	916530000	554260000	459820000	754200000	1247400000	1095800000	786110000	1070400000	556250000	890510000	605310000	622880000	953360000	764310000	1557700000	812730000	1163200000	595350000		6.43537e+08	8.57093e+08	0.750836	-0.41343	1.33185	0.41343	-0.487199	0.286234	0.437557	Not Regulated		1.03247e+09	8.57093e+08	1.20461	0.268571	1.20461	0.268571	0.184593	0.399727	0.620457	Not Regulated		8.04253e+08	8.57093e+08	0.93835	-0.0918023	1.0657
Q9JKJ9	24-hydroxycholesterol 7-alpha-hydroxylase	Cyp39a1	12	10855000	10149000	7723800	8551800	17926000	19173000	40555000	23621000	81659000	58033000	109320000	77876000	50904000	53557000	38406000	30099000	24816000	17090000		9.57593e+06	2.40017e+07	0.39897	-1.32565	2.50646	1.32565	-1.44779	0.00293406	0.0501883	Not Regulated		1.52169e+07	2.40017e+07	0.633995	-0.657457	1.5773	0.657457	-0.834636	0.120215	0.325377	Not Regulated		4.86117e+07	2.40017e+07	2.02535	1.01817	2.02535
Q8VI94	2-5-oligoadenylate synthase-like protein 1	Oasl1	4	2520200	2829800	3919100	4630700	481980	433397	485951	590298	3501400	5315800	3529000	590286	489093	3035700	621634	441514	3820700	5192100		3089700	3.15144e+06	0.98041	-0.0285435	1.01998	0.0285435	-0.0819023	0.580002	0.694851	Not Regulated		NA	NA	NA	NA	NA	NA	NA	NA	NA	NA		NA	NA	NA	NA	NA
P62334	26S protease regulatory subunit 10B	Psmc6	22	235470000	271490000	297480000	237930000	201960000	200850000	220180000	190200000	223120000	146920000	236560000	197300000	249250000	268630000	138410000	197990000	179810000	270000000		2.68147e+08	2.15933e+08	1.2418	0.312436	1.2418	0.312436	0.27716	0.165766	0.319681	Not Regulated		213580000	2.15933e+08	0.989102	-0.0158094	1.01102	0.0158094	-0.128409	0.992827	0.995879	Not Regulated		2.11167e+08	2.15933e+08	0.977925	-0.0322038	1.02257
P62192	26S protease regulatory subunit 4	Psmc1	23	267400000	295730000	294080000	252810000	223530000	204740000	238130000	209420000	230020000	158690000	242790000	209790000	271040000	274200000	157250000	209380000	198300000	280920000		2.85737e+08	2.29533e+08	1.24486	0.315982	1.24486	0.315982	0.280894	0.118816	0.268933	Not Regulated		2.27027e+08	2.29533e+08	0.989079	-0.0158419	1.01104	0.0158419	-0.128445	0.985083	0.991954	Not Regulated		2.25857e+08	2.29533e+08	0.983982	-0.0232962	1.01628
O88685	26S protease regulatory subunit 6A	Psmc3	26	249820000	292210000	307010000	258200000	238750000	215020000	257800000	212870000	239930000	165190000	244420000	207600000	277240000	278990000	153180000	212340000	197130000	286750000		2.83013e+08	2.32073e+08	1.2195	0.286289	1.2195	0.286289	0.249626	0.180781	0.335502	Not Regulated		2.37323e+08	2.32073e+08	1.02262	0.0322732	1.02262	0.0322732	-0.075487	0.820291	0.909733	Not Regulated		2.36867e+08	2.32073e+08	1.02065	0.0294944	1.02065
P54775	26S protease regulatory subunit 6B	Psmc4	26	305450000	342730000	349660000	306280000	269140000	254020000	286050000	258830000	286550000	194370000	282130000	247720000	306450000	322330000	188100000	247560000	224640000	325970000		3.32613e+08	2.66057e+08	1.25016	0.322112	1.25016	0.322112	0.287349	0.1225	0.273839	Not Regulated		276480000	2.66057e+08	1.03918	0.0554416	1.03918	0.0554416	-0.0499868	0.740015	0.857719	Not Regulated		2.77143e+08	2.66057e+08	1.04167	0.0588988	1.04167
P46471	26S protease regulatory subunit 7	Psmc2	28	245160000	272330000	312800000	248360000	212750000	196480000	261910000	200340000	223310000	154430000	227270000	207300000	254770000	260200000	141130000	199040000	184390000	268910000		2.76763e+08	2.17447e+08	1.27279	0.347991	1.27279	0.347991	0.3146	0.126325	0.278789	Not Regulated		2.19197e+08	2.17447e+08	1.00805	0.0115643	1.00805	0.0115643	-0.0982802	0.910719	0.95582	Not Regulated		228520000	2.17447e+08	1.05092	0.0716588	1.05092
P62196	26S protease regulatory subunit 8	Psmc5	29	285340000	334640000	352990000	282660000	240320000	237280000	253970000	219950000	261280000	170560000	258120000	221110000	292060000	308060000	168390000	240340000	217220000	293690000		3.24323e+08	2.50417e+08	1.29513	0.373102	1.29513	0.373102	0.341043	0.0791352	0.217299	Not Regulated		253420000	2.50417e+08	1.01199	0.0171998	1.01199	0.0171998	-0.0920774	0.899808	0.952143	Not Regulated		2.45067e+08	2.50417e+08	0.978636	-0.0311563	1.02183
Q3TXS7	26S proteasome non-ATPase regulatory subunit 1	Psmd1	41	334520000	386700000	401860000	328200000	281480000	260850000	309830000	255970000	308610000	190710000	306140000	252970000	334460000	364510000	194050000	270960000	254210000	342030000		374360000	2.89067e+08	1.29506	0.373024	1.29506	0.373024	0.34096	0.0745081	0.210144	Not Regulated		2.90177e+08	2.89067e+08	1.00384	0.00552926	1.00384	0.00552926	-0.104923	0.95608	0.978532	Not Regulated		291470000	2.89067e+08	1.00831	0.0119451	1.00831
Q8BG32	26S proteasome non-ATPase regulatory subunit 11	Psmd11	25	353710000	390940000	450190000	369080000	309710000	293320000	382460000	309230000	339540000	223540000	314010000	293640000	361510000	369830000	215250000	273830000	271740000	379560000		398280000	3.08377e+08	1.29154	0.369089	1.29154	0.369089	0.336817	0.104483	0.251395	Not Regulated		3.24037e+08	3.08377e+08	1.05078	0.0714635	1.05078	0.0714635	-0.0323524	0.7007	0.836063	Not Regulated		3.43743e+08	3.08377e+08	1.11469	0.156638	1.11469
Q9D8W5	26S proteasome non-ATPase regulatory subunit 12	Psmd12	20	210350000	236490000	248260000	193800000	174480000	166810000	195840000	166160000	203450000	123520000	201720000	166180000	203620000	219640000	118980000	176940000	168560000	220720000		231700000	188740000	1.22761	0.295858	1.22761	0.295858	0.259702	0.121771	0.272676	Not Regulated		1.78363e+08	188740000	0.945021	-0.0815811	1.05818	0.0815811	-0.2008	0.684945	0.823646	Not Regulated		1.88483e+08	188740000	0.99864	-0.00196325	1.00136
Q9WVJ2	26S proteasome non-ATPase regulatory subunit 13	Psmd13	24	233250000	270970000	306590000	248420000	200280000	184720000	260670000	195650000	228200000	134870000	224990000	193580000	242020000	264110000	139330000	192890000	180600000	253860000		270270000	2.09117e+08	1.29244	0.370093	1.29244	0.370093	0.337874	0.107048	0.254365	Not Regulated		211140000	2.09117e+08	1.00968	0.0138919	1.00968	0.0138919	-0.0957183	0.932794	0.964095	Not Regulated		2.28173e+08	2.09117e+08	1.09113	0.125822	1.09113
O35593	26S proteasome non-ATPase regulatory subunit 14	Psmd14	9	94940000	109310000	108400000	96104000	78059000	74963000	83580000	69809000	90491000	58050000	93381000	76412000	96490000	114580000	51244000	76856000	73142000	95230000		1.04217e+08	8.17427e+07	1.27494	0.350425	1.27494	0.350425	0.317163	0.0741223	0.210115	Not Regulated		83042000	8.17427e+07	1.0159	0.0227519	1.0159	0.0227519	-0.0859666	0.904098	0.952895	Not Regulated		8.12933e+07	8.17427e+07	0.994503	-0.00795226	1.00553
Q8VDM4	26S proteasome non-ATPase regulatory subunit 2	Psmd2	40	442970000	513450000	534900000	429150000	378860000	356330000	463220000	342220000	424430000	269540000	408770000	346830000	445630000	497040000	247870000	360550000	334820000	484670000		4.97107e+08	3.93347e+08	1.26379	0.337754	1.26379	0.337754	0.30382	0.121224	0.271984	Not Regulated		3.88113e+08	3.93347e+08	0.986695	-0.0193234	1.01348	0.0193234	-0.132277	0.98189	0.991182	Not Regulated		4.09957e+08	3.93347e+08	1.04223	0.0596701	1.04223
P14685	26S proteasome non-ATPase regulatory subunit 3	Psmd3	29	325330000	385460000	426650000	333340000	291150000	260360000	369580000	258870000	303120000	190140000	304150000	262970000	326060000	362840000	193120000	272440000	258330000	345270000		3.79147e+08	2.92013e+08	1.29839	0.376722	1.29839	0.376722	0.344854	0.0904053	0.231361	Not Regulated		294950000	2.92013e+08	1.01006	0.0144362	1.01006	0.0144362	-0.0951192	0.924672	0.96337	Not Regulated		3.10523e+08	2.92013e+08	1.06339	0.0886674	1.06339
O35226-2	26S proteasome non-ATPase regulatory subunit 4	Psmd4	2	14591000	17496000	9237000	9838600	8734000	9456200	13826000	590298	479290	587926	13620000	10597000	10385000	15955000	621634	9172100	11584000	482392		1.37747e+07	7.0795e+06	1.94571	0.960299	1.94571	0.960299	0.959378	0.194541	0.347687	Not Regulated		9.34293e+06	7.0795e+06	1.31972	0.400229	1.31972	0.400229	0.329502	0.319842	0.550548	Not Regulated		NA	NA	NA	NA	NA
O35226	26S proteasome non-ATPase regulatory subunit 4	Psmd4	13	142350000	171550000	156290000	127530000	106290000	91786000	126200000	114830000	120350000	78138000	118470000	111780000	118870000	155490000	96190000	104940000	124050000	131480000		156730000	1.20157e+08	1.30438	0.383365	1.30438	0.383365	0.351849	0.052857	0.179557	Not Regulated		1.08535e+08	1.20157e+08	0.903282	-0.146752	1.10707	0.146752	-0.27253	0.45661	0.666532	Not Regulated		120460000	1.20157e+08	1.00252	0.00363747	1.00252
Q8BJY1	26S proteasome non-ATPase regulatory subunit 5	Psmd5	10	6400400	7969100	12076000	15634000	7942400	8009000	6014500	6592100	6662400	3784500	3526800	5410500	7579500	9075100	6357700	2619800	4289300	4803700		8.81517e+06	3.90427e+06	2.25783	1.17494	2.25783	1.17494	1.1854	0.0142773	0.101615	Not Regulated		1.05285e+07	3.90427e+06	2.69666	1.43117	2.69666	1.43117	1.46421	0.00955757	0.102688	Not Regulated		6423000	3.90427e+06	1.64512	0.718196	1.64512
Q99JI4	26S proteasome non-ATPase regulatory subunit 6	Psmd6	27	193930000	231210000	243060000	202490000	160970000	160180000	206460000	149660000	189170000	120140000	183100000	163270000	209030000	230820000	106980000	164360000	147210000	212130000		2.22733e+08	1.74567e+08	1.27592	0.351539	1.27592	0.351539	0.318336	0.114835	0.265976	Not Regulated		1.74547e+08	1.74567e+08	0.999885	-0.000165298	1.00011	0.000165298	-0.11119	0.969636	0.984566	Not Regulated		1.81763e+08	1.74567e+08	1.04123	0.0582831	1.04123
P26516	26S proteasome non-ATPase regulatory subunit 7	Psmd7	14	241120000	287280000	296090000	248980000	213200000	210290000	263780000	212790000	235140000	158890000	243080000	209280000	256660000	272600000	154300000	212780000	196600000	274320000		274830000	227900000	1.20592	0.270139	1.20592	0.270139	0.232619	0.187576	0.342133	Not Regulated		2.24157e+08	227900000	0.983575	-0.0238935	1.0167	0.0238935	-0.137307	0.946664	0.973998	Not Regulated		2.37237e+08	227900000	1.04097	0.0579261	1.04097
Q9CX56	26S proteasome non-ATPase regulatory subunit 8	Psmd8	12	118350000	137710000	149020000	127400000	91910000	100540000	131400000	97495000	110010000	70587000	114080000	104340000	118650000	129340000	69855000	101850000	91123000	117990000		1.35027e+08	1.03654e+08	1.30266	0.381464	1.30266	0.381464	0.349848	0.0676107	0.200299	Not Regulated		1.06617e+08	1.03654e+08	1.02858	0.0406526	1.02858	0.0406526	-0.0662643	0.866246	0.932149	Not Regulated		1.12968e+08	1.03654e+08	1.08986	0.124138	1.08986
Q9CR00	26S proteasome non-ATPase regulatory subunit 9	Psmd9	2	1671000	3178700	3111300	3226300	1929200	2821400	485951	3405300	2827400	587926	2424200	590286	2500100	3097000	1670600	1740600	560101	482392		2.65367e+06	927698	2.86049	1.51626	2.86049	1.51626	1.54482	0.0236595	0.131041	Not Regulated		2.65897e+06	927698	2.8662	1.51914	2.8662	1.51914	1.56103	0.0174404	0.135193	Not Regulated		NA	NA	NA	NA	NA
Q3UHX2	28 kDa heat- and acid-stable phosphoprotein	Pdap1	5	49891000	49241000	49047000	63227000	41045000	38372000	34452000	60441000	34215000	32151000	8723600	57816000	33465000	32536000	97208000	38336000	66952000	43744000		49393000	4.96773e+07	0.994276	-0.00828114	1.00576	0.00828114	-0.0605654	0.890063	0.93577	Not Regulated		47548000	4.96773e+07	0.957137	-0.0632031	1.04478	0.0632031	-0.180573	0.855806	0.929108	Not Regulated		43036000	4.96773e+07	0.866311	-0.207044	1.15432
Q9CQE3	28S ribosomal protein S17, mitochondrial	Mrps17	3	4726300	4498900	529816	8346400	8098000	7100800	7530100	590298	3673700	587926	3895900	590286	4521200	5042300	4371500	3605100	4143000	4542200		3251672	4.09677e+06	0.793717	-0.333304	1.2599	0.333304	-0.402824	0.364869	0.506751	Not Regulated		7848400	4.09677e+06	1.91575	0.937913	1.91575	0.937913	0.921302	0.00139606	0.0379399	Not Regulated		3.93137e+06	4.09677e+06	0.959626	-0.0594551	1.04207
Q99N84	28S ribosomal protein S18b, mitochondrial	Mrps18b	2	3623700	3067200	529816	4266500	6195500	4429700	4760000	3272200	2930700	2440300	2626700	590286	3923100	469424	621634	441514	560101	3020400		NA	NA	NA	NA	NA	NA	NA	NA	NA	NA		4963900	1.34067e+06	3.70255	1.88852	3.70255	1.88852	1.96758	0.0176298	0.135902	Not Regulated		3654300	1.34067e+06	2.72572	1.44664	2.72572
Q924T2	28S ribosomal protein S2, mitochondrial	Mrps2	7	7300300	2823800	4953800	10035000	9831400	11044000	8400300	3369900	479290	3736600	1902300	2264800	8761100	6929300	6433200	5415500	5855000	3825300		5.02597e+06	5.03193e+06	0.998814	-0.00171171	1.00119	0.00171171	-0.0536476	0.837503	0.895442	Not Regulated		1.03035e+07	5.03193e+06	2.04762	1.03395	2.04762	1.03395	1.027	0.00247566	0.053816	Not Regulated		4.08316e+06	5.03193e+06	0.81145	-0.301426	1.23236
Q9CXW2	28S ribosomal protein S22, mitochondrial	Mrps22	8	11878000	1835600	7858800	11722000	15940000	19295000	9857900	2488500	6390400	587926	454553	1344300	13016000	11573000	6631100	793980	6477500	5806600		7190800	4359360	1.64951	0.722036	1.64951	0.722036	0.70848	0.463827	0.593618	Not Regulated		1.56523e+07	4359360	3.59051	1.84419	3.59051	1.84419	1.91879	0.0340931	0.174623	Not Regulated		6245600	4359360	1.43269	0.518724	1.43269
F7ARZ1	28S ribosomal protein S23, mitochondrial	Mrps23	4	9029300	10240000	8458700	14713000	14820000	14141000	9953400	5666900	6417600	6787000	6993300	7556000	11033000	9279300	10863000	6890600	9136000	6251400		9.24267e+06	7426000	1.24464	0.315724	1.24464	0.315724	0.280621	0.141546	0.293991	Not Regulated		14558000	7426000	1.96041	0.971155	1.96041	0.971155	0.957889	0.00215313	0.0495739	Not Regulated		7.34597e+06	7426000	0.989223	-0.015633	1.01089
Q9CQV5	28S ribosomal protein S24, mitochondrial	Mrps24	3	4986900	4726600	529816	6361600	6704000	7273000	6125700	590298	479290	587926	454553	590286	5520200	6088100	621634	441514	560101	5328900		NA	NA	NA	NA	NA	NA	NA	NA	NA	NA		6.77953e+06	2.11017e+06	3.21279	1.68383	3.21279	1.68383	1.74229	0.0337223	0.174378	Not Regulated		NA	NA	NA	NA	NA
Q9D125	28S ribosomal protein S25, mitochondrial	Mrps25	5	2915000	2683100	1744300	2376200	3268700	3932200	485951	590298	1974500	587926	1874400	1619300	3756800	2875700	2018300	3097700	560101	482392		2.44747e+06	1.38006e+06	1.77344	0.826554	1.77344	0.826554	0.81854	0.12603	0.278407	Not Regulated		3.19237e+06	1.38006e+06	2.3132	1.20989	2.3132	1.20989	1.22065	0.0593697	0.223507	Not Regulated		NA	NA	NA	NA	NA
Q80ZS3	28S ribosomal protein S26, mitochondrial	Mrps26	3	6686500	7026300	529816	7734100	8203400	11281000	485951	4064300	479290	587926	5508900	590286	489093	469424	621634	5487000	7680400	4583100		4.74754e+06	5.91683e+06	0.802378	-0.317646	1.24629	0.317646	-0.386335	0.38461	0.524318	Not Regulated		9.07283e+06	5.91683e+06	1.53339	0.616728	1.53339	0.616728	0.567791	0.0549305	0.21704	Not Regulated		1.67651e+06	5.91683e+06	0.283346	-1.81936	3.52925
Q8BK72	28S ribosomal protein S27, mitochondrial	Mrps27	8	6339400	5029300	4967900	8507700	11761000	8182400	7038800	3624200	3775000	4185700	3830100	3492500	6672500	5689500	3918200	3294600	4398500	4070200		5.44553e+06	3921100	1.38878	0.473815	1.38878	0.473815	0.447096	0.0440325	0.166776	Not Regulated		9483700	3921100	2.41863	1.27419	2.41863	1.27419	1.29143	0.00119122	0.0342431	Not Regulated		4.81267e+06	3921100	1.22738	0.295578	1.22738
Q9CY16	28S ribosomal protein S28, mitochondrial	Mrps28	4	4851200	478828	529816	5669500	6448700	6000200	4248500	4551900	3944200	587926	454553	4486700	4598300	469424	4177900	441514	560101	2822100		NA	NA	NA	NA	NA	NA	NA	NA	NA	NA		6.03947e+06	1.27457e+06	4.73843	2.24441	4.73843	2.24441	2.35929	0.008143	0.0959954	Not Regulated		4248200	1.27457e+06	3.33304	1.73684	3.33304
G3X9M0	28S ribosomal protein S29, mitochondrial	Dap3	6	9133600	6933600	6288300	11493000	11800000	14652000	8256700	590298	479290	587926	454553	5556100	489093	6915500	621634	5349000	7391500	6134800		7.45183e+06	6.29177e+06	1.18438	0.24413	1.18438	0.24413	0.205231	0.306149	0.454074	Not Regulated		1.26483e+07	6.29177e+06	2.0103	1.00741	2.0103	1.00741	0.997794	0.00223655	0.0506512	Not Regulated		3.10876e+06	6.29177e+06	0.4941	-1.01712	2.02388
Q9D0G0	28S ribosomal protein S30, mitochondrial	Mrps30	10	7855000	6607700	5404100	12019000	14685000	11385000	6376900	7371600	7121200	4980700	5487300	6458200	7807200	9100500	8151100	8421800	8060800	4452700		6.62227e+06	6.97843e+06	0.948962	-0.0755781	1.05378	0.0755781	-0.131431	0.909699	0.945147	Not Regulated		1.26963e+07	6.97843e+06	1.81937	0.863437	1.81937	0.863437	0.83933	0.0214223	0.142981	Not Regulated		6.95657e+06	6.97843e+06	0.996867	-0.00452773	1.00314
Q61733	28S ribosomal protein S31, mitochondrial	Mrps31	5	3745400	2941100	3036900	5114900	4272700	5143100	485951	590298	479290	2176000	2488100	590286	4714000	3393200	3736300	441514	3214000	482392		3.24113e+06	1.3793e+06	2.34984	1.23256	2.34984	1.23256	1.24608	0.0577656	0.185254	Not Regulated		4.84357e+06	1.3793e+06	3.51161	1.81213	3.51161	1.81213	1.88351	0.020862	0.142157	Not Regulated		NA	NA	NA	NA	NA
Q9JIK9	28S ribosomal protein S34, mitochondrial	Mrps34	7	6801000	6192700	6737500	5075000	16719000	8902200	5070400	4009700	5061600	3224200	4056400	4698900	9938100	7429500	5080700	5151000	5563300	4319300		6.57707e+06	5011200	1.31247	0.392288	1.31247	0.392288	0.361246	0.0429569	0.166728	Not Regulated		1.02321e+07	5011200	2.04184	1.02987	2.04184	1.02987	1.02251	0.0960553	0.29081	Not Regulated		4713900	5011200	0.940673	-0.088235	1.06307
Q8BJZ4	28S ribosomal protein S35, mitochondrial	Mrps35	3	3373200	3141900	4014700	4720700	4876900	433397	5158700	590298	479290	587926	2370600	590286	4493600	3608100	3463200	441514	3385100	2121800		3.50993e+06	1.9828e+06	1.77019	0.823901	1.77019	0.823901	0.815747	0.15092	0.3031	Not Regulated		NA	NA	NA	NA	NA	NA	NA	NA	NA	NA		NA	NA	NA	NA	NA
Q9CQX8	28S ribosomal protein S36, mitochondrial	Mrps36	3	10133000	12085000	8455800	12765000	18893000	11810000	15696000	11485000	8479100	5347000	9798500	9489900	24173000	18957000	34098000	8872900	10424000	9416400		10224600	9571100	1.06828	0.0952878	1.06828	0.0952878	0.0484957	0.663439	0.769186	Not Regulated		1.44893e+07	9571100	1.51386	0.598235	1.51386	0.598235	0.547436	0.0455344	0.200351	Not Regulated		11886700	9571100	1.24194	0.312592	1.24194
Q80X85	28S ribosomal protein S7, mitochondrial	Mrps7	3	4729800	4241000	4466800	4723600	5341500	5255700	4107300	2298200	1909900	2271700	2648500	2484200	5376000	4502500	4202600	2127800	3356800	2758800		4479200	2747800	1.6301	0.704964	1.6301	0.704964	0.690503	0.0121888	0.0937884	Not Regulated		5.10693e+06	2747800	1.85855	0.89418	1.85855	0.89418	0.873167	0.00506519	0.0763521	Not Regulated		2771800	2747800	1.00873	0.0125462	1.00873
Q9D7N3	28S ribosomal protein S9, mitochondrial	Mrps9	7	8022900	5572500	6196100	10394000	10404000	10992000	6371400	590298	2150100	4488300	5671000	3982500	10724000	7352100	6480300	5883000	5508000	5557100		6.59717e+06	5.64937e+06	1.16777	0.223757	1.16777	0.223757	0.183778	0.29222	0.443525	Not Regulated		1.05967e+07	5.64937e+06	1.87573	0.907449	1.87573	0.907449	0.887772	0.000627581	0.0261871	Not Regulated		3.03727e+06	5.64937e+06	0.537629	-0.895316	1.86002
O88986	2-amino-3-ketobutyrate coenzyme A ligase, mitochondrial	Gcat	9	5546300	4208700	3655100	7925400	8962000	10268000	7747400	6399700	5201800	6443800	5992800	5496100	10352000	8458300	8682500	7126000	6836400	3872600		4.47003e+06	5945000	0.751898	-0.411391	1.32997	0.411391	-0.485052	0.256505	0.409586	Not Regulated		9051800	5945000	1.52259	0.606528	1.52259	0.606528	0.556564	0.0624459	0.229332	Not Regulated		6.44963e+06	5945000	1.08488	0.11754	1.08488
D3YZ54	2-hydroxyacyl-CoA lyase 1	Hacl1	25	170120000	180340000	155020000	186160000	159700000	142270000	142870000	253840000	169940000	200920000	147430000	194480000	189260000	209450000	259110000	160600000	190270000	159210000		1.68493e+08	1.70027e+08	0.990982	-0.0130695	1.0091	0.0130695	-0.0656077	0.943986	0.964665	Not Regulated		162710000	1.70027e+08	0.956968	-0.0634581	1.04497	0.0634581	-0.180853	0.716402	0.841911	Not Regulated		1.88883e+08	1.70027e+08	1.1109	0.151734	1.1109
Q9CXI0	2-methoxy-6-polyprenyl-1,4-benzoquinol methylase, mitochondrial	Coq5	3	1650300	478828	1357500	1700300	2516300	1591700	2054700	590298	1433100	587926	1907300	590286	1355700	3177800	1229200	1830100	560101	482392		NA	NA	NA	NA	NA	NA	NA	NA	NA	NA		1936100	957531	2.02197	1.01576	2.02197	1.01576	1.00699	0.0609801	0.227935	Not Regulated		NA	NA	NA	NA	NA
Q283N4	2-oxo-4-hydroxy-4-carboxy-5-ureidoimidazoline decarboxylase	Urad	3	5675300	6395000	6109200	5539700	4200800	5569000	4112100	4056900	4185800	587926	5361600	4202900	4226900	4438500	4943700	3217700	3252300	2942300		6.05983e+06	3.13743e+06	1.93146	0.949693	1.93146	0.949693	0.94821	0.000448683	0.0168661	Not Regulated		5.10317e+06	3.13743e+06	1.62654	0.701808	1.62654	0.701808	0.661434	0.00833294	0.0972776	Not Regulated		4.11827e+06	3.13743e+06	1.31262	0.392452	1.31262
Q60597	2-oxoglutarate dehydrogenase, mitochondrial	Ogdh	49	382670000	420380000	402140000	621990000	724700000	586240000	567570000	208100000	277310000	169560000	319900000	252270000	689180000	569360000	368070000	322470000	298470000	297450000		401730000	306130000	1.31229	0.392082	1.31229	0.392082	0.361029	0.0236202	0.131041	Not Regulated		644310000	306130000	2.10469	1.07361	2.10469	1.07361	1.07066	0.000520413	0.0229959	Not Regulated		3.50993e+08	306130000	1.14655	0.197299	1.14655
Q3U3J1	2-oxoisovalerate dehydrogenase subunit alpha, mitochondrial	Bckdha	22	397280000	336720000	337250000	445240000	514260000	505180000	306740000	216650000	210940000	160680000	265600000	218770000	429530000	410270000	278120000	255840000	279170000	252230000		3.57083e+08	2.62413e+08	1.36077	0.44442	1.36077	0.44442	0.416142	0.0221219	0.126665	Not Regulated		4.88227e+08	2.62413e+08	1.86053	0.89571	1.86053	0.89571	0.874851	0.00102468	0.0311448	Not Regulated		2.44777e+08	2.62413e+08	0.932791	-0.100375	1.07205
Q6P3A8	2-oxoisovalerate dehydrogenase subunit beta, mitochondrial	Bckdhb	14	198770000	162330000	139530000	248100000	240920000	242820000	164450000	117650000	118760000	84603000	127660000	103360000	201570000	186710000	123380000	125070000	121580000	113300000		1.66877e+08	1.19983e+08	1.39083	0.475948	1.39083	0.475948	0.449343	0.0404841	0.163042	Not Regulated		2.43947e+08	1.19983e+08	2.03317	1.02373	2.03317	1.02373	1.01576	0.00033946	0.0200141	Not Regulated		133620000	1.19983e+08	1.11365	0.155302	1.11365
Q9EQC1	3 beta-hydroxysteroid dehydrogenase type 7	Hsd3b7	10	65324000	55952000	48811000	56435000	40701000	45819000	38960000	36752000	50697000	52452000	58980000	44302000	41938000	41603000	29402000	64247000	40442000	52979000		5.66957e+07	52556000	1.07877	0.109383	1.07877	0.109383	0.0633384	0.600275	0.713177	Not Regulated		4.76517e+07	52556000	0.906684	-0.141329	1.10292	0.141329	-0.266561	0.605981	0.768285	Not Regulated		4.21363e+07	52556000	0.801742	-0.318791	1.24728
P26150	3 beta-hydroxysteroid dehydrogenase/Delta 5-->4-isomerase type 3;3-beta-hydroxy-Delta(5)-steroid dehydrogenase;Steroid Delta-isomerase	Hsd3b3	15	228620000	192850000	188460000	258750000	185860000	164330000	238180000	185200000	228470000	237980000	217890000	166420000	177280000	194630000	154040000	303060000	209880000	260250000		203310000	257730000	0.788849	-0.342179	1.26767	0.342179	-0.41217	0.133946	0.287271	Not Regulated		202980000	257730000	0.787568	-0.344523	1.26973	0.344523	-0.490206	0.197163	0.42505	Not Regulated		2.17283e+08	257730000	0.843066	-0.246283	1.18615
Q9Z0S1	3(2),5-bisphosphate nucleotidase 1	Bpnt1	9	3757700	6488500	4844700	3027100	5747900	5391900	4103600	6273700	4724700	7861000	3679200	4373400	4296500	4815900	14723000	4558600	5917700	4620400		5030300	5.03223e+06	0.999616	-0.000554375	1.00038	0.000554375	-0.0524289	0.920052	0.952451	Not Regulated		4722300	5.03223e+06	0.93841	-0.0917091	1.06563	0.0917091	-0.211948	0.659359	0.807504	Not Regulated		5034000	5.03223e+06	1.00035	0.000506398	1.00035
Q3TBW2	39S ribosomal protein L10, mitochondrial	Mrpl10	5	9538800	7586900	1171100	14448000	14841000	18532000	2022200	590298	479290	8751800	7010300	6678200	12997000	7769200	3118900	8794800	6983700	6950100		6.09893e+06	7576200	0.805012	-0.312917	1.24222	0.312917	-0.381357	0.376632	0.518067	Not Regulated		1.59403e+07	7576200	2.104	1.07314	2.104	1.07314	1.07013	0.00131333	0.0369975	Not Regulated		1.0306e+06	7576200	0.136031	-2.878	7.35128
Q9CQF0	39S ribosomal protein L11, mitochondrial	Mrpl11	4	5322300	5011600	529816	6329300	8695800	5258000	4263400	590298	479290	3471400	454553	590286	489093	469424	7495100	441514	560101	3668800		NA	NA	NA	NA	NA	NA	NA	NA	NA	NA		6.76103e+06	1.55681e+06	4.34289	2.11866	4.34289	2.11866	2.22088	0.0156831	0.128465	Not Regulated		NA	NA	NA	NA	NA
Q9DB15	39S ribosomal protein L12, mitochondrial	Mrpl12	6	44212000	39470000	32095000	48964000	68378000	67147000	43345000	45315000	26360000	33499000	30460000	47025000	46860000	41537000	82961000	32031000	61619000	29231000		3.85923e+07	4.09603e+07	0.942188	-0.0859132	1.06136	0.0859132	-0.142314	0.966621	0.97857	Not Regulated		6.14963e+07	4.09603e+07	1.50136	0.586273	1.50136	0.586273	0.534271	0.0997029	0.296033	Not Regulated		38340000	4.09603e+07	0.936028	-0.0953771	1.06834
Q9D1P0	39S ribosomal protein L13, mitochondrial	Mrpl13	9	6984300	478828	529816	6507500	10430000	433397	3693600	590298	3374300	587926	454553	3409600	489093	5908000	7029700	3164300	7915200	3945500		2.66431e+06	5.00833e+06	0.531976	-0.910566	1.87978	0.910566	-1.0107	0.134177	0.287271	Not Regulated		5.7903e+06	5.00833e+06	1.15613	0.209307	1.15613	0.209307	0.119365	0.652688	0.801973	Not Regulated		2.55273e+06	5.00833e+06	0.509697	-0.972288	1.96195
Q9D1I6	39S ribosomal protein L14, mitochondrial	Mrpl14	4	5226000	3973800	4135600	6523700	7353300	5282600	4615700	3123700	2542200	2948300	454553	3518100	3380000	4994900	4433900	3407600	4146700	2682000		4.44513e+06	3412100	1.30276	0.381567	1.30276	0.381567	0.349956	0.124147	0.276377	Not Regulated		6.38653e+06	3412100	1.87173	0.904373	1.87173	0.904373	0.884386	0.00779531	0.0942783	Not Regulated		3427200	3412100	1.00443	0.00637046	1.00443
Q9CPR5	39S ribosomal protein L15, mitochondrial	Mrpl15	6	5807600	3301100	4646900	4396800	9533300	5486500	485951	3212900	479290	587926	454553	590286	3493100	3124900	621634	441514	560101	482392		4585200	494669	9.26923	3.21245	9.26923	3.21245	3.33096	1.73717e-05	0.00248958	Up		6472200	494669	13.0839	3.70972	13.0839	3.70972	3.97208	2.88588e-05	0.00277766	Up		NA	NA	NA	NA	NA
Q99N93	39S ribosomal protein L16, mitochondrial	Mrpl16	2	5461000	3717200	4306800	7155300	7423000	7591600	6467400	2860900	3489600	3953500	3470400	3150900	6189100	4808600	4113500	3779700	3761100	3545300		4495000	3.69537e+06	1.21639	0.282604	1.21639	0.282604	0.245745	0.1979	0.349873	Not Regulated		7.38997e+06	3.69537e+06	1.99979	0.99985	1.99979	0.99985	0.989473	0.00037073	0.0200141	Not Regulated		4.27263e+06	3.69537e+06	1.15621	0.209408	1.15621
Q9D8P4	39S ribosomal protein L17, mitochondrial	Mrpl17	3	3327800	2347100	529816	3402100	481980	4847800	485951	590298	2889900	2474600	454553	590286	3183700	2901600	4748200	441514	3363600	2617000		NA	NA	NA	NA	NA	NA	NA	NA	NA	NA		NA	NA	NA	NA	NA	NA	NA	NA	NA	NA		NA	NA	NA	NA	NA
Q9D338	39S ribosomal protein L19, mitochondrial	Mrpl19	3	3366400	2543600	3051500	4769500	5757400	5291800	3334300	2921700	2937300	3357300	2551300	3529900	4005600	3349500	4874100	3009900	3635100	2832500		2.98717e+06	3.15917e+06	0.945555	-0.0807663	1.05758	0.0807663	-0.136894	0.664639	0.769186	Not Regulated		5272900	3.15917e+06	1.66908	0.739053	1.66908	0.739053	0.702427	0.00536249	0.0769365	Not Regulated		3.06443e+06	3.15917e+06	0.970013	-0.0439237	1.03091
Q9CQL4	39S ribosomal protein L20, mitochondrial	Mrpl20	3	982540	1066100	529816	1389200	1141800	433397	1117100	590298	756650	587926	454553	1032900	838710	956830	1010100	441514	935750	584440		NA	NA	NA	NA	NA	NA	NA	NA	NA	NA		NA	NA	NA	NA	NA	NA	NA	NA	NA	NA		NA	NA	NA	NA	NA
Q9D1N9	39S ribosomal protein L21, mitochondrial	Mrpl21	5	5642900	3779600	3605000	9872900	10884000	9647100	8714000	3443400	4839600	3731100	3506700	5041800	7915400	4653500	6926000	4912000	6491800	4632600		4342500	5.34547e+06	0.812371	-0.29979	1.23097	0.29979	-0.367533	0.246073	0.399043	Not Regulated		1.01347e+07	5.34547e+06	1.89594	0.922911	1.89594	0.922911	0.90479	0.00257399	0.053816	Not Regulated		5.66567e+06	5.34547e+06	1.0599	0.0839298	1.0599
O35972	39S ribosomal protein L23, mitochondrial	Mrpl23	3	4569400	478828	3206700	7383000	8804700	7904900	4534100	590298	479290	587926	454553	1981600	489093	469424	621634	441514	4645500	482392		NA	NA	NA	NA	NA	NA	NA	NA	NA	NA		8.03087e+06	1.85647e+06	4.32588	2.11299	4.32588	2.11299	2.21465	0.0180485	0.135902	Not Regulated		NA	NA	NA	NA	NA
Q9D1B9	39S ribosomal protein L28, mitochondrial	Mrpl28	6	2814200	478828	529816	2920500	4047500	6820700	1049200	590298	1711000	587926	1902500	1469000	3134600	1871000	1409600	441514	560101	2009200		NA	NA	NA	NA	NA	NA	NA	NA	NA	NA		4.59623e+06	1.00361e+06	4.57972	2.19526	4.57972	2.19526	2.3052	0.00936018	0.102688	Not Regulated		NA	NA	NA	NA	NA
Q9D7N6	39S ribosomal protein L30, mitochondrial	Mrpl30	2	1432200	988400	529816	1275200	2128000	1340700	1378200	590298	479290	587926	454553	590286	1521900	469424	621634	441514	1155100	887620		NA	NA	NA	NA	NA	NA	NA	NA	NA	NA		1581300	828078	1.9096	0.933272	1.9096	0.933272	0.916194	0.0526579	0.211916	Not Regulated		NA	NA	NA	NA	NA
Q921S7	39S ribosomal protein L37, mitochondrial	Mrpl37	9	11003000	9149500	8878900	15400000	16320000	17201000	10464000	6619300	7634600	7339000	8616900	7537100	12444000	11960000	8118200	8505400	8874500	7873100		9.67713e+06	8.41767e+06	1.14962	0.201159	1.14962	0.201159	0.159982	0.242192	0.395627	Not Regulated		16307000	8.41767e+06	1.93724	0.953999	1.93724	0.953999	0.939007	0.00063484	0.0261871	Not Regulated		8239300	8.41767e+06	0.97881	-0.0308986	1.02165
Q8K2M0-2	39S ribosomal protein L38, mitochondrial	Mrpl38	4	5814700	4842000	5718600	6414700	6848100	6724400	7387900	6547700	479290	587926	454553	5060000	489093	3189900	7948400	441514	6581600	482392		5.45843e+06	2.50184e+06	2.18177	1.1255	2.18177	1.1255	1.13334	0.0794443	0.217641	Not Regulated		6662400	2.50184e+06	2.663	1.41306	2.663	1.41306	1.44427	0.0523669	0.211482	Not Regulated		NA	NA	NA	NA	NA
Q9JKF7	39S ribosomal protein L39, mitochondrial	Mrpl39	3	5319800	3692600	4112900	6600300	7729700	6636600	5230000	5145100	3608700	4257300	3258200	4744300	5287200	4402800	7595900	3967600	5909900	2722000		4375100	4.19983e+06	1.04173	0.0589839	1.04173	0.0589839	0.0102667	0.737156	0.82258	Not Regulated		6.98887e+06	4.19983e+06	1.66408	0.734726	1.66408	0.734726	0.697665	0.0391916	0.18518	Not Regulated		4.66127e+06	4.19983e+06	1.10987	0.15039	1.10987
Q9DCU6	39S ribosomal protein L4, mitochondrial	Mrpl4	7	5892800	4959100	5006100	7378800	9946100	14455000	7508100	3944600	2759800	5562300	2591600	5461400	7424300	5662800	7271400	4432700	6334400	4235400		5286000	5.00083e+06	1.05702	0.0800079	1.05702	0.0800079	0.0324056	0.646064	0.755444	Not Regulated		10593300	5.00083e+06	2.11831	1.08291	2.11831	1.08291	1.08089	0.0143733	0.123612	Not Regulated		4737500	5.00083e+06	0.947342	-0.0780426	1.05558
D3Z7C0	39S ribosomal protein L40, mitochondrial	Mrpl40	2	3352300	2597400	529816	4326900	481980	4894300	485951	2391500	479290	587926	454553	3639200	2749600	3072300	5763200	441514	4365100	2311200		NA	NA	NA	NA	NA	NA	NA	NA	NA	NA		NA	NA	NA	NA	NA	NA	NA	NA	NA	NA		NA	NA	NA	NA	NA
Q9CY73	39S ribosomal protein L44, mitochondrial	Mrpl44	8	5545000	3327900	3401600	7578200	7076800	8049000	3687300	6284900	4953500	5994000	3670100	5558200	5584700	1921100	6020000	3703400	4746000	4070300		4091500	4.17323e+06	0.980415	-0.0285357	1.01998	0.0285357	-0.0818941	0.809367	0.87459	Not Regulated		7568000	4.17323e+06	1.81346	0.858747	1.81346	0.858747	0.834168	0.00204122	0.0476284	Not Regulated		4.97523e+06	4.17323e+06	1.19218	0.253599	1.19218
Q9EQI8	39S ribosomal protein L46, mitochondrial	Mrpl46	6	4439900	2336200	3362600	528159	6084600	7567900	4957500	2846500	479290	3077200	2766700	590286	4176500	2396600	3677500	3250300	3608900	2983900		3.37957e+06	3.28103e+06	1.03003	0.042688	1.03003	0.042688	-0.00689335	0.995077	0.996639	Not Regulated		4.72689e+06	3.28103e+06	1.44067	0.52674	1.44067	0.52674	0.468746	0.870089	0.934215	Not Regulated		2.7611e+06	3.28103e+06	0.841533	-0.248909	1.18831
Q9CQ40	39S ribosomal protein L49, mitochondrial	Mrpl49	4	9256700	8853800	7428200	11644000	13584000	18313000	8685600	8591600	7359000	9799700	6161800	10140000	10937000	8984800	17054000	7090300	14135000	6861200		8512900	9.36217e+06	0.909287	-0.137192	1.09976	0.137192	-0.196312	0.860093	0.91263	Not Regulated		1.45137e+07	9.36217e+06	1.55025	0.632498	1.55025	0.632498	0.585148	0.0950588	0.289309	Not Regulated		8.21207e+06	9.36217e+06	0.877155	-0.189097	1.14005
Q9CPW3	39S ribosomal protein L54, mitochondrial	Mrpl54	2	3459200	478828	529816	3637600	4844700	3971900	2758200	2963700	479290	2490900	454553	2312300	489093	2499400	5258400	1778500	3719300	2385700		1.48928e+06	2.62783e+06	0.566734	-0.819257	1.7645	0.819257	-0.914548	0.144073	0.29578	Not Regulated		4151400	2.62783e+06	1.57978	0.659724	1.57978	0.659724	0.615114	0.0578245	0.221517	Not Regulated		2.06706e+06	2.62783e+06	0.786604	-0.346291	1.27129
Q9CZ83	39S ribosomal protein L55, mitochondrial	Mrpl55	2	2338100	478828	529816	528159	4043900	2989600	485951	1347400	479290	879980	2002300	1312900	489093	469424	2120900	1502700	1684400	1463900		1.11558e+06	1.55033e+06	0.719575	-0.474783	1.38971	0.474783	-0.551805	0.212779	0.36712	Not Regulated		2520553	1.55033e+06	1.62581	0.701162	1.62581	0.701162	0.660723	0.74482	0.861128	Not Regulated		770880	1.55033e+06	0.497235	-1.008	2.01112
Q3UK02	39S ribosomal protein L9, mitochondrial	Mrpl9	4	3723000	5364300	5564700	7373400	8079200	7700800	5041700	2912900	3226800	2539600	3740400	3713800	6786100	4414800	3743700	4242500	3335600	4076400		4884000	3.88483e+06	1.2572	0.33021	1.2572	0.33021	0.295876	0.194447	0.347687	Not Regulated		7717800	3.88483e+06	1.98665	0.990337	1.98665	0.990337	0.979002	0.00093841	0.0294243	Not Regulated		3.72713e+06	3.88483e+06	0.959406	-0.0597863	1.04231
Q91WT7	3-alpha-hydroxysteroid dehydrogenase type 1	Akr1c14	16	34655000	11450000	32659000	35747000	60827000	69154000	83746000	83172000	78571000	72634000	84130000	84656000	91707000	77149000	74105000	73736000	66019000	77535000		2.62547e+07	72430000	0.362483	-1.46401	2.75875	1.46401	-1.59349	0.0123044	0.0938139	Not Regulated		5.52427e+07	72430000	0.762704	-0.390804	1.31112	0.390804	-0.541146	0.166514	0.38582	Not Regulated		8.18297e+07	72430000	1.12978	0.176037	1.12978
P70245	3-beta-hydroxysteroid-Delta(8),Delta(7)-isomerase	Ebp	3	354860000	262660000	296340000	253120000	233160000	252260000	275360000	299130000	307780000	395370000	327470000	268280000	226740000	243100000	190060000	322300000	242970000	301440000		304620000	2.88903e+08	1.0544	0.0764238	1.0544	0.0764238	0.0286314	0.704593	0.801007	Not Regulated		246180000	2.88903e+08	0.852119	-0.230873	1.17355	0.230873	-0.365118	0.242526	0.469996	Not Regulated		294090000	2.88903e+08	1.01795	0.0256709	1.01795
Q99N15	3-hydroxyacyl-CoA dehydrogenase type-2	Hsd17b10	17	554300000	503700000	453940000	744850000	620950000	623920000	526210000	375740000	339520000	338700000	418990000	385860000	502610000	412030000	375310000	477150000	488390000	418510000		503980000	461350000	1.0924	0.127505	1.0924	0.127505	0.0824213	0.435073	0.571703	Not Regulated		663240000	461350000	1.43761	0.523669	1.43761	0.523669	0.465366	0.0184888	0.137329	Not Regulated		4.13823e+08	461350000	0.896983	-0.156847	1.11485
Q78JT3	3-hydroxyanthranilate 3,4-dioxygenase	Haao	15	224770000	187440000	212870000	167690000	216300000	256320000	225140000	295740000	257520000	285990000	259310000	279570000	273180000	248200000	289940000	268120000	284820000	256350000		208360000	2.69763e+08	0.772381	-0.372616	1.2947	0.372616	-0.444221	0.039117	0.160434	Not Regulated		2.13437e+08	2.69763e+08	0.7912	-0.337886	1.2639	0.337886	-0.482901	0.126893	0.332339	Not Regulated		2.59467e+08	2.69763e+08	0.961831	-0.0561451	1.03968
Q99L13	3-hydroxyisobutyrate dehydrogenase, mitochondrial	Hibadh	11	28151000	19138000	19996000	42519000	56023000	43413000	30568000	20397000	20399000	19370000	19129000	18675000	42695000	30787000	26128000	23857000	20236000	18872000		2.24283e+07	2.09883e+07	1.06861	0.0957348	1.06861	0.0957348	0.0489665	0.711057	0.805958	Not Regulated		4.73183e+07	2.09883e+07	2.25451	1.17281	2.25451	1.17281	1.17984	0.000885228	0.0294243	Not Regulated		23788000	2.09883e+07	1.13339	0.180646	1.13339
Q8QZS1	3-hydroxyisobutyryl-CoA hydrolase, mitochondrial	Hibch	11	6553400	6455500	3445900	7894800	14858000	12770000	11100000	3079800	7604000	8284300	9161000	7411800	11994000	10555000	6608800	9115000	6872700	5019800		5.48493e+06	7002500	0.783282	-0.352396	1.27668	0.352396	-0.422929	0.331941	0.474271	Not Regulated		1.18409e+07	7002500	1.69096	0.757841	1.69096	0.757841	0.723106	0.0660218	0.235241	Not Regulated		7.26127e+06	7002500	1.03695	0.0523512	1.03695
Q921H8	3-ketoacyl-CoA thiolase A, peroxisomal	Acaa1a	5	18224000	5215200	4691000	4275300	12809000	433397	485951	7187300	5988500	9273900	7422800	590286	6798600	7362600	6681900	441514	5921300	482392		9.37673e+06	2.28174e+06	4.10947	2.03895	4.10947	2.03895	2.09523	0.0517111	0.177417	Not Regulated		NA	NA	NA	NA	NA	NA	NA	NA	NA	NA		NA	NA	NA	NA	NA
Q8VCH0	3-ketoacyl-CoA thiolase B, peroxisomal	Acaa1b	18	106000000	57929000	29555000	130570000	234880000	176360000	135770000	150000000	97255000	221660000	75582000	107410000	176090000	160920000	135380000	166610000	117470000	133500000		6.44947e+07	1.39193e+08	0.463346	-1.10984	2.15821	1.10984	-1.22054	0.0369457	0.157759	Not Regulated		1.80603e+08	1.39193e+08	1.2975	0.375734	1.2975	0.375734	0.302542	0.244162	0.470859	Not Regulated		127675000	1.39193e+08	0.917249	-0.124614	1.09022
Q8BWT1	3-ketoacyl-CoA thiolase, mitochondrial	Acaa2	26	1568400000	1453900000	1201700000	2052200000	2321900000	1924200000	1779800000	1265200000	1100600000	950190000	1135300000	1113700000	2018200000	1870500000	1951100000	1271800000	1421000000	943550000		1408000000	1.21212e+09	1.1616	0.216119	1.1616	0.216119	0.175734	0.325334	0.470657	Not Regulated		2.09943e+09	1.21212e+09	1.73204	0.792471	1.73204	0.792471	0.761222	0.00836587	0.0972776	Not Regulated		1.38187e+09	1.21212e+09	1.14004	0.18909	1.14004
Q6GV12	3-ketodihydrosphingosine reductase	Kdsr	2	1742500	1362100	1213000	1462300	1340200	1991700	1994900	2808800	1933400	3288500	3010500	2035200	2124300	1832300	1851700	2137700	1638100	2228200		1439200	2.00133e+06	0.719121	-0.475694	1.39059	0.475694	-0.552765	0.0646419	0.196323	Not Regulated		1.59807e+06	2.00133e+06	0.798501	-0.324634	1.25235	0.324634	-0.468315	0.192931	0.419257	Not Regulated		2245700	2.00133e+06	1.1221	0.166204	1.1221
O88736	3-keto-steroid reductase	Hsd17b7	11	27622000	34811000	21044000	9469300	12766000	15081000	16281000	16524000	33524000	41101000	50650000	30084000	19628000	23385000	6855300	26824000	12508000	18423000		2.78257e+07	1.92517e+07	1.44536	0.531433	1.44536	0.531433	0.50777	0.145372	0.297287	Not Regulated		1.24388e+07	1.92517e+07	0.646114	-0.63014	1.54772	0.63014	-0.804569	0.131509	0.339804	Not Regulated		2.21097e+07	1.92517e+07	1.14845	0.199694	1.14845
Q99J99	3-mercaptopyruvate sulfurtransferase	Mpst	6	397794	478828	529816	528159	5259900	5571700	4480800	3954800	3921100	4306600	454553	590286	6255300	469424	4294900	441514	560101	482392		NA	NA	NA	NA	NA	NA	NA	NA	NA	NA		NA	NA	NA	NA	NA	NA	NA	NA	NA	NA		4118900	494669	8.32658	3.05772	8.32658
Q8VCX1	3-oxo-5-beta-steroid 4-dehydrogenase	Akr1d1	15	128090000	138170000	121720000	119830000	147640000	155160000	122860000	138570000	143630000	155820000	153260000	163720000	160790000	150060000	199060000	150230000	161660000	148180000		1.29327e+08	1.53357e+08	0.843306	-0.245871	1.18581	0.245871	-0.310755	0.112971	0.262987	Not Regulated		1.40877e+08	1.53357e+08	0.918621	-0.122458	1.08859	0.122458	-0.245791	0.464487	0.67355	Not Regulated		135020000	1.53357e+08	0.880431	-0.183718	1.13581
P63325	40S ribosomal protein S10	Rps10	6	621160000	585330000	641510000	589860000	493010000	495680000	527170000	614170000	532000000	628850000	506820000	563890000	481050000	542540000	644390000	542720000	671670000	536480000		616000000	5.83623e+08	1.05548	0.0778928	1.05548	0.0778928	0.0301783	0.598784	0.712142	Not Regulated		5.26183e+08	5.83623e+08	0.90158	-0.149472	1.10916	0.149472	-0.275524	0.432168	0.646804	Not Regulated		557780000	5.83623e+08	0.955719	-0.0653414	1.04633
P62281	40S ribosomal protein S11	Rps11	14	854660000	878100000	994500000	923350000	740120000	754570000	775310000	802390000	647760000	685650000	681160000	722100000	711080000	715230000	727310000	685280000	799740000	761280000		9.09087e+08	7.48767e+08	1.21411	0.279902	1.21411	0.279902	0.2429	0.101013	0.247083	Not Regulated		8.06013e+08	7.48767e+08	1.07645	0.106287	1.07645	0.106287	0.00597657	0.564304	0.745308	Not Regulated		741820000	7.48767e+08	0.990723	-0.013447	1.00936
Q6ZWZ6	40S ribosomal protein S12	Rps12	9	1373100000	1419800000	1476600000	1433600000	1068400000	1227500000	1107900000	1757800000	1136100000	1131300000	1084300000	1524900000	1022800000	1072100000	1762200000	1112700000	1627700000	1165100000		1.42317e+09	1.30183e+09	1.0932	0.12856	1.0932	0.12856	0.0835323	0.461084	0.590652	Not Regulated		1.24317e+09	1.30183e+09	0.954935	-0.066525	1.04719	0.066525	-0.184229	0.809216	0.904613	Not Regulated		1.33393e+09	1.30183e+09	1.02466	0.0351418	1.02466
P62301	40S ribosomal protein S13	Rps13	11	1063700000	1093800000	1311400000	1230200000	958610000	988350000	1035300000	1059100000	902570000	989180000	871640000	986380000	935880000	853070000	892940000	874010000	986280000	991730000		1156300000	9.50673e+08	1.2163	0.282494	1.2163	0.282494	0.24563	0.118513	0.268528	Not Regulated		1.05905e+09	9.50673e+08	1.114	0.155754	1.114	0.155754	0.0604213	0.415387	0.63378	Not Regulated		998990000	9.50673e+08	1.05082	0.0715205	1.05082
P62264	40S ribosomal protein S14	Rps14	11	746220000	769690000	698460000	671240000	557990000	575240000	558260000	603070000	497870000	576040000	551420000	571380000	559160000	587510000	631390000	556620000	667610000	608220000		7.38123e+08	6.10817e+08	1.20842	0.273122	1.20842	0.273122	0.235761	0.0981597	0.242854	Not Regulated		601490000	6.10817e+08	0.984731	-0.0221987	1.01551	0.0221987	-0.135441	0.891981	0.94604	Not Regulated		5.53067e+08	6.10817e+08	0.905454	-0.143286	1.10442
D3YTQ9	40S ribosomal protein S15	Rps15	5	156040000	157910000	130210000	157270000	123010000	162580000	106630000	156770000	112520000	146140000	132890000	145080000	122410000	122230000	133470000	134980000	148640000	144460000		1.48053e+08	1.42693e+08	1.03756	0.053199	1.03756	0.053199	0.00417506	0.749241	0.830126	Not Regulated		147620000	1.42693e+08	1.03453	0.0489703	1.03453	0.0489703	-0.0571094	0.827934	0.914846	Not Regulated		1.25307e+08	1.42693e+08	0.878154	-0.187455	1.13875
P62245	40S ribosomal protein S15a	Rps15a	9	885960000	964320000	932550000	942470000	722820000	790130000	688990000	831490000	718930000	831750000	780330000	819560000	753480000	756440000	784480000	742890000	877940000	810960000		927610000	8.10597e+08	1.14435	0.194534	1.14435	0.194534	0.153005	0.201441	0.353137	Not Regulated		8.18473e+08	8.10597e+08	1.00972	0.0139512	1.00972	0.0139512	-0.095653	0.962644	0.982893	Not Regulated		746470000	8.10597e+08	0.92089	-0.1189	1.08591
P14131	40S ribosomal protein S16	Rps16	12	1101400000	1153800000	1394000000	1268300000	982660000	1062200000	1095000000	1223000000	983140000	1029700000	929610000	1088900000	923230000	893020000	1063900000	892520000	1123700000	989720000		1216400000	1001980000	1.214	0.279764	1.214	0.279764	0.242755	0.150955	0.3031	Not Regulated		1.10439e+09	1001980000	1.1022	0.140392	1.1022	0.140392	0.0435132	0.469905	0.678849	Not Regulated		1100380000	1001980000	1.09821	0.135148	1.09821
P63276	40S ribosomal protein S17	Rps17	11	724910000	732940000	658920000	692200000	499480000	558840000	510060000	812570000	534520000	591540000	506470000	688820000	497130000	542670000	808280000	558390000	801520000	556200000		705590000	6.38703e+08	1.10472	0.143684	1.10472	0.143684	0.0994586	0.429345	0.565798	Not Regulated		5.83507e+08	6.38703e+08	0.91358	-0.130397	1.09459	0.130397	-0.254529	0.611002	0.772454	Not Regulated		619050000	6.38703e+08	0.969229	-0.04509	1.03175
F6YVP7	40S ribosomal protein S18	Gm10260;Rps18	15	1078500000	1097200000	1280900000	1182400000	944930000	973620000	999040000	1251100000	928800000	1067200000	792070000	1141800000	877720000	846820000	1213900000	820630000	1165900000	948180000		1152200000	9.78237e+08	1.17783	0.236136	1.17783	0.236136	0.196813	0.229362	0.384169	Not Regulated		1033650000	9.78237e+08	1.05665	0.0794923	1.05665	0.0794923	-0.0235154	0.676042	0.81839	Not Regulated		1.05965e+09	9.78237e+08	1.08322	0.115328	1.08322
D3YUT3	40S ribosomal protein S19	Rps19	9	1001100000	1008800000	1083900000	1021600000	841710000	896380000	880470000	1156500000	891950000	915210000	770680000	1140500000	838640000	841470000	1298000000	833910000	1181900000	904680000		1.03127e+09	9.73497e+08	1.05934	0.0831695	1.05934	0.0831695	0.0357348	0.598507	0.712142	Not Regulated		9.19897e+08	9.73497e+08	0.944941	-0.0817042	1.05827	0.0817042	-0.200936	0.732257	0.851813	Not Regulated		9.76307e+08	9.73497e+08	1.00289	0.00415834	1.00289
P25444	40S ribosomal protein S2	Rps2	17	1626200000	1621500000	1809300000	1693300000	1322700000	1410600000	1450400000	1667500000	1339800000	1399400000	1300800000	1527600000	1297800000	1267600000	1498100000	1289000000	1626200000	1411100000		1.68567e+09	1442100000	1.1689	0.225148	1.1689	0.225148	0.185243	0.181584	0.335864	Not Regulated		1.47553e+09	1442100000	1.02318	0.0330653	1.02318	0.0330653	-0.0746151	0.865424	0.932056	Not Regulated		1485900000	1442100000	1.03037	0.0431658	1.03037
P60867	40S ribosomal protein S20	Rps20	5	770510000	761920000	832600000	799520000	688370000	679720000	679440000	817160000	650290000	714530000	553200000	760430000	638930000	586650000	812120000	587580000	821100000	667200000		7.88343e+08	691960000	1.13929	0.188135	1.13929	0.188135	0.146267	0.286612	0.437842	Not Regulated		7.22537e+08	691960000	1.04419	0.0623822	1.04419	0.0623822	-0.0423477	0.713326	0.84169	Not Regulated		715630000	691960000	1.03421	0.0485252	1.03421
Q9CQR2	40S ribosomal protein S21	Rps21	5	573940000	638930000	622200000	555390000	454720000	501380000	379880000	572130000	463100000	512320000	455730000	590530000	457560000	504610000	707260000	488970000	618950000	492830000		611690000	5.33583e+08	1.14638	0.197087	1.14638	0.197087	0.155693	0.241716	0.395627	Not Regulated		503830000	5.33583e+08	0.944239	-0.0827766	1.05905	0.0827766	-0.202116	0.670605	0.813602	Not Regulated		4.71703e+08	5.33583e+08	0.884029	-0.177834	1.13118
P62267	40S ribosomal protein S23	Rps23	8	597900000	622240000	788550000	658980000	524340000	537160000	611220000	630080000	511610000	533950000	487070000	562100000	490130000	497510000	541910000	463880000	586480000	513870000		6.69563e+08	521410000	1.28414	0.360802	1.28414	0.360802	0.32809	0.0946389	0.238208	Not Regulated		5.73493e+08	521410000	1.09989	0.137358	1.09989	0.137358	0.0401747	0.474072	0.68316	Not Regulated		5.84303e+08	521410000	1.12062	0.164299	1.12062
P62849-2	40S ribosomal protein S24	Rps24	5	401510000	420100000	404350000	411280000	336250000	367280000	292890000	374160000	337040000	363720000	333650000	364070000	334490000	313450000	336390000	338470000	395570000	351570000		4.08653e+08	361870000	1.12928	0.175406	1.12928	0.175406	0.132863	0.232893	0.387593	Not Regulated		3.71603e+08	361870000	1.0269	0.0382919	1.0269	0.0382919	-0.0688625	0.827385	0.914846	Not Regulated		3.34697e+08	361870000	0.924909	-0.112617	1.08119
A0A1L1SQA8	40S ribosomal protein S25	Rps25	5	628780000	652350000	744970000	784910000	594100000	588210000	642980000	795760000	571460000	621100000	505860000	631330000	547930000	484450000	618720000	512160000	624090000	567020000		6.75367e+08	5.67757e+08	1.18954	0.250398	1.18954	0.250398	0.211832	0.150424	0.302714	Not Regulated		655740000	5.67757e+08	1.15497	0.207851	1.15497	0.207851	0.117762	0.328956	0.559143	Not Regulated		6.70067e+08	5.67757e+08	1.1802	0.239032	1.1802
P62855	40S ribosomal protein S26	Rps26	3	392910000	388760000	405590000	416490000	329060000	321360000	357920000	358150000	294910000	325830000	319150000	318090000	297980000	235260000	300090000	321940000	358000000	345530000		3.95753e+08	3.41823e+08	1.15777	0.211351	1.15777	0.211351	0.170713	0.146826	0.299264	Not Regulated		3.55637e+08	3.41823e+08	1.04041	0.0571532	1.04041	0.0571532	-0.0481029	0.785531	0.890315	Not Regulated		3.36993e+08	3.41823e+08	0.98587	-0.0205308	1.01433
A0A0G2JDW7	40S ribosomal protein S27	Rps27	6	327860000	334180000	352450000	329600000	276150000	280060000	268500000	298150000	246360000	265020000	241830000	265960000	256790000	253070000	241110000	235600000	276850000	276480000		3.38163e+08	2.62977e+08	1.28591	0.362785	1.28591	0.362785	0.330179	0.04006	0.162006	Not Regulated		295270000	2.62977e+08	1.1228	0.1671	1.1228	0.1671	0.0729096	0.346356	0.576428	Not Regulated		2.71003e+08	2.62977e+08	1.03052	0.0433758	1.03052
Q6ZWY3	40S ribosomal protein S27-like;40S ribosomal protein S27	Rps27l	3	148780000	146510000	153720000	137250000	103070000	122670000	103720000	136760000	107020000	134350000	116430000	132450000	119450000	110740000	136120000	106700000	143980000	132060000		149670000	127580000	1.17315	0.230383	1.17315	0.230383	0.190755	0.188332	0.342734	Not Regulated		1.20997e+08	127580000	0.948398	-0.0764349	1.05441	0.0764349	-0.195136	0.716427	0.841911	Not Regulated		1.15833e+08	127580000	0.907927	-0.139352	1.10141
G3UYV7	40S ribosomal protein S28	Rps28	3	393140000	390570000	458420000	415170000	325250000	343270000	323260000	433000000	330890000	363030000	312200000	394030000	321870000	310400000	443990000	304880000	417010000	340350000		4.14043e+08	354080000	1.16935	0.225706	1.16935	0.225706	0.18583	0.230841	0.38552	Not Regulated		361230000	354080000	1.02019	0.0288424	1.02019	0.0288424	-0.0792631	0.870018	0.934215	Not Regulated		3.62383e+08	354080000	1.02345	0.0334412	1.02345
P62274	40S ribosomal protein S29	Rps29	3	141400000	140210000	138460000	107920000	99567000	112570000	105410000	111270000	81604000	107370000	116460000	114600000	124460000	116750000	120730000	120720000	129830000	116050000		1.40023e+08	122200000	1.14585	0.196423	1.14585	0.196423	0.154994	0.1713	0.324187	Not Regulated		1.06686e+08	122200000	0.873041	-0.195878	1.14542	0.195878	-0.326601	0.227441	0.452532	Not Regulated		99428000	122200000	0.81365	-0.29752	1.22903
P62908	40S ribosomal protein S3	Rps3	21	2443700000	2593200000	2801300000	2567100000	2031600000	2201100000	2170000000	2579500000	2060200000	2281400000	1918000000	2545300000	1936300000	2010100000	2750200000	1933400000	2706000000	2139900000		2.61273e+09	2.25977e+09	1.1562	0.209386	1.1562	0.209386	0.168645	0.256471	0.409586	Not Regulated		2266600000	2.25977e+09	1.00302	0.004356	1.00302	0.004356	-0.106214	0.953082	0.97658	Not Regulated		2269900000	2.25977e+09	1.00448	0.00645493	1.00448
A0A494B9Z0	40S ribosomal protein S30	Fau	3	217410000	205720000	247260000	247860000	206860000	222860000	210880000	237820000	193400000	209190000	184200000	194280000	190770000	169340000	176030000	172410000	193630000	199610000		2.23463e+08	188550000	1.18517	0.245091	1.18517	0.245091	0.206243	0.150462	0.302714	Not Regulated		225860000	188550000	1.19788	0.260482	1.19788	0.260482	0.17569	0.14989	0.366786	Not Regulated		2.14033e+08	188550000	1.13515	0.182888	1.13515
P97351	40S ribosomal protein S3a	Rps3a	20	1514200000	1551300000	1680900000	1656200000	1269600000	1351900000	1264200000	1586100000	1208500000	1328700000	1104300000	1484100000	1247800000	1186800000	1528400000	1140100000	1538800000	1293900000		1.58213e+09	1.32427e+09	1.19472	0.256678	1.19472	0.256678	0.218444	0.15687	0.309823	Not Regulated		1425900000	1.32427e+09	1.07675	0.106679	1.07675	0.106679	0.00640764	0.597487	0.761697	Not Regulated		1.35293e+09	1.32427e+09	1.02165	0.0308971	1.02165
P62702	40S ribosomal protein S4, X isoform	Rps4x	24	1873000000	1900300000	2046500000	1961100000	1577300000	1669700000	1707300000	1803200000	1519200000	1678500000	1463900000	1698500000	1541200000	1520800000	1758000000	1517600000	1881400000	1710600000		1.93993e+09	1703200000	1.13899	0.187759	1.13899	0.187759	0.145871	0.235831	0.389848	Not Regulated		1.73603e+09	1703200000	1.01928	0.0275468	1.01928	0.0275468	-0.0806891	0.880538	0.939757	Not Regulated		1.67657e+09	1703200000	0.984363	-0.022738	1.01589
D3YYM6	40S ribosomal protein S5;40S ribosomal protein S5, N-terminally processed	Rps5	13	893630000	969390000	1110900000	1016600000	744460000	861900000	817950000	1116400000	775010000	896600000	730080000	1059700000	757450000	761980000	1166800000	771220000	1100500000	863210000		9.91307e+08	9.11643e+08	1.08738	0.120862	1.08738	0.120862	0.0754261	0.516935	0.635567	Not Regulated		874320000	9.11643e+08	0.959059	-0.0603081	1.04269	0.0603081	-0.177386	0.800939	0.898751	Not Regulated		903120000	9.11643e+08	0.990651	-0.0135518	1.00944
P62754	40S ribosomal protein S6	Rps6	12	823610000	867230000	857040000	883390000	668610000	741080000	696010000	824590000	670760000	726220000	637020000	771960000	707890000	680430000	772860000	640700000	825060000	745520000		8.49293e+08	7.37093e+08	1.15222	0.204416	1.15222	0.204416	0.163411	0.210312	0.363959	Not Regulated		764360000	7.37093e+08	1.03699	0.052405	1.03699	0.052405	-0.053329	0.795962	0.896117	Not Regulated		7.30453e+08	7.37093e+08	0.990992	-0.0130552	1.00909
P62082	40S ribosomal protein S7	Rps7	14	975580000	1008300000	1146400000	1100800000	823270000	895440000	900940000	973340000	844010000	921890000	806670000	899170000	788340000	774330000	903700000	809430000	965530000	848300000		1.04343e+09	874420000	1.19328	0.254931	1.19328	0.254931	0.216605	0.137393	0.289701	Not Regulated		9.39837e+08	874420000	1.07481	0.104084	1.07481	0.104084	0.00355092	0.608386	0.770489	Not Regulated		9.06097e+08	874420000	1.03623	0.0513386	1.03623
P62242	40S ribosomal protein S8	Rps8	13	1728200000	1754900000	1935100000	1805600000	1432100000	1518000000	1574400000	1632300000	1382800000	1437900000	1388000000	1460300000	1399700000	1426100000	1507200000	1332000000	1627200000	1506700000		1.80607e+09	1.48863e+09	1.21324	0.278863	1.21324	0.278863	0.241806	0.102626	0.248572	Not Regulated		1.58523e+09	1.48863e+09	1.06489	0.0907068	1.06489	0.0907068	-0.0111723	0.625201	0.782522	Not Regulated		1.52983e+09	1.48863e+09	1.02768	0.039386	1.02768
Q6ZWN5	40S ribosomal protein S9	Rps9	16	1387000000	1432900000	1736200000	1585400000	1266800000	1280300000	1356700000	1484800000	1244400000	1318600000	1108900000	1368500000	1175800000	1161700000	1393900000	1094600000	1429200000	1238600000		1518700000	1.25413e+09	1.21096	0.276146	1.21096	0.276146	0.238945	0.162689	0.316945	Not Regulated		1377500000	1.25413e+09	1.09837	0.135362	1.09837	0.135362	0.0379768	0.487549	0.695208	Not Regulated		1.36197e+09	1.25413e+09	1.08598	0.119001	1.08598
P14206	40S ribosomal protein SA	Rpsa	17	2915000000	3070500000	3061000000	3075700000	2479900000	2938100000	2420300000	3651600000	2691000000	2897700000	2438600000	3366100000	2372700000	2416400000	3946600000	2517200000	3506300000	2793500000		3015500000	2939000000	1.02603	0.0370719	1.02603	0.0370719	-0.0128073	0.775031	0.84909	Not Regulated		2.83123e+09	2939000000	0.963332	-0.0538947	1.03806	0.0538947	-0.170327	0.820415	0.909733	Not Regulated		2.92097e+09	2939000000	0.993864	-0.00887946	1.00617
P61922-2	4-aminobutyrate aminotransferase, mitochondrial	Abat	12	36016000	26882000	23333000	42441000	46020000	44309000	25908000	29861000	28650000	32579000	30420000	31752000	44870000	33900000	38536000	36450000	32517000	24820000		2.87437e+07	3.12623e+07	0.919434	-0.121181	1.08763	0.121181	-0.179453	0.613766	0.725821	Not Regulated		4.42567e+07	3.12623e+07	1.41565	0.501469	1.41565	0.501469	0.440932	0.0362464	0.178918	Not Regulated		2.81397e+07	3.12623e+07	0.900114	-0.15182	1.11097
A0A0U1RPK4	4F2 cell-surface antigen heavy chain	Slc3a2	3	2453600	3512100	3086600	3403200	3206600	3186800	3770200	3087700	3609900	2142900	2926000	2286700	3440000	3156200	2816100	2211500	1547300	2967400		3.01743e+06	2.24207e+06	1.34583	0.428493	1.34583	0.428493	0.39937	0.157626	0.310245	Not Regulated		3.26553e+06	2.24207e+06	1.45648	0.542489	1.45648	0.542489	0.48608	0.0651971	0.234223	Not Regulated		3.48927e+06	2.24207e+06	1.55627	0.638095	1.55627
Q9DCU9	4-hydroxy-2-oxoglutarate aldolase, mitochondrial	Hoga1	10	27613000	25261000	23406000	42837000	57004000	49590000	29063000	39654000	28469000	31225000	18680000	43583000	37313000	32489000	92881000	23782000	40437000	17388000		2.54267e+07	2.72023e+07	0.934724	-0.0973881	1.06983	0.0973881	-0.154398	0.97291	0.983201	Not Regulated		4.98103e+07	2.72023e+07	1.83111	0.872715	1.83111	0.872715	0.849542	0.0305206	0.168666	Not Regulated		3.23953e+07	2.72023e+07	1.1909	0.252056	1.1909
P49429	4-hydroxyphenylpyruvate dioxygenase	Hpd	28	1303200000	1245800000	1377600000	1183800000	1241700000	1124300000	1054900000	1139700000	1044400000	1081800000	1142500000	1110400000	1204200000	1259700000	1224900000	1195900000	1225100000	1098400000		1.30887e+09	1.17313e+09	1.1157	0.157951	1.1157	0.157951	0.114482	0.275207	0.42783	Not Regulated		1.18327e+09	1.17313e+09	1.00864	0.0124082	1.00864	0.0124082	-0.0973512	0.931882	0.963857	Not Regulated		1.07967e+09	1.17313e+09	0.920327	-0.119781	1.08657
Q9JLJ2	4-trimethylaminobutyraldehyde dehydrogenase	Aldh9a1	19	178760000	185310000	207060000	183970000	190970000	180550000	205390000	190990000	184420000	171690000	193000000	187110000	230240000	212270000	164960000	189450000	175040000	190410000		1.90377e+08	1.84967e+08	1.02925	0.0415914	1.02925	0.0415914	-0.00804816	0.77914	0.851457	Not Regulated		1.85163e+08	1.84967e+08	1.00106	0.00153314	1.00106	0.00153314	-0.109321	0.987876	0.993467	Not Regulated		193600000	1.84967e+08	1.04668	0.0658137	1.04668
Q9DBR1-2	5-3 exoribonuclease 2	Xrn2	6	1907100	1669800	1714000	1752000	481980	1052500	485951	1675200	479290	1319800	1421000	1042900	1912700	1099100	1112800	1788900	560101	1434300		1.76363e+06	1.2611e+06	1.39849	0.483868	1.39849	0.483868	0.457682	0.202713	0.354555	Not Regulated		NA	NA	NA	NA	NA	NA	NA	NA	NA	NA		NA	NA	NA	NA	NA
Q8BRK8	5-AMP-activated protein kinase catalytic subunit alpha-2	Prkaa2	5	3039800	2231300	2495200	2585100	2484400	3266800	2481200	1920400	1883700	2137700	2721000	2650700	3653700	3102300	1677100	3139700	1887100	1909100		2.58877e+06	2.31197e+06	1.11972	0.163144	1.11972	0.163144	0.119951	0.482891	0.60839	Not Regulated		2.77877e+06	2.31197e+06	1.20191	0.265324	1.20191	0.265324	0.18102	0.298472	0.527742	Not Regulated		2095100	2.31197e+06	0.906198	-0.142101	1.10351
O54950	5-AMP-activated protein kinase subunit gamma-1	Prkag1	4	2598100	1833200	1685100	3567300	2902000	3925600	2734500	2637600	3070200	3022600	3921500	2599000	2903100	1921400	2042400	2808900	2346600	2639500		2038800	2.59833e+06	0.784657	-0.349866	1.27444	0.349866	-0.420265	0.127616	0.280251	Not Regulated		3.46497e+06	2.59833e+06	1.33353	0.415255	1.33353	0.415255	0.34604	0.0666023	0.236694	Not Regulated		2814100	2.59833e+06	1.08304	0.115087	1.08304
Q9CRB3	5-hydroxyisourate hydrolase	Urah	6	68555000	66282000	69925000	63691000	63846000	58099000	59882000	58673000	64175000	58836000	58619000	60543000	66896000	65767000	53574000	61950000	53910000	55535000		68254000	5.71317e+07	1.19468	0.256623	1.19468	0.256623	0.218387	0.0990763	0.243496	Not Regulated		6.18787e+07	5.71317e+07	1.08309	0.115151	1.08309	0.115151	0.0157327	0.460448	0.669373	Not Regulated		60910000	5.71317e+07	1.06613	0.0923885	1.06613
Q61503	5-nucleotidase	Nt5e	7	3665400	6703400	6811600	7457300	5443200	5886600	5525600	9422000	11387000	4543000	4119600	7649200	4930500	5986600	10149000	2438400	560101	482392		5726800	1.1603e+06	4.93563	2.30323	4.93563	2.30323	2.37353	0.00834568	0.0787516	Not Regulated		6.26237e+06	1.1603e+06	5.39721	2.43221	5.39721	2.43221	2.566	0.00458075	0.0729761	Not Regulated		8778200	1.1603e+06	7.56547	2.91943	7.56547
Q8K010	5-oxoprolinase	Oplah	24	36801000	36858000	50521000	39535000	36587000	34203000	28906000	24054000	19248000	4945300	21663000	24634000	32336000	36978000	19579000	15330000	21740000	26357000		4.13933e+07	2.11423e+07	1.95784	0.969264	1.95784	0.969264	0.968819	0.00937007	0.0832774	Not Regulated		36775000	2.11423e+07	1.7394	0.798591	1.7394	0.798591	0.767957	0.0129314	0.117604	Not Regulated		2.40693e+07	2.11423e+07	1.13844	0.187062	1.13844
P63038	60 kDa heat shock protein, mitochondrial	Hspd1	36	429400000	352740000	349550000	425850000	550080000	459500000	441010000	321400000	290430000	273230000	355610000	332940000	593100000	486440000	439570000	364690000	380080000	330320000		377230000	3.58363e+08	1.05265	0.0740214	1.05265	0.0740214	0.0261016	0.664861	0.769186	Not Regulated		4.78477e+08	3.58363e+08	1.33517	0.417026	1.33517	0.417026	0.347989	0.0513467	0.209931	Not Regulated		3.50947e+08	3.58363e+08	0.979304	-0.0301712	1.02113
P14869	60S acidic ribosomal protein P0	Rplp0	19	1928700000	1865000000	1937100000	2077100000	1412500000	1557400000	1645300000	1487700000	1453300000	1434400000	1656100000	1288600000	1489200000	1413400000	1117500000	1626700000	1397800000	1681300000		1.91027e+09	1568600000	1.21782	0.284297	1.21782	0.284297	0.247528	0.0849233	0.225381	Not Regulated		1.68233e+09	1568600000	1.07251	0.100986	1.07251	0.100986	0.000141592	0.688122	0.826473	Not Regulated		1.52877e+09	1568600000	0.974606	-0.0371093	1.02606
P47955	60S acidic ribosomal protein P1	Rplp1	5	943960000	1010100000	897100000	812950000	581200000	692560000	646280000	1145500000	730550000	787000000	822630000	891440000	608990000	819300000	942800000	872600000	1002500000	837900000		9.50387e+08	9.04333e+08	1.05093	0.07166	1.05093	0.07166	0.023615	0.622472	0.733091	Not Regulated		695570000	9.04333e+08	0.769152	-0.378659	1.30013	0.378659	-0.527778	0.0853226	0.272231	Not Regulated		8.40777e+08	9.04333e+08	0.92972	-0.105132	1.07559
P99027	60S acidic ribosomal protein P2	Rplp2	11	2220900000	2395900000	2204100000	1997900000	1710500000	1911600000	1843000000	2531900000	1778700000	2114400000	1934500000	2208300000	1675000000	1878000000	2953900000	1907000000	2627500000	2039300000		2.27363e+09	2.19127e+09	1.03759	0.0532345	1.03759	0.0532345	0.00421245	0.712047	0.806283	Not Regulated		1.87333e+09	2.19127e+09	0.854909	-0.226157	1.16972	0.226157	-0.359928	0.290388	0.520804	Not Regulated		2051200000	2.19127e+09	0.93608	-0.0952969	1.06829
Q6ZWV3	60S ribosomal protein L10;60S ribosomal protein L10-like	Rpl10;Rpl10l	12	722110000	695290000	691400000	707640000	560800000	604540000	501430000	618270000	553700000	618050000	560030000	599030000	551440000	552720000	565730000	570380000	679910000	604660000		7.02933e+08	6.18317e+08	1.13685	0.185042	1.13685	0.185042	0.14301	0.217335	0.372738	Not Regulated		6.24327e+08	6.18317e+08	1.00972	0.0139552	1.00972	0.0139552	-0.0956486	0.950062	0.975397	Not Regulated		557800000	6.18317e+08	0.902127	-0.148598	1.10849
Q9CXW4	60S ribosomal protein L11	Rpl11	11	720030000	711650000	823400000	779910000	588290000	628670000	693560000	820370000	626080000	688360000	608110000	717700000	580100000	537180000	731140000	603230000	766780000	640750000		7.51693e+08	6.70253e+08	1.12151	0.165438	1.12151	0.165438	0.122366	0.326377	0.47157	Not Regulated		6.65623e+08	6.70253e+08	0.993092	-0.0100005	1.00696	0.0100005	-0.122015	0.947013	0.973998	Not Regulated		7.13337e+08	6.70253e+08	1.06428	0.0898766	1.06428
P35979	60S ribosomal protein L12	Rpl12	7	1347000000	1360600000	1334100000	1194500000	951760000	983620000	1098100000	1094200000	916120000	1058800000	1135900000	941200000	968140000	1004300000	1002400000	1130200000	1178600000	1127600000		1.34723e+09	1.14547e+09	1.17614	0.234064	1.17614	0.234064	0.194632	0.10427	0.251147	Not Regulated		1.04329e+09	1.14547e+09	0.910802	-0.134791	1.09793	0.134791	-0.259365	0.406777	0.628112	Not Regulated		1036140000	1.14547e+09	0.904557	-0.144717	1.10551
P47963	60S ribosomal protein L13	Rpl13	9	915460000	909000000	1053800000	983800000	792660000	808310000	794160000	939710000	755090000	820660000	739670000	821230000	728560000	734560000	784880000	749240000	890580000	798160000		959420000	812660000	1.18059	0.239511	1.18059	0.239511	0.200367	0.154713	0.30715	Not Regulated		861590000	812660000	1.06021	0.0843496	1.06021	0.0843496	-0.0181693	0.646617	0.799868	Not Regulated		8.29653e+08	812660000	1.02091	0.0298568	1.02091
P19253	60S ribosomal protein L13a	Rpl13a	8	567430000	568980000	688950000	603480000	495670000	487820000	552630000	570300000	471360000	519140000	482470000	529300000	471180000	456720000	510040000	479840000	570940000	533250000		6.08453e+08	528010000	1.15235	0.204581	1.15235	0.204581	0.163585	0.242227	0.395627	Not Regulated		528990000	528010000	1.00186	0.0026752	1.00186	0.0026752	-0.108064	0.997459	0.99847	Not Regulated		531430000	528010000	1.00648	0.00931442	1.00648
Q9CR57	60S ribosomal protein L14	Rpl14	7	849260000	865830000	942650000	867800000	663870000	713450000	801210000	889360000	696390000	801710000	726090000	777680000	675140000	673670000	741380000	713630000	920840000	760990000		8.85913e+08	7.98487e+08	1.10949	0.149897	1.10949	0.149897	0.106001	0.354911	0.496303	Not Regulated		7.48373e+08	7.98487e+08	0.93724	-0.0935102	1.06696	0.0935102	-0.21393	0.633294	0.78863	Not Regulated		7.95653e+08	7.98487e+08	0.996452	-0.00512833	1.00356
Q9CZM2	60S ribosomal protein L15	Rpl15	15	907310000	919140000	1022800000	871590000	708800000	716440000	820910000	922710000	722170000	773780000	767810000	833040000	719410000	735990000	933140000	767070000	978140000	808160000		949750000	8.51123e+08	1.11588	0.15818	1.11588	0.15818	0.114723	0.335437	0.476849	Not Regulated		765610000	8.51123e+08	0.899529	-0.152759	1.11169	0.152759	-0.279141	0.429981	0.644552	Not Regulated		821930000	8.51123e+08	0.9657	-0.0503527	1.03552
Q6ZWZ7	60S ribosomal protein L17	Rpl17	9	902090000	888400000	845270000	780780000	669310000	686980000	634040000	713890000	631770000	706150000	737070000	681930000	691270000	668300000	675660000	722240000	826210000	765170000		8.78587e+08	7.71207e+08	1.13924	0.188067	1.13924	0.188067	0.146195	0.200013	0.35201	Not Regulated		7.12357e+08	7.71207e+08	0.923691	-0.114518	1.08261	0.114518	-0.237052	0.476951	0.68594	Not Regulated		659900000	7.71207e+08	0.855672	-0.22487	1.16867
P35980	60S ribosomal protein L18	Rpl18	9	1211600000	1176900000	1243300000	1170900000	955500000	1013800000	1070400000	1121500000	849420000	1026700000	979230000	1010000000	948620000	953020000	976580000	957340000	1096900000	1024000000		1210600000	1026080000	1.17983	0.238579	1.17983	0.238579	0.199386	0.116987	0.267181	Not Regulated		1.04673e+09	1026080000	1.02013	0.0287507	1.02013	0.0287507	-0.079364	0.876952	0.937417	Not Regulated		1.01377e+09	1026080000	0.988006	-0.0174081	1.01214
P62717	60S ribosomal protein L18a	Rpl18a	13	654340000	646220000	707940000	676410000	552290000	555500000	571490000	628890000	543830000	572990000	579250000	559560000	531770000	542240000	537480000	565100000	655090000	588910000		669500000	6.03033e+08	1.11022	0.150846	1.11022	0.150846	0.107001	0.305782	0.453824	Not Regulated		5.94733e+08	6.03033e+08	0.986236	-0.0199948	1.01396	0.0199948	-0.133016	0.88978	0.944574	Not Regulated		5.81403e+08	6.03033e+08	0.964131	-0.0526984	1.0372
Q9CQM8	60S ribosomal protein L21	Rpl21	8	366450000	384090000	359110000	368410000	308450000	324790000	282690000	351860000	277790000	317130000	324500000	304530000	305900000	302350000	288060000	325350000	343570000	339390000		3.69883e+08	3.36103e+08	1.1005	0.138165	1.1005	0.138165	0.0936472	0.310587	0.457697	Not Regulated		3.33883e+08	3.36103e+08	0.993395	-0.00956077	1.00665	0.00956077	-0.121531	0.932146	0.963857	Not Regulated		3.04113e+08	3.36103e+08	0.904821	-0.144296	1.10519
P67984	60S ribosomal protein L22	Rpl22	7	544670000	502210000	568950000	509090000	419730000	448360000	477710000	584040000	465200000	548650000	393580000	515400000	420430000	404360000	514600000	478710000	584560000	432040000		538610000	4.98437e+08	1.0806	0.111831	1.0806	0.111831	0.0659161	0.49443	0.616943	Not Regulated		459060000	4.98437e+08	0.921	-0.118727	1.08578	0.118727	-0.241685	0.563914	0.745219	Not Regulated		5.08983e+08	4.98437e+08	1.02116	0.0302082	1.02116
Q9D7S7-2	60S ribosomal protein L22-like 1	Rpl22l1	3	17540000	13726000	13006000	8360600	6802100	6459200	7216900	9876800	9056200	6644400	10234000	8980700	4239600	5565800	6901300	8311400	10120000	7476800		1.47573e+07	8.63607e+06	1.7088	0.772986	1.7088	0.772986	0.762132	0.00804874	0.0782224	Not Regulated		7207300	8.63607e+06	0.834558	-0.260915	1.19824	0.260915	-0.398184	0.232323	0.457907	Not Regulated		8.71663e+06	8.63607e+06	1.00933	0.0133966	1.00933
P62830	60S ribosomal protein L23	Rpl23	11	640160000	641630000	700400000	692800000	528940000	550740000	604640000	640660000	531360000	529170000	528040000	574580000	530560000	530610000	528050000	525680000	608630000	603240000		660730000	5.79183e+08	1.1408	0.190041	1.1408	0.190041	0.148273	0.214568	0.369927	Not Regulated		5.90827e+08	5.79183e+08	1.0201	0.0287149	1.0201	0.0287149	-0.0794034	0.906968	0.954486	Not Regulated		592220000	5.79183e+08	1.02251	0.0321131	1.02251
P62751	60S ribosomal protein L23a	Rpl23a	10	758600000	715610000	810430000	792850000	652890000	643650000	710720000	706200000	598390000	671120000	637520000	644770000	601150000	579880000	610250000	631470000	690540000	674160000		7.61547e+08	665390000	1.14451	0.194732	1.14451	0.194732	0.153214	0.193269	0.347309	Not Regulated		6.96463e+08	665390000	1.0467	0.0658472	1.0467	0.0658472	-0.0385339	0.718001	0.842348	Not Regulated		671770000	665390000	1.00959	0.0137672	1.00959
Q8BP67	60S ribosomal protein L24	Rpl24	6	496350000	521640000	622190000	592140000	430150000	458290000	492780000	526610000	443000000	458660000	448740000	474240000	439730000	447570000	394970000	425920000	487400000	472450000		5.46727e+08	4.61923e+08	1.18359	0.243166	1.18359	0.243166	0.204216	0.173408	0.326458	Not Regulated		4.93527e+08	4.61923e+08	1.06842	0.0954746	1.06842	0.0954746	-0.00592458	0.664542	0.809221	Not Regulated		4.87463e+08	4.61923e+08	1.05529	0.0776403	1.05529
B1ARA3	60S ribosomal protein L26	Rpl26	9	518750000	523090000	570430000	483810000	413370000	396680000	474440000	452520000	375600000	401270000	420610000	406340000	398450000	440150000	392640000	426130000	485030000	427050000		5.37423e+08	446070000	1.2048	0.268789	1.2048	0.268789	0.231198	0.0955616	0.238526	Not Regulated		4.31287e+08	446070000	0.966859	-0.048623	1.03428	0.048623	-0.164525	0.759561	0.872377	Not Regulated		4.34187e+08	446070000	0.97336	-0.0389547	1.02737
P61358	60S ribosomal protein L27	Rpl27	9	694140000	687700000	747420000	720290000	568270000	607530000	629970000	775440000	591770000	632620000	583920000	714260000	549200000	560650000	752980000	572170000	760260000	601770000		7.09753e+08	6.44733e+08	1.10085	0.138615	1.10085	0.138615	0.0941208	0.396907	0.535357	Not Regulated		632030000	6.44733e+08	0.980297	-0.0287095	1.0201	0.0287095	-0.142607	0.900437	0.952143	Not Regulated		6.65727e+08	6.44733e+08	1.03256	0.0462274	1.03256
P14115	60S ribosomal protein L27a	Rpl27a	8	608640000	564630000	670600000	599870000	541250000	585130000	539540000	553810000	525160000	526240000	473710000	478750000	503190000	484280000	453950000	492740000	556820000	511900000		6.14623e+08	5.20487e+08	1.18086	0.239841	1.18086	0.239841	0.200715	0.144329	0.296017	Not Regulated		5.75417e+08	5.20487e+08	1.10554	0.144746	1.10554	0.144746	0.0483056	0.356012	0.584497	Not Regulated		5.39503e+08	5.20487e+08	1.03654	0.0517707	1.03654
P41105	60S ribosomal protein L28	Rpl28	10	321010000	335780000	410740000	376530000	280780000	279280000	327050000	370450000	272680000	299220000	276440000	311540000	270800000	273520000	279940000	263070000	326980000	289210000		3.55843e+08	2.93087e+08	1.21412	0.279915	1.21412	0.279915	0.242914	0.153306	0.305414	Not Regulated		3.12197e+08	2.93087e+08	1.0652	0.0911278	1.0652	0.0911278	-0.0107089	0.684483	0.823646	Not Regulated		3.23393e+08	2.93087e+08	1.10341	0.141963	1.10341
W4VSN7	60S ribosomal protein L29	Gm3550;Rpl29	5	247680000	219590000	233700000	245900000	191080000	208370000	218470000	237820000	192360000	216710000	189930000	196020000	191540000	181810000	177340000	204240000	224140000	227340000		2.33657e+08	2.18573e+08	1.06901	0.0962728	1.06901	0.0962728	0.049533	0.499527	0.620149	Not Regulated		2.15117e+08	2.18573e+08	0.984185	-0.0229981	1.01607	0.0229981	-0.136321	0.864554	0.931927	Not Regulated		2.16217e+08	2.18573e+08	0.989218	-0.0156397	1.0109
P27659	60S ribosomal protein L3	Rpl3	23	1382800000	1348200000	1455100000	1320700000	1047200000	1121900000	1107700000	1278900000	1075500000	1174600000	1074000000	1191100000	1039000000	1067200000	1201100000	1135700000	1400400000	1155100000		1.39537e+09	1230400000	1.13408	0.181517	1.13408	0.181517	0.139298	0.251943	0.404839	Not Regulated		1.16327e+09	1230400000	0.945438	-0.0809456	1.05771	0.0809456	-0.200101	0.660685	0.807504	Not Regulated		1.15403e+09	1230400000	0.937933	-0.0924425	1.06617
P62889	60S ribosomal protein L30	Rpl30	7	679260000	739750000	759380000	670870000	541330000	542090000	600640000	716230000	543230000	567320000	546920000	661080000	506660000	568740000	783430000	558890000	791290000	577070000		726130000	6.42417e+08	1.13031	0.176719	1.13031	0.176719	0.134245	0.334975	0.476826	Not Regulated		5.84763e+08	6.42417e+08	0.910256	-0.135656	1.09859	0.135656	-0.260318	0.567071	0.746401	Not Regulated		6.20033e+08	6.42417e+08	0.965158	-0.0511635	1.0361
P62900	60S ribosomal protein L31	Rpl31	8	576840000	532550000	634110000	621710000	482720000	481340000	509330000	565740000	454860000	525620000	459140000	472050000	464800000	446380000	414690000	466240000	495760000	504400000		5.81167e+08	488800000	1.18897	0.249708	1.18897	0.249708	0.211105	0.124982	0.277128	Not Regulated		528590000	488800000	1.0814	0.112905	1.0814	0.112905	0.0132599	0.566401	0.746401	Not Regulated		5.09977e+08	488800000	1.04332	0.061187	1.04332
P62911	60S ribosomal protein L32	Rpl32	12	294700000	293780000	316660000	292060000	241810000	234870000	234810000	253200000	224670000	236500000	234110000	231780000	220430000	224840000	226590000	241930000	265930000	256050000		3.01713e+08	2.54637e+08	1.18488	0.244738	1.18488	0.244738	0.205872	0.106265	0.253291	Not Regulated		2.56247e+08	2.54637e+08	1.00632	0.00909306	1.00632	0.00909306	-0.101	0.984134	0.991614	Not Regulated		237560000	2.54637e+08	0.932937	-0.100148	1.07188
Q9D1R9	60S ribosomal protein L34	Rpl34	3	260210000	257440000	324790000	306890000	231170000	257400000	261960000	344100000	259860000	257930000	225620000	304590000	223100000	218690000	310180000	231310000	295820000	245940000		2.80813e+08	257690000	1.08973	0.123975	1.08973	0.123975	0.0787041	0.507598	0.627113	Not Regulated		2.65153e+08	257690000	1.02896	0.0411903	1.02896	0.0411903	-0.0656724	0.841225	0.920526	Not Regulated		288640000	257690000	1.12011	0.163635	1.12011
Q6ZWV7	60S ribosomal protein L35	Rpl35	5	338870000	344610000	345090000	343480000	264910000	298830000	304710000	312080000	260520000	316340000	297770000	284270000	281310000	260210000	244090000	290110000	323980000	299330000		3.42857e+08	3.04473e+08	1.12606	0.17129	1.12606	0.17129	0.128528	0.223441	0.379602	Not Regulated		3.02407e+08	3.04473e+08	0.993212	-0.00982593	1.00683	0.00982593	-0.121823	0.924284	0.96337	Not Regulated		2.92437e+08	3.04473e+08	0.960467	-0.0581917	1.04116
O55142	60S ribosomal protein L35a	Rpl35a	7	145290000	142190000	201270000	167210000	104260000	125570000	121800000	156540000	124380000	139580000	129490000	119590000	116300000	111500000	118730000	116630000	142530000	128030000		1.62917e+08	1.29063e+08	1.2623	0.336055	1.2623	0.336055	0.302031	0.149302	0.301983	Not Regulated		1.32347e+08	1.29063e+08	1.02544	0.0362427	1.02544	0.0362427	-0.071118	0.953328	0.97658	Not Regulated		134240000	1.29063e+08	1.04011	0.0567354	1.04011
Q6ZWZ4	60S ribosomal protein L36	Rpl36	6	361980000	322250000	344730000	366490000	296490000	317530000	248710000	345060000	284300000	304040000	277790000	305340000	290110000	273910000	284930000	290150000	311000000	308760000		3.42987e+08	3.03303e+08	1.13084	0.177391	1.13084	0.177391	0.134953	0.224008	0.379958	Not Regulated		3.26837e+08	3.03303e+08	1.07759	0.107808	1.07759	0.107808	0.00765065	0.532345	0.725496	Not Regulated		292690000	3.03303e+08	0.965008	-0.0513879	1.03626
A0A2I3BPG9	60S ribosomal protein L36a	Rpl36a	6	109110000	111130000	139660000	116590000	88106000	85310000	108790000	102010000	83023000	85298000	86670000	89094000	82586000	87408000	82025000	86281000	102240000	92568000		1.19967e+08	9.36963e+07	1.28038	0.356569	1.28038	0.356569	0.323633	0.0786523	0.217027	Not Regulated		9.66687e+07	9.36963e+07	1.03172	0.0450558	1.03172	0.0450558	-0.0614179	0.862361	0.930901	Not Regulated		97941000	9.36963e+07	1.0453	0.0639203	1.0453
P61514	60S ribosomal protein L37a	Rpl37a	5	169500000	183730000	209110000	172100000	133340000	122410000	166850000	142060000	129150000	123920000	146720000	139510000	118550000	138980000	140340000	142580000	168480000	132690000		1.87447e+08	1.47917e+08	1.26725	0.341696	1.26725	0.341696	0.30797	0.0835635	0.22321	Not Regulated		1.42617e+08	1.47917e+08	0.964169	-0.052642	1.03716	0.052642	-0.168949	0.770848	0.880066	Not Regulated		146020000	1.47917e+08	0.987177	-0.0186186	1.01299
Q9JJI8	60S ribosomal protein L38	Rpl38	6	514320000	523510000	562390000	521550000	373480000	407390000	462110000	486020000	418900000	483500000	427480000	469940000	372100000	411640000	488640000	428540000	553270000	435310000		5.33407e+08	4.72373e+08	1.12921	0.175308	1.12921	0.175308	0.13276	0.29286	0.443525	Not Regulated		434140000	4.72373e+08	0.919061	-0.121767	1.08807	0.121767	-0.245031	0.558758	0.741036	Not Regulated		4.55677e+08	4.72373e+08	0.964654	-0.051917	1.03664
Q9D8E6	60S ribosomal protein L4	Rpl4	28	2146200000	2127000000	2192900000	2149200000	1694600000	1778300000	1848000000	2038100000	1722800000	1911900000	1733000000	1952600000	1721700000	1629300000	1899600000	1765400000	2251500000	1892100000		2.15537e+09	1.96967e+09	1.09428	0.129982	1.09428	0.129982	0.0850296	0.392103	0.531064	Not Regulated		1.87403e+09	1.96967e+09	0.951447	-0.0718049	1.05103	0.0718049	-0.19004	0.704896	0.836751	Not Regulated		1.86963e+09	1.96967e+09	0.949213	-0.0751961	1.0535
P47962	60S ribosomal protein L5	Rpl5	18	884980000	920550000	933730000	887080000	715920000	778340000	789300000	1031300000	766540000	857030000	716620000	925570000	715820000	739850000	1063800000	755090000	1024700000	814100000		9.13087e+08	864630000	1.05604	0.0786689	1.05604	0.0786689	0.0309956	0.601459	0.714213	Not Regulated		793780000	864630000	0.918057	-0.123344	1.08926	0.123344	-0.246766	0.557943	0.740718	Not Regulated		862380000	864630000	0.997398	-0.00375917	1.00261
P47911	60S ribosomal protein L6	Rpl6	18	1647600000	1674200000	1803500000	1700400000	1321000000	1427800000	1492300000	1658900000	1326300000	1540000000	1418000000	1492700000	1330400000	1289200000	1476800000	1399400000	1713600000	1523900000		1.70843e+09	1.54563e+09	1.10533	0.144476	1.10533	0.144476	0.100292	0.342048	0.482656	Not Regulated		1.48307e+09	1.54563e+09	0.95952	-0.0596147	1.04219	0.0596147	-0.176623	0.732192	0.851813	Not Regulated		1492500000	1.54563e+09	0.965624	-0.0504672	1.0356
P14148	60S ribosomal protein L7	Rpl7	29	1462800000	1366200000	1521700000	1466300000	1170200000	1273300000	1277600000	1490700000	1210600000	1359500000	1158900000	1322500000	1202500000	1115400000	1227200000	1161000000	1468100000	1271000000		1.45023e+09	1.30003e+09	1.11554	0.157736	1.11554	0.157736	0.114256	0.3213	0.466883	Not Regulated		1.30327e+09	1.30003e+09	1.00249	0.00358369	1.00249	0.00358369	-0.107064	0.982171	0.991182	Not Regulated		1326300000	1.30003e+09	1.0202	0.0288585	1.0202
P12970	60S ribosomal protein L7a	Rpl7a	23	1554700000	1505000000	1627900000	1516900000	1195900000	1320400000	1373900000	1552400000	1213900000	1323300000	1256600000	1321400000	1176500000	1233900000	1315100000	1295800000	1485400000	1361300000		1.56253e+09	1.38083e+09	1.13159	0.178348	1.13159	0.178348	0.13596	0.224515	0.380217	Not Regulated		1344400000	1.38083e+09	0.973615	-0.0385767	1.0271	0.0385767	-0.153468	0.801095	0.898751	Not Regulated		1.38007e+09	1.38083e+09	0.999445	-0.000801236	1.00056
P62918	60S ribosomal protein L8	Rpl8	13	853590000	829680000	894190000	851210000	647210000	678530000	747180000	758590000	626760000	669230000	685870000	674680000	617300000	679680000	687250000	702700000	813240000	705370000		8.59153e+08	7.40437e+08	1.16033	0.214539	1.16033	0.214539	0.174071	0.163004	0.317205	Not Regulated		725650000	7.40437e+08	0.98003	-0.0291025	1.02038	0.0291025	-0.14304	0.844255	0.921955	Not Regulated		7.10843e+08	7.40437e+08	0.960033	-0.0588447	1.04163
P51410	60S ribosomal protein L9	Rpl9	12	951940000	910130000	945900000	969120000	703790000	765010000	778790000	926920000	756300000	861090000	766210000	847470000	708540000	680220000	806700000	740580000	919020000	772950000		935990000	810850000	1.15433	0.207058	1.15433	0.207058	0.166193	0.193722	0.347577	Not Regulated		812640000	810850000	1.00221	0.00318133	1.00221	0.00318133	-0.107507	0.984316	0.991614	Not Regulated		820670000	810850000	1.01211	0.0173672	1.01211
Q9DCD0	6-phosphogluconate dehydrogenase, decarboxylating	Pgd	8	12142000	12587000	15371000	9423600	12748000	15002000	10596000	14868000	12448000	13091000	12560000	12401000	14836000	15004000	9601300	11894000	10777000	13642000		1.33667e+07	1.21043e+07	1.10429	0.143116	1.10429	0.143116	0.0988604	0.437164	0.573466	Not Regulated		12391200	1.21043e+07	1.0237	0.0337923	1.0237	0.0337923	-0.073815	0.950726	0.975645	Not Regulated		1.26373e+07	1.21043e+07	1.04403	0.0621684	1.04403
Q9CQ60	6-phosphogluconolactonase	Pgls	7	11221000	9187000	10952000	9274000	13375000	16019000	9774500	11070000	12436000	11512000	9809200	9837400	10897000	6504000	9534500	9503300	2485200	9099700		1.04533e+07	7029400	1.48709	0.57249	1.48709	0.57249	0.551003	0.196944	0.3485	Not Regulated		1.28893e+07	7029400	1.83363	0.874704	1.83363	0.874704	0.851731	0.111847	0.312942	Not Regulated		11093500	7029400	1.57816	0.658241	1.57816
P20029	78 kDa glucose-regulated protein	Hspa5	39	6681200000	5538100000	5530600000	4623100000	4117600000	4064800000	3791400000	4331100000	5183800000	5354400000	5087900000	4314200000	3216600000	3490700000	3611800000	4662700000	4121700000	4606400000		5.91663e+09	4463600000	1.32553	0.406569	1.32553	0.406569	0.376284	0.037189	0.15797	Not Regulated		4268500000	4463600000	0.956291	-0.0644786	1.04571	0.0644786	-0.181976	0.680692	0.821095	Not Regulated		4.43543e+09	4463600000	0.99369	-0.00913269	1.00635
A0A0R4J0N7	7-alpha-hydroxycholest-4-en-3-one 12-alpha-hydroxylase	Cyp8b1	21	126110000	65466000	122810000	61898000	83805000	82535000	44703000	128550000	18884000	100960000	135280000	71508000	71065000	127190000	67864000	56352000	35481000	74434000		1.04795e+08	5.54223e+07	1.89085	0.919035	1.89085	0.919035	0.915926	0.05497	0.181042	Not Regulated		7.60793e+07	5.54223e+07	1.37272	0.457037	1.37272	0.457037	0.392028	0.155674	0.374981	Not Regulated		6.40457e+07	5.54223e+07	1.15559	0.208634	1.15559
O88455	7-dehydrocholesterol reductase	Dhcr7	4	67005000	52564000	57473000	33836000	43433000	52802000	52589000	69192000	71951000	92955000	81987000	69021000	45663000	56205000	41651000	62656000	48725000	58526000		59014000	5.66357e+07	1.04199	0.0593464	1.04199	0.0593464	0.0106484	0.74053	0.82309	Not Regulated		43357000	5.66357e+07	0.765542	-0.385446	1.30626	0.385446	-0.535248	0.121566	0.326152	Not Regulated		6.45773e+07	5.66357e+07	1.14022	0.189317	1.14022
Q5F2F2	Abhydrolase domain-containing protein 15	Abhd15	10	9808200	6563500	7175800	9226300	7689200	8497300	5648100	2737100	3012100	9166800	7660200	6609100	7142900	4620800	4575900	7638400	5965600	9570100		7.84917e+06	7724700	1.01611	0.0230606	1.01611	0.0230606	-0.0275616	0.91563	0.949159	Not Regulated		8.47093e+06	7724700	1.0966	0.133042	1.0966	0.133042	0.0354238	0.504752	0.71183	Not Regulated		3799100	7724700	0.491812	-1.02382	2.0333
Q9Z1Q2	Abhydrolase domain-containing protein 16A	Abhd16a	4	5489600	4676000	3372200	4015300	481980	4031000	5068800	590298	5258900	6698900	4171500	4331100	4007800	5725900	621634	5308900	3535800	5522200		4512600	4.78897e+06	0.942291	-0.0857555	1.06124	0.0857555	-0.142148	0.760222	0.838072	Not Regulated		2.84276e+06	4.78897e+06	0.593606	-0.752422	1.68462	0.752422	-0.939159	0.202546	0.430641	Not Regulated		3.63933e+06	4.78897e+06	0.759941	-0.396041	1.31589
B7ZCU2	Abl interactor 1	Abi1	2	2057600	2288500	1478500	2157400	1890000	2885500	1381500	2659500	2154400	1933700	1959500	2375000	1825600	1850200	1741500	1699000	2002100	2064400		1.94153e+06	1.92183e+06	1.01025	0.0147132	1.01025	0.0147132	-0.0363516	0.985026	0.988908	Not Regulated		2.31097e+06	1.92183e+06	1.20248	0.266013	1.20248	0.266013	0.181778	0.287476	0.517187	Not Regulated		2.06513e+06	1.92183e+06	1.07456	0.103752	1.07456
Q8BU33	Acetolactate synthase-like protein	Ilvbl	15	45341000	33767000	38376000	51665000	42880000	39907000	36324000	39921000	42020000	50734000	38006000	33047000	34618000	33964000	29873000	42690000	33535000	39576000		3.91613e+07	3.86003e+07	1.01453	0.0208166	1.01453	0.0208166	-0.0299246	0.92577	0.954492	Not Regulated		4.48173e+07	3.86003e+07	1.16106	0.215444	1.16106	0.215444	0.126119	0.286728	0.516648	Not Regulated		3.94217e+07	3.86003e+07	1.02128	0.0303755	1.02128
Q8CAY6	Acetyl-CoA acetyltransferase, cytosolic	Acat2	15	218700000	245030000	220900000	196580000	285000000	295060000	278530000	506050000	369150000	341040000	282740000	488850000	346970000	352030000	630960000	292220000	435930000	313570000		228210000	347240000	0.657211	-0.605571	1.52158	0.605571	-0.68953	0.0254752	0.136483	Not Regulated		258880000	347240000	0.745536	-0.42365	1.34132	0.42365	-0.577297	0.143235	0.357701	Not Regulated		3.84577e+08	347240000	1.10752	0.147338	1.10752
Q8QZT1	Acetyl-CoA acetyltransferase, mitochondrial	Acat1	18	1021900000	723470000	671720000	1036400000	1172900000	994430000	563440000	636080000	473950000	424360000	356680000	577000000	707400000	608680000	1310300000	427430000	671350000	342020000		8.05697e+08	4.80267e+08	1.6776	0.746401	1.6776	0.746401	0.734137	0.0464323	0.170079	Not Regulated		1067910000	4.80267e+08	2.22358	1.15288	2.22358	1.15288	1.15791	0.00500291	0.0763521	Not Regulated		5.57823e+08	4.80267e+08	1.16149	0.215973	1.16149
Q5SWU9	Acetyl-CoA carboxylase 1;Biotin carboxylase	Acaca	55	71025000	80229000	84045000	10235000	80259000	112810000	164580000	166950000	149970000	136890000	151980000	160500000	232090000	217740000	125930000	123710000	135090000	184660000		78433000	147820000	0.530598	-0.914309	1.88467	0.914309	-1.01464	0.00443903	0.060229	Not Regulated		67768000	147820000	0.458449	-1.12517	2.18127	1.12517	-1.34942	0.115025	0.318594	Not Regulated		160500000	147820000	1.08578	0.118732	1.08578
E9Q4Z2	Acetyl-CoA carboxylase 2;Biotin carboxylase	Acacb	24	9397300	2479000	9702200	2854700	5690100	16148000	28881000	38224000	24745000	30141000	25526000	28715000	44408000	38751000	21979000	23289000	27954000	38020000		7.19283e+06	2.97543e+07	0.241741	-2.04847	4.13666	2.04847	-2.20894	0.00860759	0.0793043	Not Regulated		8.23093e+06	2.97543e+07	0.27663	-1.85397	3.61494	1.85397	-2.15157	0.0142601	0.123374	Not Regulated		3.06167e+07	2.97543e+07	1.02898	0.0412174	1.02898
Q80X81	Acetyl-Coenzyme A acetyltransferase 3	Acat3	4	32468000	38441000	529816	35217000	50100000	54445000	16886000	79680000	60754000	64647000	38787000	92550000	54092000	57931000	100270000	53628000	73611000	48809000		2.38129e+07	5.86827e+07	0.405792	-1.30119	2.46432	1.30119	-1.42204	0.159986	0.313009	Not Regulated		4.65873e+07	5.86827e+07	0.793886	-0.332997	1.25963	0.332997	-0.47752	0.237522	0.46456	Not Regulated		52440000	5.86827e+07	0.89362	-0.162267	1.11904
A2AQN4	Acetyl-coenzyme A synthetase, cytoplasmic	Acss2	14	12638000	6900200	11814000	528159	9591700	18474000	12872000	24247000	13299000	21072000	16727000	12333000	24960000	11067000	15584000	13171000	12768000	23829000		1.04507e+07	1.65893e+07	0.629967	-0.666652	1.58738	0.666652	-0.753849	0.118086	0.268089	Not Regulated		9.53129e+06	1.65893e+07	0.574543	-0.799513	1.74051	0.799513	-0.990989	0.223064	0.451297	Not Regulated		16806000	1.65893e+07	1.01306	0.0187205	1.01306
Q99J27	Acetyl-coenzyme A transporter 1	Slc33a1	6	7778900	9830400	5425300	5466900	481980	5905100	4268300	6246300	8481900	16152000	10310000	7974800	4503400	5469100	2863500	9960600	5452500	9561300		7678200	8324800	0.922328	-0.116647	1.08421	0.116647	-0.174678	0.758405	0.836873	Not Regulated		3.95133e+06	8324800	0.474645	-1.07508	2.10684	1.07508	-1.29429	0.147945	0.36512	Not Regulated		6.33217e+06	8324800	0.760639	-0.394716	1.31468
Q9WV54	Acid ceramidase;Acid ceramidase subunit alpha;Acid ceramidase subunit beta	Asah1	17	57802000	68678000	65611000	69958000	56247000	60639000	63385000	109830000	77904000	59598000	51695000	83729000	55839000	51891000	127900000	46942000	83860000	53053000		6.40303e+07	61285000	1.0448	0.0632215	1.0448	0.0632215	0.014729	0.68806	0.78965	Not Regulated		6.22813e+07	61285000	1.01626	0.0232658	1.01626	0.0232658	-0.0854009	0.813802	0.907718	Not Regulated		8.37063e+07	61285000	1.36585	0.449803	1.36585
D3YYE1	Acidic leucine-rich nuclear phosphoprotein 32 family member A	Anp32a	5	12530000	12563000	17507000	17197000	14567000	16818000	10046000	12716000	11234000	6885000	454553	11452000	13154000	14571000	14153000	9470700	10717000	10182000		14200000	1.01232e+07	1.40271	0.488221	1.40271	0.488221	0.462266	0.0447033	0.168593	Not Regulated		16194000	1.01232e+07	1.59969	0.677789	1.59969	0.677789	0.634998	0.00471672	0.0732854	Not Regulated		11332000	1.01232e+07	1.11941	0.162732	1.11941
Q9EST5-2	Acidic leucine-rich nuclear phosphoprotein 32 family member B	Anp32b	4	8280100	8235700	9893600	9335400	9008700	7630300	6733600	6015700	6158200	587926	454553	6256700	6481800	6495700	6306900	5482600	5998600	6498000		8.80313e+06	5.99307e+06	1.46889	0.554723	1.46889	0.554723	0.532294	0.0116813	0.0912295	Not Regulated		8.65813e+06	5.99307e+06	1.44469	0.530762	1.44469	0.530762	0.473172	0.0182379	0.135902	Not Regulated		6302500	5.99307e+06	1.05163	0.0726298	1.05163
Q99KI0	Aconitate hydratase, mitochondrial	Aco2	22	67006000	57125000	48145000	81865000	106600000	88641000	83979000	44140000	51524000	53482000	64880000	54641000	112900000	100100000	76631000	72693000	67250000	51772000		5.74253e+07	63905000	0.898605	-0.154241	1.11284	0.154241	-0.214266	0.48957	0.61426	Not Regulated		9.23687e+07	63905000	1.44541	0.531475	1.44541	0.531475	0.473957	0.0391092	0.18518	Not Regulated		59881000	63905000	0.937032	-0.0938305	1.0672
P68134	Actin, alpha skeletal muscle;Actin, alpha cardiac muscle 1;Actin, gamma-enteric smooth muscle;Actin, aortic smooth muscle	Acta1;Actc1;Actg2;Acta2	4	565280000	740810000	538910000	556660000	577610000	483890000	346620000	277440000	445630000	286770000	465530000	391860000	601640000	499500000	388700000	481670000	417660000	489090000		615000000	4.62807e+08	1.32885	0.410177	1.32885	0.410177	0.380083	0.0696318	0.203309	Not Regulated		5.39387e+08	4.62807e+08	1.16547	0.22091	1.16547	0.22091	0.132136	0.217865	0.44537	Not Regulated		3.56563e+08	4.62807e+08	0.770437	-0.376251	1.29796
P60710	Actin, cytoplasmic 1;Actin, cytoplasmic 1, N-terminally processed	Actb	23	8192800000	10562000000	8868100000	9226500000	8395200000	7578800000	6853800000	4840000000	6505000000	4871500000	6732200000	5469800000	8612300000	7759300000	5583000000	6732800000	5989700000	7006700000		9.20763e+09	6576400000	1.4001	0.485532	1.4001	0.485532	0.459435	0.0253719	0.136248	Not Regulated		8.40017e+09	6576400000	1.27732	0.35312	1.27732	0.35312	0.277652	0.0708614	0.245412	Not Regulated		6.06627e+09	6576400000	0.92243	-0.116489	1.08409
Q9QZB7	Actin-related protein 10	Actr10	5	1947400	4740500	3171700	5924000	254680	3286500	2648800	590298	1641700	1831400	2315600	1391500	3214400	469424	621634	1974900	560101	2221500		3.28653e+06	1.5855e+06	2.07287	1.05163	2.07287	1.05163	1.05555	0.106932	0.254351	Not Regulated		3155060	1.5855e+06	1.98995	0.992729	1.98995	0.992729	0.981635	0.799239	0.89849	Not Regulated		NA	NA	NA	NA	NA
P61161	Actin-related protein 2	Actr2	10	61170000	74664000	81724000	84245000	61108000	59774000	48343000	49692000	53249000	44714000	58108000	48773000	67369000	65829000	39832000	55207000	54322000	60715000		7.25193e+07	56748000	1.27792	0.353796	1.27792	0.353796	0.320713	0.0811039	0.220607	Not Regulated		6.83757e+07	56748000	1.2049	0.268913	1.2049	0.268913	0.18497	0.237885	0.46456	Not Regulated		50428000	56748000	0.88863	-0.170345	1.12533
Q9R0Q6	Actin-related protein 2/3 complex subunit 1A	Arpc1a	6	5370000	6441800	6503100	7794500	4365800	3839600	4757300	4286200	5561000	4864200	7424400	5712700	5776400	5645100	621634	7190400	4484000	6263400		6.10497e+06	5.97927e+06	1.02102	0.0300149	1.02102	0.0300149	-0.0202386	0.821599	0.883642	Not Regulated		5333300	5.97927e+06	0.891966	-0.16494	1.12112	0.16494	-0.292549	0.555993	0.738979	Not Regulated		4.86817e+06	5.97927e+06	0.814175	-0.29659	1.22824
Q91Z25	Actin-related protein 2/3 complex subunit 1B	Arpc1b	11	35473000	55183000	52130000	51924000	40771000	33987000	27733000	25669000	24059000	17607000	30519000	20631000	37449000	47992000	16606000	27546000	31691000	29750000		4.75953e+07	2.96623e+07	1.60457	0.682188	1.60457	0.682188	0.666519	0.0217441	0.12559	Not Regulated		4.22273e+07	2.96623e+07	1.4236	0.509545	1.4236	0.509545	0.44982	0.0535252	0.213854	Not Regulated		2.58203e+07	2.96623e+07	0.870475	-0.200124	1.1488
Q9CVB6	Actin-related protein 2/3 complex subunit 2	Arpc2	16	49580000	65944000	63644000	62246000	49788000	45519000	43614000	39330000	34654000	33948000	46981000	34071000	51403000	50260000	32849000	48266000	44713000	48350000		5.97227e+07	4.71097e+07	1.26774	0.342255	1.26774	0.342255	0.30856	0.0918381	0.233206	Not Regulated		5.25177e+07	4.71097e+07	1.1148	0.15678	1.1148	0.15678	0.0615506	0.44234	0.654264	Not Regulated		3.91993e+07	4.71097e+07	0.832087	-0.265194	1.2018
H7BWZ3	Actin-related protein 2/3 complex subunit 3	Arpc3	3	15177000	21144000	22305000	24970000	20864000	17004000	12867000	15840000	16084000	14310000	15492000	14900000	18716000	17987000	621634	14652000	14453000	17477000		19542000	1.55273e+07	1.25855	0.331768	1.25855	0.331768	0.297517	0.169105	0.322594	Not Regulated		20946000	1.55273e+07	1.34898	0.431865	1.34898	0.431865	0.364322	0.0830321	0.267137	Not Regulated		1.49303e+07	1.55273e+07	0.961552	-0.0565637	1.03999
P59999	Actin-related protein 2/3 complex subunit 4	Arpc4	6	54173000	69754000	81701000	91389000	64946000	57280000	59120000	55655000	53281000	46917000	55228000	49077000	60286000	58786000	43856000	48545000	47076000	53147000		6.85427e+07	4.95893e+07	1.38221	0.466972	1.38221	0.466972	0.439891	0.0601223	0.18811	Not Regulated		71205000	4.95893e+07	1.43589	0.521949	1.43589	0.521949	0.463472	0.0637952	0.231709	Not Regulated		5.60187e+07	4.95893e+07	1.12965	0.175878	1.12965
Q9CPW4	Actin-related protein 2/3 complex subunit 5	Arpc5	5	30142000	40579000	26912000	38060000	33676000	29282000	21709000	29211000	21831000	19717000	25033000	24287000	32048000	30891000	25702000	20136000	26652000	24579000		3.25443e+07	23789000	1.36804	0.452112	1.36804	0.452112	0.424242	0.0882167	0.227794	Not Regulated		3.36727e+07	23789000	1.41547	0.501283	1.41547	0.501283	0.440727	0.0382006	0.184224	Not Regulated		2.42503e+07	23789000	1.01939	0.02771	1.01939
Q99JY9	Actin-related protein 3	Actr3	18	109630000	135250000	137120000	140520000	109900000	99152000	97748000	83680000	84611000	74800000	99107000	74691000	104840000	110250000	62589000	100690000	90731000	97133000		1.27333e+08	9.61847e+07	1.32384	0.404731	1.32384	0.404731	0.374349	0.0416307	0.164302	Not Regulated		116524000	9.61847e+07	1.21146	0.276748	1.21146	0.276748	0.193594	0.207104	0.433342	Not Regulated		8.86797e+07	9.61847e+07	0.921973	-0.117204	1.08463
P11031	Activated RNA polymerase II transcriptional coactivator p15	Sub1	4	10579000	478828	12966000	11541000	9902300	10146000	10166000	13346000	9679100	7375700	8487700	11737000	7568500	469424	15376000	6999100	10465000	10260000		8.00794e+06	9.24137e+06	0.866532	-0.206675	1.15403	0.206675	-0.26948	0.402155	0.540528	Not Regulated		1.05298e+07	9.24137e+06	1.13942	0.188295	1.13942	0.188295	0.0962382	0.365356	0.593198	Not Regulated		11063700	9.24137e+06	1.19719	0.259656	1.19719
E9PZJ8	Activating signal cointegrator 1 complex subunit 3	Ascc3	8	3284300	3015300	5200600	5007300	2957200	3345100	3416400	2197200	2851900	1647500	1679500	2716900	2994000	2287100	621634	2597000	2270300	3184200		3833400	2.68383e+06	1.42833	0.514329	1.42833	0.514329	0.489759	0.117557	0.268089	Not Regulated		3.76987e+06	2.68383e+06	1.40466	0.490218	1.40466	0.490218	0.428549	0.122942	0.326962	Not Regulated		2.82183e+06	2.68383e+06	1.05142	0.0723377	1.05142
Q8BK64	Activator of 90 kDa heat shock protein ATPase homolog 1	Ahsa1	3	1841400	478828	3146400	1697600	2157600	2205400	2868500	2213300	4007000	2363600	2503900	2180600	2389500	2465800	2176200	2203200	560101	2430700		NA	NA	NA	NA	NA	NA	NA	NA	NA	NA		2020200	1.73133e+06	1.16685	0.222614	1.16685	0.222614	0.134011	0.448646	0.658851	Not Regulated		3029600	1.73133e+06	1.74986	0.807243	1.74986
F6ZFT1	Acyl carrier protein;Acyl carrier protein, mitochondrial	Ndufab1	6	26079000	17268000	529816	23126000	44950000	41384000	18750000	29787000	29798000	39844000	23830000	35908000	35068000	22944000	59214000	40433000	43006000	20313000		1.46256e+07	34584000	0.422901	-1.24161	2.36462	1.24161	-1.3593	0.165997	0.319857	Not Regulated		3.64867e+07	34584000	1.05502	0.0772646	1.05502	0.0772646	-0.0259673	0.821329	0.909733	Not Regulated		2.61117e+07	34584000	0.755022	-0.40541	1.32447
A0A0R4J107	Acylamino-acid-releasing enzyme	Apeh	8	13090000	13045000	14546000	7584700	16700000	9976800	13770000	21568000	17961000	16103000	4739300	31177000	19162000	19684000	32315000	13357000	25343000	15373000		1.35603e+07	1.80243e+07	0.752335	-0.410553	1.3292	0.410553	-0.48417	0.231407	0.386141	Not Regulated		11420500	1.80243e+07	0.633616	-0.65832	1.57824	0.65832	-0.835586	0.126859	0.332339	Not Regulated		1.77663e+07	1.80243e+07	0.985686	-0.0207999	1.01452
Q91WG0	Acylcarnitine hydrolase	Ces2c	16	46258000	35620000	8455600	21607000	13168000	28550000	35481000	325810000	125580000	341290000	124930000	238870000	71249000	58206000	129860000	110660000	160880000	156070000		30111200	1.42537e+08	0.211252	-2.24296	4.73368	2.24296	-2.41375	0.00910757	0.0822191	Not Regulated		2.11083e+07	1.42537e+08	0.148091	-2.75545	6.75263	2.75545	-3.14378	0.00016569	0.0115983	Down		1.6229e+08	1.42537e+08	1.13859	0.187244	1.13859
Q8K370	Acyl-CoA dehydrogenase family member 10	Acad10;Acad12	16	38708000	27607000	30482000	44585000	59506000	51504000	44004000	30645000	30134000	37022000	36848000	29387000	44592000	35642000	28534000	37587000	42019000	34418000		3.22657e+07	38008000	0.848918	-0.236303	1.17797	0.236303	-0.300679	0.230482	0.385391	Not Regulated		51865000	38008000	1.36458	0.448458	1.36458	0.448458	0.382585	0.0495731	0.207917	Not Regulated		3.49277e+07	38008000	0.918956	-0.121933	1.08819
A0A0R4J0I6	Acyl-CoA dehydrogenase family member 11	Acad11	19	43321000	40893000	30809000	47383000	75319000	40499000	58874000	41563000	41037000	49479000	49630000	46935000	45389000	62305000	38252000	56209000	40733000	43373000		38341000	4.67717e+07	0.819748	-0.286747	1.21989	0.286747	-0.353798	0.222949	0.379526	Not Regulated		5.44003e+07	4.67717e+07	1.1631	0.217981	1.1631	0.217981	0.128911	0.548718	0.73512	Not Regulated		47158000	4.67717e+07	1.00826	0.0118677	1.00826
Q8JZN5	Acyl-CoA dehydrogenase family member 9, mitochondrial	Acad9	13	28676000	12731000	529816	21162000	39370000	45968000	29521000	159230000	30255000	33320000	32092000	22522000	36631000	27107000	26700000	39365000	35577000	22774000		1.39789e+07	32572000	0.42917	-1.22038	2.33008	1.22038	-1.33694	0.150361	0.302714	Not Regulated		35500000	32572000	1.08989	0.124187	1.08989	0.124187	0.0256773	0.820216	0.909733	Not Regulated		73002000	32572000	2.24125	1.1643	2.24125
P13516	Acyl-CoA desaturase 1	Scd1	5	6476900	478828	529816	528159	9134000	10277000	8545400	590298	479290	587926	454553	590286	7963400	469424	621634	6789300	12457000	17902000		2.49518e+06	1.23828e+07	0.201504	-2.31112	4.96267	2.31112	-2.48552	0.0243128	0.133053	Not Regulated		6.64639e+06	1.23828e+07	0.536745	-0.897692	1.86308	0.897692	-1.09905	0.223409	0.451297	Not Regulated		3.205e+06	1.23828e+07	0.258827	-1.94994	3.86358
Q8VCW8	Acyl-CoA synthetase family member 2, mitochondrial	Acsf2	18	23294000	17608000	10881000	22572000	48151000	41586000	41808000	25286000	26299000	23276000	26182000	23831000	50318000	42099000	34181000	28724000	26180000	22595000		17261000	25833000	0.668176	-0.581699	1.49661	0.581699	-0.664392	0.0810223	0.220607	Not Regulated		3.74363e+07	25833000	1.44917	0.535224	1.44917	0.535224	0.478084	0.189674	0.414775	Not Regulated		31131000	25833000	1.20509	0.269137	1.20509
Q3URE1	Acyl-CoA synthetase family member 3, mitochondrial	Acsf3	2	443620	478828	529816	528159	481980	433397	485951	590298	479290	587926	454553	590286	815650	697990	643060	378920	560101	375420		NA	NA	NA	NA	NA	NA	NA	NA	NA	NA		NA	NA	NA	NA	NA	NA	NA	NA	NA	NA		NA	NA	NA	NA	NA
Q14DH7	Acyl-CoA synthetase short-chain family member 3, mitochondrial	Acss3	2	397794	478828	529816	528159	481980	1687600	485951	590298	479290	1306300	1374100	1943600	1831800	1801200	1484300	1253100	560101	482392		NA	NA	NA	NA	NA	NA	NA	NA	NA	NA		NA	NA	NA	NA	NA	NA	NA	NA	NA	NA		NA	NA	NA	NA	NA
Q91YX5	Acyl-CoA:lysophosphatidylglycerol acyltransferase 1	Lpgat1	9	22244000	16405000	20054000	17564000	15601000	14928000	16383000	24712000	22970000	29338000	24640000	21083000	14307000	16690000	13094000	25190000	18697000	22854000		1.95677e+07	22247000	0.879564	-0.185139	1.13693	0.185139	-0.246802	0.373792	0.515396	Not Regulated		16031000	22247000	0.720592	-0.472746	1.38775	0.472746	-0.631335	0.0414047	0.190527	Not Regulated		21355000	22247000	0.959905	-0.0590369	1.04177
A0A2I3BRB9	Acyl-CoA-binding domain-containing protein 5	Acbd5	3	4849300	478828	529816	528159	4013100	433397	485951	8135800	6417100	11443000	454553	8342600	4987800	469424	8564200	7537900	7589000	4621900		1952648	6.58293e+06	0.296623	-1.7533	3.37129	1.7533	-1.89812	0.0342181	0.153782	Not Regulated		1.65822e+06	6.58293e+06	0.251897	-1.9891	3.96988	1.9891	-2.3003	0.0215391	0.142981	Not Regulated		5.01295e+06	6.58293e+06	0.761507	-0.393071	1.31319
P31786	Acyl-CoA-binding protein	Dbi	8	524890000	505030000	381360000	372540000	623380000	769150000	465080000	927610000	621650000	824380000	504400000	861410000	592470000	626300000	1325800000	536730000	763570000	547360000		4.70427e+08	6.15887e+08	0.76382	-0.388695	1.30921	0.388695	-0.461153	0.132441	0.285511	Not Regulated		5.88357e+08	6.15887e+08	0.9553	-0.0659739	1.04679	0.0659739	-0.183622	0.743253	0.859747	Not Regulated		6.71447e+08	6.15887e+08	1.09021	0.124608	1.09021
A2AKK5	Acyl-coenzyme A amino acid N-acyltransferase 1	Acnat1	3	3633900	3932800	2941100	6487700	4199800	4857600	6046000	5387300	6068300	7318900	4156600	4571100	6032200	5851600	5870700	6129300	5685400	5643400		3502600	5.81937e+06	0.601887	-0.732436	1.66144	0.732436	-0.823122	0.00417197	0.0597895	Not Regulated		5181700	5.81937e+06	0.890423	-0.167437	1.12306	0.167437	-0.295297	0.38875	0.610894	Not Regulated		5.83387e+06	5.81937e+06	1.00249	0.00359026	1.00249
Q91VA0	Acyl-coenzyme A synthetase ACSM1, mitochondrial	Acsm1	19	93544000	71715000	67656000	95156000	126970000	121330000	88061000	62665000	67174000	62336000	64380000	56830000	99560000	87281000	79054000	75859000	71262000	50759000		7.76383e+07	65960000	1.17705	0.235178	1.17705	0.235178	0.195804	0.327691	0.472487	Not Regulated		1.14485e+08	65960000	1.73568	0.795499	1.73568	0.795499	0.764555	0.0122569	0.113463	Not Regulated		7.26333e+07	65960000	1.10117	0.13904	1.10117
Q3UNX5	Acyl-coenzyme A synthetase ACSM3, mitochondrial	Acsm3	3	2806800	1958500	529816	4334200	4910900	4144300	485951	590298	479290	587926	454553	590286	489093	469424	621634	441514	560101	482392		NA	NA	NA	NA	NA	NA	NA	NA	NA	NA		4.46313e+06	494669	9.02246	3.17352	9.02246	3.17352	3.38191	1.69224e-06	0.000561125	Up		NA	NA	NA	NA	NA
A0A140LHR8	Acyl-coenzyme A synthetase ACSM5, mitochondrial	Acsm5	8	3749600	3144500	2708400	4497200	6376700	10377000	3226700	590298	479290	2172100	454553	2463400	2570100	3781200	4203500	2802900	560101	482392		3.20083e+06	1.2818e+06	2.49714	1.32028	2.49714	1.32028	1.33845	0.0429726	0.166728	Not Regulated		7.08363e+06	1.2818e+06	5.52633	2.46632	5.52633	2.46632	2.60354	0.00848486	0.0975126	Not Regulated		NA	NA	NA	NA	NA
O55137	Acyl-coenzyme A thioesterase 1	Acot1	6	14061000	6802700	529816	20564000	24496000	25917000	18058000	29168000	17301000	19909000	15563000	15199000	20410000	23439000	17231000	17795000	13806000	17867000		7131172	1.64893e+07	0.432472	-1.20932	2.31229	1.20932	-1.3253	0.126976	0.279689	Not Regulated		23659000	1.64893e+07	1.43481	0.520856	1.43481	0.520856	0.46227	0.0316433	0.170785	Not Regulated		21509000	1.64893e+07	1.30442	0.383407	1.30442
Q9CQR4	Acyl-coenzyme A thioesterase 13;Acyl-coenzyme A thioesterase 13, N-terminally processed	Acot13	2	3810600	3270800	2143800	4825800	8427500	6135500	3596300	1869800	1975700	1847500	1719900	2177600	2844300	2293700	2486200	2340700	560101	482392		3.07507e+06	1.12773e+06	2.72677	1.44719	2.72677	1.44719	1.47209	0.0337572	0.153782	Not Regulated		6.46293e+06	1.12773e+06	5.73092	2.51877	5.73092	2.51877	2.66126	0.0043992	0.071763	Not Regulated		2480600	1.12773e+06	2.19964	1.13727	2.19964
Q9QYR7	Acyl-coenzyme A thioesterase 3;Acyl-coenzyme A thioesterase 5	Acot3;Acot5	3	1683200	1313000	529816	1779700	4202100	1758100	1340600	1881400	905830	1957200	1444700	1493200	1084900	1407300	1357700	1642400	560101	482392		NA	NA	NA	NA	NA	NA	NA	NA	NA	NA		2.57997e+06	894964	2.88276	1.52745	2.88276	1.52745	1.57017	0.0329492	0.173179	Not Regulated		1.37594e+06	894964	1.53743	0.620519	1.53743
Q8BWN8	Acyl-coenzyme A thioesterase 4	Acot4	3	1549800	478828	726890	1373100	2050100	1203500	1288900	1874500	1308000	2331200	1306700	1164100	1291900	1483000	1271400	1984700	1600600	1278800		918506	1.62137e+06	0.566501	-0.819849	1.76522	0.819849	-0.915171	0.0791149	0.217299	Not Regulated		1.54223e+06	1.62137e+06	0.951193	-0.0721893	1.05131	0.0721893	-0.190463	0.763585	0.87581	Not Regulated		1.49047e+06	1.62137e+06	0.919266	-0.121446	1.08782
Q3UUI3	Acyl-coenzyme A thioesterase THEM4	Them4	2	1209500	478828	1452400	1564300	1878400	1650200	1710400	2192600	1920900	587926	454553	590286	1117300	1882800	621634	441514	560101	482392		NA	NA	NA	NA	NA	NA	NA	NA	NA	NA		1.69763e+06	494669	3.43186	1.77899	3.43186	1.77899	1.84703	4.92681e-05	0.00421516	Not Regulated		1941300	494669	3.92444	1.97249	3.92444
J3QP56	Acyl-protein thioesterase 1	Lypla1	6	24121000	20879000	24397000	18501000	25125000	25920000	22707000	32168000	24524000	25846000	21823000	27576000	29799000	27223000	33690000	22565000	25664000	22915000		2.31323e+07	2.37147e+07	0.975444	-0.0358688	1.02517	0.0358688	-0.089616	0.80467	0.870745	Not Regulated		23182000	2.37147e+07	0.977539	-0.0327746	1.02298	0.0327746	-0.147082	0.816222	0.90813	Not Regulated		2.64663e+07	2.37147e+07	1.11603	0.158379	1.11603
Q8R0F8	Acylpyruvase FAHD1, mitochondrial	Fahd1	3	4212700	3720100	529816	4727600	6208500	6572400	4743700	590298	3037000	3426600	3396000	3044700	4788900	4631600	5848000	3742500	560101	2563700		NA	NA	NA	NA	NA	NA	NA	NA	NA	NA		5.83617e+06	2.28877e+06	2.54992	1.35045	2.54992	1.35045	1.37536	0.0529263	0.212626	Not Regulated		NA	NA	NA	NA	NA
Q9CR95	Adaptin ear-binding coat-associated protein 1	Necap1	2	2720600	3608600	2711700	3252300	3619600	4428900	2963500	3076500	3861100	587926	2644200	2708000	2551500	2692900	4255300	3019200	2692900	4066000		3.01363e+06	3.25937e+06	0.924607	-0.113088	1.08154	0.113088	-0.17093	0.655717	0.763751	Not Regulated		3.76693e+06	3.25937e+06	1.15573	0.208799	1.15573	0.208799	0.118805	0.368855	0.59626	Not Regulated		3.30037e+06	3.25937e+06	1.01258	0.0180347	1.01258
P08030	Adenine phosphoribosyltransferase	Aprt	2	948610	478828	596860	1443400	1323300	982900	485951	1307700	479290	587926	1146400	590286	1141500	642590	1071600	946440	560101	1061000		NA	NA	NA	NA	NA	NA	NA	NA	NA	NA		1.24987e+06	855847	1.46039	0.546349	1.46039	0.546349	0.490329	0.104823	0.305573	Not Regulated		NA	NA	NA	NA	NA
P55264-2	Adenosine kinase	Adk	16	240460000	239150000	254900000	213010000	242870000	199720000	181910000	173730000	163810000	162150000	205150000	166480000	199380000	209580000	215960000	201000000	188230000	172040000		2.44837e+08	187090000	1.30866	0.388087	1.30866	0.388087	0.356822	0.0281612	0.142307	Not Regulated		2.18533e+08	187090000	1.16807	0.224121	1.16807	0.224121	0.135669	0.213525	0.440133	Not Regulated		173150000	187090000	0.92549	-0.11171	1.08051
P50247	Adenosylhomocysteinase	Ahcy	27	1757800000	1961700000	2168500000	1967200000	1888500000	1766200000	1849900000	2710900000	2402700000	2260300000	1797700000	3239700000	2185800000	2245100000	4422800000	1665500000	2608800000	1718200000		1.96267e+09	1997500000	0.982562	-0.0253803	1.01775	0.0253803	-0.0785714	0.99734	0.997775	Not Regulated		1.87397e+09	1997500000	0.938156	-0.0921002	1.06592	0.0921002	-0.212378	0.788347	0.890842	Not Regulated		2.32117e+09	1997500000	1.16204	0.216655	1.16204
Q9WTP6	Adenylate kinase 2, mitochondrial;Adenylate kinase 2, mitochondrial, N-terminally processed	Ak2	12	135080000	84283000	66078000	116270000	182050000	177440000	162160000	135600000	108960000	198820000	137130000	128830000	155750000	121720000	158120000	226160000	206970000	155710000		95147000	196280000	0.484751	-1.04468	2.06291	1.04468	-1.15193	0.013325	0.0982449	Not Regulated		1.58587e+08	196280000	0.807961	-0.307642	1.23768	0.307642	-0.449613	0.260397	0.49224	Not Regulated		1.35573e+08	196280000	0.690714	-0.53384	1.44778
P54822	Adenylosuccinate lyase	Adsl	3	2104100	2156900	2387100	1965100	2086800	1838700	2176800	1718000	1573100	1599900	2264400	590286	3253900	2181700	1780200	441514	560101	2040600		2.21603e+06	1.01407e+06	2.18528	1.12782	2.18528	1.12782	1.13578	0.0468511	0.170681	Not Regulated		1.96353e+06	1.01407e+06	1.93629	0.953292	1.93629	0.953292	0.938229	0.0677862	0.238698	Not Regulated		1.82263e+06	1.01407e+06	1.79734	0.845865	1.79734
J3QN31	Adenylosuccinate synthetase isozyme 1	Adssl1	5	9154800	5665600	6375400	8674800	8058900	5983900	3598600	2981400	2793500	2692500	2451500	2613500	4441200	3233800	2499200	5075700	3031600	3924700		7.06527e+06	4.01067e+06	1.76162	0.816902	1.76162	0.816902	0.808377	0.0265257	0.13855	Not Regulated		7.57253e+06	4.01067e+06	1.8881	0.916934	1.8881	0.916934	0.898211	0.0118912	0.111416	Not Regulated		3124500	4.01067e+06	0.779048	-0.360217	1.28362
P46664	Adenylosuccinate synthetase isozyme 2	Adss	4	397794	1931900	2358800	2262000	481980	3097100	2460500	2070700	2473400	2130000	2204700	2403700	1730400	3175400	2366800	1821300	1864000	1524500		1.56283e+06	1736600	0.899938	-0.152103	1.11119	0.152103	-0.212014	0.493738	0.616635	Not Regulated		1.94703e+06	1736600	1.12117	0.165007	1.12117	0.165007	0.0706062	0.779353	0.885977	Not Regulated		2.33487e+06	1736600	1.3445	0.427075	1.3445
P40124	Adenylyl cyclase-associated protein 1	Cap1	16	39360000	63415000	51670000	66042000	47240000	37184000	39481000	12226000	28655000	13639000	32833000	28176000	50347000	43524000	13377000	29722000	13438000	41534000		5.14817e+07	2.82313e+07	1.82356	0.866761	1.82356	0.866761	0.860881	0.0731266	0.208816	Not Regulated		5.01553e+07	2.82313e+07	1.77658	0.829106	1.77658	0.829106	0.801544	0.0912039	0.282036	Not Regulated		2.67873e+07	2.82313e+07	0.948851	-0.0757463	1.05391
Q9D7N9	Adipocyte plasma membrane-associated protein	Apmap	12	40892000	24891000	14413000	24707000	32361000	30254000	23014000	29624000	35082000	33868000	33859000	27013000	25035000	23463000	26535000	36595000	26053000	28900000		26732000	30516000	0.875999	-0.190998	1.14155	0.190998	-0.252972	0.478027	0.603588	Not Regulated		2.91073e+07	30516000	0.953838	-0.0681832	1.0484	0.0681832	-0.186054	0.768885	0.878834	Not Regulated		29240000	30516000	0.958186	-0.0616226	1.04364
P51881	ADP/ATP translocase 2;ADP/ATP translocase 2, N-terminally processed	Slc25a5	20	1289800000	827630000	678850000	1096000000	2183800000	1956300000	1698500000	1095600000	1273500000	1553200000	1425600000	1383700000	1677500000	1567700000	1482400000	2062300000	1690500000	1172600000		9.32093e+08	1641800000	0.567726	-0.816732	1.76141	0.816732	-0.911888	0.0444929	0.168076	Not Regulated		1.74537e+09	1641800000	1.06308	0.0882518	1.06308	0.0882518	-0.0138744	0.857482	0.929509	Not Regulated		1.35587e+09	1641800000	0.825842	-0.276063	1.21089
Q3UDS7	ADP-dependent glucokinase	Adpgk	5	4677300	4659200	4388600	4152600	481980	3860400	485951	590298	4636800	5943700	4427900	590286	4564600	3852400	4408200	4057200	5445500	4983700		4.57503e+06	4828800	0.947447	-0.0778825	1.05547	0.0778825	-0.133858	0.689664	0.790962	Not Regulated		2.83166e+06	4828800	0.586411	-0.770017	1.70529	0.770017	-0.958524	0.186965	0.412513	Not Regulated		1.90435e+06	4828800	0.394373	-1.34237	2.53567
P56528	ADP-ribosyl cyclase/cyclic ADP-ribose hydrolase 1	Cd38	7	7749300	9222100	12178000	11238000	11151000	5955700	13562000	15998000	12038000	587926	10919000	10895000	11954000	14779000	12630000	10725000	7208600	10272000		9.71647e+06	9.40187e+06	1.03346	0.0474846	1.03346	0.0474846	-0.00184245	0.865961	0.917159	Not Regulated		9.44823e+06	9.40187e+06	1.00493	0.00709737	1.00493	0.00709737	-0.103197	0.928854	0.96337	Not Regulated		13866000	9.40187e+06	1.47481	0.560533	1.47481
P84078	ADP-ribosylation factor 1;ADP-ribosylation factor 3;ADP-ribosylation factor 2	Arf1;Arf3;Arf2	10	278330000	222050000	203400000	173170000	201270000	222360000	174250000	234930000	216900000	260160000	239410000	216380000	209380000	226290000	243790000	242670000	230360000	190320000		2.34593e+08	2.21117e+08	1.06095	0.0853542	1.06095	0.0853542	0.0380354	0.683154	0.784805	Not Regulated		1.98933e+08	2.21117e+08	0.899676	-0.152523	1.11151	0.152523	-0.278882	0.434407	0.646881	Not Regulated		2.08693e+08	2.21117e+08	0.943815	-0.0834233	1.05953
P61750	ADP-ribosylation factor 4	Arf4	3	20215000	20354000	26477000	528159	16690000	16539000	15732000	18324000	17212000	17062000	18146000	16798000	16299000	17659000	14176000	16890000	14287000	17489000		2.23487e+07	16222000	1.37768	0.462237	1.37768	0.462237	0.434904	0.0437089	0.166776	Not Regulated		1.12524e+07	16222000	0.69365	-0.527721	1.44165	0.527721	-0.691842	0.284386	0.514837	Not Regulated		1.70893e+07	16222000	1.05347	0.0751444	1.05347
P84084	ADP-ribosylation factor 5	Arf5	4	11794000	9251400	13768000	7937100	11469000	11544000	12041000	14843000	12777000	15125000	10557000	11227000	11675000	12001000	10533000	13031000	11394000	11701000		1.16045e+07	12042000	0.963666	-0.0533948	1.0377	0.0533948	-0.108071	0.726301	0.815744	Not Regulated		10316700	12042000	0.856726	-0.223093	1.16723	0.223093	-0.356555	0.282895	0.514272	Not Regulated		1.32203e+07	12042000	1.09785	0.134684	1.09785
P62331	ADP-ribosylation factor 6	Arf6	5	75316000	61219000	57288000	54061000	49986000	50828000	60745000	51913000	55580000	62986000	56744000	51092000	54795000	56700000	53864000	58148000	48109000	53010000		6.46077e+07	53089000	1.21697	0.283292	1.21697	0.283292	0.24647	0.153443	0.305422	Not Regulated		51625000	53089000	0.972424	-0.0403431	1.02836	0.0403431	-0.155412	0.815768	0.90813	Not Regulated		5.60793e+07	53089000	1.05633	0.0790562	1.05633
P61211	ADP-ribosylation factor-like protein 1	Arl1	5	15175000	15350000	15294000	19651000	14887000	16717000	11534000	12492000	14321000	16002000	15320000	13052000	13947000	13683000	11121000	16834000	12350000	11846000		15273000	1.36767e+07	1.11672	0.159267	1.11672	0.159267	0.115868	0.361986	0.503884	Not Regulated		17085000	1.36767e+07	1.24921	0.321014	1.24921	0.321014	0.242314	0.169187	0.389654	Not Regulated		1.27823e+07	1.36767e+07	0.934609	-0.0975654	1.06997
A0A0U1RPY6	ADP-ribosylation factor-like protein 6-interacting protein 1	Arl6ip1	2	7201600	7293300	7271100	8811300	8841600	7601900	10831000	9397400	8573800	10128000	10258000	8170900	9011500	9446200	5990800	10077000	9247900	12452000		7.25533e+06	10592300	0.684963	-0.545902	1.45993	0.545902	-0.626696	0.0167076	0.109147	Not Regulated		8.41827e+06	10592300	0.794753	-0.331421	1.25825	0.331421	-0.475785	0.123283	0.326962	Not Regulated		9.60073e+06	10592300	0.906388	-0.141799	1.10328
Q9CQW2	ADP-ribosylation factor-like protein 8B	Arl8b	9	43660000	45262000	43115000	32401000	43491000	42324000	45988000	75430000	58866000	45127000	51473000	64029000	34719000	39157000	70268000	47272000	76006000	50519000		4.40123e+07	5.79323e+07	0.75972	-0.396461	1.31627	0.396461	-0.46933	0.144699	0.296511	Not Regulated		3.94053e+07	5.79323e+07	0.680196	-0.555978	1.47016	0.555978	-0.722943	0.0749573	0.253888	Not Regulated		6.00947e+07	5.79323e+07	1.03733	0.0528682	1.03733
P46656	Adrenodoxin, mitochondrial	Fdx1	4	3391600	478828	529816	2163500	3121400	10905000	485951	4656100	4638300	5948400	3995900	8118200	5332600	469424	16515000	6364000	7580400	3631300		1466748	5.85857e+06	0.25036	-1.99793	3.99426	1.99793	-2.15572	0.0215179	0.124976	Not Regulated		5.39663e+06	5.85857e+06	0.921153	-0.118488	1.0856	0.118488	-0.241422	0.547158	0.733904	Not Regulated		3.26012e+06	5.85857e+06	0.55647	-0.845624	1.79704
E9PYX7	Afadin	Mllt4	5	6375000	478828	8205600	6386200	5547500	5289000	6440100	5060500	5209600	4273200	3075300	3656900	5307400	5104400	5035300	3654100	3896500	482392		NA	NA	NA	NA	NA	NA	NA	NA	NA	NA		5740900	2677664	2.144	1.1003	2.144	1.1003	1.10003	0.104343	0.305573	Not Regulated		5.57007e+06	2677664	2.0802	1.05672	2.0802
Q8JZQ2	AFG3-like protein 2	Afg3l2	15	7582100	478828	529816	5923400	10922000	10218000	9732000	590298	1948800	6940900	454553	590286	9417000	6856400	4408600	9387400	8917400	5543600		2.86358e+06	7.94947e+06	0.360223	-1.47304	2.77606	1.47304	-1.603	0.0567728	0.183094	Not Regulated		9.02113e+06	7.94947e+06	1.13481	0.182451	1.13481	0.182451	0.0898052	0.627504	0.783251	Not Regulated		4.09037e+06	7.94947e+06	0.514546	-0.958628	1.94346
Q8CG76	Aflatoxin B1 aldehyde reductase member 2	Akr7a2	9	13813000	13625000	14659000	13198000	20349000	15742000	20349000	12521000	14637000	11703000	15522000	14095000	19359000	15728000	17495000	15124000	14559000	16145000		1.40323e+07	15276000	0.918587	-0.122512	1.08863	0.122512	-0.180854	0.380475	0.521164	Not Regulated		1.64297e+07	15276000	1.07552	0.105036	1.07552	0.105036	0.00459954	0.69672	0.832173	Not Regulated		1.58357e+07	15276000	1.03664	0.0519108	1.03664
A2AS89	Agmatinase, mitochondrial	Agmat	11	32158000	34086000	23138000	66663000	82487000	54152000	27959000	39919000	29397000	13128000	6102400	29922000	66051000	57875000	72015000	19039000	28959000	20254000		29794000	2.27507e+07	1.30959	0.389113	1.30959	0.389113	0.357902	0.160498	0.313745	Not Regulated		6.77673e+07	2.27507e+07	2.9787	1.57468	2.9787	1.57468	1.62216	0.000798686	0.0282507	Not Regulated		32425000	2.27507e+07	1.42523	0.511198	1.42523
E9Q616	AHNAK nucleoprotein (desmoyokin)	Ahnak	6	3959300	478828	529816	3873100	2435900	3987900	2732200	3591700	3151700	3388400	454553	590286	489093	469424	621634	3018800	560101	482392		NA	NA	NA	NA	NA	NA	NA	NA	NA	NA		3432300	1.35376e+06	2.53537	1.3422	2.53537	1.3422	1.36628	0.047071	0.203119	Not Regulated		3.15853e+06	1.35376e+06	2.33315	1.22228	2.33315
E9Q394-2	A-kinase anchor protein 13	Akap13	3	1611300	478828	1805300	1354000	1654700	2210200	1617200	590298	1443800	587926	1725600	1521400	1628600	1413300	2131500	2883500	560101	1446700		NA	NA	NA	NA	NA	NA	NA	NA	NA	NA		1.73963e+06	1.6301e+06	1.06719	0.0938224	1.06719	0.0938224	-0.00774305	0.572195	0.747673	Not Regulated		NA	NA	NA	NA	NA
Q70FJ1-3	A-kinase anchor protein 9	Akap9	4	37186000	42458000	529816	56109000	37690000	31569000	35405000	44034000	479290	587926	23629000	34114000	26841000	469424	621634	28181000	34597000	39965000		2.67246e+07	3.42477e+07	0.780334	-0.357837	1.2815	0.357837	-0.428658	0.329999	0.472634	Not Regulated		4.17893e+07	3.42477e+07	1.22021	0.287129	1.22021	0.287129	0.205019	0.37612	0.603133	Not Regulated		26639430	3.42477e+07	0.777847	-0.362442	1.2856
Q8QZR5	Alanine aminotransferase 1	Gpt	18	90101000	91773000	91634000	89955000	96251000	88486000	77132000	78626000	79614000	78658000	82974000	99135000	97002000	85355000	93129000	80999000	73659000	82379000		9.11693e+07	7.90123e+07	1.15386	0.206471	1.15386	0.206471	0.165575	0.155561	0.308299	Not Regulated		91564000	7.90123e+07	1.15886	0.212703	1.15886	0.212703	0.123102	0.187435	0.412749	Not Regulated		7.84573e+07	7.90123e+07	0.992976	-0.0101696	1.00707
Q8BGT5	Alanine aminotransferase 2	Gpt2	8	4477300	2673300	529816	4128100	4201100	6292100	4809900	590298	479290	587926	3843100	3039600	5396400	5309400	3786300	3296900	560101	482392		NA	NA	NA	NA	NA	NA	NA	NA	NA	NA		4.87377e+06	1.44646e+06	3.36943	1.75251	3.36943	1.75251	1.81788	0.0236438	0.148821	Not Regulated		NA	NA	NA	NA	NA
Q3UEG6	Alanine--glyoxylate aminotransferase 2, mitochondrial	Agxt2	14	16866000	14598000	17117000	23015000	27043000	14261000	14134000	3919100	3994900	6970100	7456700	1702800	21711000	15237000	11613000	7331200	8146700	7450200		1.61937e+07	7642700	2.11884	1.08328	2.11884	1.08328	1.08888	0.000302382	0.0156646	Not Regulated		2.14397e+07	7642700	2.80525	1.48813	2.80525	1.48813	1.52689	0.00178919	0.0449243	Not Regulated		7.34933e+06	7642700	0.961615	-0.056469	1.03992
Q8BGQ7	Alanine--tRNA ligase, cytoplasmic	Aars	12	12020000	14767000	13542000	12613000	12166000	11064000	10189000	5858600	11109000	8950800	9396900	8568200	10334000	10361000	5512500	8776000	7504300	8219700		13443000	8.16667e+06	1.64608	0.719036	1.64608	0.719036	0.705321	0.00341651	0.0536142	Not Regulated		1.19477e+07	8.16667e+06	1.46298	0.54891	1.46298	0.54891	0.493147	0.0112943	0.110605	Not Regulated		9052200	8.16667e+06	1.10843	0.148521	1.10843
Q9JII6	Alcohol dehydrogenase [NADP(+)]	Akr1a1	15	146280000	148260000	172770000	129790000	171730000	177930000	165300000	159520000	155790000	140360000	136190000	146320000	161980000	146070000	163410000	174750000	157950000	167350000		155770000	1.66683e+08	0.934527	-0.0976924	1.07006	0.0976924	-0.154718	0.502333	0.621949	Not Regulated		1.59817e+08	1.66683e+08	0.958804	-0.060692	1.04297	0.060692	-0.177809	0.701199	0.836131	Not Regulated		1.60203e+08	1.66683e+08	0.961124	-0.0572057	1.04045
P00329	Alcohol dehydrogenase 1	Adh1	21	2569900000	2573000000	2472200000	2844700000	3327800000	3448200000	3345500000	3754800000	3293200000	2948300000	2844200000	3003900000	3586500000	3647200000	3676800000	3018500000	2883800000	2963200000		2.53837e+09	2.95517e+09	0.858959	-0.219339	1.1642	0.219339	-0.282816	0.124975	0.277128	Not Regulated		3206900000	2.95517e+09	1.08518	0.11794	1.08518	0.11794	0.0188017	0.484259	0.693085	Not Regulated		3464500000	2.95517e+09	1.17235	0.229408	1.17235
Q9QYY9	Alcohol dehydrogenase 4	Adh4	5	5124200	8822700	3960800	4539300	481980	433397	5142000	590298	479290	587926	454553	590286	489093	469424	621634	8389200	560101	5346700		5.96923e+06	4.76533e+06	1.25264	0.324968	1.25264	0.324968	0.290356	0.404905	0.542966	Not Regulated		NA	NA	NA	NA	NA	NA	NA	NA	NA	NA		NA	NA	NA	NA	NA
P28474	Alcohol dehydrogenase class-3	Adh5	14	161360000	166260000	124580000	150150000	152930000	161320000	119920000	115620000	134330000	103170000	137890000	123900000	146510000	138310000	122270000	135540000	120240000	120470000		1.50733e+08	1.25417e+08	1.20186	0.265269	1.20186	0.265269	0.227491	0.184415	0.339105	Not Regulated		154800000	1.25417e+08	1.23429	0.303676	1.23429	0.303676	0.223232	0.0790158	0.260668	Not Regulated		123290000	1.25417e+08	0.983043	-0.0246733	1.01725
A0A1B0GSU0	Aldehyde dehydrogenase family 16 member A1	Aldh16a1	17	141730000	186360000	167220000	146130000	122820000	107460000	161720000	85455000	127120000	86898000	157580000	125720000	158330000	163240000	95679000	124030000	105490000	152710000		1.65103e+08	127410000	1.29584	0.373891	1.29584	0.373891	0.341873	0.107375	0.254619	Not Regulated		125470000	127410000	0.984774	-0.0221361	1.01546	0.0221361	-0.135372	0.938939	0.967848	Not Regulated		124765000	127410000	0.97924	-0.0302652	1.0212
Q8BH00	Aldehyde dehydrogenase family 8 member A1	Aldh8a1	24	479450000	533030000	584670000	536850000	487710000	478070000	529200000	464580000	513930000	372470000	489710000	458270000	647800000	660840000	419350000	477050000	419610000	517760000		5.32383e+08	4.71473e+08	1.12919	0.175289	1.12919	0.175289	0.13274	0.306347	0.454075	Not Regulated		5.00877e+08	4.71473e+08	1.06236	0.0872792	1.06236	0.0872792	-0.0149448	0.586761	0.757217	Not Regulated		502570000	4.71473e+08	1.06596	0.0921484	1.06596
Q9CZS1	Aldehyde dehydrogenase X, mitochondrial	Aldh1b1	14	40872000	31329000	28948000	43677000	106390000	66253000	34223000	43104000	39156000	48142000	43978000	49880000	110380000	97829000	66852000	59069000	62361000	60866000		3.37163e+07	6.07653e+07	0.554861	-0.849801	1.80225	0.849801	-0.946711	0.00285498	0.0495945	Not Regulated		7.21067e+07	6.07653e+07	1.18664	0.246884	1.18664	0.246884	0.160724	0.664404	0.809221	Not Regulated		3.88277e+07	6.07653e+07	0.638977	-0.646163	1.565
O35945	Aldehyde dehydrogenase, cytosolic 1	Aldh1a7	17	94065000	109970000	112830000	53901000	48887000	106510000	103570000	132070000	89196000	99644000	106390000	100150000	101660000	94791000	51450000	94307000	62221000	124760000		1.05622e+08	9.37627e+07	1.12648	0.17182	1.12648	0.17182	0.129087	0.453649	0.585285	Not Regulated		69766000	9.37627e+07	0.74407	-0.426489	1.34396	0.426489	-0.580422	0.294005	0.524847	Not Regulated		1.08279e+08	9.37627e+07	1.15482	0.207664	1.15482
P47738	Aldehyde dehydrogenase, mitochondrial	Aldh2	24	1308000000	1176700000	1045300000	1326300000	1809400000	1478400000	1223700000	763840000	766440000	659460000	739660000	801010000	1576000000	1273800000	1266500000	810870000	916480000	704070000		1.17667e+09	8.10473e+08	1.45183	0.537869	1.45183	0.537869	0.514547	0.0201136	0.120419	Not Regulated		1.53803e+09	8.10473e+08	1.8977	0.92425	1.8977	0.92425	0.906264	0.0033519	0.0609677	Not Regulated		9.17993e+08	8.10473e+08	1.13266	0.179719	1.13266
B1AV77	Aldehyde dehydrogenase;Fatty aldehyde dehydrogenase	Aldh3a2	27	859370000	520390000	537570000	775200000	886950000	924100000	822950000	1178000000	1004200000	1458500000	1001500000	1013200000	900960000	894010000	887030000	1215800000	990820000	1137700000		639110000	1.11477e+09	0.573309	-0.802614	1.74426	0.802614	-0.897022	0.0138272	0.100335	Not Regulated		8.62083e+08	1.11477e+09	0.773326	-0.370851	1.29312	0.370851	-0.519184	0.0660916	0.235241	Not Regulated		1.00172e+09	1.11477e+09	0.898583	-0.154276	1.11286
G3X8P9	Aldehyde oxidase 1	Aox1	18	4315900	2841200	529816	1287900	2254100	4649400	485951	7947900	4088700	587926	2521600	7264000	2937500	2552300	7624200	441514	1795300	2700000		NA	NA	NA	NA	NA	NA	NA	NA	NA	NA		2.73047e+06	1.6456e+06	1.65925	0.73053	1.65925	0.73053	0.693046	0.310553	0.539787	Not Regulated		NA	NA	NA	NA	NA
G3X982	Aldehyde oxidase 3	Aox3	50	202540000	230030000	221060000	183690000	193350000	201240000	212700000	246640000	223030000	184000000	169990000	288600000	207570000	213750000	353940000	186350000	247290000	182030000		2.17877e+08	2.05223e+08	1.06166	0.0863169	1.06166	0.0863169	0.0390492	0.593051	0.706424	Not Regulated		192760000	2.05223e+08	0.939269	-0.0903891	1.06466	0.0903891	-0.210495	0.684586	0.823646	Not Regulated		2.27457e+08	2.05223e+08	1.10834	0.148397	1.10834
Q9JLI0	Aldo-keto reductase a	Akr1c12	5	7400000	7021800	529816	8064700	9607300	9466100	5529200	11615000	8971500	9195700	7086200	7216300	8135500	8059400	13354000	7873800	7200700	7460000		4983872	7511500	0.663499	-0.591834	1.50716	0.591834	-0.675064	0.260057	0.412672	Not Regulated		9.04603e+06	7511500	1.20429	0.268184	1.20429	0.268184	0.184168	0.134048	0.344823	Not Regulated		8.70523e+06	7511500	1.15892	0.212782	1.15892
Q8VC28	Aldo-keto reductase family 1 member C13	Akr1c13	20	60822000	61426000	58104000	60140000	73826000	79831000	71627000	76807000	72727000	67247000	57267000	74023000	72560000	64602000	97393000	63522000	69166000	56632000		6.01173e+07	6.31067e+07	0.95263	-0.0700114	1.04972	0.0700114	-0.125569	0.657364	0.765145	Not Regulated		7.12657e+07	6.31067e+07	1.12929	0.175415	1.12929	0.175415	0.0820612	0.383422	0.607062	Not Regulated		7.37203e+07	6.31067e+07	1.16819	0.22427	1.16819
G5E895	Aldo-keto reductase family 1, member B10 (aldose reductase)	Akr1b10	2	12709000	7479000	7539800	8266100	11220000	11959000	485951	12006000	10117000	9260500	7323500	590286	9796700	8671300	14551000	441514	9013600	8325500		9242600	5.92687e+06	1.55944	0.641028	1.55944	0.641028	0.623176	0.271441	0.4237	Not Regulated		10481700	5.92687e+06	1.7685	0.82253	1.7685	0.82253	0.794306	0.208151	0.434745	Not Regulated		NA	NA	NA	NA	NA
G3X9Y6	Aldo-keto reductase family 1, member C19	Akr1c19	11	25111000	30896000	23296000	18754000	33320000	41862000	35436000	34361000	33261000	30139000	28351000	34272000	31611000	32590000	45002000	31257000	33588000	29116000		2.64343e+07	3.13203e+07	0.843999	-0.244687	1.18484	0.244687	-0.309507	0.178138	0.332387	Not Regulated		31312000	3.13203e+07	0.999734	-0.000383906	1.00027	0.000383906	-0.111431	0.821517	0.909733	Not Regulated		3.43527e+07	3.13203e+07	1.09682	0.133323	1.09682
Q8K157	Aldose 1-epimerase	Galm	7	21985000	20584000	20742000	22052000	29925000	31112000	26982000	16877000	29949000	37202000	30029000	29313000	32665000	26654000	32421000	31286000	26974000	25184000		2.11037e+07	2.78147e+07	0.758724	-0.398352	1.318	0.398352	-0.471322	0.0363411	0.156342	Not Regulated		2.76963e+07	2.78147e+07	0.995746	-0.00615082	1.00427	0.00615082	-0.117778	0.936808	0.966946	Not Regulated		2.46027e+07	2.78147e+07	0.884521	-0.177031	1.13055
P45376	Aldose reductase	Akr1b1;Akr1b3	2	2573500	2723200	2560100	2589400	2884800	3331200	2960200	3198800	4239000	3624500	2875100	3805100	3548300	4981200	6041800	2108600	560101	482392		2.61893e+06	1.05036e+06	2.49336	1.31809	2.49336	1.31809	1.33614	0.029294	0.143835	Not Regulated		2.93513e+06	1.05036e+06	2.7944	1.48254	2.7944	1.48254	1.52074	0.0206836	0.141358	Not Regulated		3466000	1.05036e+06	3.29981	1.72238	3.29981
Q8BS35	Alkylglycerol monooxygenase	Agmo	7	25987000	22477000	28324000	33000000	23342000	22335000	24222000	21292000	23559000	24396000	22622000	18420000	18968000	21486000	16767000	23049000	17991000	27288000		25596000	22776000	1.12381	0.168404	1.12381	0.168404	0.125489	0.408925	0.546651	Not Regulated		2.62257e+07	22776000	1.15146	0.203465	1.15146	0.203465	0.112935	0.442877	0.654264	Not Regulated		2.30243e+07	22776000	1.0109	0.015645	1.0109
Q64FW2	All-trans-retinol 13,14-reductase	Retsat	28	101970000	43366000	24857000	201980000	228230000	259860000	167460000	351000000	143600000	175440000	146080000	118880000	205450000	228910000	222950000	115940000	108620000	134800000		56731000	1.19787e+08	0.4736	-1.07826	2.11149	1.07826	-1.18728	0.044076	0.166776	Not Regulated		2.30023e+08	1.19787e+08	1.92027	0.941313	1.92027	0.941313	0.925044	0.00188256	0.0462629	Not Regulated		2.20687e+08	1.19787e+08	1.84233	0.881532	1.84233
E9QN99	Alpha/beta hydrolase domain-containing protein 14B	Abhd14b	9	129740000	119210000	124420000	127270000	132420000	138840000	121430000	119860000	98851000	102450000	100360000	96315000	128800000	116110000	153990000	112050000	127400000	104940000		1.24457e+08	1.14797e+08	1.08415	0.116563	1.08415	0.116563	0.0708989	0.428273	0.565652	Not Regulated		1.32843e+08	1.14797e+08	1.15721	0.210645	1.15721	0.210645	0.120837	0.210716	0.438122	Not Regulated		1.1338e+08	1.14797e+08	0.987662	-0.0179103	1.01249
Q8VCV1	Alpha/beta hydrolase domain-containing protein 17C;Alpha/beta hydrolase domain-containing protein 17A	Abhd17c;Abhd17a	2	304420	478828	476240	528159	481980	433397	577440	694460	567480	612710	623200	590286	489093	469424	621634	736360	560101	1046700		NA	NA	NA	NA	NA	NA	NA	NA	NA	NA		NA	NA	NA	NA	NA	NA	NA	NA	NA	NA		613127	781054	0.784999	-0.349237	1.27389
Q9DBE8	Alpha-1,3/1,6-mannosyltransferase ALG2	Alg2	9	7994800	5053100	5376700	5804100	4685300	3994900	4213700	4903800	5605900	5674400	4946100	3984300	4203700	4060900	3343700	5085700	3919300	6031700		6.14153e+06	5.01223e+06	1.22531	0.293145	1.22531	0.293145	0.256846	0.315081	0.461355	Not Regulated		4828100	5.01223e+06	0.963263	-0.053998	1.03814	0.053998	-0.170441	0.844527	0.921955	Not Regulated		4907800	5.01223e+06	0.979164	-0.0303771	1.02128
Q60590	Alpha-1-acid glycoprotein 1	Orm1	3	13725000	16195000	19412000	8043800	8616600	6073900	485951	13671000	9349600	14411000	7044800	14898000	4823300	5449100	11514000	8370200	14562000	8848400		16444000	1.05935e+07	1.55227	0.634377	1.55227	0.634377	0.616173	0.0508156	0.176534	Not Regulated		7578100	1.05935e+07	0.715352	-0.483276	1.39791	0.483276	-0.642924	0.156783	0.375038	Not Regulated		7.83552e+06	1.05935e+07	0.739651	-0.435083	1.35199
P22599	Alpha-1-antitrypsin 1-2	Serpina1b	7	58101000	47636000	47275000	48505000	40148000	48304000	40189000	42011000	48961000	39247000	44195000	34597000	40779000	43243000	51223000	48895000	48005000	47330000		51004000	4.80767e+07	1.06089	0.0852735	1.06089	0.0852735	0.0379504	0.60868	0.721666	Not Regulated		4.56523e+07	4.80767e+07	0.949574	-0.0746483	1.0531	0.0746483	-0.19317	0.620521	0.779023	Not Regulated		4.37203e+07	4.80767e+07	0.909388	-0.137032	1.09964
A0A0R4J0X5	Alpha-1-antitrypsin 1-3;Alpha-1-antitrypsin 1-1	Serpina1a;Serpina1c	4	42114000	35950000	35624000	29658000	30765000	18187000	26854000	29876000	36159000	587926	35006000	28067000	27263000	33755000	32946000	35543000	33206000	34886000		37896000	34545000	1.097	0.133569	1.097	0.133569	0.0888067	0.387478	0.527049	Not Regulated		2.62033e+07	34545000	0.758528	-0.398727	1.31834	0.398727	-0.549865	0.12293	0.326962	Not Regulated		30963000	34545000	0.896309	-0.157932	1.11569
Q00897	Alpha-1-antitrypsin 1-4	Serpina1d	16	347860000	283430000	224920000	327530000	234520000	256500000	233100000	272740000	287690000	323390000	289520000	245290000	211750000	208150000	231160000	301670000	256750000	274290000		2.85403e+08	277570000	1.02822	0.0401505	1.02822	0.0401505	-0.0095654	0.921819	0.953149	Not Regulated		272850000	277570000	0.982995	-0.0247436	1.0173	0.0247436	-0.138242	0.852914	0.927604	Not Regulated		264510000	277570000	0.952949	-0.0695294	1.04937
Q61247	Alpha-2-antiplasmin	Serpinf2	5	3264800	3611500	2033900	528159	2249700	1631900	485951	590298	479290	2200400	2459600	1504000	489093	469424	621634	2384800	1676900	482392		2.97007e+06	1.5147e+06	1.96083	0.971466	1.96083	0.971466	0.971137	0.105134	0.252432	Not Regulated		NA	NA	NA	NA	NA	NA	NA	NA	NA	NA		NA	NA	NA	NA	NA
P29699	Alpha-2-HS-glycoprotein	Ahsg	10	73715000	68236000	57469000	48518000	36461000	51177000	29598000	50392000	49278000	52190000	49971000	42584000	31162000	42116000	36064000	51245000	35753000	55358000		6.64733e+07	47452000	1.40085	0.486307	1.40085	0.486307	0.46025	0.0637211	0.194557	Not Regulated		4.53853e+07	47452000	0.956447	-0.0642427	1.04554	0.0642427	-0.181717	0.82982	0.915418	Not Regulated		4.30893e+07	47452000	0.908061	-0.139138	1.10125
P55302	Alpha-2-macroglobulin receptor-associated protein	Lrpap1	12	33016000	45623000	10826000	25146000	31631000	26784000	23752000	29501000	31391000	50245000	24027000	40418000	16583000	12995000	49554000	19964000	36113000	21640000		2.98217e+07	2.59057e+07	1.15116	0.203093	1.15116	0.203093	0.162018	0.972039	0.982754	Not Regulated		2.78537e+07	2.59057e+07	1.0752	0.1046	1.0752	0.1046	0.00411874	0.599936	0.763976	Not Regulated		2.82147e+07	2.59057e+07	1.08913	0.123178	1.08913
Q61838	Alpha-2-macroglobulin;Alpha-2-macroglobulin 165 kDa subunit;Alpha-2-macroglobulin 35 kDa subunit	A2m	48	604300000	666880000	674860000	581070000	459050000	397010000	494900000	414460000	475070000	360150000	418350000	352890000	413180000	411600000	321320000	392790000	353410000	473550000		648680000	4.06583e+08	1.59544	0.673956	1.59544	0.673956	0.65785	0.00636576	0.0723536	Not Regulated		4.79043e+08	4.06583e+08	1.17822	0.236605	1.17822	0.236605	0.14941	0.324814	0.556618	Not Regulated		4.61477e+08	4.06583e+08	1.13501	0.182707	1.13501
A1BN54	Alpha-actinin-1	Actn1	3	2579900	2447400	2357900	2321900	2697900	2637200	2848500	590298	479290	1583600	2684900	590286	2324000	469424	621634	441514	560101	482392		2.46173e+06	494669	4.97653	2.31514	4.97653	2.31514	2.38606	6.29244e-06	0.00144286	Up		2.55233e+06	494669	5.15968	2.36728	5.15968	2.36728	2.49453	8.66663e-06	0.00142999	Up		NA	NA	NA	NA	NA
P57780	Alpha-actinin-4	Actn4	36	101810000	96118000	95608000	113960000	160580000	232190000	46565000	61030000	58138000	66728000	69806000	49194000	74367000	57348000	48213000	46725000	25563000	52970000		9.78453e+07	4.17527e+07	2.34345	1.22863	2.34345	1.22863	1.24194	0.00517172	0.0644498	Not Regulated		168910000	4.17527e+07	4.04549	2.01631	4.04549	2.01631	2.10824	0.00204072	0.0476284	Up		5.52443e+07	4.17527e+07	1.32313	0.403958	1.32313
Q9DBF1-2	Alpha-aminoadipic semialdehyde dehydrogenase	Aldh7a1	24	326520000	344990000	338420000	327580000	430380000	360800000	282100000	515940000	340230000	310260000	272320000	401040000	368150000	352720000	659580000	294230000	421610000	298770000		3.36643e+08	3.38203e+08	0.995387	-0.00666998	1.00463	0.00666998	-0.0588688	0.944472	0.964665	Not Regulated		372920000	3.38203e+08	1.10265	0.140975	1.10265	0.140975	0.0441556	0.5064	0.711916	Not Regulated		3.79423e+08	3.38203e+08	1.12188	0.165918	1.12188
Q99K67	Alpha-aminoadipic semialdehyde synthase, mitochondrial;Lysine ketoglutarate reductase;Saccharopine dehydrogenase	Aass	27	99387000	114920000	99548000	226320000	198200000	134820000	89661000	37212000	52168000	37796000	63077000	57043000	137500000	107520000	78221000	66798000	55682000	54969000		1.04618e+08	5.91497e+07	1.76871	0.822694	1.76871	0.822694	0.814476	0.00190978	0.040555	Not Regulated		1.86447e+08	5.91497e+07	3.15212	1.65632	3.15212	1.65632	1.71201	0.000537566	0.0229959	Not Regulated		5.96803e+07	5.91497e+07	1.00897	0.0128856	1.00897
P00687	Alpha-amylase 1;Alpha-amylase	Amy1	7	4353000	6423800	5121700	1163800	5858200	9633700	6921300	11823000	8485200	8522500	6961700	7717000	7599200	5971400	18804000	3523100	7840900	6245800		5299500	5.86993e+06	0.902821	-0.147488	1.10764	0.147488	-0.207154	0.800414	0.868345	Not Regulated		5551900	5.86993e+06	0.94582	-0.0803625	1.05728	0.0803625	-0.199459	0.592089	0.759088	Not Regulated		9076500	5.86993e+06	1.54627	0.628792	1.54627
P61164	Alpha-centractin	Actr1a	5	19827000	20235000	20790000	17897000	15090000	17677000	16595000	11709000	16031000	12980000	18475000	13951000	19839000	20228000	9950900	15854000	14438000	23951000		20284000	18081000	1.12184	0.165868	1.12184	0.165868	0.122819	0.400996	0.539919	Not Regulated		16888000	18081000	0.934019	-0.098476	1.07064	0.098476	-0.219396	0.788646	0.890842	Not Regulated		1.47783e+07	18081000	0.81734	-0.290991	1.22348
P17182	Alpha-enolase	Eno1	26	515510000	551760000	520410000	520380000	761240000	872130000	762900000	1461900000	896030000	1023000000	687410000	1288200000	892950000	866060000	2050000000	693590000	1188900000	709690000		5.29227e+08	864060000	0.612488	-0.707246	1.63268	0.707246	-0.796596	0.0367187	0.157108	Not Regulated		7.17917e+08	864060000	0.830864	-0.267315	1.20357	0.267315	-0.405228	0.44354	0.654264	Not Regulated		1.04028e+09	864060000	1.20394	0.267764	1.20394
P27046	Alpha-mannosidase 2	Man2a1	27	43110000	51142000	56617000	47564000	46532000	44634000	40274000	45421000	50137000	45541000	40261000	43562000	42642000	42819000	47394000	42168000	31926000	40418000		5.02897e+07	3.81707e+07	1.3175	0.397798	1.3175	0.397798	0.367048	0.0764818	0.213349	Not Regulated		4.62433e+07	3.81707e+07	1.21149	0.276781	1.21149	0.276781	0.19363	0.143594	0.358209	Not Regulated		4.52773e+07	3.81707e+07	1.18618	0.246325	1.18618
E9PZ88	Alpha-mannosidase;Alpha-mannosidase 2C1	Man2c1	5	3151900	5322300	3117000	4424200	2753400	433397	2334300	590298	2124600	2384700	2578300	2708400	3522700	2712900	2509100	1872600	560101	482392		3.86373e+06	971698	3.97627	1.99142	3.97627	1.99142	2.04518	0.00849474	0.0793043	Not Regulated		NA	NA	NA	NA	NA	NA	NA	NA	NA	NA		NA	NA	NA	NA	NA
Q9QWR8	Alpha-N-acetylgalactosaminidase	Naga	12	24646000	24130000	19877000	32223000	22192000	24784000	20910000	20301000	17244000	11137000	15597000	11679000	25524000	13730000	4925400	15678000	9850100	15836000		2.28843e+07	1.3788e+07	1.65972	0.730944	1.65972	0.730944	0.71786	0.0199571	0.120419	Not Regulated		2.63997e+07	1.3788e+07	1.91468	0.937103	1.91468	0.937103	0.92041	0.0116351	0.110605	Not Regulated		19485000	1.3788e+07	1.41318	0.498947	1.41318
O88325	Alpha-N-acetylglucosaminidase	Naglu	9	2960500	2958700	2820100	2726400	2399300	3518100	3466500	2618900	2530100	1718700	3334800	2471400	3403700	2555000	621634	2841800	2399900	2843500		2913100	2.69507e+06	1.0809	0.112234	1.0809	0.112234	0.0663409	0.436859	0.573393	Not Regulated		2.88127e+06	2.69507e+06	1.06909	0.0963822	1.06909	0.0963822	-0.00492562	0.69598	0.83176	Not Regulated		2.87183e+06	2.69507e+06	1.06559	0.0916511	1.06559
Q9EPC1	Alpha-parvin	Parva	6	6085900	10464000	7456600	7054900	4348400	6560600	4812700	2756900	5746100	2766600	7010400	5311200	6658700	5544200	4217800	6013700	4741100	5289100		8.00217e+06	5.34797e+06	1.4963	0.5814	1.4963	0.5814	0.560387	0.0623783	0.191991	Not Regulated		5.98797e+06	5.34797e+06	1.11967	0.163076	1.11967	0.163076	0.0684803	0.581122	0.752884	Not Regulated		4.43857e+06	5.34797e+06	0.829954	-0.268897	1.20489
Q9DB05	Alpha-soluble NSF attachment protein	Napa	16	60662000	66846000	71201000	59235000	55211000	61741000	67311000	70406000	77986000	67913000	75240000	65322000	63510000	65875000	61232000	69249000	65860000	77414000		6.62363e+07	70841000	0.935	-0.0969618	1.06952	0.0969618	-0.153949	0.528897	0.647842	Not Regulated		58729000	70841000	0.829026	-0.270512	1.20624	0.270512	-0.408746	0.124813	0.329212	Not Regulated		71901000	70841000	1.01496	0.0214273	1.01496
Q6PAM1	Alpha-taxilin	Txlna	6	4392000	4156200	5529000	4331800	4201700	4477800	8244500	5004500	4957300	4921400	4537500	5014700	3923400	3897800	4324900	3492600	4224400	5328500		4692400	4348500	1.07908	0.109808	1.07908	0.109808	0.0637862	0.600182	0.713177	Not Regulated		4337100	4348500	0.997378	-0.00378713	1.00263	0.00378713	-0.115177	0.933365	0.964254	Not Regulated		6.06877e+06	4348500	1.3956	0.480886	1.3956
Q8BWP5	Alpha-tocopherol transfer protein	Ttpa	12	42142000	30395000	29751000	39302000	35362000	31466000	33614000	36367000	37846000	65383000	42826000	37232000	40057000	40144000	33093000	40391000	32492000	34416000		34096000	3.57663e+07	0.953299	-0.0689997	1.04899	0.0689997	-0.124504	0.693424	0.792633	Not Regulated		3.53767e+07	3.57663e+07	0.989105	-0.0158041	1.01101	0.0158041	-0.128403	0.93112	0.963857	Not Regulated		3.59423e+07	3.57663e+07	1.00492	0.00708185	1.00492
Q920R0	Alsin	Als2	2	385150	478828	529816	528159	685520	788620	791300	686070	479290	836790	900230	590286	827130	676780	604470	842850	560101	686750		NA	NA	NA	NA	NA	NA	NA	NA	NA	NA		NA	NA	NA	NA	NA	NA	NA	NA	NA	NA		NA	NA	NA	NA	NA
Q8BW75	Amine oxidase [flavin-containing] B	Maob	26	376390000	262870000	203240000	283690000	574130000	538740000	501230000	375870000	377110000	494990000	384560000	404490000	468810000	421270000	431210000	612450000	554840000	409850000		2.80833e+08	5.25713e+08	0.534195	-0.904562	1.87198	0.904562	-1.00438	0.0182374	0.11584	Not Regulated		465520000	5.25713e+08	0.885502	-0.175433	1.1293	0.175433	-0.304098	0.52842	0.723937	Not Regulated		418070000	5.25713e+08	0.795243	-0.330532	1.25748
Q3UZG4	Aminoacyl tRNA synthase complex-interacting multifunctional protein 1;Endothelial monocyte-activating polypeptide 2	Aimp1	12	55523000	82924000	80752000	59354000	36742000	49850000	53166000	47109000	52179000	26876000	52014000	54829000	66216000	74832000	52650000	44018000	30171000	57239000		7.30663e+07	4.38093e+07	1.66783	0.737969	1.66783	0.737969	0.725258	0.0439779	0.166776	Not Regulated		4.86487e+07	4.38093e+07	1.11046	0.151162	1.11046	0.151162	0.0553675	0.596086	0.760758	Not Regulated		50818000	4.38093e+07	1.15998	0.214101	1.15998
Q8R010	Aminoacyl tRNA synthase complex-interacting multifunctional protein 2	Aimp2	9	54084000	69147000	80993000	60918000	48363000	46063000	58432000	41526000	52206000	30821000	50556000	44535000	63196000	69806000	31856000	43383000	37958000	56025000		6.80747e+07	4.57887e+07	1.48671	0.572127	1.48671	0.572127	0.550622	0.0493792	0.175002	Not Regulated		5.17813e+07	4.57887e+07	1.13088	0.177442	1.13088	0.177442	0.084292	0.424315	0.640216	Not Regulated		5.07213e+07	4.57887e+07	1.10773	0.147602	1.10773
A0A1L1SS90	Aminoacylase-1	Acy1	7	5410300	5683200	6175600	5866800	8312400	6255000	4681100	8423800	8241500	9148000	5634400	9171800	5948600	5998400	13881000	5980900	7538800	5193500		5.75637e+06	6.23773e+06	0.92283	-0.115863	1.08362	0.115863	-0.173853	0.60303	0.715708	Not Regulated		6811400	6.23773e+06	1.09197	0.126929	1.09197	0.126929	0.0286961	0.59314	0.759088	Not Regulated		7.11547e+06	6.23773e+06	1.14071	0.189937	1.14071
Q8CFA2	Aminomethyltransferase, mitochondrial	Amt	6	14493000	10482000	9949700	14155000	10746000	11582000	10122000	6150100	7079300	4457300	6826900	5517800	6001900	4390500	6478100	7837900	7040200	7144300		1.16416e+07	7340800	1.58587	0.665276	1.58587	0.665276	0.64871	0.0152948	0.104581	Not Regulated		12161000	7340800	1.65663	0.728253	1.65663	0.728253	0.69054	0.00573632	0.0780422	Not Regulated		7783800	7340800	1.06035	0.0845373	1.06035
P97449	Aminopeptidase N	Anpep	23	26982000	40806000	43431000	34872000	53522000	66100000	31847000	37050000	56288000	22374000	32146000	36842000	33435000	33868000	29657000	20126000	19924000	33383000		37073000	2.44777e+07	1.51456	0.598903	1.51456	0.598903	0.578817	0.0870536	0.22632	Not Regulated		51498000	2.44777e+07	2.10388	1.07305	2.10388	1.07305	1.07004	0.0181905	0.135902	Not Regulated		4.17283e+07	2.44777e+07	1.70475	0.769561	1.70475
E0CY18	AN1-type zinc finger protein 2B	Zfand2b	4	3845300	4174400	4751200	4126700	3565300	3320900	5313000	4896700	6693900	4058400	4291700	6788000	5299900	5228800	6610400	5152100	5161700	4835000		4.25697e+06	5049600	0.84303	-0.246343	1.1862	0.246343	-0.311252	0.132483	0.285511	Not Regulated		3.67097e+06	5049600	0.726982	-0.460009	1.37555	0.460009	-0.617315	0.0249706	0.151396	Not Regulated		5.63453e+06	5049600	1.11584	0.158127	1.11584
Q3U3K9	Ancient ubiquitous protein 1	Aup1	7	6293000	7056700	6485300	7777900	5799500	7771800	5729600	8181600	9744000	8512600	8661600	6973900	5704400	8799500	6955200	10170000	9210000	8150500		6.61167e+06	9.17683e+06	0.720474	-0.472982	1.38798	0.472982	-0.54991	0.0206883	0.121636	Not Regulated		7116400	9.17683e+06	0.775474	-0.366849	1.28953	0.366849	-0.514779	0.100959	0.298995	Not Regulated		7.88507e+06	9.17683e+06	0.859236	-0.218873	1.16382
A0A5F8MPW1	Angiotensinogen;Angiotensin-1;Angiotensin-2;Angiotensin-3;Angiotensin-4;Angiotensin 1-9;Angiotensin 1-7;Angiotensin 1-5;Angiotensin 1-4	Agt	4	5548600	4842800	4958800	5440400	3746600	5028500	3962800	5060700	4560500	8978500	5421800	5989900	4093600	4203000	3607600	5576000	4338900	6489900		5.11673e+06	5.46827e+06	0.935714	-0.0958606	1.0687	0.0958606	-0.152789	0.695794	0.794154	Not Regulated		4738500	5.46827e+06	0.866545	-0.206653	1.15401	0.206653	-0.33846	0.418037	0.636769	Not Regulated		4528000	5.46827e+06	0.82805	-0.27221	1.20766
A7E1Z5	Anion exchange protein;Electrogenic sodium bicarbonate cotransporter 1	Slc4a4	5	3620700	4655000	5055300	6902800	6032400	7174900	4576200	5625000	5537300	3095100	3832400	3182800	3875900	4332200	3941400	2608500	2155000	3571200		4.44367e+06	2.77823e+06	1.59946	0.677583	1.59946	0.677583	0.66167	0.0311345	0.147288	Not Regulated		6.70337e+06	2.77823e+06	2.41282	1.27072	2.41282	1.27072	1.2876	0.00137043	0.0379399	Not Regulated		5.24617e+06	2.77823e+06	1.88831	0.917096	1.88831
A0A494BBD8	Annexin A1	Anxa1	3	3295600	3447200	1947000	8044400	3134100	2178000	1271900	1518300	1061200	587926	454553	951230	489093	1764300	1681400	1012200	823440	940070		2896600	925237	3.13066	1.64647	3.13066	1.64647	1.68193	0.000976028	0.028327	Not Regulated		4.45217e+06	925237	4.81192	2.26661	4.81192	2.26661	2.38373	0.00592871	0.0791637	Not Regulated		1283800	925237	1.38754	0.472526	1.38754
P97384	Annexin A11;Annexin	Anxa11	11	34717000	32613000	14554000	34927000	31311000	31681000	485951	9516200	6724000	30438000	5394400	28411000	23312000	26418000	25500000	7006900	6565200	8850400		2.72947e+07	7.47417e+06	3.65187	1.86863	3.65187	1.86863	1.91588	0.00343305	0.0536142	Not Regulated		3.26397e+07	7.47417e+06	4.367	2.12664	4.367	2.12664	2.22967	2.1921e-05	0.00241131	Up		5.57538e+06	7.47417e+06	0.745954	-0.422842	1.34057
P07356	Annexin A2;Annexin	Anxa2	14	54561000	67604000	53278000	67577000	50645000	50105000	28560000	25900000	36326000	27125000	32358000	33675000	44125000	52770000	44746000	25678000	18358000	22113000		58481000	2.20497e+07	2.65224	1.40721	2.65224	1.40721	1.42999	0.000369897	0.0158418	Not Regulated		56109000	2.20497e+07	2.54466	1.34748	2.54466	1.34748	1.37208	0.000754321	0.0282507	Not Regulated		30262000	2.20497e+07	1.37245	0.45675	1.37245
P97429	Annexin A4;Annexin	Anxa4	17	131060000	108180000	40720000	116940000	111250000	96851000	35018000	28061000	29172000	96101000	25049000	63132000	75266000	88675000	80381000	29048000	24578000	27392000		93320000	27006000	3.45553	1.78891	3.45553	1.78891	1.83193	0.0124193	0.093985	Not Regulated		108347000	27006000	4.01196	2.00431	4.01196	2.00431	2.09502	1.83534e-05	0.00211981	Up		3.07503e+07	27006000	1.13865	0.187322	1.13865
P48036	Annexin A5	Anxa5	11	64282000	66177000	60132000	97307000	78920000	67238000	61237000	65535000	66971000	57686000	57088000	57160000	76660000	68945000	75267000	70468000	56383000	58666000		6.35303e+07	61839000	1.02735	0.0389286	1.02735	0.0389286	-0.0108521	0.775671	0.849386	Not Regulated		81155000	61839000	1.31236	0.392163	1.31236	0.392163	0.320624	0.1076	0.308382	Not Regulated		64581000	61839000	1.04434	0.0625928	1.04434
P14824	Annexin A6	Anxa6	40	458140000	370660000	172670000	425440000	464510000	392270000	212760000	207000000	216660000	497380000	190570000	276270000	343350000	396860000	398020000	220490000	199040000	200530000		3.33823e+08	2.06687e+08	1.61512	0.691639	1.61512	0.691639	0.676472	0.178152	0.332387	Not Regulated		4.27407e+08	2.06687e+08	2.0679	1.04816	2.0679	1.04816	1.04265	0.000480013	0.0226292	Not Regulated		212140000	2.06687e+08	1.02638	0.0375713	1.02638
Q07076	Annexin A7	Anxa7	9	49961000	26564000	4597500	83622000	41922000	34769000	3675300	5284500	2721100	26219000	454553	5646700	21268000	26657000	34313000	9017000	5038400	5841100		2.70408e+07	6.63217e+06	4.07722	2.02759	4.07722	2.02759	2.08326	0.143227	0.295147	Not Regulated		5.34377e+07	6.63217e+06	8.05735	3.0103	8.05735	3.0103	3.20227	0.000356049	0.0200141	Up		3.89363e+06	6.63217e+06	0.587083	-0.768363	1.70334
P21958	Antigen peptide transporter 1	Tap1	6	6421300	5958300	4704500	4302000	5789400	3576800	5526400	6530500	6166400	7854600	4219700	6120800	3275400	4276500	2376600	5522000	2405100	12245000		5694700	6.72403e+06	0.846917	-0.239707	1.18075	0.239707	-0.304264	0.936626	0.961792	Not Regulated		4.55607e+06	6.72403e+06	0.677579	-0.561538	1.47584	0.561538	-0.729063	0.645752	0.799868	Not Regulated		6.07443e+06	6.72403e+06	0.903391	-0.146577	1.10694
P36371	Antigen peptide transporter 2	Tap2	7	6863400	6145900	5634900	6228800	7324600	5738900	6707400	6834100	9288000	8577000	3749100	5811200	5825800	5080400	4218800	5776500	6727400	9268200		6.21473e+06	7.25737e+06	0.856334	-0.223754	1.16777	0.223754	-0.287464	0.394082	0.533115	Not Regulated		6.43077e+06	7.25737e+06	0.886102	-0.174455	1.12854	0.174455	-0.303022	0.528733	0.723937	Not Regulated		7.60983e+06	7.25737e+06	1.04857	0.0684187	1.04857
A0A0R4J090	Antigen-presenting glycoprotein CD1d1;Antigen-presenting glycoprotein CD1d2	Cd1d1;Cd1d2	9	29083000	35861000	35520000	23020000	36307000	41487000	49593000	85183000	84397000	43470000	68878000	85559000	57794000	67909000	64307000	60319000	61960000	69553000		33488000	63944000	0.523708	-0.933165	1.90946	0.933165	-1.0345	0.00105653	0.0295442	Not Regulated		3.36047e+07	63944000	0.525533	-0.928147	1.90283	0.928147	-1.13257	0.0094158	0.102688	Not Regulated		7.30577e+07	63944000	1.14253	0.192227	1.14253
P32261	Antithrombin-III	Serpinc1	16	49093000	39370000	34558000	41417000	42321000	44427000	44228000	54897000	54502000	59580000	55481000	52908000	38251000	36875000	46357000	54114000	48805000	55032000		41007000	5.26503e+07	0.778855	-0.360572	1.28394	0.360572	-0.431539	0.081985	0.221688	Not Regulated		4.27217e+07	5.26503e+07	0.811423	-0.301475	1.2324	0.301475	-0.442825	0.0814752	0.263809	Not Regulated		51209000	5.26503e+07	0.972624	-0.0400453	1.02815
Q5SVG5	AP-1 complex subunit beta-1	Ap1b1	22	115820000	144320000	176860000	140710000	134230000	179210000	150900000	154760000	158570000	120250000	166120000	148130000	140100000	131150000	108980000	130050000	137840000	174840000		1.45667e+08	1.47577e+08	0.987058	-0.0187939	1.01311	0.0187939	-0.0716356	0.902059	0.941216	Not Regulated		1.51383e+08	1.47577e+08	1.02579	0.0367417	1.02579	0.0367417	-0.0705687	0.860717	0.930831	Not Regulated		1.54743e+08	1.47577e+08	1.04856	0.0684126	1.04856
Q8CBB7	AP-1 complex subunit gamma-1	Ap1g1	23	54815000	67734000	81220000	55149000	59583000	75913000	80203000	75449000	71457000	61276000	88746000	77694000	68853000	62840000	48327000	69394000	80147000	94075000		67923000	8.12053e+07	0.836435	-0.257674	1.19555	0.257674	-0.323184	0.256022	0.409385	Not Regulated		6.35483e+07	8.12053e+07	0.782564	-0.35372	1.27785	0.35372	-0.500329	0.133125	0.343595	Not Regulated		75703000	8.12053e+07	0.932242	-0.101224	1.07268
P35585	AP-1 complex subunit mu-1	Ap1m1	15	48985000	51697000	68083000	49019000	50338000	67776000	64190000	58625000	52251000	55732000	72645000	61806000	64311000	50180000	42105000	52896000	61627000	80269000		56255000	6.49307e+07	0.866386	-0.206919	1.15422	0.206919	-0.269737	0.409094	0.546651	Not Regulated		55711000	6.49307e+07	0.858008	-0.220938	1.16549	0.220938	-0.354183	0.390789	0.61243	Not Regulated		5.83553e+07	6.49307e+07	0.898733	-0.154036	1.11268
P61967	AP-1 complex subunit sigma-1A	Ap1s1	5	14044000	16673000	20098000	13554000	13982000	20147000	16051000	18058000	16840000	15056000	25285000	19804000	22904000	13733000	14119000	19739000	17273000	27673000		1.69383e+07	2.15617e+07	0.785576	-0.348177	1.27295	0.348177	-0.418486	0.216908	0.372283	Not Regulated		1.58943e+07	2.15617e+07	0.737157	-0.439956	1.35656	0.439956	-0.595244	0.148413	0.365886	Not Regulated		16983000	2.15617e+07	0.787648	-0.344377	1.2696
P17426	AP-2 complex subunit alpha-1	Ap2a1	17	17770000	32876000	41359000	34636000	26726000	37594000	28343000	19074000	26783000	8990400	26658000	21836000	25541000	28010000	17832000	15506000	13345000	25193000		3.06683e+07	1.80147e+07	1.70241	0.767578	1.70241	0.767578	0.756437	0.1159	0.267089	Not Regulated		3.29853e+07	1.80147e+07	1.83103	0.872653	1.83103	0.872653	0.849473	0.020633	0.141358	Not Regulated		2.47333e+07	1.80147e+07	1.37296	0.457285	1.37296
P17427	AP-2 complex subunit alpha-2	Ap2a2	37	172000000	290180000	372630000	308080000	248740000	338320000	239170000	217550000	284130000	142420000	252130000	227650000	258350000	269880000	187160000	162190000	173460000	264660000		278270000	2.00103e+08	1.39063	0.47574	1.39063	0.47574	0.449123	0.257962	0.41134	Not Regulated		298380000	2.00103e+08	1.49113	0.576406	1.49113	0.576406	0.52341	0.0543576	0.21612	Not Regulated		246950000	2.00103e+08	1.23411	0.303474	1.23411
Q9DBG3	AP-2 complex subunit beta;AP complex subunit beta	Ap2b1	35	139290000	214390000	265210000	219450000	180760000	245180000	182590000	160220000	196170000	110820000	196600000	181700000	178360000	183960000	139490000	127010000	131350000	195760000		2.06297e+08	1.51373e+08	1.36283	0.446609	1.36283	0.446609	0.418448	0.215915	0.371691	Not Regulated		215130000	1.51373e+08	1.42119	0.507098	1.42119	0.507098	0.447127	0.0698197	0.242532	Not Regulated		179660000	1.51373e+08	1.18687	0.247158	1.18687
Q3TWV4	AP-2 complex subunit mu	Ap2m1	19	58663000	98848000	120680000	100950000	81878000	98916000	67984000	46727000	85216000	43410000	74171000	66668000	76412000	86424000	62425000	49727000	53991000	80481000		9.27303e+07	6.13997e+07	1.51027	0.594811	1.51027	0.594811	0.574508	0.145638	0.297371	Not Regulated		9.39147e+07	6.13997e+07	1.52956	0.61312	1.52956	0.61312	0.563819	0.035261	0.175924	Not Regulated		6.66423e+07	6.13997e+07	1.08539	0.118208	1.08539
P62743	AP-2 complex subunit sigma	Ap2s1	5	30392000	57247000	73866000	59128000	41013000	58635000	44768000	35390000	49725000	23389000	48178000	40692000	45727000	50720000	37982000	30952000	31959000	48250000		53835000	3.70537e+07	1.45289	0.538928	1.45289	0.538928	0.515662	0.258351	0.411388	Not Regulated		5.29253e+07	3.70537e+07	1.42834	0.514342	1.42834	0.514342	0.4551	0.0901866	0.280259	Not Regulated		4.32943e+07	3.70537e+07	1.16842	0.224562	1.16842
Q9Z1T1	AP-3 complex subunit beta-1	Ap3b1	17	21036000	23474000	26680000	23254000	21582000	24020000	23671000	22907000	24812000	16753000	21614000	20343000	21144000	19936000	14264000	19336000	20228000	26521000		23730000	2.20283e+07	1.07725	0.107352	1.07725	0.107352	0.0611995	0.563829	0.680094	Not Regulated		22952000	2.20283e+07	1.04193	0.0592595	1.04193	0.0592595	-0.0457846	0.704899	0.836751	Not Regulated		2.37967e+07	2.20283e+07	1.08028	0.111399	1.08028
O54774	AP-3 complex subunit delta-1	Ap3d1	17	15274000	19627000	10532000	15304000	12410000	13767000	17014000	13237000	12701000	7237400	18248000	5088300	15736000	12518000	10951000	13540000	11632000	18184000		1.51443e+07	14452000	1.04791	0.0675089	1.04791	0.0675089	0.0192438	0.878655	0.927177	Not Regulated		13827000	14452000	0.956753	-0.063781	1.0452	0.063781	-0.181209	0.847224	0.923056	Not Regulated		1.43173e+07	14452000	0.990682	-0.0135064	1.00941
Q9JKC8	AP-3 complex subunit mu-1	Ap3m1	8	7345900	5851200	3715400	7966400	7719000	6148600	9558300	8346400	8403100	8948700	9655500	8342900	8400400	7075300	4332700	7737000	9175700	11676000		5637500	9.52957e+06	0.59158	-0.757355	1.69039	0.757355	-0.849363	0.0421886	0.165083	Not Regulated		7278000	9.52957e+06	0.763728	-0.388869	1.30937	0.388869	-0.539015	0.134449	0.345469	Not Regulated		8.76927e+06	9.52957e+06	0.920217	-0.119954	1.0867
Q9DCR2	AP-3 complex subunit sigma-1	Ap3s1	2	3647400	5603700	5181800	3682300	3181600	4795800	4645200	4966600	3668100	3712300	4619100	4954600	4418800	4882200	4342100	4848500	3859900	6085200		4.81097e+06	4931200	0.975618	-0.035612	1.02499	0.035612	-0.0893456	0.895345	0.94003	Not Regulated		3.88657e+06	4931200	0.788158	-0.343443	1.26878	0.343443	-0.489017	0.22417	0.451297	Not Regulated		4.42663e+06	4931200	0.897679	-0.155729	1.11398
Q3TAP4	AP-5 complex subunit beta-1	Ap5b1	2	397794	478828	529816	528159	626620	964790	485951	735590	677720	587926	454553	890020	521590	486500	650960	441514	560101	923040		NA	NA	NA	NA	NA	NA	NA	NA	NA	NA		NA	NA	NA	NA	NA	NA	NA	NA	NA	NA		NA	NA	NA	NA	NA
Q5YD48-2	APOBEC1 complementation factor	A1cf	17	54272000	33550000	63566000	44503000	43712000	50210000	70246000	67025000	57198000	70734000	70072000	56370000	58201000	61609000	27900000	71587000	53128000	72082000		5.04627e+07	65599000	0.76926	-0.378457	1.29995	0.378457	-0.450372	0.200243	0.35201	Not Regulated		4.61417e+07	65599000	0.70339	-0.507604	1.42169	0.507604	-0.6697	0.0381664	0.184224	Not Regulated		64823000	65599000	0.988171	-0.017168	1.01197
Q8VDU3	Apol9a protein	Apol9a	2	397794	478828	529816	528159	481980	1334100	1466300	1658800	1327500	1895500	1998000	1353900	1652000	1469500	1611900	4244900	13199000	12824000		468813	10089300	0.0464663	-4.42767	21.521	4.42767	-4.71431	0.000131923	0.00975803	Down		781413	10089300	0.0774497	-3.6906	12.9116	3.6906	-4.17305	0.000942595	0.0294243	Down		1484200	10089300	0.147106	-2.76507	6.7978
Q00623	Apolipoprotein A-I;Proapolipoprotein A-I;Truncated apolipoprotein A-I	Apoa1	16	348160000	328910000	320940000	306620000	291680000	298870000	277220000	307510000	392400000	269630000	270490000	382550000	210510000	312450000	478340000	193830000	301710000	270810000		332670000	255450000	1.30229	0.381051	1.30229	0.381051	0.349413	0.0939405	0.237231	Not Regulated		2.99057e+08	255450000	1.17071	0.227378	1.17071	0.227378	0.139254	0.272186	0.502196	Not Regulated		325710000	255450000	1.27504	0.350547	1.27504
P09813	Apolipoprotein A-II;Proapolipoprotein A-II	Apoa2	3	88910000	70883000	68345000	40401000	84539000	88434000	104350000	136650000	82674000	120220000	76503000	132790000	94241000	89792000	171950000	79986000	101390000	100590000		76046000	9.39887e+07	0.809098	-0.305614	1.23594	0.305614	-0.373666	0.143425	0.295147	Not Regulated		7.11247e+07	9.39887e+07	0.756737	-0.402137	1.32146	0.402137	-0.553619	0.213589	0.440133	Not Regulated		1.07891e+08	9.39887e+07	1.14792	0.19902	1.14792
P06728	Apolipoprotein A-IV	Apoa4	7	6581300	6443600	8897900	5355800	481980	5037000	6007500	6718900	11255000	8565000	11271000	11530000	6452700	7779400	17756000	7899100	10007000	7778500		7307600	8.56153e+06	0.853539	-0.228472	1.17159	0.228472	-0.292432	0.28487	0.436635	Not Regulated		3.62493e+06	8.56153e+06	0.423397	-1.23992	2.36185	1.23992	-1.47572	0.101419	0.299588	Not Regulated		7993800	8.56153e+06	0.933688	-0.0989877	1.07102
Q8C7G5	Apolipoprotein A-V	Apoa5	8	6656200	5223700	2404800	9565100	9460300	10781000	6793600	10430000	5120800	6853700	7926700	4698500	7875000	5577800	15968000	7490900	8099400	8763200		4.76157e+06	8.11783e+06	0.586556	-0.769658	1.70487	0.769658	-0.862318	0.0651999	0.197199	Not Regulated		9.93547e+06	8.11783e+06	1.22391	0.291493	1.22391	0.291493	0.209822	0.104781	0.305573	Not Regulated		7.44813e+06	8.11783e+06	0.917503	-0.124216	1.08992
E9Q414	Apolipoprotein B-100;Apolipoprotein B-48	Apob	78	159420000	131850000	131700000	154510000	154390000	176510000	221680000	192610000	198860000	204770000	221150000	194770000	157900000	155740000	146850000	191040000	163310000	201460000		140990000	185270000	0.760997	-0.394036	1.31406	0.394036	-0.466777	0.0516314	0.177417	Not Regulated		1.61803e+08	185270000	0.873338	-0.195388	1.14503	0.195388	-0.326061	0.280167	0.511609	Not Regulated		2.04383e+08	185270000	1.10316	0.141648	1.10316
P34928	Apolipoprotein C-I;Truncated apolipoprotein C-I	Apoc1	3	31584000	29086000	529816	24549000	30892000	39483000	50744000	90650000	51188000	72983000	38928000	77184000	37496000	31665000	116560000	43141000	76504000	55243000		2.03999e+07	58296000	0.349937	-1.51483	2.85766	1.51483	-1.64701	0.134169	0.287271	Not Regulated		3.16413e+07	58296000	0.54277	-0.881587	1.8424	0.881587	-1.08132	0.0242212	0.14999	Not Regulated		64194000	58296000	1.10117	0.139042	1.10117
E9QP56	Apolipoprotein C-III	Apoc3	4	55929000	41971000	37573000	19414000	25789000	35231000	90308000	95193000	89939000	134910000	81943000	106530000	57262000	62363000	133310000	82316000	107500000	89573000		4.51577e+07	9.31297e+07	0.48489	-1.04427	2.06232	1.04427	-1.15149	0.00259759	0.048741	Not Regulated		2.68113e+07	9.31297e+07	0.287893	-1.7964	3.47352	1.7964	-2.08821	0.000459218	0.0220998	Down		9.18133e+07	9.31297e+07	0.985866	-0.0205371	1.01434
P08226	Apolipoprotein E	Apoe	17	461660000	434170000	385590000	349120000	446770000	555660000	609640000	847470000	574640000	646290000	635090000	847370000	494680000	486780000	1135400000	612310000	776860000	651840000		427140000	6.80337e+08	0.627836	-0.67154	1.59277	0.67154	-0.758997	0.00646259	0.0726408	Not Regulated		4.50517e+08	6.80337e+08	0.662197	-0.594668	1.51013	0.594668	-0.765528	0.0348698	0.175269	Not Regulated		677250000	6.80337e+08	0.995463	-0.00656036	1.00456
Q8C7I4	Apolipoprotein L 9b	Apol9b	7	397794	3471100	1794800	4077200	6132900	2706600	2460900	7159600	3085500	3899800	2203500	2139100	1098400	2098900	2107900	8117300	40183000	23420000		1.8879e+06	2.39068e+07	0.0789692	-3.66257	12.6632	3.66257	-3.90864	0.00755666	0.0767007	Not Regulated		4.30557e+06	2.39068e+07	0.180098	-2.47314	5.55253	2.47314	-2.83306	0.0123286	0.113463	Not Regulated		4.23533e+06	2.39068e+07	0.17716	-2.49687	5.6446
Q9Z1R3	Apolipoprotein M	Apom	4	2405900	478828	529816	528159	481980	433397	3906800	6434300	8486800	7485000	4789800	7938200	489093	3216800	6063200	4403200	5555500	4800800		1.13818e+06	4.91983e+06	0.231346	-2.11188	4.32254	2.11188	-2.27572	0.00831082	0.0787516	Not Regulated		481179	4.91983e+06	0.0978039	-3.35396	10.2245	3.35396	-3.80254	1.32449e-06	0.000561125	Down		6.27597e+06	4.91983e+06	1.27565	0.351228	1.27565
Q9DCZ4-2	Apolipoprotein O	Apoo	3	7114200	5096500	529816	5868900	11705000	11263000	10539000	5359400	7009100	9923500	7723500	7887600	9073600	8579100	8959700	11451000	9550300	7986600		4.24684e+06	9.66263e+06	0.439512	-1.18603	2.27525	1.18603	-1.30077	0.116464	0.267089	Not Regulated		9612300	9.66263e+06	0.994791	-0.00753474	1.00524	0.00753474	-0.119301	0.862607	0.930901	Not Regulated		7.63583e+06	9.66263e+06	0.790244	-0.339631	1.26543
O35841	Apoptosis inhibitor 5	Api5	7	10734000	11672000	10912000	10722000	8374700	8634500	9710000	6715000	6571800	6672900	8699500	4065600	8128000	7660000	4973800	7936900	7894500	6344000		11106000	7391800	1.50248	0.587342	1.50248	0.587342	0.566643	0.00864634	0.0793043	Not Regulated		9.24373e+06	7391800	1.25054	0.32255	1.25054	0.32255	0.244005	0.133354	0.343804	Not Regulated		7665600	7391800	1.03704	0.052473	1.03704
B1AU25	Apoptosis-inducing factor 1, mitochondrial	Aifm1	27	236510000	161110000	121480000	200380000	408480000	382150000	304350000	191380000	217430000	260410000	223550000	215020000	294660000	288890000	275820000	354720000	301180000	221370000		1.73033e+08	2.92423e+08	0.591722	-0.757008	1.68998	0.757008	-0.848998	0.0458773	0.169589	Not Regulated		3.30337e+08	2.92423e+08	1.12965	0.175879	1.12965	0.175879	0.0825718	0.70887	0.840015	Not Regulated		237720000	2.92423e+08	0.812931	-0.298795	1.23012
Q8BUE4	Apoptosis-inducing factor 2	Aifm2	3	1822900	1470100	529816	2034300	481980	2104200	485951	1706300	1949300	3311700	454553	1946300	489093	469424	1745600	1676500	1531800	1637000		1274272	1615100	0.788974	-0.34195	1.26747	0.34195	-0.411929	0.314767	0.461189	Not Regulated		1.54016e+06	1615100	0.9536	-0.0685431	1.04866	0.0685431	-0.18645	0.585367	0.756314	Not Regulated		1.38052e+06	1615100	0.854756	-0.226415	1.16992
Q52KR6	Apoptotic chromatin condensation inducer in the nucleus	Acin1	4	3190900	2479200	2064300	2141300	481980	433397	485951	590298	479290	1529200	1898500	590286	1363500	469424	621634	2063000	560101	482392		2.57813e+06	1.03516e+06	2.49055	1.31647	2.49055	1.31647	1.33443	0.0338597	0.153782	Not Regulated		NA	NA	NA	NA	NA	NA	NA	NA	NA	NA		NA	NA	NA	NA	NA
Q02013	Aquaporin-1	Aqp1	3	40903000	58399000	63946000	54663000	61970000	59929000	86789000	53535000	78690000	36262000	72109000	70435000	79819000	90001000	83822000	53407000	57752000	54240000		54416000	55133000	0.986995	-0.0188852	1.01318	0.0188852	-0.0717318	0.838445	0.895461	Not Regulated		58854000	55133000	1.06749	0.0942244	1.06749	0.0942244	-0.00730066	0.541667	0.730706	Not Regulated		7.30047e+07	55133000	1.32416	0.405073	1.32416
Q3TBU7	Arf-GAP domain and FG repeat-containing protein 2	Agfg2	2	397794	1243600	1311900	1210600	990010	963460	1365000	1268600	1328000	967670	1125600	1269800	1544900	1176000	689190	1083200	868610	624100		984431	858637	1.14651	0.197243	1.14651	0.197243	0.155858	0.929322	0.956005	Not Regulated		1054690	858637	1.22833	0.296699	1.22833	0.296699	0.215553	0.238254	0.46456	Not Regulated		1.32053e+06	858637	1.53794	0.621001	1.53794
Q61176	Arginase-1	Arg1	22	4442300000	4212400000	4486500000	4763100000	4196100000	4303400000	2991800000	5678400000	3889300000	3939500000	3041500000	5400700000	3311800000	3422000000	7726300000	2993300000	5183200000	3008800000		4380400000	3.72843e+09	1.17486	0.232493	1.17486	0.232493	0.192977	0.304785	0.453234	Not Regulated		4.42087e+09	3.72843e+09	1.18572	0.24576	1.18572	0.24576	0.159486	0.299715	0.527742	Not Regulated		4186500000	3.72843e+09	1.12286	0.167175	1.12286
Q9D0I9	Arginine--tRNA ligase, cytoplasmic	Rars	28	119790000	166310000	189180000	147470000	108660000	102800000	135100000	102690000	117760000	65483000	110870000	94808000	147720000	147870000	77989000	94468000	83528000	128580000		1.58427e+08	102192000	1.55028	0.632533	1.55028	0.632533	0.614231	0.0494799	0.175089	Not Regulated		1.19643e+08	102192000	1.17077	0.227458	1.17077	0.227458	0.139342	0.374508	0.602028	Not Regulated		1.18517e+08	102192000	1.15975	0.213808	1.15975
Q91YI0	Argininosuccinate lyase	Asl	29	1104100000	1157600000	1333300000	1256800000	1016300000	881730000	975680000	998420000	976360000	897730000	1031200000	1020800000	1225800000	1242000000	1144100000	901590000	927190000	984660000		1.19833e+09	9.37813e+08	1.2778	0.353657	1.2778	0.353657	0.320566	0.0499473	0.175389	Not Regulated		1051610000	9.37813e+08	1.12134	0.165227	1.12134	0.165227	0.0708482	0.443967	0.654476	Not Regulated		9.83487e+08	9.37813e+08	1.0487	0.0686047	1.0487
P16460	Argininosuccinate synthase	Ass1	30	4994400000	5508100000	6644400000	5894500000	5395900000	5328900000	5563500000	4404300000	5075000000	4707300000	5259200000	4901800000	6325300000	5318000000	4142000000	5306600000	4992100000	5928300000		5.71563e+09	5409000000	1.05669	0.0795515	1.05669	0.0795515	0.031925	0.679679	0.782774	Not Regulated		5.53977e+09	5409000000	1.02418	0.0344633	1.02418	0.0344633	-0.0730764	0.816531	0.90813	Not Regulated		5.01427e+09	5409000000	0.927023	-0.109323	1.07872
G3X920	Armadillo repeat-containing protein 8	Armc8	3	923330	1070200	1386200	1064500	933050	433397	485951	590298	479290	587926	454553	607390	982090	909570	621634	853470	560101	482392		1.12658e+06	631988	1.78259	0.833977	1.78259	0.833977	0.826358	0.0224506	0.127529	Not Regulated		NA	NA	NA	NA	NA	NA	NA	NA	NA	NA		NA	NA	NA	NA	NA
Q80ZP8	Armet protein	Manf	12	147140000	148690000	147640000	109720000	105240000	110910000	98110000	181520000	163430000	157630000	124110000	161130000	77573000	86975000	186830000	117970000	157000000	114650000		1.47823e+08	1.29873e+08	1.13821	0.186769	1.13821	0.186769	0.144828	0.282572	0.434943	Not Regulated		1.08623e+08	1.29873e+08	0.836379	-0.257771	1.19563	0.257771	-0.394723	0.226509	0.452307	Not Regulated		1.47687e+08	1.29873e+08	1.13716	0.185434	1.13716
Q91WU5	Arsenite methyltransferase	As3mt	3	397794	478828	529816	1672500	2388900	2610100	2860800	3232900	2306600	3108800	3656700	3004600	3525600	3573800	3883500	2967400	560101	2964000		NA	NA	NA	NA	NA	NA	NA	NA	NA	NA		2.22383e+06	2.16383e+06	1.02773	0.039459	1.02773	0.039459	-0.0675779	0.62161	0.779908	Not Regulated		2800100	2.16383e+06	1.29405	0.371889	1.29405
Q99PG0	Arylacetamide deacetylase	Aadac	21	1211300000	953910000	835430000	1016900000	985420000	1053400000	1351200000	1199600000	1366100000	1656800000	1371400000	1207200000	1121700000	1173800000	1029400000	1625400000	1162400000	1342100000		1.00021e+09	1.37663e+09	0.726565	-0.460837	1.37634	0.460837	-0.53712	0.0730783	0.208816	Not Regulated		1.01857e+09	1.37663e+09	0.739902	-0.434594	1.35153	0.434594	-0.589343	0.056472	0.21864	Not Regulated		1.30563e+09	1.37663e+09	0.948425	-0.0763946	1.05438
A0A0R4J138	Arylsulfatase B	Arsb	3	1993400	478828	1779800	528159	1547100	1817200	2142800	8867000	2189600	2907100	454553	3566200	1826300	1886200	4993400	7730400	3763600	2053600		1.41734e+06	4.51587e+06	0.313858	-1.67181	3.18615	1.67181	-1.81232	0.0582244	0.185945	Not Regulated		1.29749e+06	4.51587e+06	0.287317	-1.79928	3.48047	1.79928	-2.09138	0.0368804	0.181227	Not Regulated		4399800	4.51587e+06	0.974298	-0.0375649	1.02638
P34927	Asialoglycoprotein receptor 1	Asgr1	10	418720000	537850000	478610000	382410000	390210000	481090000	670980000	542680000	600140000	424960000	704000000	561250000	534520000	579860000	478330000	615420000	600540000	690250000		4.78393e+08	6.35403e+08	0.752897	-0.409475	1.3282	0.409475	-0.483035	0.04003	0.162006	Not Regulated		4.17903e+08	6.35403e+08	0.657698	-0.604503	1.52046	0.604503	-0.776353	0.0111723	0.110605	Not Regulated		604600000	6.35403e+08	0.951522	-0.0716917	1.05095
P24721	Asialoglycoprotein receptor 2	Asgr2	9	117910000	156450000	150530000	112860000	115550000	155920000	214290000	156350000	194660000	125760000	220200000	175510000	172560000	188280000	139090000	205550000	166970000	217640000		141630000	196720000	0.719957	-0.474017	1.38897	0.474017	-0.550999	0.0455934	0.169202	Not Regulated		128110000	196720000	0.65123	-0.618761	1.53556	0.618761	-0.792045	0.0232374	0.146738	Not Regulated		1.88433e+08	196720000	0.957876	-0.0620894	1.04398
A0A494BAX5	Asparagine--tRNA ligase, cytoplasmic	Nars	11	18955000	22484000	29315000	23610000	18280000	15401000	16149000	12619000	18200000	9025300	15279000	13766000	17066000	19139000	13552000	13253000	12928000	17741000		2.35847e+07	1.46407e+07	1.6109	0.687868	1.6109	0.687868	0.6725	0.0262754	0.13855	Not Regulated		19097000	1.46407e+07	1.30438	0.383365	1.30438	0.383365	0.310941	0.158048	0.375607	Not Regulated		15656000	1.46407e+07	1.06935	0.0967344	1.06935
P05201	Aspartate aminotransferase, cytoplasmic	Got1	26	265140000	251040000	335580000	351780000	324830000	298190000	181780000	424100000	337650000	369630000	242160000	496170000	249890000	244820000	636430000	234890000	446760000	228780000		283920000	3.03477e+08	0.935558	-0.0961011	1.06888	0.0961011	-0.153042	0.91412	0.948022	Not Regulated		3.24933e+08	3.03477e+08	1.0707	0.0985582	1.0707	0.0985582	-0.0025307	0.592663	0.759088	Not Regulated		314510000	3.03477e+08	1.03636	0.0515203	1.03636
P05202	Aspartate aminotransferase, mitochondrial	Got2	25	487000000	412980000	364670000	654370000	821440000	753770000	542390000	526360000	472540000	508550000	354110000	638790000	606590000	555040000	1364100000	442350000	725110000	314540000		421550000	494000000	0.85334	-0.228807	1.17187	0.228807	-0.292786	0.659745	0.766749	Not Regulated		7.43193e+08	494000000	1.50444	0.589227	1.50444	0.589227	0.537521	0.0878982	0.275652	Not Regulated		5.13763e+08	494000000	1.04001	0.0565929	1.04001
Q922B2	Aspartate--tRNA ligase, cytoplasmic	Dars	28	355330000	428790000	519850000	384470000	288890000	267870000	356580000	274850000	304510000	191190000	313430000	263220000	345120000	391960000	215890000	278630000	244440000	342680000		4.34657e+08	2.88583e+08	1.50617	0.590888	1.50617	0.590888	0.570378	0.034807	0.153782	Not Regulated		3.13743e+08	2.88583e+08	1.08718	0.120597	1.08718	0.120597	0.0217261	0.615805	0.774366	Not Regulated		311980000	2.88583e+08	1.08107	0.112466	1.08107
Q3TVK3	Aspartyl aminopeptidase	Dnpep	18	156600000	189900000	207600000	166660000	151210000	146370000	163640000	274690000	211370000	142700000	146950000	269110000	188110000	203550000	292340000	141370000	239680000	170760000		184700000	1.83937e+08	1.00415	0.00597477	1.00415	0.00597477	-0.0455535	0.902024	0.941216	Not Regulated		1.54747e+08	1.83937e+08	0.841304	-0.249301	1.18863	0.249301	-0.3854	0.386795	0.609463	Not Regulated		2.16567e+08	1.83937e+08	1.1774	0.235602	1.1774
Q8CBM2	Aspartyl/asparaginyl beta-hydroxylase	Asph	11	17743000	17752000	11815000	14666000	9506300	11811000	14950000	12657000	13576000	30374000	17542000	15671000	11793000	12276000	4340000	18346000	12541000	12897000		15770000	1.45947e+07	1.08053	0.111741	1.08053	0.111741	0.0658219	0.679102	0.782503	Not Regulated		1.19944e+07	1.45947e+07	0.821837	-0.283076	1.21679	0.283076	-0.422575	0.296425	0.52632	Not Regulated		1.37277e+07	1.45947e+07	0.940595	-0.0883548	1.06316
P28658	Ataxin-10	Atxn10	4	1572200	1827700	1936900	1670400	998820	945660	1179700	837370	990020	1009300	958230	753340	1275100	959440	621634	818710	560101	904670		1.77893e+06	761160	2.33713	1.22474	2.33713	1.22474	1.23784	0.00165291	0.0390734	Not Regulated		1204960	761160	1.58306	0.662713	1.58306	0.662713	0.618404	0.0822729	0.265063	Not Regulated		1.00236e+06	761160	1.31689	0.397133	1.31689
E9QM77	Ataxin-2	Atxn2	6	7767900	7871000	8018900	7167400	3382500	6881400	7093700	4057400	5703500	6835200	6056200	8746800	6545400	6431600	9294500	4997700	5858500	6757500		7.88593e+06	5.87123e+06	1.34315	0.425618	1.34315	0.425618	0.396343	0.0354598	0.153995	Not Regulated		5.81043e+06	5.87123e+06	0.989644	-0.0150178	1.01046	0.0150178	-0.127538	0.815133	0.90813	Not Regulated		5618200	5.87123e+06	0.956903	-0.0635556	1.04504
Q6PA06	Atlastin-2	Atl2	17	68461000	50750000	69422000	63346000	62831000	64885000	73533000	77988000	89877000	106990000	100840000	91387000	88517000	90363000	76271000	89514000	76816000	89013000		6.28777e+07	8.51143e+07	0.738744	-0.436854	1.35365	0.436854	-0.511866	0.0506434	0.176534	Not Regulated		6.36873e+07	8.51143e+07	0.748256	-0.418396	1.33644	0.418396	-0.571514	0.0306065	0.168737	Not Regulated		80466000	8.51143e+07	0.945387	-0.0810228	1.05777
E9PYT3	Atlastin-3	Atl3	19	139090000	118880000	117650000	114990000	108260000	106020000	120590000	116600000	130470000	154140000	151320000	121000000	115380000	125300000	103030000	148390000	122320000	138930000		1.25207e+08	1.36547e+08	0.916951	-0.125083	1.09057	0.125083	-0.183561	0.446173	0.579646	Not Regulated		1.09757e+08	1.36547e+08	0.803803	-0.315086	1.24409	0.315086	-0.457806	0.087946	0.275652	Not Regulated		1.22553e+08	1.36547e+08	0.89752	-0.155984	1.11418
Q9CQQ7	ATP synthase F(0) complex subunit B1, mitochondrial	Atp5f1	15	207480000	138850000	104920000	177160000	365360000	347170000	233170000	164120000	201330000	238240000	219650000	216680000	263250000	237290000	249220000	331420000	280330000	195940000		1.50417e+08	269230000	0.558692	-0.839875	1.78989	0.839875	-0.936258	0.0390356	0.160434	Not Regulated		2.96563e+08	269230000	1.10152	0.139501	1.10152	0.139501	0.0425329	0.787299	0.890842	Not Regulated		199540000	269230000	0.741151	-0.432161	1.34925
P03930	ATP synthase protein 8	Mtatp8	2	119570000	80188000	76492000	101560000	190870000	174180000	163340000	95995000	94934000	121530000	112030000	110980000	149050000	146460000	150730000	183210000	158090000	101000000		9.20833e+07	1.47433e+08	0.624576	-0.679051	1.60109	0.679051	-0.766906	0.0697036	0.203309	Not Regulated		1.55537e+08	1.47433e+08	1.05496	0.077192	1.05496	0.077192	-0.0260473	0.847533	0.923056	Not Regulated		1.1809e+08	1.47433e+08	0.80097	-0.32018	1.24849
Q03265	ATP synthase subunit alpha, mitochondrial;ATP synthase subunit alpha	Atp5a1	34	4657600000	3232500000	2557600000	3908300000	8201700000	7604300000	6193300000	3802800000	4222800000	5195600000	4651000000	4400200000	5922400000	5913900000	5373300000	7181200000	5926700000	4307300000		3.48257e+09	5.80507e+09	0.599918	-0.737162	1.66689	0.737162	-0.828098	0.0482765	0.173236	Not Regulated		6.57143e+09	5.80507e+09	1.13202	0.178895	1.13202	0.178895	0.0858922	0.714704	0.84169	Not Regulated		4.73963e+09	5.80507e+09	0.816465	-0.292537	1.22479
P56480	ATP synthase subunit beta, mitochondrial	Atp5b	28	4971300000	3343000000	2456000000	3909300000	8607300000	8114600000	5287600000	4679400000	4691400000	5839800000	4847700000	5256100000	6245000000	6092100000	7248200000	7741600000	6979900000	4623100000		3590100000	6448200000	0.55676	-0.844872	1.79611	0.844872	-0.941521	0.0408132	0.163387	Not Regulated		6.87707e+09	6448200000	1.06651	0.0928968	1.06651	0.0928968	-0.0087618	0.913971	0.957493	Not Regulated		4.88613e+09	6448200000	0.757752	-0.400203	1.31969
Q9DCX2	ATP synthase subunit d, mitochondrial	Atp5h	14	533790000	367180000	241050000	367790000	883380000	861270000	611150000	478630000	474610000	580990000	515440000	567610000	653160000	670680000	850060000	828720000	816510000	496250000		3.80673e+08	7.13827e+08	0.533285	-0.90702	1.87517	0.90702	-1.00696	0.0420221	0.164994	Not Regulated		7.04147e+08	7.13827e+08	0.986439	-0.0196978	1.01375	0.0196978	-0.132689	0.841064	0.920526	Not Regulated		5.21463e+08	7.13827e+08	0.730518	-0.453008	1.36889
Q9D3D9	ATP synthase subunit delta, mitochondrial	Atp5d	5	175990000	108260000	96601000	151500000	333960000	409530000	210790000	272650000	223500000	327650000	192500000	274000000	240550000	176480000	408550000	311070000	348570000	177080000		1.2695e+08	2.78907e+08	0.455171	-1.13552	2.19697	1.13552	-1.24758	0.0203078	0.120609	Not Regulated		298330000	2.78907e+08	1.06964	0.0971266	1.06964	0.0971266	-0.00410628	0.938891	0.967848	Not Regulated		2.35647e+08	2.78907e+08	0.844894	-0.243157	1.18358
Q06185	ATP synthase subunit e, mitochondrial	Atp5i	8	168730000	119070000	97582000	150780000	322430000	304610000	234700000	202020000	179690000	219420000	160900000	210320000	224790000	221850000	319110000	263020000	275910000	170880000		1.28461e+08	2.36603e+08	0.542937	-0.881144	1.84183	0.881144	-0.979716	0.0237611	0.131049	Not Regulated		2.59273e+08	2.36603e+08	1.09581	0.132003	1.09581	0.132003	0.0342807	0.824179	0.912245	Not Regulated		205470000	2.36603e+08	0.868415	-0.203543	1.15152
P56382	ATP synthase subunit epsilon, mitochondrial	Atp5e	3	29238000	19440000	529816	528159	52595000	40677000	40157000	26028000	28472000	35571000	28335000	32617000	31562000	35910000	42454000	441514	38974000	482392		NA	NA	NA	NA	NA	NA	NA	NA	NA	NA		NA	NA	NA	NA	NA	NA	NA	NA	NA	NA		3.15523e+07	1.32993e+07	2.37248	1.2464	2.37248
F8WHP8	ATP synthase subunit f, mitochondrial	Atp5j2	2	13131000	76156000	66640000	75101000	211560000	204440000	114890000	99880000	127810000	144540000	118160000	121460000	168520000	157970000	148700000	190130000	153600000	115990000		5.19757e+07	153240000	0.339178	-1.55988	2.9483	1.55988	-1.69445	0.0388978	0.160434	Not Regulated		1.637e+08	153240000	1.06826	0.0952643	1.06826	0.0952643	-0.00615603	0.966319	0.982992	Not Regulated		1.14193e+08	153240000	0.745193	-0.424315	1.34193
Q9CPQ8	ATP synthase subunit g, mitochondrial	Atp5l	3	124700000	86438000	62953000	98903000	228130000	221320000	151240000	95073000	114370000	132200000	119620000	120610000	163260000	153540000	135300000	189830000	165930000	105210000		9.13637e+07	1.53657e+08	0.594596	-0.750018	1.68181	0.750018	-0.841636	0.0687058	0.201461	Not Regulated		1.82784e+08	1.53657e+08	1.18956	0.250432	1.18956	0.250432	0.164629	0.64845	0.799868	Not Regulated		1.20228e+08	1.53657e+08	0.782444	-0.353941	1.27805
Q8C2Q8	ATP synthase subunit gamma;ATP synthase subunit gamma, mitochondrial	Atp5c1	10	411930000	273680000	225640000	304590000	682680000	591170000	519610000	286630000	330000000	399410000	388250000	353930000	502910000	496040000	434270000	612640000	482990000	346110000		303750000	480580000	0.632049	-0.661892	1.58216	0.661892	-0.748837	0.0795711	0.217728	Not Regulated		5.26147e+08	480580000	1.09482	0.130688	1.09482	0.130688	0.0328333	0.824745	0.912434	Not Regulated		3.78747e+08	480580000	0.788103	-0.343543	1.26887
Q9DB20	ATP synthase subunit O, mitochondrial	Atp5o	11	561300000	344620000	274910000	453440000	998270000	909430000	669670000	476080000	523210000	631610000	509150000	520080000	665890000	639470000	616580000	785620000	683410000	486220000		393610000	651750000	0.603928	-0.727552	1.65583	0.727552	-0.817979	0.0601602	0.18811	Not Regulated		7.87047e+08	651750000	1.20759	0.272131	1.20759	0.272131	0.188511	0.571965	0.747673	Not Regulated		556320000	651750000	0.853579	-0.228404	1.17154
P97450	ATP synthase-coupling factor 6, mitochondrial	Atp5j	7	132630000	82715000	58253000	51980000	207260000	208170000	132940000	125540000	85383000	159170000	101580000	181810000	145510000	192870000	457980000	143290000	217950000	94391000		9.11993e+07	151877000	0.600482	-0.735808	1.66533	0.735808	-0.826673	0.136179	0.289487	Not Regulated		1.55803e+08	151877000	1.02585	0.0368227	1.02585	0.0368227	-0.0704796	0.842591	0.921148	Not Regulated		114621000	151877000	0.754696	-0.406032	1.32504
O54984	ATPase Asna1	Asna1	5	1562400	1808000	1884300	1603200	481980	1842900	2220900	1977300	1487900	2051300	454553	1455900	1715400	1710800	1976600	441514	560101	482392		1.75157e+06	494669	3.54089	1.82411	3.54089	1.82411	1.869	3.69903e-05	0.00424094	Not Regulated		NA	NA	NA	NA	NA	NA	NA	NA	NA	NA		1.89537e+06	494669	3.83158	1.93794	3.83158
A0A494BAB5	ATPase family AAA domain-containing protein 1	Atad1	5	3384800	1363300	529816	2321500	481980	4336100	4069100	3814600	479290	5417200	454553	590286	3870500	469424	3429200	3251000	2962300	3300200		1.75931e+06	3.17117e+06	0.554782	-0.850008	1.80251	0.850008	-0.946929	0.110668	0.259821	Not Regulated		2.37986e+06	3.17117e+06	0.750468	-0.414137	1.3325	0.414137	-0.566826	0.29637	0.52632	Not Regulated		2.78766e+06	3.17117e+06	0.879066	-0.185957	1.13757
Q925I1	ATPase family AAA domain-containing protein 3	Atad3	13	20296000	14165000	13645000	21745000	36120000	40827000	26301000	20738000	23588000	30394000	23651000	26857000	29778000	26759000	22176000	37154000	26014000	22879000		1.60353e+07	2.86823e+07	0.559067	-0.838908	1.7887	0.838908	-0.93524	0.0198006	0.120012	Not Regulated		3.28973e+07	2.86823e+07	1.14695	0.197808	1.14695	0.197808	0.106709	0.592933	0.759088	Not Regulated		2.35423e+07	2.86823e+07	0.820796	-0.284905	1.21833
Q8K441	ATP-binding cassette sub-family A member 6	Abca6	42	237390000	260510000	297820000	212890000	169050000	220040000	315010000	236080000	289470000	204100000	359610000	271240000	238880000	250070000	195230000	275610000	247180000	301960000		265240000	2.74917e+08	0.964801	-0.051696	1.03648	0.051696	-0.106283	0.751037	0.830742	Not Regulated		200660000	2.74917e+08	0.729894	-0.454241	1.37006	0.454241	-0.610967	0.0438933	0.196119	Not Regulated		2.80187e+08	2.74917e+08	1.01917	0.0273939	1.01917
Q8K440-2	ATP-binding cassette sub-family A member 8-B	Abca8b	8	6823400	10631000	9188700	10315000	9023400	9049700	14019000	6290300	13038000	4810000	8168200	7176200	6853200	8448100	9185700	5120000	6152300	6690300		8.88103e+06	5.98753e+06	1.48325	0.568766	1.48325	0.568766	0.547082	0.0463315	0.169981	Not Regulated		9462700	5.98753e+06	1.5804	0.66029	1.5804	0.66029	0.615737	0.00840837	0.0972776	Not Regulated		1.11158e+07	5.98753e+06	1.85649	0.892574	1.85649
Q9DC29	ATP-binding cassette sub-family B member 6, mitochondrial	Abcb6	9	11390000	9901600	11233000	12945000	10435000	12682000	14802000	12831000	10514000	12734000	13068000	10436000	10070000	6959700	6980700	12612000	10649000	11885000		1.08415e+07	1.17153e+07	0.925414	-0.111829	1.0806	0.111829	-0.169605	0.471842	0.599245	Not Regulated		1.20207e+07	1.17153e+07	1.02606	0.0371189	1.02606	0.0371189	-0.0701536	0.845846	0.922524	Not Regulated		1.27157e+07	1.17153e+07	1.08539	0.118209	1.08539
Q61102	ATP-binding cassette sub-family B member 7, mitochondrial	Abcb7	9	5962800	3413500	596760	2590300	13075000	13408000	6711900	4248800	5269600	7988200	7183400	5540700	9248000	7268000	5446700	11095000	9290200	4208500		3.32435e+06	8197900	0.405513	-1.30218	2.46601	1.30218	-1.42308	0.110842	0.259821	Not Regulated		9691100	8197900	1.18214	0.241406	1.18214	0.241406	0.154694	0.977528	0.987791	Not Regulated		5410100	8197900	0.659937	-0.599599	1.5153
Q9CXJ4	ATP-binding cassette sub-family B member 8, mitochondrial	Abcb8	3	1047800	478828	529816	1700700	2149300	1814400	485951	590298	479290	587926	454553	590286	489093	469424	621634	1759300	560101	482392		NA	NA	NA	NA	NA	NA	NA	NA	NA	NA		1.88813e+06	933931	2.02171	1.01557	2.02171	1.01557	1.00678	0.0483324	0.205992	Not Regulated		NA	NA	NA	NA	NA
E9PUE8	ATP-binding cassette sub-family C member 9	Abcc9	3	2025600	1812200	1351200	1546600	1004300	1912200	1652300	590298	1426200	587926	454553	1546400	847730	1728900	1093600	1047900	560101	742620		1.72967e+06	783540	2.2075	1.14241	2.2075	1.14241	1.15115	0.00716636	0.0760762	Not Regulated		1487700	783540	1.89869	0.925004	1.89869	0.925004	0.907094	0.0351377	0.175702	Not Regulated		NA	NA	NA	NA	NA
A0A0R4J0U5	ATP-binding cassette sub-family D member 2	Abcd2	4	2255400	478828	529816	2638200	2945100	2156900	2870500	3330400	3234100	4521700	2903900	3696100	2810700	2820500	3015600	3670300	560101	2343600		NA	NA	NA	NA	NA	NA	NA	NA	NA	NA		2.58007e+06	2.19133e+06	1.1774	0.235599	1.1774	0.235599	0.148303	0.422249	0.638766	Not Regulated		3145000	2.19133e+06	1.4352	0.521251	1.4352
P55096	ATP-binding cassette sub-family D member 3	Abcd3	25	103450000	69280000	47838000	68383000	120290000	92475000	106810000	111730000	113850000	191230000	113520000	103980000	112290000	117700000	88452000	172550000	103040000	102380000		7.35227e+07	125990000	0.58356	-0.777048	1.71362	0.777048	-0.8701	0.0685552	0.201277	Not Regulated		93716000	125990000	0.743837	-0.426942	1.34438	0.426942	-0.58092	0.228825	0.454112	Not Regulated		1.10797e+08	125990000	0.879408	-0.185395	1.13713
P61222	ATP-binding cassette sub-family E member 1	Abce1	25	221500000	273330000	296230000	263970000	214610000	256760000	221650000	269180000	227350000	179810000	192200000	262340000	233360000	208420000	303780000	189330000	262320000	246070000		2.63687e+08	2.32573e+08	1.13378	0.181139	1.13378	0.181139	0.1389	0.391207	0.530478	Not Regulated		2.45113e+08	2.32573e+08	1.05392	0.0757633	1.05392	0.0757633	-0.0276198	0.682192	0.822476	Not Regulated		2.39393e+08	2.32573e+08	1.02932	0.0416973	1.02932
Q6P542	ATP-binding cassette sub-family F member 1	Abcf1	21	37458000	36579000	35523000	37014000	28642000	33918000	31849000	34309000	34067000	31493000	33320000	34805000	35631000	27702000	29316000	30649000	31349000	36127000		36520000	3.27083e+07	1.11654	0.159029	1.11654	0.159029	0.115617	0.280058	0.432297	Not Regulated		3.31913e+07	3.27083e+07	1.01477	0.0211483	1.01477	0.0211483	-0.0877315	0.924676	0.96337	Not Regulated		3.34083e+07	3.27083e+07	1.0214	0.0305498	1.0214
Q99LE6	ATP-binding cassette sub-family F member 2	Abcf2	10	13973000	13349000	19958000	15245000	11524000	12306000	14105000	8075900	13639000	11847000	15359000	8411900	15672000	14632000	11600000	12111000	11175000	16527000		15760000	13271000	1.18755	0.24799	1.18755	0.24799	0.209296	0.35082	0.491705	Not Regulated		13025000	13271000	0.981463	-0.0269937	1.01889	0.0269937	-0.140719	0.942969	0.970703	Not Regulated		1.194e+07	13271000	0.899704	-0.152478	1.11148
Q8K268	ATP-binding cassette sub-family F member 3	Abcf3	7	4593900	478828	3931500	528159	3154900	433397	3759600	4387700	3092500	3519600	4659800	3543800	3712900	469424	3428700	4186600	560101	482392		NA	NA	NA	NA	NA	NA	NA	NA	NA	NA		NA	NA	NA	NA	NA	NA	NA	NA	NA	NA		3746600	1.74303e+06	2.14947	1.10398	2.14947
S4R2E1	ATP-binding cassette sub-family G member 2	Abcg2	3	1558900	2262000	3238700	1051500	3173600	3202200	1854200	1573800	2921400	587926	3486800	1859400	1909900	2047600	3064900	441514	560101	482392		2353200	494669	4.75712	2.25009	4.75712	2.25009	2.31756	0.000348406	0.0156646	Up		2.47577e+06	494669	5.00489	2.32334	5.00489	2.32334	2.44617	0.00373241	0.0643423	Not Regulated		2.11647e+06	494669	4.27855	2.09712	4.27855
Q99PE8	ATP-binding cassette sub-family G member 5	Abcg5	5	3530800	478828	3985100	3598000	3869200	3307500	5233900	3390500	7150400	3296800	6620000	3583100	3499600	6116600	3094300	3312900	5387500	4256100		2.66491e+06	4.31883e+06	0.617044	-0.696555	1.62063	0.696555	-0.785338	0.221606	0.377521	Not Regulated		3.59157e+06	4.31883e+06	0.831606	-0.266028	1.20249	0.266028	-0.403811	0.317352	0.547338	Not Regulated		5.25827e+06	4.31883e+06	1.21752	0.283946	1.21752
Q7TSR6	ATP-binding cassette sub-family G member 8	Abcg8	5	3521300	3423200	6291400	6916200	4820000	5100900	4985400	3824700	5754100	3293800	5716100	4080300	3769200	5243500	3374600	4561700	3187000	5940000		4.41197e+06	4562900	0.966922	-0.0485291	1.03421	0.0485291	-0.102948	0.861967	0.913772	Not Regulated		5.61237e+06	4562900	1.23	0.298658	1.23	0.298658	0.217709	0.298168	0.527742	Not Regulated		4.85473e+06	4562900	1.06396	0.089441	1.06396
Q91V92	ATP-citrate synthase	Acly	44	94494000	111670000	124920000	77488000	132530000	174530000	316810000	296110000	206160000	222190000	207290000	229190000	430060000	370620000	203570000	192980000	243780000	383870000		1.10361e+08	2.73543e+08	0.403451	-1.30953	2.47862	1.30953	-1.43082	0.00512445	0.0642096	Not Regulated		1.28183e+08	2.73543e+08	0.468601	-1.09357	2.13401	1.09357	-1.31464	0.0311223	0.169268	Not Regulated		2.73027e+08	2.73543e+08	0.998111	-0.00272753	1.00189
Q9CZ42-2	ATP-dependent (S)-NAD(P)H-hydrate dehydratase	Carkd	10	8453900	6315400	8980500	4752000	11550000	12585000	7915500	12575000	9755100	4215700	3149800	9880600	9125600	8057000	22921000	6811500	8988100	6620900		7916600	7473500	1.05929	0.0830969	1.05929	0.0830969	0.0356584	0.717603	0.810574	Not Regulated		9629000	7473500	1.28842	0.365602	1.28842	0.365602	0.29139	0.55534	0.738704	Not Regulated		1.00819e+07	7473500	1.34902	0.431907	1.34902
P12382	ATP-dependent 6-phosphofructokinase, liver type	Pfkl	21	73350000	98445000	87035000	61294000	66763000	67115000	90879000	49247000	69721000	42482000	77231000	59178000	105520000	103680000	51036000	72198000	60170000	77965000		8.62767e+07	70111000	1.23057	0.29933	1.23057	0.29933	0.263358	0.157133	0.30994	Not Regulated		6.50573e+07	70111000	0.927919	-0.107929	1.07768	0.107929	-0.2298	0.56533	0.746236	Not Regulated		69949000	70111000	0.997689	-0.00333738	1.00232
P47857	ATP-dependent 6-phosphofructokinase, muscle type	Pfkm	7	5887900	10012000	3605000	5712200	7237000	7113200	9911900	5051000	6031100	587926	8017000	3781600	13449000	12422000	621634	7787700	5724400	8514300		6.50163e+06	7.34213e+06	0.885524	-0.175397	1.12928	0.175397	-0.236543	0.513569	0.632786	Not Regulated		6.68747e+06	7.34213e+06	0.910834	-0.13474	1.09789	0.13474	-0.259309	0.590059	0.759088	Not Regulated		6998000	7.34213e+06	0.953129	-0.0692566	1.04918
Q9JHS4	ATP-dependent Clp protease ATP-binding subunit clpX-like, mitochondrial	Clpx	12	14953000	10385000	8378200	16334000	23343000	25722000	16563000	3753400	6739200	7281200	9143500	8015600	24348000	16846000	6325800	6870400	10204000	11149000		1.12387e+07	9407800	1.19462	0.25655	1.19462	0.25655	0.21831	0.44056	0.576129	Not Regulated		2.17997e+07	9407800	2.31719	1.21238	2.31719	1.21238	1.22339	0.00470907	0.0732854	Not Regulated		9.01853e+06	9407800	0.958623	-0.0609646	1.04316
A0A087WPL5	ATP-dependent RNA helicase A	Dhx9	11	6696600	4646200	5733800	5853400	2637000	3554100	1450800	1717000	3231400	3567400	5801800	2969900	4220300	3928100	2502200	5686800	4046700	2282900		5692200	4.00547e+06	1.42111	0.507016	1.42111	0.507016	0.482058	0.159802	0.31298	Not Regulated		4.01483e+06	4.00547e+06	1.00234	0.00336976	1.00234	0.00336976	-0.107299	0.963917	0.982893	Not Regulated		2.13307e+06	4.00547e+06	0.532539	-0.909041	1.8778
Q91VR5	ATP-dependent RNA helicase DDX1	Ddx1	36	395250000	378490000	392300000	369070000	290970000	303520000	366660000	308720000	300010000	277640000	319430000	244960000	294820000	270340000	225380000	297220000	263930000	323640000		388680000	294930000	1.31787	0.39821	1.31787	0.39821	0.367482	0.0297847	0.14442	Not Regulated		3.21187e+08	294930000	1.08903	0.123039	1.08903	0.123039	0.0244145	0.516696	0.71772	Not Regulated		325130000	294930000	1.1024	0.140644	1.1024
Q61655	ATP-dependent RNA helicase DDX19A	Ddx19a	6	11704000	7913500	10435000	10866000	4161100	433397	7419400	8715100	10680000	3309500	8882100	3393300	7193300	9500100	5562400	8247800	9501700	10396000		10017500	9.38183e+06	1.06776	0.0945807	1.06776	0.0945807	0.0477512	0.69763	0.79542	Not Regulated		5.1535e+06	9.38183e+06	0.549306	-0.864318	1.82048	0.864318	-1.06232	0.169547	0.389705	Not Regulated		8.93817e+06	9.38183e+06	0.95271	-0.0698909	1.04964
Q62167	ATP-dependent RNA helicase DDX3X;Putative ATP-dependent RNA helicase Pl10	Ddx3x;D1Pas1	6	65266000	60073000	53221000	63377000	55513000	74305000	61767000	52392000	60924000	49401000	62973000	54888000	60491000	54042000	41612000	53971000	48133000	60120000		59520000	5.40747e+07	1.1007	0.138422	1.1007	0.138422	0.093917	0.417336	0.556044	Not Regulated		6.43983e+07	5.40747e+07	1.19092	0.25207	1.19092	0.25207	0.166432	0.226741	0.452307	Not Regulated		58361000	5.40747e+07	1.07927	0.110052	1.07927
Q62095	ATP-dependent RNA helicase DDX3Y	Ddx3y	29	278060000	273960000	285030000	306940000	271580000	261730000	322800000	235410000	254860000	218900000	255500000	232730000	284490000	226070000	181290000	216180000	233160000	247610000		2.79017e+08	2.32317e+08	1.20102	0.264259	1.20102	0.264259	0.226427	0.0880511	0.227794	Not Regulated		2.80083e+08	2.32317e+08	1.20561	0.269763	1.20561	0.269763	0.185906	0.129873	0.336331	Not Regulated		2.71023e+08	2.32317e+08	1.16661	0.222324	1.16661
Q6PGC1	ATP-dependent RNA helicase Dhx29	Dhx29	18	14319000	13913000	14847000	13103000	13061000	13925000	15069000	15500000	15019000	15218000	15326000	14571000	14750000	14028000	10774000	15134000	14411000	16062000		1.43597e+07	1.52023e+07	0.94457	-0.0822705	1.05868	0.0822705	-0.138478	0.54933	0.667168	Not Regulated		13363000	1.52023e+07	0.87901	-0.186049	1.13764	0.186049	-0.315782	0.237419	0.46456	Not Regulated		15196000	1.52023e+07	0.999583	-0.000601156	1.00042
Q8VHK9	ATP-dependent RNA helicase DHX36	Dhx36	10	7181800	5697500	7600000	7646100	481980	4996800	10259000	1830200	6929100	5470800	15434000	5209500	5507500	6630600	3347500	5387400	5461300	6227000		6.82643e+06	5691900	1.19932	0.262222	1.19932	0.262222	0.224282	0.185863	0.340754	Not Regulated		4.37496e+06	5691900	0.768629	-0.37964	1.30102	0.37964	-0.528858	0.325915	0.557134	Not Regulated		6.33943e+06	5691900	1.11376	0.155444	1.11376
Q60936	Atypical kinase ADCK3, mitochondrial	Adck3	7	28469000	14792000	6846700	30596000	51660000	31575000	31386000	18302000	23348000	14161000	19557000	23518000	40645000	23794000	37360000	20086000	34653000	20380000		1.67026e+07	2.50397e+07	0.667044	-0.584146	1.49915	0.584146	-0.666968	0.216715	0.372231	Not Regulated		3.79437e+07	2.50397e+07	1.51534	0.599644	1.51534	0.599644	0.548987	0.110563	0.311747	Not Regulated		2.43453e+07	2.50397e+07	0.972271	-0.0405701	1.02852
Q3ZAQ4	Autophagy-related protein 9A	Atg9a	8	5207700	6788400	8725300	4649800	4976600	4109300	6696500	7295900	7046400	3655600	8336600	6504000	4345600	5968600	4099600	4882600	5812000	7459700		6.90713e+06	6.05143e+06	1.1414	0.19081	1.1414	0.19081	0.149084	0.51525	0.63427	Not Regulated		4.57857e+06	6.05143e+06	0.756609	-0.402381	1.32169	0.402381	-0.553887	0.115931	0.319953	Not Regulated		7.01293e+06	6.05143e+06	1.15889	0.212741	1.15889
S4R1L5	Baculoviral IAP repeat-containing protein 6	Birc6	13	5815400	12439000	7555900	10728000	6941100	7883700	10647000	6050100	7621900	587926	7715800	5799400	11018000	9289300	621634	441514	5087900	7434500		8.60343e+06	4.3213e+06	1.99093	0.993446	1.99093	0.993446	0.994283	0.180727	0.335502	Not Regulated		8517600	4.3213e+06	1.97107	0.97898	1.97107	0.97898	0.966502	0.161968	0.380369	Not Regulated		8.10633e+06	4.3213e+06	1.8759	0.907583	1.8759
Q9JLV1	BAG family molecular chaperone regulator 3	Bag3	5	2725600	4318500	529816	528159	3583700	5441700	4495800	4111300	479290	5536500	3928600	4551900	3546300	3682400	4443700	2961400	560101	482392		NA	NA	NA	NA	NA	NA	NA	NA	NA	NA		NA	NA	NA	NA	NA	NA	NA	NA	NA	NA		NA	NA	NA	NA	NA
P04919-2	Band 3 anion transport protein	Slc4a1	12	15076000	20474000	18801000	32867000	28273000	34412000	53532000	30271000	75023000	21523000	44694000	57816000	44308000	46281000	42709000	31948000	35700000	42843000		18117000	3.68303e+07	0.491904	-1.02355	2.03292	1.02355	-1.12967	0.00200827	0.0422474	Not Regulated		3.18507e+07	3.68303e+07	0.864794	-0.209571	1.15634	0.209571	-0.341672	0.30634	0.535689	Not Regulated		52942000	3.68303e+07	1.43746	0.523518	1.43746
Q8BGS1-2	Band 4.1-like protein 5	Epb41l5	7	8171300	11576000	16496000	14700000	14701000	18248000	20034000	14331000	16055000	10875000	13323000	12784000	19927000	16839000	11928000	11345000	10884000	13393000		12081100	11874000	1.01744	0.0249458	1.01744	0.0249458	-0.0255764	0.924397	0.953957	Not Regulated		15883000	11874000	1.33763	0.419677	1.33763	0.419677	0.350908	0.0555819	0.217062	Not Regulated		1.68067e+07	11874000	1.41542	0.501228	1.41542
O54962	Barrier-to-autointegration factor;Barrier-to-autointegration factor, N-terminally processed	Banf1	4	19099000	33595000	24658000	34493000	11992000	17753000	13955000	13664000	14691000	23527000	19668000	25108000	11788000	9899700	15047000	15596000	20165000	26600000		25784000	20787000	1.24039	0.310795	1.24039	0.310795	0.275431	0.340717	0.48137	Not Regulated		2.14127e+07	20787000	1.0301	0.0427829	1.0301	0.0427829	-0.0639195	0.889208	0.9444	Not Regulated		1.41033e+07	20787000	0.678469	-0.559645	1.47391
E9PZ16	Basement membrane-specific heparan sulfate proteoglycan core protein;Endorepellin;LG3 peptide	Hspg2	9	1675900	3245300	2807000	2379400	2419700	3680700	485951	1354900	479290	587926	1246200	590286	1363300	1737800	621634	1508200	1461300	1338600		2.57607e+06	1.43603e+06	1.79388	0.843081	1.79388	0.843081	0.835944	0.0285254	0.142503	Not Regulated		2826600	1.43603e+06	1.96834	0.976979	1.96834	0.976979	0.964299	0.00524913	0.0763521	Not Regulated		773380	1.43603e+06	0.538553	-0.892839	1.85683
A0A087WQS2	Basic leucine zipper and W2 domain-containing protein 1	Bzw1	16	73993000	87265000	115860000	103580000	62912000	71609000	62411000	45701000	62502000	45787000	58722000	59125000	74247000	55178000	43854000	49654000	49257000	69516000		9.23727e+07	5.61423e+07	1.64533	0.718377	1.64533	0.718377	0.704627	0.0262975	0.13855	Not Regulated		79367000	5.61423e+07	1.41367	0.49945	1.41367	0.49945	0.43871	0.111874	0.312942	Not Regulated		5.68713e+07	5.61423e+07	1.01298	0.0186126	1.01298
Q91VK1	Basic leucine zipper and W2 domain-containing protein 2	Bzw2	5	5118400	4397400	6506500	6391900	4438000	4681600	4227500	590298	3068800	2212700	3402500	3442100	3336900	2514400	2300800	3257600	560101	4752700		5.34077e+06	2.8568e+06	1.86949	0.902647	1.86949	0.902647	0.898669	0.14701	0.299373	Not Regulated		5170500	2.8568e+06	1.80989	0.855904	1.80989	0.855904	0.831038	0.155407	0.37473	Not Regulated		NA	NA	NA	NA	NA
K3W4Q8	Basigin	Bsg	8	59286000	65306000	56515000	66942000	95011000	80434000	73734000	117570000	98243000	67834000	62574000	96171000	60800000	76793000	140660000	49149000	68635000	53858000		60369000	57214000	1.05514	0.0774397	1.05514	0.0774397	0.0297012	0.632316	0.742777	Not Regulated		8.07957e+07	57214000	1.41217	0.49791	1.41217	0.49791	0.437014	0.0607545	0.227669	Not Regulated		9.65157e+07	57214000	1.68692	0.754395	1.68692
E0CX98	Bax inhibitor 1	Tmbim6	5	28670000	18620000	25041000	26317000	21851000	20510000	19926000	33246000	21709000	33694000	26678000	24538000	21184000	22566000	21308000	32449000	28162000	31562000		2.41103e+07	3.07243e+07	0.784731	-0.34973	1.27432	0.34973	-0.420121	0.117966	0.268089	Not Regulated		2.28927e+07	3.07243e+07	0.745099	-0.424496	1.3421	0.424496	-0.578228	0.0441006	0.196665	Not Regulated		2.49603e+07	3.07243e+07	0.812396	-0.299745	1.23093
Q61335	B-cell receptor-associated protein 31	Bcap31	16	227080000	181850000	178670000	185260000	182950000	179320000	162910000	201310000	210480000	234780000	211090000	175240000	171770000	187890000	167610000	212440000	181390000	204940000		1.95867e+08	199590000	0.981345	-0.0271675	1.01901	0.0271675	-0.0804533	0.847194	0.901446	Not Regulated		182510000	199590000	0.914425	-0.129064	1.09358	0.129064	-0.253062	0.42096	0.638488	Not Regulated		1.91567e+08	199590000	0.959801	-0.0591929	1.04188
P59017	Bcl-2-like protein 13	Bcl2l13	6	12674000	3791700	6941500	5886600	10736000	11487000	9209500	4895800	479290	8930000	4709400	6895500	5009200	7568600	7873700	13473000	9723200	7298600		7802400	1.01649e+07	0.76758	-0.381611	1.3028	0.381611	-0.453693	0.337565	0.478246	Not Regulated		9.36987e+06	1.01649e+07	0.921783	-0.1175	1.08485	0.1175	-0.240335	0.722021	0.844063	Not Regulated		4861530	1.01649e+07	0.478265	-1.06412	2.09089
O35623	BET1 homolog	Bet1	2	8519300	6441200	6297000	528159	6098400	5050200	5142300	7532500	7738000	7931000	4845600	590286	489093	469424	5739500	7733100	6865300	7417400		7.08583e+06	7338600	0.965557	-0.0505673	1.03567	0.0505673	-0.105094	0.728865	0.817255	Not Regulated		3892253	7338600	0.530381	-0.914899	1.88544	0.914899	-1.11799	0.156655	0.375038	Not Regulated		6.80427e+06	7338600	0.927189	-0.109065	1.07853
Q09200	Beta-1,4 N-acetylgalactosaminyltransferase 1	B4galnt1	5	397794	4357600	3041700	3930000	3138300	3417300	5259300	3708200	4766200	3460500	3272000	3659200	3689800	5600200	2980100	3295700	560101	482392		NA	NA	NA	NA	NA	NA	NA	NA	NA	NA		3495200	1.44606e+06	2.41704	1.27324	2.41704	1.27324	1.29038	0.0488589	0.206711	Not Regulated		4577900	1.44606e+06	3.16576	1.66255	3.16576
Q99L88	Beta-1-syntrophin	Sntb1	7	7974600	9934600	13058000	12632000	12388000	10337000	10409000	13643000	11995000	9007200	8067400	8547700	9826700	11484000	10441000	5907900	7525800	6820400		10322400	6.75137e+06	1.52893	0.612527	1.52893	0.612527	0.593164	0.0412619	0.163691	Not Regulated		1.17857e+07	6.75137e+06	1.74567	0.803782	1.74567	0.803782	0.773671	0.00384666	0.0658206	Not Regulated		1.20157e+07	6.75137e+06	1.77974	0.831665	1.77974
Q01339	Beta-2-glycoprotein 1	Apoh	14	19205000	19688000	16067000	8562100	25264000	25190000	26457000	35192000	32671000	12720000	30435000	21905000	23345000	21607000	23657000	17410000	14429000	24243000		18320000	18694000	0.979994	-0.0291558	1.02041	0.0291558	-0.082547	0.996084	0.996953	Not Regulated		1.9672e+07	18694000	1.05232	0.0735708	1.05232	0.0735708	-0.0300329	0.915535	0.957899	Not Regulated		31440000	18694000	1.68182	0.750026	1.68182
P01887	Beta-2-microglobulin	B2m	3	39440000	52011000	49641000	32419000	53598000	56549000	65191000	114380000	74243000	68487000	57718000	105130000	54693000	60647000	117420000	46152000	71606000	70065000		4.70307e+07	6.26077e+07	0.751197	-0.412738	1.33121	0.412738	-0.48647	0.143308	0.295147	Not Regulated		47522000	6.26077e+07	0.759044	-0.397744	1.31745	0.397744	-0.548783	0.221714	0.450449	Not Regulated		8.46047e+07	6.26077e+07	1.35135	0.434398	1.35135
Q8R5C5	Beta-centractin	Actr1b	14	57516000	67126000	61780000	63278000	46185000	53286000	54696000	52510000	57283000	41240000	63579000	47898000	55569000	54403000	37304000	53658000	52218000	68065000		6.21407e+07	5.79803e+07	1.07175	0.0999741	1.07175	0.0999741	0.0534306	0.541754	0.659714	Not Regulated		5.42497e+07	5.79803e+07	0.935656	-0.0959494	1.06877	0.0959494	-0.216615	0.641851	0.797138	Not Regulated		5.48297e+07	5.79803e+07	0.94566	-0.0806069	1.05746
P23780	Beta-galactosidase	Glb1	4	1718900	1558100	3015900	2116100	1911800	1093500	2048300	4312000	2077900	1918700	1404600	3469100	2129600	1569300	5164200	441514	2804900	1811800		2.09763e+06	1.68607e+06	1.2441	0.315097	1.2441	0.315097	0.279961	0.428739	0.565652	Not Regulated		1.70713e+06	1.68607e+06	1.01249	0.0179101	1.01249	0.0179101	-0.0912956	0.666024	0.810172	Not Regulated		2.81273e+06	1.68607e+06	1.66822	0.738307	1.66822
P12265	Beta-glucuronidase	Gusb	17	25996000	22972000	22429000	22912000	24694000	22951000	24365000	45077000	26716000	40670000	22510000	41911000	25515000	27537000	72866000	20339000	43218000	26595000		23799000	3.00507e+07	0.791962	-0.336496	1.26269	0.336496	-0.406185	0.401689	0.540219	Not Regulated		23519000	3.00507e+07	0.782645	-0.35357	1.27772	0.35357	-0.500164	0.376504	0.603133	Not Regulated		3.20527e+07	3.00507e+07	1.06662	0.0930474	1.06662
P29416	Beta-hexosaminidase subunit alpha	Hexa	8	26757000	26696000	25240000	32490000	17179000	21905000	11056000	14170000	11924000	8375100	11725000	9545400	9459100	13243000	2443300	13254000	11671000	21816000		26231000	1.55803e+07	1.6836	0.751547	1.6836	0.751547	0.739556	0.0221511	0.126665	Not Regulated		23858000	1.55803e+07	1.53129	0.614747	1.53129	0.614747	0.56561	0.122465	0.326962	Not Regulated		1.23833e+07	1.55803e+07	0.794805	-0.331326	1.25817
P20060	Beta-hexosaminidase subunit beta	Hexb	9	28147000	19903000	28317000	32245000	26948000	23542000	15859000	16451000	12778000	9592000	10574000	11793000	14852000	5830800	11061000	16258000	12747000	23925000		2.54557e+07	1.76433e+07	1.44279	0.528864	1.44279	0.528864	0.505064	0.10129	0.247083	Not Regulated		2.75783e+07	1.76433e+07	1.5631	0.644412	1.5631	0.644412	0.598261	0.0501288	0.208269	Not Regulated		1.50293e+07	1.76433e+07	0.851842	-0.231342	1.17393
O35490	Betaine--homocysteine S-methyltransferase 1	Bhmt	24	8099900000	8118200000	7810200000	6084100000	4743400000	5688000000	4754500000	13474000000	7591800000	9719400000	8298000000	14821000000	6007100000	7836100000	12346000000	6051200000	9759300000	7645700000		8.00943e+09	7.81873e+09	1.02439	0.0347653	1.02439	0.0347653	-0.0152362	0.773446	0.848789	Not Regulated		5.50517e+09	7.81873e+09	0.7041	-0.506149	1.42025	0.506149	-0.668099	0.0788135	0.260668	Not Regulated		8.60677e+09	7.81873e+09	1.10079	0.138536	1.10079
Q99KR3	Beta-lactamase-like protein 2	Lactb2	8	7897900	4864700	5695700	528159	13043000	9308800	5091800	7766400	7423200	10696000	3509800	8368800	6377000	4165500	12419000	6930200	7739100	6610600		6.15277e+06	7093300	0.867405	-0.205222	1.15286	0.205222	-0.26795	0.32692	0.47176	Not Regulated		7626653	7093300	1.07519	0.104593	1.07519	0.104593	0.00411164	0.525033	0.72192	Not Regulated		6.76047e+06	7093300	0.953078	-0.0693341	1.04923
Q8K2I4	Beta-mannosidase	Manba	11	4708000	478828	3042200	3573600	481980	4958400	2796000	8770500	479290	3736500	4114200	4930600	3140000	3822800	7764600	3836900	5789300	2739900		2.74301e+06	4.12203e+06	0.665451	-0.587597	1.50274	0.587597	-0.670602	0.283696	0.43585	Not Regulated		3.00466e+06	4.12203e+06	0.728927	-0.456154	1.37188	0.456154	-0.613073	0.341514	0.571664	Not Regulated		4.01526e+06	4.12203e+06	0.974098	-0.0378616	1.02659
Q8VC97	Beta-ureidopropionase	Upb1	13	38799000	54158000	37327000	52741000	53028000	26506000	14867000	3411200	11289000	587926	5416900	15656000	15267000	24601000	27387000	12274000	20142000	21757000		43428000	1.80577e+07	2.40496	1.26601	2.40496	1.26601	1.28131	0.00437266	0.060229	Not Regulated		4.40917e+07	1.80577e+07	2.44171	1.28789	2.44171	1.28789	1.30651	0.0150039	0.126492	Not Regulated		9.85573e+06	1.80577e+07	0.545792	-0.873576	1.8322
O88428	Bifunctional 3-phosphoadenosine 5-phosphosulfate synthase 2;Sulfate adenylyltransferase;Adenylyl-sulfate kinase	Papss2	24	52818000	52448000	56777000	42532000	59704000	52231000	64375000	73968000	92992000	75191000	65089000	79351000	82956000	86354000	57596000	72274000	61290000	75253000		5.40143e+07	6.96057e+07	0.776005	-0.365862	1.28865	0.365862	-0.437109	0.0487635	0.173895	Not Regulated		51489000	6.96057e+07	0.739724	-0.434941	1.35186	0.434941	-0.589724	0.0619307	0.229191	Not Regulated		7.71117e+07	6.96057e+07	1.10784	0.147744	1.10784
A0A0R4J040	Bifunctional apoptosis regulator	Bfar	2	2861900	2234900	2615800	3673500	2387000	2486100	2034700	2978000	2721200	3039000	2712700	1974800	2323300	2255800	1433500	2694900	560101	2263600		2.57087e+06	1.83953e+06	1.39756	0.482915	1.39756	0.482915	0.456678	0.262265	0.414886	Not Regulated		2.84887e+06	1.83953e+06	1.54869	0.631048	1.54869	0.631048	0.583552	0.20611	0.433225	Not Regulated		2.57797e+06	1.83953e+06	1.40142	0.486893	1.40142
Q8VC30	Bifunctional ATP-dependent dihydroxyacetone kinase/FAD-AMP lyase (cyclizing);ATP-dependent dihydroxyacetone kinase;FAD-AMP lyase (cyclizing)	Dak	21	139140000	159750000	156230000	109520000	206160000	231040000	254450000	253940000	238270000	248680000	245990000	252550000	304700000	308540000	254380000	224190000	234540000	254630000		1.51707e+08	2.37787e+08	0.637995	-0.648383	1.56741	0.648383	-0.734612	0.00369158	0.0553254	Not Regulated		182240000	2.37787e+08	0.766401	-0.383828	1.3048	0.383828	-0.533467	0.19455	0.421404	Not Regulated		2.48887e+08	2.37787e+08	1.04668	0.0658211	1.04668
Q9DBL7	Bifunctional coenzyme A synthase;Phosphopantetheine adenylyltransferase;Dephospho-CoA kinase	Coasy	10	11792000	11394000	12503000	11641000	14758000	16974000	13973000	13499000	13086000	13803000	15630000	13960000	15914000	17713000	11554000	15524000	11974000	14950000		1.18963e+07	1.41493e+07	0.84077	-0.250217	1.18939	0.250217	-0.315331	0.178359	0.332502	Not Regulated		1.44577e+07	1.41493e+07	1.02179	0.0311007	1.02179	0.0311007	-0.0767775	0.915957	0.957899	Not Regulated		1.35193e+07	1.41493e+07	0.955475	-0.0657101	1.0466
P34914	Bifunctional epoxide hydrolase 2;Cytosolic epoxide hydrolase 2;Lipid-phosphate phosphatase	Ephx2	28	138260000	110940000	110070000	158180000	179850000	177770000	183550000	186730000	163840000	201950000	182660000	174130000	234560000	233390000	171110000	230260000	193600000	215350000		1.19757e+08	213070000	0.562053	-0.831222	1.77919	0.831222	-0.927146	0.00233573	0.0457763	Not Regulated		1.71933e+08	213070000	0.806934	-0.309478	1.23926	0.309478	-0.451634	0.0936902	0.287419	Not Regulated		178040000	213070000	0.835594	-0.259126	1.19675
Q8CGC7	Bifunctional glutamate/proline--tRNA ligase;Glutamate--tRNA ligase;Proline--tRNA ligase	Eprs	52	299870000	369330000	420400000	318750000	226580000	217090000	305110000	208670000	262090000	147680000	267010000	229140000	313910000	349870000	184280000	221990000	199090000	284850000		363200000	235310000	1.5435	0.626202	1.5435	0.626202	0.607564	0.0258812	0.138013	Not Regulated		254140000	235310000	1.08002	0.111061	1.08002	0.111061	0.0112303	0.667607	0.81167	Not Regulated		2.58623e+08	235310000	1.09907	0.13629	1.09907
Q3UHN9-2	Bifunctional heparan sulfate N-deacetylase/N-sulfotransferase 1;Heparan sulfate N-deacetylase 1;Heparan sulfate N-sulfotransferase 1	Ndst1	3	921490	776250	529816	857040	481980	965230	641460	590298	1011500	789400	474690	685030	648630	731050	621634	898250	534600	599980		742519	677610	1.09579	0.131972	1.09579	0.131972	0.0871255	0.674121	0.778147	Not Regulated		768083	677610	1.13352	0.180808	1.13352	0.180808	0.0879972	0.665164	0.809552	Not Regulated		747752	677610	1.10351	0.142106	1.10351
G5E8N7	Bifunctional polynucleotide phosphatase/kinase;Polynucleotide 3-phosphatase;Polynucleotide 5-hydroxyl-kinase	Pnkp	5	1849000	2269400	2909700	2071300	1973400	433397	1774800	590298	2314800	1870700	2090900	1574200	1524800	2190500	621634	1973500	1353600	2476900		2342700	1.93467e+06	1.21091	0.276087	1.21091	0.276087	0.238883	0.350029	0.491499	Not Regulated		1.4927e+06	1.93467e+06	0.771554	-0.374162	1.29609	0.374162	-0.522828	0.373949	0.601945	Not Regulated		1.55997e+06	1.93467e+06	0.806323	-0.310571	1.2402
Q9CWJ9	Bifunctional purine biosynthesis protein PURH;Phosphoribosylaminoimidazolecarboxamide formyltransferase;IMP cyclohydrolase	Atic	11	6720300	7036300	8210100	7474900	7145200	8126900	5244200	11708000	8987600	9093800	7970300	8677200	8028600	8238900	11900000	5388600	10175000	6571200		7.32223e+06	7.37827e+06	0.992406	-0.0109982	1.00765	0.0109982	-0.0634265	0.897065	0.940544	Not Regulated		7.58233e+06	7.37827e+06	1.02766	0.0393599	1.02766	0.0393599	-0.067687	0.746081	0.861723	Not Regulated		8646600	7.37827e+06	1.1719	0.228851	1.1719
Q3UW64	Bifunctional UDP-N-acetylglucosamine 2-epimerase/N-acetylmannosamine kinase;UDP-N-acetylglucosamine 2-epimerase (hydrolyzing);N-acetylmannosamine kinase	Gne	10	12260000	19046000	18851000	10496000	6440900	3494000	5153700	7702300	11843000	7403500	8473000	7982600	15399000	20766000	8762300	5408600	5312900	8124600		16719000	6.28203e+06	2.6614	1.41219	2.6614	1.41219	1.43523	0.00217258	0.044086	Not Regulated		6810300	6.28203e+06	1.08409	0.116487	1.08409	0.116487	0.0172023	0.990087	0.994392	Not Regulated		8233000	6.28203e+06	1.31056	0.390187	1.31056
Q4LDG0	Bile acyl-CoA synthetase	Slc27a5	34	1917900000	1511300000	1353900000	1609000000	1287500000	1380800000	1586100000	1507200000	1691600000	2261300000	1943600000	1654900000	1420600000	1498800000	1319600000	1931200000	1444100000	1730600000		1.59437e+09	1.70197e+09	0.936779	-0.0942193	1.06749	0.0942193	-0.151061	0.637344	0.746389	Not Regulated		1.42577e+09	1.70197e+09	0.837717	-0.255465	1.19372	0.255465	-0.392185	0.222925	0.451297	Not Regulated		1.59497e+09	1.70197e+09	0.937132	-0.0936765	1.06709
Q9QY30	Bile salt export pump	Abcb11	33	21759000	48529000	37300000	43242000	99283000	120730000	83268000	47858000	180310000	41837000	100130000	104510000	63940000	82527000	75097000	44417000	37827000	58676000		3.58627e+07	4.69733e+07	0.763469	-0.389359	1.30981	0.389359	-0.461852	0.248989	0.402632	Not Regulated		8.77517e+07	4.69733e+07	1.86812	0.901585	1.86812	0.901585	0.881317	0.110626	0.311747	Not Regulated		103812000	4.69733e+07	2.21002	1.14406	2.21002
P52843	Bile salt sulfotransferase 1	Sult2a1	7	8065500	2769500	1677400	8502100	43338000	42889000	8228800	81415000	82436000	35251000	36035000	56578000	14691000	38612000	4856100	17425000	560101	482392		4170800	6.15583e+06	0.677536	-0.56163	1.47594	0.56163	-0.643258	0.536212	0.655402	Not Regulated		3.15764e+07	6.15583e+06	5.12951	2.35882	5.12951	2.35882	2.48522	0.0449949	0.19921	Not Regulated		5.73599e+07	6.15583e+06	9.31798	3.22002	9.31798
A0A0R4J131	Biotinidase	Btd	7	10649000	6513600	8364500	10356000	8509900	9390800	9916100	14113000	13403000	24368000	11590000	11511000	11987000	7359400	11115000	11651000	13043000	10688000		8.50903e+06	11794000	0.721471	-0.470986	1.38606	0.470986	-0.547807	0.0668786	0.199613	Not Regulated		9418900	11794000	0.798618	-0.324423	1.25216	0.324423	-0.468083	0.0971756	0.292238	Not Regulated		1.24774e+07	11794000	1.05794	0.0812604	1.05794
Q8BTJ4-2	Bis(5-adenosyl)-triphosphatase enpp4	Enpp4	4	5378200	6812100	5242000	6164100	6676600	6040900	7911900	9298100	7236100	6030900	8039600	6638900	7063900	5983900	6432400	5743800	4902100	6478600		5.81077e+06	5.70817e+06	1.01797	0.0257011	1.01797	0.0257011	-0.0247811	0.89759	0.940665	Not Regulated		6.29387e+06	5.70817e+06	1.10261	0.140919	1.10261	0.140919	0.0440938	0.411364	0.629856	Not Regulated		8148700	5.70817e+06	1.42755	0.513542	1.42755
Q8R016	Bleomycin hydrolase	Blmh	7	13763000	16000000	18693000	16893000	481980	12229000	9065700	23143000	16548000	17819000	15156000	17249000	12720000	16034000	29420000	12318000	14201000	15729000		16152000	1.40827e+07	1.14694	0.197792	1.14694	0.197792	0.156436	0.32849	0.472487	Not Regulated		9.86799e+06	1.40827e+07	0.700719	-0.513092	1.42711	0.513092	-0.675741	0.285367	0.5154	Not Regulated		1.62522e+07	1.40827e+07	1.15406	0.206717	1.15406
Q8R2Q8	Bone marrow stromal antigen 2	Bst2	3	2044600	478828	529816	528159	4747600	5236800	7391900	8815500	7615100	5667200	5534100	10607000	489093	5032200	9537600	5115000	11036000	9361800		1017748	8.50427e+06	0.119675	-3.06281	8.35596	3.06281	-3.27707	0.00224206	0.0450968	Down		3.50419e+06	8.50427e+06	0.41205	-1.27911	2.42689	1.27911	-1.51885	0.109025	0.310922	Not Regulated		7.94083e+06	8.50427e+06	0.933747	-0.0988964	1.07095
Q91XV3	Brain acid soluble protein 1	Basp1	2	1746000	1334700	1275700	1153700	1220000	1232300	956090	1309400	909030	1080000	1104900	1344600	708290	946350	1661700	763670	560101	1012200		1.45213e+06	778657	1.86492	0.899114	1.86492	0.899114	0.894949	0.0137746	0.10027	Not Regulated		1202000	778657	1.54368	0.626377	1.54368	0.626377	0.578411	0.0347246	0.175269	Not Regulated		1.05817e+06	778657	1.35897	0.442516	1.35897
Q9DBJ3	Brain-specific angiogenesis inhibitor 1-associated protein 2-like protein 1	Baiap2l1	8	10375000	6265400	8964400	12215000	1782300	5735600	485951	4549900	479290	2188400	4121500	590286	7064700	5319400	4315800	521990	2497700	1462500		8.53493e+06	1.49406e+06	5.71256	2.51414	5.71256	2.51414	2.59562	0.00388793	0.0571475	Not Regulated		6.57763e+06	1.49406e+06	4.40251	2.13833	4.40251	2.13833	2.24253	0.0611171	0.228078	Not Regulated		1.83838e+06	1.49406e+06	1.23046	0.299194	1.23046
D3Z7P0	BRCA1-A complex subunit BRE	Bre	2	1008400	1330200	529816	1054600	1351100	1603400	485951	590298	1310500	587926	945790	590286	1160700	1214900	621634	441514	560101	1115800		NA	NA	NA	NA	NA	NA	NA	NA	NA	NA		1.33637e+06	705805	1.89339	0.920974	1.89339	0.920974	0.902658	0.0390182	0.18518	Not Regulated		NA	NA	NA	NA	NA
A2A5R2	Brefeldin A-inhibited guanine nucleotide-exchange protein 2	Arfgef2	5	2719600	3216700	4031100	4744200	3082600	3603700	2685600	2717400	3269200	1640700	2045000	2076100	2286900	2562000	2589700	1868200	1908000	2700600		3.32247e+06	2.15893e+06	1.53894	0.621936	1.53894	0.621936	0.603072	0.0373095	0.15797	Not Regulated		3.81017e+06	2.15893e+06	1.76484	0.819535	1.76484	0.819535	0.79101	0.0163158	0.130373	Not Regulated		2.89073e+06	2.15893e+06	1.33896	0.421117	1.33896
Q8BXV2	BRI3-binding protein	Bri3bp	3	4116200	478828	2089200	2716900	481980	3449300	2725500	3888800	4245300	5024700	4636600	590286	489093	3513500	4017000	441514	3908400	3987300		NA	NA	NA	NA	NA	NA	NA	NA	NA	NA		NA	NA	NA	NA	NA	NA	NA	NA	NA	NA		3.61987e+06	2.77907e+06	1.30255	0.381334	1.30255
A0A0R4J2B2	BTB/POZ domain-containing protein KCTD12	Kctd12	5	4130900	5774000	4403700	3610900	2485200	3361200	2269000	2200500	479290	587926	1901200	590286	3249000	2198100	621634	441514	560101	482392		4.76953e+06	494669	9.64187	3.26931	9.64187	3.26931	3.39084	3.68967e-06	0.00105755	Up		3.15243e+06	494669	6.37281	2.67193	6.37281	2.67193	2.82984	1.59064e-05	0.00193388	Up		NA	NA	NA	NA	NA
O54825	Bystin	Bysl	3	1067200	1393500	845140	1305700	863640	1138100	816160	590298	793120	587926	454553	549060	1022800	469424	619750	441514	560101	948790		1.10195e+06	650135	1.69495	0.761243	1.69495	0.761243	0.749766	0.0588787	0.186993	Not Regulated		1102480	650135	1.69577	0.761941	1.69577	0.761941	0.727619	0.0502212	0.208278	Not Regulated		NA	NA	NA	NA	NA
Q922D8	C-1-tetrahydrofolate synthase, cytoplasmic;Methylenetetrahydrofolate dehydrogenase;Methenyltetrahydrofolate cyclohydrolase;Formyltetrahydrofolate synthetase;C-1-tetrahydrofolate synthase, cytoplasmic, N-terminally processed	Mthfd1	56	5503500000	5896800000	6136200000	4265300000	4175100000	3764100000	6705900000	5208900000	6083100000	5464300000	6539400000	5695400000	5654600000	5870600000	4011700000	6077900000	5613000000	7498400000		5845500000	6.39643e+09	0.913869	-0.129941	1.09425	0.129941	-0.188677	0.489694	0.61426	Not Regulated		4.06817e+09	6.39643e+09	0.636005	-0.652889	1.57231	0.652889	-0.829608	0.0105591	0.108832	Not Regulated		5999300000	6.39643e+09	0.937913	-0.0924735	1.0662
E9Q3C1	C2 domain-containing protein 2	C2cd2	2	1021300	1125100	529816	1110900	1307700	1756900	1302200	590298	1869800	1136900	1318300	1472100	1316000	1220900	621634	1180600	560101	1158000		NA	NA	NA	NA	NA	NA	NA	NA	NA	NA		1.39183e+06	966234	1.44047	0.526542	1.44047	0.526542	0.468528	0.158042	0.375607	Not Regulated		NA	NA	NA	NA	NA
Q80W54	CAAX prenyl protease 1 homolog	Zmpste24	7	18001000	18146000	10207000	16996000	12300000	12973000	11502000	14301000	14523000	10334000	18566000	13194000	8505600	11340000	6646800	13844000	7812500	8158200		1.54513e+07	9.93823e+06	1.55474	0.63667	1.55474	0.63667	0.618587	0.11091	0.259821	Not Regulated		1.40897e+07	9.93823e+06	1.41772	0.503576	1.41772	0.503576	0.443251	0.105313	0.305573	Not Regulated		13442000	9.93823e+06	1.35255	0.435686	1.35255
E9QAI5	CAD protein;Glutamine-dependent carbamoyl-phosphate synthase;Aspartate carbamoyltransferase;Dihydroorotase	Cad	3	976060	1605100	2498400	1708200	1980600	433397	1938500	1476200	1489800	587926	1834100	1405200	2108100	2400400	1019100	1260100	1383200	1708300		1.69319e+06	1.45053e+06	1.16729	0.223158	1.16729	0.223158	0.183146	0.730569	0.818365	Not Regulated		1.37407e+06	1.45053e+06	0.947283	-0.0781326	1.05565	0.0781326	-0.197005	0.591041	0.759088	Not Regulated		1.63483e+06	1.45053e+06	1.12706	0.17256	1.12706
D3YYT0	Cadherin-2	Cdh2	5	3172700	4520500	529816	3781100	481980	3690200	3354200	2859000	4087700	2475100	2912400	3497100	2451800	3152800	4582100	2791800	3106900	2460500		2.74101e+06	2786400	0.983708	-0.0236972	1.01656	0.0236972	-0.076799	0.563029	0.679487	Not Regulated		2.65109e+06	2786400	0.95144	-0.0718148	1.05104	0.0718148	-0.190051	0.526835	0.723537	Not Regulated		3.43363e+06	2786400	1.23228	0.301334	1.23228
P61022	Calcineurin B homologous protein 1	Chp1	11	36072000	24663000	24098000	34425000	30076000	33736000	23706000	43182000	28506000	38636000	29233000	33350000	20401000	25100000	39843000	27433000	32797000	26895000		2.82777e+07	2.90417e+07	0.973693	-0.0384612	1.02702	0.0384612	-0.0923459	0.792927	0.862925	Not Regulated		3.27457e+07	2.90417e+07	1.12754	0.17318	1.12754	0.17318	0.0796013	0.316108	0.546974	Not Regulated		31798000	2.90417e+07	1.09491	0.130812	1.09491
Q8BH59	Calcium-binding mitochondrial carrier protein Aralar1	Slc25a12	12	17690000	11704000	529816	15611000	29073000	23561000	19366000	9581800	15005000	18277000	18487000	13992000	17762000	16654000	14876000	22100000	19095000	11944000		9.97461e+06	17713000	0.563123	-0.828477	1.77581	0.828477	-0.924256	0.224404	0.380217	Not Regulated		2.27483e+07	17713000	1.28427	0.360952	1.28427	0.360952	0.286272	0.325169	0.556813	Not Regulated		1.46509e+07	17713000	0.827129	-0.273816	1.209
Q9QXX4	Calcium-binding mitochondrial carrier protein Aralar2	Slc25a13	34	566430000	346250000	294950000	514070000	949860000	846840000	704350000	436000000	531230000	673790000	569990000	544960000	705860000	650020000	588830000	844130000	673760000	490410000		4.02543e+08	6.69433e+08	0.60132	-0.733796	1.66301	0.733796	-0.824554	0.0606287	0.189145	Not Regulated		7.70257e+08	6.69433e+08	1.15061	0.202399	1.15061	0.202399	0.111761	0.577168	0.750708	Not Regulated		5.57193e+08	6.69433e+08	0.832336	-0.264762	1.20144
Q6GQS1	Calcium-binding mitochondrial carrier protein SCaMC-3	Slc25a23	4	2099300	478828	529816	1538000	2561900	2472600	485951	590298	479290	1803200	1056500	590286	1965600	469424	1711400	1980200	1557000	1493300		1.03598e+06	1.67683e+06	0.61782	-0.694741	1.61859	0.694741	-0.783428	0.133448	0.28711	Not Regulated		2.19083e+06	1.67683e+06	1.30653	0.38574	1.30653	0.38574	0.313555	0.213967	0.44052	Not Regulated		518513	1.67683e+06	0.309221	-1.69329	3.23393
Q06138	Calcium-binding protein 39	Cab39	2	1289000	1837500	529816	528159	1834900	3011200	485951	590298	479290	2161300	2986400	1992700	2505900	1945600	621634	441514	560101	1947800		NA	NA	NA	NA	NA	NA	NA	NA	NA	NA		NA	NA	NA	NA	NA	NA	NA	NA	NA	NA		NA	NA	NA	NA	NA
Q9CXW3	Calcyclin-binding protein	Cacybp	7	7699900	6605000	9299000	7534600	9170200	10621000	15127000	18296000	16101000	13205000	17668000	15348000	11476000	11975000	8149000	11754000	13917000	14539000		7.86797e+06	1.34033e+07	0.587016	-0.768529	1.70353	0.768529	-0.861129	0.00635928	0.0723536	Not Regulated		9108600	1.34033e+07	0.679577	-0.557291	1.4715	0.557291	-0.724388	0.0275339	0.159807	Not Regulated		16508000	1.34033e+07	1.23163	0.300574	1.23163
Q8VCQ8	Caldesmon 1	Cald1	10	9893000	15154000	18162000	10921000	7989000	11831000	9023100	6272200	13066000	4175700	7753800	10085000	8691000	10027000	14354000	5408100	6215500	9051800		14403000	6891800	2.08987	1.06342	2.08987	1.06342	1.06796	0.0151297	0.104581	Not Regulated		10247000	6891800	1.48684	0.572249	1.48684	0.572249	0.518835	0.071259	0.24642	Not Regulated		9.45377e+06	6891800	1.37174	0.456008	1.37174
P0DP28	Calmodulin-3	Calm3	13	316010000	486100000	398780000	340660000	380950000	378300000	380920000	620950000	467610000	380930000	348620000	675950000	336600000	440890000	980460000	317120000	600170000	375410000		4.00297e+08	430900000	0.928978	-0.106283	1.07645	0.106283	-0.163765	0.812929	0.877844	Not Regulated		3.66637e+08	430900000	0.850863	-0.233002	1.17528	0.233002	-0.367461	0.52428	0.721509	Not Regulated		4.89827e+08	430900000	1.13675	0.184918	1.13675
P35564	Calnexin	Canx	21	413370000	329300000	340440000	273670000	293600000	293490000	323910000	364600000	438110000	514830000	452460000	378600000	319040000	339930000	322040000	475390000	386130000	423380000		3.61037e+08	428300000	0.842953	-0.246476	1.18631	0.246476	-0.311392	0.182332	0.336872	Not Regulated		286920000	428300000	0.669904	-0.577973	1.49275	0.577973	-0.747152	0.0101421	0.106492	Not Regulated		375540000	428300000	0.876815	-0.189655	1.14049
A0A0R4IZW8	Calpain small subunit 1	Capns1	3	2272200	2763300	2161700	1283100	2151200	1636900	1566900	1399700	1389800	1238400	1495000	1273000	1860100	2296000	2061600	1522600	1674700	2022400		2.39907e+06	1739900	1.37885	0.463469	1.37885	0.463469	0.436201	0.0433312	0.166776	Not Regulated		1690400	1739900	0.97155	-0.0416397	1.02928	0.0416397	-0.156839	0.802616	0.899584	Not Regulated		1.45213e+06	1739900	0.834607	-0.26083	1.19817
Q9DAW9	Calponin-3	Cnn3	2	397794	825110	529816	782990	481980	433397	485951	590298	479290	621630	863870	632330	489093	1200200	621634	734330	560101	482392		NA	NA	NA	NA	NA	NA	NA	NA	NA	NA		NA	NA	NA	NA	NA	NA	NA	NA	NA	NA		NA	NA	NA	NA	NA
P14211	Calreticulin	Calr	20	2333000000	1847400000	1699300000	1431400000	1243100000	1193700000	1163200000	1406800000	1640400000	1810400000	1809800000	1516400000	1040700000	1245800000	1340000000	1826200000	1611000000	1654600000		1959900000	1.69727e+09	1.15474	0.207567	1.15474	0.207567	0.166729	0.298027	0.446068	Not Regulated		1289400000	1.69727e+09	0.759692	-0.396513	1.31632	0.396513	-0.547429	0.0433183	0.194301	Not Regulated		1.40347e+09	1.69727e+09	0.826898	-0.274218	1.20934
O35887	Calumenin	Calu	13	67673000	52971000	55265000	44754000	41022000	38113000	35292000	56765000	47068000	63290000	47783000	54597000	29177000	41013000	80466000	36968000	60436000	41605000		5.86363e+07	4.63363e+07	1.26545	0.339651	1.26545	0.339651	0.305818	0.171369	0.324187	Not Regulated		4.12963e+07	4.63363e+07	0.89123	-0.16613	1.12204	0.16613	-0.293859	0.571076	0.747673	Not Regulated		46375000	4.63363e+07	1.00083	0.0012034	1.00083
A0A0G2JFT9	cAMP-dependent protein kinase catalytic subunit beta	Prkacb	2	1716000	1903900	1964400	528159	2058900	2282200	1870700	1834800	2199100	2690900	2320200	2267700	2216300	2190400	1531300	441514	2014200	2038600		1.86143e+06	1.4981e+06	1.24253	0.313275	1.24253	0.313275	0.278043	0.368624	0.510394	Not Regulated		NA	NA	NA	NA	NA	NA	NA	NA	NA	NA		1968200	1.4981e+06	1.31379	0.393738	1.31379
Q9DBC7	cAMP-dependent protein kinase type I-alpha regulatory subunit;cAMP-dependent protein kinase type I-alpha regulatory subunit, N-terminally processed	Prkar1a	3	2395700	3329800	2762300	2333800	2788600	2951200	3112900	590298	3238400	2332500	2748800	2622500	3899500	2322200	2667500	2636800	2885500	2757900		2.82927e+06	2.76007e+06	1.02507	0.035725	1.02507	0.035725	-0.0142256	0.893965	0.939012	Not Regulated		2691200	2.76007e+06	0.975049	-0.0364535	1.02559	0.0364535	-0.151131	0.800356	0.898751	Not Regulated		2.31387e+06	2.76007e+06	0.838337	-0.254398	1.19284
A0A0A6YX73	cAMP-dependent protein kinase type II-alpha regulatory subunit	Prkar2a	7	2553600	2219000	529816	2786600	3799900	4458900	1957900	3695700	3620300	4236800	2465200	3213600	3569000	2739100	1618600	3057200	3126800	2517800		1767472	2900600	0.609347	-0.714664	1.6411	0.714664	-0.804408	0.159834	0.31298	Not Regulated		3681800	2900600	1.26932	0.34406	1.26932	0.34406	0.26768	0.203801	0.431446	Not Regulated		3091300	2900600	1.06575	0.0918623	1.06575
Q8VI47	Canalicular multispecific organic anion transporter 1	Abcc2	17	7330300	10170000	10381000	18536000	34709000	52293000	14151000	17316000	52003000	12091000	18612000	29217000	18049000	15695000	14909000	8150200	7705600	13994000		9.29377e+06	9.94993e+06	0.934053	-0.0984234	1.0706	0.0984234	-0.155488	0.840985	0.897395	Not Regulated		3.51793e+07	9.94993e+06	3.53564	1.82197	3.53564	1.82197	1.89433	0.00785261	0.0944767	Not Regulated		2.78233e+07	9.94993e+06	2.79633	1.48354	2.79633
A0A0R4J015	Canalicular multispecific organic anion transporter 2	Abcc3	21	13694000	10046000	15020000	22054000	23593000	33161000	22732000	15568000	36746000	13524000	13494000	22509000	21642000	23278000	17944000	16645000	9110900	18179000		12920000	1.4645e+07	0.882214	-0.180799	1.13351	0.180799	-0.242232	0.682381	0.784777	Not Regulated		2.62693e+07	1.4645e+07	1.79374	0.842975	1.79374	0.842975	0.816808	0.0363257	0.178918	Not Regulated		2.50153e+07	1.4645e+07	1.70812	0.772408	1.70812
D3YXL1	Cancer-related nucleoside-triphosphatase homolog	Ntpcr	4	4643700	2450100	2852500	3471200	2347000	2525100	2382400	2780100	2129400	2149900	454553	2166900	2340700	2637000	621634	755490	2219600	2409600		3.31543e+06	1.7949e+06	1.84714	0.885297	1.84714	0.885297	0.880399	0.103657	0.250196	Not Regulated		2781100	1.7949e+06	1.54945	0.631755	1.54945	0.631755	0.58433	0.158746	0.37688	Not Regulated		2.43063e+06	1.7949e+06	1.35419	0.437431	1.35419
Q60865	Caprin-1	Caprin1	12	137350000	136820000	138250000	124050000	114470000	138840000	129060000	147630000	134930000	148550000	149290000	161480000	130950000	127440000	143160000	143500000	153180000	164150000		1.37473e+08	153610000	0.89495	-0.16012	1.11738	0.16012	-0.220457	0.268337	0.420328	Not Regulated		1.25787e+08	153610000	0.81887	-0.288293	1.22119	0.288293	-0.428317	0.11301	0.3149	Not Regulated		1.37207e+08	153610000	0.893214	-0.162922	1.11955
Q8C196	Carbamoyl-phosphate synthase [ammonia], mitochondrial	Cps1	104	8914000000	8286900000	8648600000	13242000000	14281000000	10453000000	9552100000	5150800000	6372300000	5366000000	7134400000	6475800000	13468000000	11189000000	8605700000	7582600000	7588000000	5965000000		8616500000	7045200000	1.22303	0.290461	1.22303	0.290461	0.254019	0.105879	0.253201	Not Regulated		1.26587e+10	7045200000	1.79678	0.845413	1.79678	0.845413	0.819492	0.00564476	0.0776154	Not Regulated		7.02507e+09	7045200000	0.997142	-0.00412875	1.00287
P13634	Carbonic anhydrase 1	Ca1;Car1	2	685220	478828	529816	1408100	481980	433397	485951	590298	1905200	1936800	1264600	1759900	489093	1813400	2376000	441514	560101	1638100		NA	NA	NA	NA	NA	NA	NA	NA	NA	NA		NA	NA	NA	NA	NA	NA	NA	NA	NA	NA		NA	NA	NA	NA	NA
Q9WVT6	Carbonic anhydrase 14	Ca14	4	3489000	3900500	3380200	2714600	5792900	4876200	5049200	7925700	5179600	5109400	4691600	8379800	4122200	6933400	11176000	3761700	5031200	4594000		3589900	4462300	0.804495	-0.313844	1.24302	0.313844	-0.382332	0.117927	0.268089	Not Regulated		4.46123e+06	4462300	0.999761	-0.000344903	1.00024	0.000344903	-0.111388	0.85671	0.929108	Not Regulated		6051500	4462300	1.35614	0.439505	1.35614
P00920	Carbonic anhydrase 2	Ca2	8	13531000	14960000	18299000	20588000	18321000	20768000	18310000	23217000	22449000	18071000	16250000	19397000	20814000	20170000	21283000	12896000	16137000	19554000		1.55967e+07	1.61957e+07	0.963015	-0.0543701	1.03841	0.0543701	-0.109098	0.84143	0.897395	Not Regulated		1.98923e+07	1.61957e+07	1.22825	0.296605	1.22825	0.296605	0.215448	0.169885	0.390094	Not Regulated		2.13253e+07	1.61957e+07	1.31673	0.39696	1.31673
P16015	Carbonic anhydrase 3	Ca3	20	879560000	601210000	577340000	819420000	1929400000	2266500000	1718000000	2207100000	1685700000	2127600000	1692200000	1861700000	1947700000	1948400000	1832300000	2053500000	1854900000	2128900000		6.86037e+08	2.01243e+09	0.340899	-1.55258	2.93342	1.55258	-1.68676	0.000319203	0.0156646	Not Regulated		1.67177e+09	2.01243e+09	0.830722	-0.267562	1.20377	0.267562	-0.405499	0.366175	0.593198	Not Regulated		1.87027e+09	2.01243e+09	0.929356	-0.105697	1.07601
P23589	Carbonic anhydrase 5A, mitochondrial	Ca5a	2	1940300	478828	529816	528159	2114200	2431900	1830500	3242000	2314900	2127400	454553	1921200	2459200	469424	621634	1998300	2159200	1330600		982981	1.82937e+06	0.537334	-0.896108	1.86104	0.896108	-0.995474	0.0908282	0.231574	Not Regulated		1.69142e+06	1.82937e+06	0.924593	-0.11311	1.08156	0.11311	-0.235502	0.583288	0.754843	Not Regulated		2.46247e+06	1.82937e+06	1.34608	0.42876	1.34608
P48758	Carbonyl reductase [NADPH] 1	Cbr1	14	47420000	53455000	48820000	52471000	78655000	80924000	77306000	80549000	81276000	67928000	71417000	69376000	91851000	74145000	89849000	73504000	69376000	73291000		4.98983e+07	72057000	0.692484	-0.530147	1.44408	0.530147	-0.610106	0.00692577	0.0756056	Not Regulated		7.06833e+07	72057000	0.980936	-0.0277685	1.01943	0.0277685	-0.141572	0.809453	0.904613	Not Regulated		7.97103e+07	72057000	1.10621	0.145628	1.10621
Q91VT4	Carbonyl reductase family member 4	Cbr4	5	17763000	14301000	11048000	28270000	24003000	26784000	20805000	5067700	6650300	9658400	11879000	10781000	18864000	16891000	11424000	17446000	16580000	13004000		1.43707e+07	1.56767e+07	0.916691	-0.125492	1.09088	0.125492	-0.183992	0.565617	0.681893	Not Regulated		2.63523e+07	1.56767e+07	1.68099	0.749312	1.68099	0.749312	0.713719	0.00599757	0.0796229	Not Regulated		10841000	1.56767e+07	0.691537	-0.532121	1.44605
P23953	Carboxylesterase 1C	Ces1c	15	134900000	127020000	86561000	94002000	93373000	113050000	121910000	193370000	180980000	210960000	143940000	199180000	97260000	97910000	235680000	156920000	184790000	151560000		1.1616e+08	1.64423e+08	0.706471	-0.501298	1.41549	0.501298	-0.579726	0.0554623	0.181371	Not Regulated		1.00142e+08	1.64423e+08	0.609048	-0.715373	1.64191	0.715373	-0.89838	0.00574336	0.0780422	Not Regulated		165420000	1.64423e+08	1.00606	0.00871863	1.00606
Q8VCT4	Carboxylesterase 1D	Ces1d	35	6951600000	5067300000	4451700000	6291900000	7046300000	7945600000	5082800000	11070000000	8027400000	12784000000	6043800000	10780000000	5202200000	5348000000	12512000000	6745200000	8729300000	7208200000		5490200000	7560900000	0.72613	-0.461699	1.37716	0.461699	-0.538028	0.0740059	0.210115	Not Regulated		7094600000	7560900000	0.938327	-0.0918366	1.06573	0.0918366	-0.212088	0.63813	0.79337	Not Regulated		8.06007e+09	7560900000	1.06602	0.0922338	1.06602
Q63880-2	Carboxylesterase 3A	Ces3a	20	836660000	538420000	694540000	363430000	327990000	397110000	1701600000	1572300000	1793900000	2084600000	2088600000	1678500000	1184600000	1275600000	1489300000	2445600000	1922400000	1857300000		6.89873e+08	2075100000	0.332453	-1.58878	3.00794	1.58878	-1.72488	0.000416259	0.0165373	Not Regulated		3.62843e+08	2075100000	0.174856	-2.51576	5.719	2.51576	-2.87997	1.00875e-05	0.00153391	Down		1.68927e+09	2075100000	0.814065	-0.296784	1.2284
Q8VCU1	Carboxylesterase 3B	Ces3b	7	121430000	90855000	100170000	38154000	27223000	61260000	276140000	293540000	422850000	404540000	474140000	342340000	222720000	265680000	218450000	429510000	324610000	294040000		1.04152e+08	3.49387e+08	0.298099	-1.74614	3.3546	1.74614	-1.89058	0.000197811	0.0124333	Not Regulated		4.22123e+07	3.49387e+08	0.120818	-3.04909	8.27689	3.04909	-3.46697	0.00010259	0.00764463	Down		3.30843e+08	3.49387e+08	0.946926	-0.0786763	1.05605
E9PV38	Carboxylic ester hydrolase	Ces2g	8	78972000	61400000	62304000	48030000	39629000	48860000	60104000	72448000	71081000	103970000	78238000	71630000	51818000	58261000	52884000	77182000	73752000	89529000		6.75587e+07	8.01543e+07	0.842857	-0.24664	1.18644	0.24664	-0.311564	0.192002	0.34639	Not Regulated		4.55063e+07	8.01543e+07	0.567734	-0.816713	1.76139	0.816713	-1.00992	0.00315006	0.0601375	Not Regulated		6.78777e+07	8.01543e+07	0.846837	-0.239844	1.18086
Q91WU0	Carboxylic ester hydrolase	Ces1f	31	1835200000	1300400000	1184400000	1314300000	1671100000	2047400000	1549200000	3619900000	2468300000	4222300000	1997300000	3405600000	1464600000	1567000000	3774900000	2487600000	3424600000	2459000000		1440000000	2790400000	0.516055	-0.954403	1.93778	0.954403	-1.05686	0.00740813	0.0767007	Not Regulated		1677600000	2790400000	0.601204	-0.734073	1.66333	0.734073	-0.918963	0.0221226	0.143443	Not Regulated		2545800000	2790400000	0.912342	-0.132353	1.09608
H3BL34	Carboxylic ester hydrolase;Carboxylesterase 1E	Ces1e	19	106780000	88103000	51893000	126730000	114710000	123400000	83687000	89659000	87564000	149090000	92018000	98979000	81066000	82206000	81169000	107030000	94670000	126810000		8.22587e+07	1.09503e+08	0.751198	-0.412735	1.33121	0.412735	-0.486468	0.177558	0.332088	Not Regulated		1.21613e+08	1.09503e+08	1.11059	0.151327	1.11059	0.151327	0.0555487	0.384892	0.60814	Not Regulated		86970000	1.09503e+08	0.794222	-0.332385	1.25909
Q8R1G2	Carboxymethylenebutenolidase homolog	Cmbl	9	26518000	16939000	20134000	10254000	19140000	25605000	22375000	35461000	32722000	33328000	30827000	36476000	26659000	23227000	31994000	33501000	31915000	29077000		21197000	3.14977e+07	0.67297	-0.571385	1.48595	0.571385	-0.65353	0.0280237	0.142307	Not Regulated		18333000	3.14977e+07	0.582043	-0.780802	1.71809	0.780802	-0.970395	0.0474331	0.203662	Not Regulated		30186000	3.14977e+07	0.958357	-0.0613654	1.04345
Q9WVJ3	Carboxypeptidase Q	Cpq	7	16108000	13406000	18323000	11216000	11098000	12597000	9954000	15764000	6466800	587926	454553	8913000	6047600	469424	13015000	441514	11085000	7345100		1.59457e+07	6.29054e+06	2.53487	1.34191	2.53487	1.34191	1.36123	0.11683	0.267089	Not Regulated		11637000	6.29054e+06	1.84992	0.887464	1.84992	0.887464	0.865775	0.185617	0.411492	Not Regulated		1.07283e+07	6.29054e+06	1.70546	0.770162	1.70546
G3X8T3	Carboxypeptidase;Lysosomal protective protein;Lysosomal protective protein 32 kDa chain;Lysosomal protective protein 20 kDa chain	Ctsa	9	14432000	15216000	16611000	11132000	11608000	11303000	10660000	7302700	9069000	6924800	8969200	5913000	8654500	9296400	7151700	8432600	6471500	8389000		1.54197e+07	7.76437e+06	1.98595	0.989831	1.98595	0.989831	0.990477	0.00113018	0.0308512	Not Regulated		1.13477e+07	7.76437e+06	1.46151	0.547456	1.46151	0.547456	0.491546	0.0171554	0.133882	Not Regulated		9.01057e+06	7.76437e+06	1.1605	0.21475	1.1605
Q3LFS6	Carcinoembryonic antigen-related cell adhesion molecule 1	Ceacam1	2	1854400	478828	2113500	3277400	3456000	4564000	4195300	4943300	7254300	2884100	5118600	6163900	489093	5053200	8185500	2776300	4141900	3070100		1.48224e+06	3.32943e+06	0.445194	-1.16749	2.24621	1.16749	-1.28125	0.0585457	0.186534	Not Regulated		3765800	3.32943e+06	1.13106	0.17768	1.13106	0.17768	0.0845541	0.45705	0.666532	Not Regulated		5464300	3.32943e+06	1.64121	0.71476	1.64121
H7BX88	Carnitine O-acetyltransferase	Crat	5	3786800	2828300	529816	5026300	6593000	6236200	5143200	2664900	2548700	2511400	1573600	2531700	4212700	3528500	2078200	2619100	2104900	2504300		2.38164e+06	2.40943e+06	0.988464	-0.0167393	1.01167	0.0167393	-0.0694721	0.589954	0.7031	Not Regulated		5.95183e+06	2.40943e+06	2.47022	1.30464	2.47022	1.30464	1.32494	0.000430919	0.0216396	Not Regulated		3.45227e+06	2.40943e+06	1.43281	0.51885	1.43281
P97742	Carnitine O-palmitoyltransferase 1, liver isoform	Cpt1a	29	163790000	96238000	91209000	140930000	179750000	157610000	137670000	101520000	122110000	126430000	129530000	108090000	127540000	144480000	107530000	188890000	137040000	107820000		117079000	1.44583e+08	0.809768	-0.304419	1.23492	0.304419	-0.372407	0.359633	0.501605	Not Regulated		159430000	1.44583e+08	1.10269	0.141022	1.10269	0.141022	0.0442068	0.515835	0.71772	Not Regulated		1.20433e+08	1.44583e+08	0.832968	-0.263667	1.20053
P52825	Carnitine O-palmitoyltransferase 2, mitochondrial	Cpt2	27	333920000	177890000	140800000	291400000	383070000	327410000	272600000	130200000	171490000	208370000	161000000	146810000	276020000	211740000	227340000	205210000	173620000	133990000		2.17537e+08	170940000	1.27259	0.347769	1.27259	0.347769	0.314366	0.487797	0.612551	Not Regulated		333960000	170940000	1.95367	0.966185	1.95367	0.966185	0.95242	0.00452982	0.0726659	Not Regulated		191430000	170940000	1.11987	0.163327	1.11987
H7BXB1	Casein kinase I isoform alpha	Csnk1a1	3	1337600	2063000	2567300	2235200	1468200	1643900	2045100	1466600	1367500	1356300	1665200	1357400	1896800	1601900	1186800	1623000	1195900	1552500		1989300	1.45713e+06	1.36521	0.449128	1.36521	0.449128	0.4211	0.199257	0.35173	Not Regulated		1.78243e+06	1.45713e+06	1.22325	0.290715	1.22325	0.290715	0.208966	0.269969	0.501308	Not Regulated		1626400	1.45713e+06	1.11616	0.158549	1.11616
Q60737	Casein kinase II subunit alpha	Csnk2a1	5	7000300	5965300	7152100	5372400	4787400	8975300	5819200	5608500	5862300	4111600	6166800	6252900	6907600	11560000	621634	5692300	5974700	9170800		6705900	6.94593e+06	0.965443	-0.0507376	1.03579	0.0507376	-0.105273	0.93043	0.956715	Not Regulated		6.37837e+06	6.94593e+06	0.918288	-0.122982	1.08898	0.122982	-0.246367	0.668132	0.811881	Not Regulated		5.76333e+06	6.94593e+06	0.829742	-0.269265	1.20519
P67871	Casein kinase II subunit beta	Csnk2b	4	4845400	478828	5665400	3923300	5856700	5670300	4394900	4123100	3673100	587926	4165100	3596800	489093	5700100	4550200	441514	3854800	4792200		NA	NA	NA	NA	NA	NA	NA	NA	NA	NA		5150100	3.0295e+06	1.69998	0.765518	1.69998	0.765518	0.731556	0.201479	0.429351	Not Regulated		4063700	3.0295e+06	1.34137	0.423712	1.34137
P24270	Catalase	Cat	35	532060000	510520000	365740000	396280000	694260000	502010000	594330000	871420000	522110000	974970000	473170000	786890000	724800000	813380000	1058400000	755310000	821020000	535890000		469440000	7.04073e+08	0.666749	-0.584785	1.49982	0.584785	-0.667641	0.0560712	0.182112	Not Regulated		530850000	7.04073e+08	0.75397	-0.407421	1.32631	0.407421	-0.559435	0.185116	0.41117	Not Regulated		662620000	7.04073e+08	0.941124	-0.087544	1.06256
O88587	Catechol O-methyltransferase	Comt	17	195340000	168470000	157830000	167320000	132130000	146140000	203910000	198910000	234800000	230230000	228530000	167680000	153830000	160970000	148890000	273690000	191670000	192670000		173880000	2.19343e+08	0.79273	-0.335099	1.26146	0.335099	-0.404714	0.163446	0.317612	Not Regulated		148530000	2.19343e+08	0.677158	-0.562437	1.47676	0.562437	-0.730052	0.0406666	0.188256	Not Regulated		212540000	2.19343e+08	0.968983	-0.0454565	1.03201
P26231	Catenin alpha-1	Ctnna1	17	14742000	15374000	15676000	17413000	11608000	15502000	14924000	9797000	21323000	8602700	13219000	11952000	14653000	16600000	13328000	7546200	8334200	10771000		15264000	8883800	1.71818	0.780884	1.71818	0.780884	0.770449	0.0044283	0.060229	Not Regulated		14841000	8883800	1.67057	0.740339	1.67057	0.740339	0.703843	0.0199799	0.139437	Not Regulated		15348000	8883800	1.72764	0.788802	1.72764
E0CXB9	Catenin alpha-2	Ctnna2	2	10576000	11333000	14700000	13140000	9607500	10359000	10547000	10950000	13846000	11988000	12433000	14275000	12189000	12268000	11695000	7840600	8358300	9426100		12203000	8.54167e+06	1.42864	0.514646	1.42864	0.514646	0.490093	0.0338014	0.153782	Not Regulated		11035500	8.54167e+06	1.29196	0.369562	1.29196	0.369562	0.295749	0.101216	0.29937	Not Regulated		11781000	8.54167e+06	1.37924	0.463872	1.37924
Q02248	Catenin beta-1	Ctnnb1	5	1722000	1900100	2355400	2402400	1542600	3228500	1657600	1497700	4965900	1470500	1017400	1287200	1524200	1556600	1818800	1741000	560101	482392		1992500	927831	2.14748	1.10265	2.14748	1.10265	1.10927	0.041044	0.16369	Not Regulated		2.39117e+06	927831	2.57716	1.36578	2.57716	1.36578	1.39223	0.0328675	0.173179	Not Regulated		2.70707e+06	927831	2.91763	1.5448	2.91763
D3Z2H7	Catenin delta-1	Ctnnd1	10	6007200	7827400	7790700	5534000	7187500	9044000	7159300	6774600	11660000	6084100	8910900	7900000	9766800	11019000	7780500	5807600	5725000	6749600		7.20843e+06	6.09407e+06	1.18286	0.24228	1.18286	0.24228	0.203283	0.220794	0.376418	Not Regulated		7.25517e+06	6.09407e+06	1.19053	0.251603	1.19053	0.251603	0.165918	0.350923	0.579259	Not Regulated		8531300	6.09407e+06	1.39994	0.48536	1.39994
P10605	Cathepsin B;Cathepsin B light chain;Cathepsin B heavy chain	Ctsb	11	190280000	183640000	174390000	142980000	166530000	162150000	156660000	152400000	136170000	138750000	137180000	137500000	127400000	133940000	153640000	145790000	146650000	138560000		182770000	1.43667e+08	1.27218	0.347304	1.27218	0.347304	0.313876	0.034391	0.153782	Not Regulated		157220000	1.43667e+08	1.09434	0.130059	1.09434	0.130059	0.032141	0.418261	0.636769	Not Regulated		148410000	1.43667e+08	1.03302	0.0468629	1.03302
P18242	Cathepsin D	Ctsd	13	100860000	99952000	111330000	78508000	80260000	82556000	103710000	100880000	83817000	77435000	89629000	81490000	91476000	94566000	96844000	76657000	77844000	76225000		1.04047e+08	7.69087e+07	1.35287	0.436022	1.35287	0.436022	0.407299	0.0152071	0.104581	Not Regulated		8.04413e+07	7.69087e+07	1.04593	0.0647908	1.04593	0.0647908	-0.0396966	0.649641	0.800358	Not Regulated		9.61357e+07	7.69087e+07	1.25	0.321926	1.25
Q9R013	Cathepsin F	Ctsf	5	6289500	478828	529816	5882300	7491500	5467500	15676000	8473100	6572800	10129000	454553	9177800	10778000	10993000	12242000	8282200	6220700	7290700		2.43271e+06	7.26453e+06	0.334876	-1.5783	2.98618	1.5783	-1.71385	0.0439688	0.166776	Not Regulated		6.28043e+06	7.26453e+06	0.864534	-0.210006	1.15669	0.210006	-0.342151	0.329192	0.559143	Not Regulated		1.02406e+07	7.26453e+06	1.40968	0.495363	1.40968
P06797	Cathepsin L1;Cathepsin L1 heavy chain;Cathepsin L1 light chain	Ctsl	6	36196000	40116000	35654000	32402000	13558000	14810000	12643000	21494000	9333100	12653000	8732000	13341000	4680300	12547000	31128000	11530000	24896000	4094700		37322000	13506900	2.76318	1.46633	2.76318	1.46633	1.49224	0.0308129	0.147288	Not Regulated		2.02567e+07	13506900	1.49973	0.5847	1.49973	0.5847	0.53254	0.294779	0.525094	Not Regulated		1.449e+07	13506900	1.07279	0.101364	1.07279
F6WR04	Cathepsin S	Ctss	2	3882900	7269600	4588700	3735900	6758200	3788800	4084900	3682100	4082700	2609700	1884600	5598900	2968400	2512600	6519100	2282900	4622300	4577600		5.24707e+06	3827600	1.37085	0.455071	1.37085	0.455071	0.427358	0.259221	0.411915	Not Regulated		4.76097e+06	3827600	1.24385	0.314814	1.24385	0.314814	0.235491	0.427471	0.642041	Not Regulated		3949900	3827600	1.03195	0.0453761	1.03195
Q9WUU7	Cathepsin Z	Ctsz	3	10184000	10388000	7443600	4181800	481980	6994600	485951	9474500	6645900	6553700	6571200	7676100	5003700	6108800	16284000	441514	7907700	5406800		9.33853e+06	4.58534e+06	2.03661	1.02617	2.03661	1.02617	1.02874	0.156234	0.309099	Not Regulated		NA	NA	NA	NA	NA	NA	NA	NA	NA	NA		NA	NA	NA	NA	NA
P24668	Cation-dependent mannose-6-phosphate receptor	M6pr	6	91756000	124500000	113000000	80204000	98117000	104910000	132860000	151620000	113250000	88870000	111850000	130110000	90617000	104070000	134380000	100320000	132190000	134030000		109752000	122180000	0.898281	-0.154761	1.11324	0.154761	-0.214813	0.466605	0.595396	Not Regulated		9.44103e+07	122180000	0.772715	-0.371991	1.29414	0.371991	-0.520439	0.114248	0.317202	Not Regulated		1.32577e+08	122180000	1.08509	0.117819	1.08509
Q07113	Cation-independent mannose-6-phosphate receptor	Igf2r	16	16287000	11814000	16915000	9772200	9292100	13486000	11876000	7356500	5902100	10778000	13872000	10630000	9326100	10714000	9461000	12977000	5430100	13374000		1.50053e+07	10593700	1.41644	0.502269	1.41644	0.502269	0.477059	0.18757	0.342133	Not Regulated		10850100	10593700	1.0242	0.0345018	1.0242	0.0345018	-0.0730341	0.764017	0.87587	Not Regulated		8378200	10593700	0.790866	-0.338494	1.26444
B7ZWL1	CCR4-NOT transcription complex subunit 1	Cnot1	9	3653800	5470700	4615100	6420600	4579700	4140800	4687100	3341300	4303700	4144900	3576300	3385400	3880300	3564900	1817900	3276400	2356600	3602100		4.57987e+06	3.07837e+06	1.48776	0.573141	1.48776	0.573141	0.551689	0.055358	0.181371	Not Regulated		5.04703e+06	3.07837e+06	1.63952	0.713271	1.63952	0.713271	0.67405	0.0333345	0.174378	Not Regulated		4110700	3.07837e+06	1.33535	0.417219	1.33535
E9Q4G8	CD166 antigen	Alcam	7	2850300	5105800	529816	528159	8919000	9159000	9921300	10919000	16018000	6678000	454553	17826000	489093	4524300	39659000	441514	6471200	5494100		NA	NA	NA	NA	NA	NA	NA	NA	NA	NA		NA	NA	NA	NA	NA	NA	NA	NA	NA	NA		12286100	4.1356e+06	2.97081	1.57086	2.97081
Q62192	CD180 antigen	Cd180	3	1490900	2534800	2005700	2172100	2846800	2047400	1584600	590298	1936300	587926	983300	590286	1388300	1286900	2112300	842950	560101	2076400		2.01047e+06	1.15982e+06	1.73343	0.793633	1.73343	0.793633	0.783874	0.106184	0.253291	Not Regulated		2.35543e+06	1.15982e+06	2.03087	1.0221	2.03087	1.0221	1.01396	0.0478133	0.204535	Not Regulated		NA	NA	NA	NA	NA
Q9DCG2-2	CD302 antigen	Cd302	5	62000000	79261000	45365000	37581000	24740000	34218000	30158000	16845000	29638000	15826000	35681000	19044000	33842000	29585000	23382000	20417000	20992000	30563000		6.22087e+07	2.39907e+07	2.59304	1.37464	2.59304	1.37464	1.39569	0.00292769	0.0501883	Not Regulated		3.21797e+07	2.39907e+07	1.34134	0.423676	1.34134	0.423676	0.355309	0.144555	0.359829	Not Regulated		25547000	2.39907e+07	1.06487	0.0906806	1.06487
Q9QWK4	CD5 antigen-like	Cd5l	2	1887900	1685600	4106000	3074900	3141800	2298600	2229600	2121500	2015600	1379000	1905500	1814500	1175200	1552200	1872600	441514	1825800	482392		2.55983e+06	916569	2.79284	1.48173	2.79284	1.48173	1.50847	0.0435929	0.166776	Not Regulated		2.83843e+06	916569	3.0968	1.63078	3.0968	1.63078	1.6839	0.0151434	0.127124	Not Regulated		2.12223e+06	916569	2.31541	1.21127	2.31541
P35762	CD81 antigen	Cd81	3	14814000	16792000	17403000	11085000	16526000	16512000	22274000	33597000	29076000	23347000	23934000	29951000	13307000	27317000	34364000	21806000	24958000	24572000		1.63363e+07	2.37787e+07	0.687016	-0.541584	1.45557	0.541584	-0.622149	0.00977929	0.0855875	Not Regulated		1.47077e+07	2.37787e+07	0.618524	-0.693099	1.61675	0.693099	-0.873865	0.0157387	0.128465	Not Regulated		2.83157e+07	2.37787e+07	1.1908	0.251933	1.1908
Q91WS0	CDGSH iron-sulfur domain-containing protein 1	Cisd1	7	97595000	68794000	46334000	49255000	125780000	118520000	99970000	74803000	86771000	94323000	94361000	78250000	114430000	108970000	121220000	153270000	144400000	85019000		7.09077e+07	127563000	0.555864	-0.847196	1.799	0.847196	-0.943968	0.0560611	0.182112	Not Regulated		9.78517e+07	127563000	0.767085	-0.382542	1.30364	0.382542	-0.532051	0.348074	0.578037	Not Regulated		8.71813e+07	127563000	0.683437	-0.549119	1.46319
Q9CQB5	CDGSH iron-sulfur domain-containing protein 2	Cisd2	5	31300000	29612000	26043000	23986000	24035000	28549000	30422000	41287000	40154000	53455000	38544000	44527000	29885000	31300000	41994000	38106000	40290000	35703000		28985000	38033000	0.762101	-0.391945	1.31216	0.391945	-0.464575	0.0343822	0.153782	Not Regulated		2.55233e+07	38033000	0.671084	-0.575435	1.49013	0.575435	-0.744358	0.0102549	0.106706	Not Regulated		3.72877e+07	38033000	0.980403	-0.0285532	1.01999
Q99LM2	CDK5 regulatory subunit-associated protein 3	Cdk5rap3	12	19187000	11616000	14548000	14247000	11504000	13547000	9769500	15676000	14699000	15840000	12819000	11409000	11666000	5377500	7087800	14497000	8427800	13749000		15117000	12224600	1.2366	0.306385	1.2366	0.306385	0.270787	0.328376	0.472487	Not Regulated		1.30993e+07	12224600	1.07156	0.0997061	1.07156	0.0997061	-0.00126718	0.620141	0.77897	Not Regulated		13381500	12224600	1.09464	0.130453	1.09464
A0A1I7Q4A1	CDKN2A-interacting protein	Cdkn2aip	3	2343500	478828	4402700	2738300	2515700	2426200	3771600	3860700	2877400	3568900	454553	590286	489093	469424	2851000	3197900	560101	4427300		NA	NA	NA	NA	NA	NA	NA	NA	NA	NA		2.56007e+06	2.72843e+06	0.938292	-0.0918916	1.06577	0.0918916	-0.212148	0.660426	0.807504	Not Regulated		3.50323e+06	2.72843e+06	1.28397	0.360614	1.28397
A0A0U1RP13	CDP-diacylglycerol--inositol 3-phosphatidyltransferase	Cdipt	4	24887000	24044000	19846000	24476000	21592000	22256000	20251000	21293000	27286000	32905000	26224000	22578000	19886000	21140000	18645000	21946000	17441000	28377000		2.29257e+07	22588000	1.01495	0.0214072	1.01495	0.0214072	-0.0293027	0.854496	0.907531	Not Regulated		2.27747e+07	22588000	1.00826	0.0118734	1.00826	0.0118734	-0.0979399	0.866777	0.932149	Not Regulated		2.29433e+07	22588000	1.01573	0.0225185	1.01573
Q8VEK0	Cell cycle control protein 50A	Tmem30a	10	35317000	64871000	60700000	35375000	47333000	54666000	79447000	51136000	66972000	35790000	69044000	61850000	54320000	59723000	58972000	55685000	53100000	58403000		5.36293e+07	5.57293e+07	0.962318	-0.0554146	1.03916	0.0554146	-0.110198	0.706002	0.802211	Not Regulated		4.57913e+07	5.57293e+07	0.821674	-0.283362	1.21703	0.283362	-0.42289	0.188058	0.413076	Not Regulated		6.58517e+07	5.57293e+07	1.18163	0.240783	1.18163
O70303	Cell death activator CIDE-B	Cideb	2	1017600	478828	529816	1734100	481980	1611900	485951	1971200	2170000	2253500	2402000	2104500	1692800	469424	1634900	2118600	1543900	2079400		675415	1.91397e+06	0.352887	-1.50272	2.83377	1.50272	-1.63425	0.00352427	0.0546023	Not Regulated		1.27599e+06	1.91397e+06	0.666675	-0.584945	1.49998	0.584945	-0.754825	0.189751	0.414775	Not Regulated		1.54238e+06	1.91397e+06	0.805857	-0.311404	1.24091
P60766	Cell division control protein 42 homolog	Cdc42	7	53587000	51921000	51768000	54714000	57224000	62419000	57843000	71830000	67348000	66389000	55675000	83522000	53206000	56264000	92788000	58295000	74095000	58619000		5.24253e+07	6.36697e+07	0.823396	-0.280342	1.21448	0.280342	-0.347054	0.13	0.282819	Not Regulated		58119000	6.36697e+07	0.912821	-0.131596	1.09551	0.131596	-0.255849	0.491105	0.698494	Not Regulated		6.56737e+07	6.36697e+07	1.03147	0.0447088	1.03147
P53996	Cellular nucleic acid-binding protein	Cnbp	5	43153000	43526000	35792000	29188000	39868000	40040000	41205000	43439000	39002000	41464000	43957000	56978000	38310000	44893000	50814000	39887000	49320000	44763000		4.08237e+07	4.46567e+07	0.914167	-0.12947	1.09389	0.12947	-0.188181	0.450615	0.583763	Not Regulated		3.63653e+07	4.46567e+07	0.814332	-0.296312	1.228	0.296312	-0.437143	0.171283	0.391746	Not Regulated		4.12153e+07	4.46567e+07	0.922938	-0.115694	1.0835
O54692	Centromere/kinetochore protein zw10 homolog	Zw10	4	5840800	3494900	4488500	4159300	4137000	4464400	4588100	5506000	5265600	6175200	4746100	4090600	4109400	3986700	2419200	5024200	3911400	4948800		4.60807e+06	4.62813e+06	0.995664	-0.00626884	1.00435	0.00626884	-0.0584464	0.907361	0.943754	Not Regulated		4.25357e+06	4.62813e+06	0.919067	-0.121757	1.08806	0.121757	-0.24502	0.523447	0.721406	Not Regulated		5119900	4.62813e+06	1.10626	0.145685	1.10626
Q924Z4	Ceramide synthase 2	Cers2	7	62547000	46275000	43947000	42625000	46839000	49899000	52570000	66284000	70059000	97550000	77734000	68104000	44449000	53980000	45216000	80162000	58835000	73267000		50923000	7.07547e+07	0.719712	-0.474508	1.38944	0.474508	-0.551516	0.0637016	0.194557	Not Regulated		4.64543e+07	7.07547e+07	0.656555	-0.607012	1.5231	0.607012	-0.779114	0.0167118	0.131755	Not Regulated		62971000	7.07547e+07	0.889991	-0.168138	1.12361
G3X9T8	Ceruloplasmin	Cp	22	49076000	65464000	40015000	45549000	28112000	24987000	22474000	30093000	31522000	27657000	27476000	29587000	20941000	25720000	24979000	19641000	14533000	32117000		5.15183e+07	22097000	2.33146	1.22124	2.33146	1.22124	1.23415	0.011406	0.0901859	Not Regulated		3.28827e+07	22097000	1.48811	0.573477	1.48811	0.573477	0.520187	0.161338	0.380297	Not Regulated		2.80297e+07	22097000	1.26848	0.343104	1.26848
E9QLQ3	cGMP-inhibited 3,5-cyclic phosphodiesterase B	Pde3b	8	5860900	2029100	1639900	4848100	1684900	1622400	2109800	1701000	1584300	1617700	3295900	2715900	1784700	1325100	1406300	2920300	560101	2847700		3.17663e+06	2.10937e+06	1.50597	0.590688	1.50597	0.590688	0.570167	0.433084	0.570069	Not Regulated		2.71847e+06	2.10937e+06	1.28876	0.365983	1.28876	0.365983	0.291809	0.54741	0.733904	Not Regulated		1.79837e+06	2.10937e+06	0.852562	-0.230123	1.17293
A0A1B0GT75	Charged multivesicular body protein 2a	Chmp2a	2	1684300	478828	529816	1172000	481980	433397	485951	590298	479290	1791200	1774900	1764700	489093	469424	1823200	1444200	560101	482392		NA	NA	NA	NA	NA	NA	NA	NA	NA	NA		NA	NA	NA	NA	NA	NA	NA	NA	NA	NA		NA	NA	NA	NA	NA
Q9CQ10	Charged multivesicular body protein 3	Chmp3	2	1630300	1854900	1813700	1610300	1634800	1769600	1314100	2129700	1512400	1841900	1742400	1785600	1285900	1864600	2176200	1787500	1514900	1405500		1766300	1569300	1.12553	0.170609	1.12553	0.170609	0.127811	0.301654	0.450239	Not Regulated		1.67157e+06	1569300	1.06517	0.0910797	1.06517	0.0910797	-0.0107618	0.570393	0.747673	Not Regulated		1.65207e+06	1569300	1.05274	0.0741507	1.05274
Q9D8B3	Charged multivesicular body protein 4b	Chmp4b	4	7097400	4891200	4462700	3811800	481980	433397	485951	5638400	479290	6491000	3077100	4392400	3905200	469424	6846800	3384900	3370500	2982600		5.48377e+06	3246000	1.68939	0.756504	1.68939	0.756504	0.744776	0.0153702	0.104581	Not Regulated		1.57573e+06	3246000	0.485436	-1.04265	2.06	1.04265	-1.25859	0.0794277	0.260668	Not Regulated		2.20121e+06	3246000	0.678131	-0.560364	1.47464
O35744	Chitinase-like protein 3	Chil3	4	4324600	6920200	8122400	2720100	481980	1188200	485951	590298	479290	1329300	1194100	992800	1451400	1643200	621634	441514	560101	482392		6.45573e+06	494669	13.0506	3.70605	13.0506	3.70605	3.85073	1.3424e-05	0.00236779	Up		NA	NA	NA	NA	NA	NA	NA	NA	NA	NA		NA	NA	NA	NA	NA
Q99LI2	Chloride channel CLIC-like protein 1	Clcc1	9	15933000	11774000	6910500	6017300	2870400	2893000	485951	2634500	5450600	14550000	9539800	6855300	5886300	5178100	621634	8522500	1712400	9414300		1.15392e+07	6.54973e+06	1.76178	0.817031	1.76178	0.817031	0.808513	0.194167	0.347687	Not Regulated		3926900	6.54973e+06	0.599551	-0.738045	1.66791	0.738045	-0.923335	0.530698	0.724904	Not Regulated		2.85702e+06	6.54973e+06	0.436204	-1.19693	2.29251
Q8K4W8	Chloride channel protein;H(+)/Cl(-) exchange transporter 3	Clcn3	3	397794	2170700	2235800	1701600	481980	1825000	2015900	590298	2007500	1798600	2370400	1775600	1793800	1373700	1761900	1586100	560101	1732900		NA	NA	NA	NA	NA	NA	NA	NA	NA	NA		NA	NA	NA	NA	NA	NA	NA	NA	NA	NA		NA	NA	NA	NA	NA
Q64505	Cholesterol 7-alpha-monooxygenase	Cyp7a1	4	3692400	4034500	4140300	528159	3504100	3615100	5128300	2889800	3447900	7604400	6410900	590286	2217200	469424	2005500	441514	2545500	482392		3.95573e+06	1.15647e+06	3.42053	1.77422	3.42053	1.77422	1.81646	0.0179585	0.114705	Not Regulated		NA	NA	NA	NA	NA	NA	NA	NA	NA	NA		3822000	1.15647e+06	3.30489	1.7246	3.30489
Q8BJ64	Choline dehydrogenase, mitochondrial	Chdh	28	184050000	126330000	88037000	148260000	315580000	286290000	185170000	131610000	114300000	179330000	129350000	154090000	185680000	172260000	240540000	220080000	207990000	137870000		1.32806e+08	1.88647e+08	0.703992	-0.50637	1.42047	0.50637	-0.585068	0.157335	0.30994	Not Regulated		2.50043e+08	1.88647e+08	1.32546	0.406492	1.32546	0.406492	0.336395	0.351477	0.579523	Not Regulated		1.43693e+08	1.88647e+08	0.761706	-0.392693	1.31284
Q8BGS7-2	Choline/ethanolaminephosphotransferase 1	Cept1	3	397794	478828	529816	528159	481980	433397	485951	1227200	1131100	1623500	1274200	948270	489093	469424	810050	1556600	560101	482392		NA	NA	NA	NA	NA	NA	NA	NA	NA	NA		NA	NA	NA	NA	NA	NA	NA	NA	NA	NA		NA	NA	NA	NA	NA
P49586	Choline-phosphate cytidylyltransferase A	Pcyt1a	10	26577000	20666000	14580000	18252000	21488000	20532000	21195000	22391000	22247000	27102000	19101000	19709000	17513000	18197000	20133000	19812000	17985000	19272000		2.06077e+07	19023000	1.0833	0.115436	1.0833	0.115436	0.0697128	0.772169	0.848387	Not Regulated		2.00907e+07	19023000	1.05613	0.0787807	1.05613	0.0787807	-0.0242987	0.627119	0.783251	Not Regulated		2.19443e+07	19023000	1.15357	0.206104	1.15357
Q03311	Cholinesterase	Bche	11	45832000	38840000	4012100	51021000	41899000	49575000	34626000	43132000	45860000	57789000	34555000	27524000	37271000	27622000	35636000	22367000	34705000	43462000		2.95614e+07	3.35113e+07	0.88213	-0.180936	1.13362	0.180936	-0.242376	0.475847	0.602162	Not Regulated		4.74983e+07	3.35113e+07	1.41738	0.503228	1.41738	0.503228	0.442867	0.095255	0.28952	Not Regulated		41206000	3.35113e+07	1.22961	0.298205	1.22961
Q8K3M1	Cis-retinol/3alpha hydroxysterol short-chain dehydrogenase-like protein	Rdh16f2	14	415990000	345810000	356210000	319920000	287090000	278400000	360590000	340030000	468090000	506320000	464180000	399550000	367360000	388270000	266350000	446250000	377780000	467480000		372670000	4.30503e+08	0.865661	-0.208126	1.15519	0.208126	-0.271008	0.241902	0.395627	Not Regulated		2.95137e+08	4.30503e+08	0.685562	-0.544641	1.45866	0.544641	-0.710465	0.0160348	0.129107	Not Regulated		389570000	4.30503e+08	0.904917	-0.144142	1.10507
Q8K5C8	Cis-retinol/androgen dehydrogenase type 3	Rdh9	3	101310000	85823000	101690000	106290000	83942000	82825000	67585000	56585000	73313000	77340000	80079000	67699000	64113000	68845000	69834000	441514	68325000	69144000		9.62743e+07	4.59702e+07	2.09428	1.06645	2.09428	1.06645	1.07116	0.202685	0.354555	Not Regulated		91019000	4.59702e+07	1.97996	0.98547	1.97996	0.98547	0.973645	0.209903	0.43757	Not Regulated		6.58277e+07	4.59702e+07	1.43196	0.517996	1.43196
Q8R4N0	Citrate lyase subunit beta-like protein, mitochondrial	Clybl	7	3459300	478828	3780300	4250700	5008000	4758300	2287600	590298	479290	587926	454553	590286	489093	469424	5205700	441514	3112900	482392		NA	NA	NA	NA	NA	NA	NA	NA	NA	NA		4.67233e+06	1.3456e+06	3.4723	1.79589	3.4723	1.79589	1.86563	0.0205898	0.141358	Not Regulated		NA	NA	NA	NA	NA
Q9CZU6	Citrate synthase, mitochondrial	Cs	16	119700000	85242000	87692000	109440000	119950000	112460000	126830000	77392000	73223000	82735000	77619000	66887000	132000000	105130000	99675000	101290000	81648000	73099000		9.75447e+07	8.53457e+07	1.14294	0.192745	1.14294	0.192745	0.151121	0.408217	0.546115	Not Regulated		113950000	8.53457e+07	1.33516	0.417011	1.33516	0.417011	0.347973	0.0536036	0.213854	Not Regulated		9.24817e+07	8.53457e+07	1.08361	0.115849	1.08361
Q68FD5	Clathrin heavy chain 1;Clathrin heavy chain	Cltc	89	1285800000	2035000000	2544700000	1594900000	2031100000	2897000000	1934700000	2033800000	1908300000	1467200000	2509400000	2113400000	2119000000	2042200000	1565700000	1730300000	2143900000	2900600000		1.95517e+09	2.25827e+09	0.865782	-0.207924	1.15503	0.207924	-0.270796	0.504087	0.623784	Not Regulated		2.17433e+09	2.25827e+09	0.962833	-0.0546427	1.0386	0.0546427	-0.171151	0.835631	0.919194	Not Regulated		1.95893e+09	2.25827e+09	0.86745	-0.205148	1.1528
Q5SUH7	Clathrin interactor 1	Clint1	16	47291000	53203000	57371000	30834000	44220000	52606000	58904000	56223000	51935000	46737000	65882000	59635000	51336000	55422000	53602000	50490000	60748000	78471000		5.26217e+07	6.32363e+07	0.832143	-0.265097	1.20172	0.265097	-0.331	0.280063	0.432297	Not Regulated		4.25533e+07	6.32363e+07	0.672925	-0.571482	1.48605	0.571482	-0.740007	0.0798322	0.260756	Not Regulated		5.56873e+07	6.32363e+07	0.880622	-0.183405	1.13556
B1AWE0	Clathrin light chain A	Clta	6	39546000	72818000	87819000	44374000	66510000	96742000	60534000	97067000	66312000	51594000	69564000	98936000	64704000	69551000	104470000	52552000	95032000	93583000		6.67277e+07	80389000	0.83006	-0.268713	1.20473	0.268713	-0.334808	0.479691	0.605356	Not Regulated		6.92087e+07	80389000	0.860922	-0.216045	1.16155	0.216045	-0.348798	0.554406	0.738188	Not Regulated		7.46377e+07	80389000	0.928456	-0.107094	1.07706
Q6IRU5-2	Clathrin light chain B	Cltb	11	50476000	76532000	105990000	56441000	83269000	120990000	63682000	160420000	95166000	82431000	90517000	171760000	77434000	73666000	161980000	66430000	152310000	115280000		77666000	111340000	0.697557	-0.519617	1.43357	0.519617	-0.599017	0.265227	0.417696	Not Regulated		86900000	111340000	0.780492	-0.357544	1.28124	0.357544	-0.504538	0.435006	0.646922	Not Regulated		1.06423e+08	111340000	0.955835	-0.0651665	1.04621
A0A1D5RM23	Cleavage and polyadenylation specificity factor subunit 5	Nudt21	3	1707200	1757100	1382200	1961800	1635600	1133400	1987600	1589600	1141300	1671500	1940600	800280	1324700	952020	1109000	1443300	1492700	1045600		1615500	1327200	1.21722	0.283595	1.21722	0.283595	0.246789	0.200644	0.35201	Not Regulated		1.57693e+06	1327200	1.18817	0.248736	1.18817	0.248736	0.162762	0.426603	0.64157	Not Regulated		1.57283e+06	1327200	1.18508	0.24498	1.18508
Q8VBZ3	Cleft lip and palate transmembrane protein 1 homolog	Clptm1	10	17632000	10795000	5749100	9974800	10865000	10753000	8822600	7131600	10448000	11686000	12791000	9168900	8282700	10199000	2996300	13209000	8661800	12564000		1.1392e+07	1.14783e+07	0.992487	-0.0108795	1.00757	0.0108795	-0.0633016	0.774905	0.84909	Not Regulated		1.05309e+07	1.14783e+07	0.917467	-0.124271	1.08996	0.124271	-0.247787	0.647382	0.799868	Not Regulated		8.80073e+06	1.14783e+07	0.76673	-0.383209	1.30424
A0A0R4J140	Clustered mitochondria protein homolog	Cluh	54	571110000	526110000	628450000	545110000	614610000	697060000	670030000	627780000	522730000	567870000	686850000	526030000	594650000	618790000	430510000	639460000	585240000	701890000		5.75223e+08	6.42197e+08	0.895712	-0.158893	1.11643	0.158893	-0.219164	0.329484	0.472487	Not Regulated		6.18927e+08	6.42197e+08	0.963765	-0.0532467	1.0376	0.0532467	-0.169614	0.750771	0.865293	Not Regulated		6.06847e+08	6.42197e+08	0.944955	-0.0816831	1.05825
Q06890	Clusterin;Clusterin beta chain;Clusterin alpha chain	Clu	10	13540000	13757000	13243000	9483900	11211000	5137400	11588000	13998000	5875100	10966000	12560000	14684000	7350300	7114600	6557000	14564000	9651500	12678000		1.35133e+07	1.22978e+07	1.09884	0.135979	1.09884	0.135979	0.0913453	0.440702	0.576129	Not Regulated		8.61077e+06	1.22978e+07	0.700186	-0.514191	1.42819	0.514191	-0.67695	0.149714	0.366743	Not Regulated		1.0487e+07	1.22978e+07	0.852755	-0.229798	1.17267
Q9EQS3	C-Myc-binding protein	Mycbp	3	6318700	6707200	7468900	5372300	7339900	7466100	6968400	7997300	4533500	587926	454553	9318900	4956600	3717100	11974000	441514	7166300	5895900		6831600	4.50124e+06	1.51772	0.601902	1.51772	0.601902	0.581975	0.258572	0.4114	Not Regulated		6726100	4.50124e+06	1.49428	0.579448	1.49428	0.579448	0.526759	0.267343	0.498804	Not Regulated		6.49973e+06	4.50124e+06	1.44399	0.530059	1.44399
Q9CQI6	Coactosin-like protein	Cotl1	3	10846000	13705000	6574600	10603000	12505000	10354000	5358300	6157000	5063400	587926	6773700	4504200	6002200	6645200	5604400	6935500	5620300	6285900		10375200	6.28057e+06	1.65195	0.724173	1.65195	0.724173	0.71073	0.0671628	0.199613	Not Regulated		11154000	6.28057e+06	1.77595	0.828595	1.77595	0.828595	0.800981	0.0027122	0.053816	Not Regulated		5.52623e+06	6.28057e+06	0.879894	-0.184598	1.1365
Q3U3V1	Coagulation factor X;Factor X light chain;Factor X heavy chain;Activated factor Xa heavy chain	F10	2	1621400	1502400	1212000	1096400	978730	1139400	583340	310270	438430	587926	454553	590286	489093	601630	621634	362320	242730	451580		1.44527e+06	352210	4.10342	2.03683	4.10342	2.03683	2.093	0.000308653	0.0156646	Up		1071510	352210	3.04225	1.60514	3.04225	1.60514	1.65568	0.000767881	0.0282507	Not Regulated		444013	352210	1.26065	0.334167	1.26065
Q8CIE6	Coatomer subunit alpha;Xenin;Proxenin;Coatomer subunit alpha	Copa	48	241300000	277860000	338160000	236960000	176170000	177640000	228570000	163500000	196640000	187620000	187980000	168110000	209380000	255030000	125650000	196770000	158390000	193300000		2.85773e+08	182820000	1.56314	0.644447	1.56314	0.644447	0.626777	0.015461	0.104888	Not Regulated		1.96923e+08	182820000	1.07714	0.10721	1.07714	0.10721	0.0069921	0.62734	0.783251	Not Regulated		1.96237e+08	182820000	1.07339	0.102171	1.07339
Q9JIF7	Coatomer subunit beta	Copb1	31	202970000	247790000	267980000	187420000	142670000	142150000	182310000	124990000	152770000	137390000	164000000	129260000	176370000	220690000	107700000	172550000	137820000	168100000		239580000	159490000	1.50216	0.587042	1.50216	0.587042	0.566327	0.0175841	0.113259	Not Regulated		1.57413e+08	159490000	0.986979	-0.0189082	1.01319	0.0189082	-0.13182	0.903611	0.952895	Not Regulated		1.53357e+08	159490000	0.961544	-0.0565751	1.03999
O55029	Coatomer subunit beta	Copb2	32	207550000	241030000	248780000	188430000	134320000	129390000	178360000	119650000	155250000	128560000	157760000	119340000	162550000	221650000	112700000	158740000	142410000	154630000		2.32453e+08	1.51927e+08	1.53004	0.613566	1.53004	0.613566	0.594258	0.00576764	0.068206	Not Regulated		1.50713e+08	1.51927e+08	0.992014	-0.0115681	1.00805	0.0115681	-0.123741	0.879928	0.939728	Not Regulated		1.51087e+08	1.51927e+08	0.994471	-0.00799877	1.00556
Q5XJY5	Coatomer subunit delta	Arcn1	25	73739000	87730000	106180000	72298000	45513000	52757000	74623000	44452000	54936000	51573000	52701000	49222000	63173000	73499000	39362000	56102000	42214000	58130000		8.92163e+07	5.21487e+07	1.71081	0.774677	1.71081	0.774677	0.763913	0.0116471	0.0912295	Not Regulated		56856000	5.21487e+07	1.09027	0.124682	1.09027	0.124682	0.0262227	0.661643	0.807819	Not Regulated		5.80037e+07	5.21487e+07	1.11228	0.153514	1.11228
D3Z315	Coatomer subunit epsilon	Cope	10	57791000	76211000	70649000	53538000	31658000	34865000	46253000	23866000	25519000	36550000	42895000	29188000	44998000	59927000	31745000	46953000	38966000	45530000		68217000	4.38163e+07	1.55689	0.638663	1.55689	0.638663	0.620686	0.0106008	0.0872187	Not Regulated		4.00203e+07	4.38163e+07	0.913366	-0.130736	1.09485	0.130736	-0.254902	0.523722	0.721406	Not Regulated		3.18793e+07	4.38163e+07	0.727567	-0.458847	1.37444
Q9QZE5	Coatomer subunit gamma-1	Copg1	28	133050000	155820000	170140000	134400000	94523000	95972000	124910000	89589000	111050000	93796000	106700000	84964000	117930000	140070000	69701000	104170000	87382000	106770000		1.53003e+08	9.94407e+07	1.53864	0.621655	1.53864	0.621655	0.602776	0.0104637	0.0872187	Not Regulated		1.08298e+08	9.94407e+07	1.08907	0.123103	1.08907	0.123103	0.0244847	0.614602	0.773273	Not Regulated		1.08516e+08	9.94407e+07	1.09127	0.126004	1.09127
Q9QXK3-4	Coatomer subunit gamma-2	Copg2	11	15605000	18063000	22881000	15166000	6920900	7360800	14778000	5868300	9349900	10692000	10142000	7248000	8510400	12381000	4645500	11670000	5813800	10378000		1.88497e+07	9.28727e+06	2.02962	1.02121	2.02962	1.02121	1.02352	0.0157375	0.105515	Not Regulated		9815900	9.28727e+06	1.05692	0.0798665	1.05692	0.0798665	-0.0231036	0.91808	0.958755	Not Regulated		9.99873e+06	9.28727e+06	1.07661	0.106491	1.07661
P61924	Coatomer subunit zeta-1	Copz1	7	38758000	41445000	41489000	32901000	25930000	24491000	33782000	24913000	26679000	28021000	26896000	24067000	29263000	33385000	22941000	28624000	25690000	28235000		40564000	2.75163e+07	1.47418	0.559912	1.47418	0.559912	0.537759	0.00544077	0.0667149	Not Regulated		27774000	2.75163e+07	1.00936	0.0134467	1.00936	0.0134467	-0.0962082	0.986845	0.993295	Not Regulated		28458000	2.75163e+07	1.03422	0.048546	1.03422
P18760	Cofilin-1	Cfl1	9	185890000	234480000	218950000	218400000	207270000	184300000	162250000	154510000	150610000	118650000	156200000	151260000	171110000	191690000	171440000	131550000	147300000	146950000		2.13107e+08	1.41933e+08	1.50146	0.586362	1.50146	0.586362	0.565612	0.00952438	0.0839977	Not Regulated		2.03323e+08	1.41933e+08	1.43253	0.518562	1.43253	0.518562	0.459745	0.0152439	0.127124	Not Regulated		155790000	1.41933e+08	1.09763	0.134389	1.09763
P45591	Cofilin-2	Cfl2	4	9592000	9583400	12359000	12193000	12084000	11961000	8265500	10877000	10651000	9237600	10767000	11192000	12564000	12362000	10721000	9115200	9797900	12112000		1.05115e+07	10341700	1.01642	0.0234906	1.01642	0.0234906	-0.0271088	0.904328	0.941996	Not Regulated		1.20793e+07	10341700	1.16802	0.224067	1.16802	0.224067	0.135611	0.212328	0.439497	Not Regulated		9.93117e+06	10341700	0.960303	-0.0584382	1.04134
Q9D8X2	Coiled-coil domain-containing protein 124	Ccdc124	7	14966000	20251000	16007000	17420000	7444000	10770000	9297300	7708800	12190000	12462000	9607900	14333000	489093	469424	9367400	8429600	11268000	9738300		1.70747e+07	9.81197e+06	1.74019	0.799243	1.74019	0.799243	0.789782	0.00645507	0.0726408	Not Regulated		11878000	9.81197e+06	1.21056	0.275678	1.21056	0.275678	0.192415	0.57799	0.750931	Not Regulated		9.73203e+06	9.81197e+06	0.991853	-0.0118011	1.00821
Q9JIG7	Coiled-coil domain-containing protein 22	Ccdc22	9	8146400	9219200	8988300	3025900	9572300	11140000	17504000	13858000	14640000	12353000	18165000	14548000	10576000	15628000	10697000	15770000	13383000	14112000		8.78463e+06	1.44217e+07	0.609127	-0.715184	1.64169	0.715184	-0.804955	0.00257507	0.048741	Not Regulated		7.91273e+06	1.44217e+07	0.54867	-0.86599	1.82259	0.86599	-1.06416	0.0818776	0.264158	Not Regulated		15334000	1.44217e+07	1.06326	0.0884962	1.06326
Q9D024	Coiled-coil domain-containing protein 47	Ccdc47	14	33165000	15021000	14002000	17486000	15754000	14449000	8600100	12806000	16165000	32062000	20185000	15837000	13319000	15203000	10810000	29599000	13789000	20448000		2.07293e+07	2.12787e+07	0.974184	-0.037734	1.0265	0.037734	-0.0915802	0.851743	0.905026	Not Regulated		1.58963e+07	2.12787e+07	0.747055	-0.420714	1.33859	0.420714	-0.574065	0.282937	0.514272	Not Regulated		12523700	2.12787e+07	0.588557	-0.764747	1.69907
Q8R3Q6	Coiled-coil domain-containing protein 58	Ccdc58	6	9135000	3676100	529816	4596900	8617600	5444500	5179500	11934000	5359200	7408600	4782000	4194500	3793000	7384300	26110000	10167000	23725000	6622000		4446972	1.35047e+07	0.329292	-1.60256	3.03682	1.60256	-1.73939	0.101276	0.247083	Not Regulated		6.21967e+06	1.35047e+07	0.460557	-1.11855	2.17128	1.11855	-1.34213	0.112104	0.312942	Not Regulated		7490900	1.35047e+07	0.55469	-0.850247	1.80281
Q7TQK5	Coiled-coil domain-containing protein 93	Ccdc93	6	397794	3501200	2547900	528159	481980	3188400	4997100	3276500	3593900	2246300	4494200	5119500	3546900	4455000	621634	3767400	2405000	4079800		2.14896e+06	3417400	0.62883	-0.669257	1.59025	0.669257	-0.756593	0.233234	0.387593	Not Regulated		1.39951e+06	3417400	0.409526	-1.28797	2.44185	1.28797	-1.52861	0.0547687	0.21704	Not Regulated		3.95583e+06	3417400	1.15756	0.211083	1.15756
Q91W50	Cold shock domain-containing protein E1	Csde1	17	17536000	18471000	16233000	15631000	16421000	15815000	13619000	17646000	12260000	13064000	16896000	13568000	13774000	12547000	16194000	15002000	12190000	14170000		1.74133e+07	1.37873e+07	1.263	0.336849	1.263	0.336849	0.302867	0.0633176	0.193842	Not Regulated		1.59557e+07	1.37873e+07	1.15727	0.210725	1.15727	0.210725	0.120926	0.210261	0.43757	Not Regulated		1.45083e+07	1.37873e+07	1.05229	0.0735384	1.05229
P60824	Cold-inducible RNA-binding protein	Cirbp	4	7095400	5793300	2681300	12934000	4843300	3370200	485951	590298	1745900	2184500	1737900	590286	1920200	469424	2132900	1986100	1244500	1411300		5190000	1547300	3.35423	1.74598	3.35423	1.74598	1.78673	0.00739317	0.0767007	Not Regulated		7.04917e+06	1547300	4.55579	2.1877	4.55579	2.1877	2.29687	0.00955222	0.102688	Not Regulated		940716	1547300	0.607973	-0.717922	1.64481
B7ZNH7	Collagen alpha-1(XIV) chain	Col14a1	7	3407400	4177300	2708500	4389200	481980	2830400	3013200	590298	479290	587926	454553	590286	1878600	1849400	621634	2382700	1868600	1847500		3.43107e+06	2.03293e+06	1.68774	0.755094	1.68774	0.755094	0.743292	0.0148685	0.103373	Not Regulated		2.56719e+06	2.03293e+06	1.2628	0.336629	1.2628	0.336629	0.259501	0.858407	0.930076	Not Regulated		1.36093e+06	2.03293e+06	0.669441	-0.578971	1.49378
E9QPX1	Collagen alpha-1(XVIII) chain;Endostatin	Col18a1	22	85130000	89960000	73771000	67987000	9291800	3671800	705010	590298	2472900	587926	760830	770580	489093	666140	1081900	637750	556750	1435900		8.29537e+07	876800	94.6096	6.56391	94.6096	6.56391	6.86015	3.13757e-06	0.00105746	Up		2.69835e+07	876800	30.775	4.94369	30.775	4.94369	5.33024	0.0102209	0.106706	Not Regulated		1.25607e+06	876800	1.43256	0.518596	1.43256
Q01149	Collagen alpha-2(I) chain	Col1a2	2	1400500	1446800	1906400	528159	1751900	433397	485951	590298	479290	587926	454553	590286	489093	469424	621634	2052500	1316900	482392		1.58457e+06	1.28393e+06	1.23415	0.303521	1.23415	0.303521	0.267772	0.373044	0.514985	Not Regulated		NA	NA	NA	NA	NA	NA	NA	NA	NA	NA		NA	NA	NA	NA	NA
Q63829	COMM domain-containing protein 3	Commd3	5	2678100	3073000	529816	3679900	3659400	4073800	485951	590298	4496400	5189600	5010800	4787400	3975000	2875700	3563800	4611300	4288100	4019400		2.09364e+06	4.30627e+06	0.486184	-1.04043	2.05683	1.04043	-1.14744	0.0913122	0.232127	Not Regulated		3.80437e+06	4.30627e+06	0.883449	-0.178781	1.13193	0.178781	-0.307783	0.273383	0.503614	Not Regulated		1.85755e+06	4.30627e+06	0.43136	-1.21304	2.31825
A0A1L1SRX4	COMM domain-containing protein 4	Commd4	2	1697800	1674500	1762100	2203500	1937400	2054700	3052100	2672200	2533300	2069600	3302300	2978000	2143100	1928000	1673800	2767800	2692100	2445700		1.71147e+06	2635200	0.649464	-0.622679	1.53973	0.622679	-0.707545	0.00336296	0.0536142	Not Regulated		2065200	2635200	0.783698	-0.351631	1.276	0.351631	-0.49803	0.0553595	0.217062	Not Regulated		2.75253e+06	2635200	1.04453	0.0628476	1.04453
A0A0R4J0U7	COMM domain-containing protein 5	Commd5	4	4514100	5657000	529816	5024500	481980	6043700	3841400	7971900	6590800	6338700	10141000	7911700	7128800	6250200	4557400	6170000	7477400	7914300		3566972	7.18723e+06	0.496293	-1.01074	2.01494	1.01074	-1.11618	0.137105	0.289701	Not Regulated		3.85006e+06	7.18723e+06	0.53568	-0.900556	1.86678	0.900556	-1.1022	0.166599	0.38582	Not Regulated		6134700	7.18723e+06	0.853555	-0.228444	1.17157
Q8BG94	COMM domain-containing protein 7	Commd7	4	3623100	5060000	4235200	4820900	481980	5116000	7436200	5950400	5435500	4695500	7124700	10226000	5118700	4498000	4249900	4465100	5677500	5665700		4306100	5.26943e+06	0.817185	-0.291266	1.22371	0.291266	-0.358557	0.177116	0.331908	Not Regulated		3.47296e+06	5.26943e+06	0.659077	-0.601482	1.51727	0.601482	-0.773027	0.249707	0.477898	Not Regulated		6.27403e+06	5.26943e+06	1.19065	0.251745	1.19065
Q8K2Q0	COMM domain-containing protein 9	Commd9	5	8369700	8822400	9833800	9812500	9797200	11366000	12210000	13823000	12539000	12276000	15548000	16082000	11247000	8823700	10105000	12548000	12460000	13243000		9.00863e+06	1.27503e+07	0.706541	-0.501155	1.41535	0.501155	-0.579576	0.0104201	0.0872187	Not Regulated		1.03252e+07	1.27503e+07	0.809801	-0.304361	1.23487	0.304361	-0.446002	0.0833647	0.267834	Not Regulated		1.28573e+07	1.27503e+07	1.00839	0.0120565	1.00839
E9Q6C2	Complement C1s-A subcomponent;Complement C1s-A subcomponent heavy chain;Complement C1s-A subcomponent light chain;Complement C1s-B subcomponent;Complement C1s-B subcomponent heavy chain;Complement C1s-B subcomponent light chain	C1s1;C1sa;C1sb	3	2295400	2361800	2636200	1958700	2018000	1707500	2065000	2725500	2260200	3170200	454553	2591500	1883200	2622400	2327800	3032000	3479200	2376400		2.43113e+06	2.96253e+06	0.820626	-0.285202	1.21858	0.285202	-0.352172	0.200197	0.35201	Not Regulated		1.89473e+06	2.96253e+06	0.639565	-0.644837	1.56356	0.644837	-0.820745	0.0193034	0.138293	Not Regulated		2.35023e+06	2.96253e+06	0.793319	-0.334027	1.26053
P01027	Complement C3;Complement C3 beta chain;C3-beta-c;Complement C3 alpha chain;C3a anaphylatoxin;Acylation stimulating protein;Complement C3b alpha chain;Complement C3c alpha chain fragment 1;Complement C3dg fragment;Complement C3g fragment;Complement C3d fragment;Complement C3f fragment;Complement C3c alpha chain fragment 2	C3	70	882690000	911250000	782500000	874180000	844750000	775540000	645970000	682620000	731770000	860160000	686200000	686180000	553730000	604170000	546990000	732920000	581390000	712630000		8.58813e+08	6.75647e+08	1.2711	0.346076	1.2711	0.346076	0.312583	0.0712135	0.205658	Not Regulated		831490000	6.75647e+08	1.23066	0.29943	1.23066	0.29943	0.218558	0.114465	0.317423	Not Regulated		6.86787e+08	6.75647e+08	1.01649	0.0235931	1.01649
P01029	Complement C4-B;Complement C4 beta chain;Complement C4 alpha chain;C4a anaphylatoxin;Complement C4 gamma chain	C4b	48	342170000	300870000	235320000	199740000	152060000	146830000	85647000	95451000	103630000	112540000	103310000	87124000	79924000	85496000	73856000	117080000	89785000	113620000		2.92787e+08	1.06828e+08	2.74072	1.45456	2.74072	1.45456	1.47985	0.000476982	0.0170002	Not Regulated		166210000	1.06828e+08	1.55586	0.637713	1.55586	0.637713	0.590888	0.0209995	0.142255	Not Regulated		9.49093e+07	1.06828e+08	0.888428	-0.170672	1.12558
P06684	Complement C5;Complement C5 beta chain;Complement C5 alpha chain;C5a anaphylatoxin;Complement C5 alpha chain	C5	32	53002000	57283000	60204000	53853000	22569000	26505000	15432000	18320000	17800000	977230	25348000	4838500	7396800	8236000	3017800	14489000	5781500	21860000		5.68297e+07	14043500	4.04669	2.01674	4.04669	2.01674	2.07184	0.00438906	0.060229	Not Regulated		34309000	14043500	2.44305	1.28868	2.44305	1.28868	1.30738	0.0558392	0.217519	Not Regulated		17184000	14043500	1.22363	0.291163	1.22363
Q8R5L1	Complement component 1 Q subcomponent-binding protein, mitochondrial	C1qbp	2	7103100	8119100	6531300	6740700	10522000	7107000	7444700	6953700	4467800	4193800	5702500	590286	6799300	469424	13316000	6600200	560101	4187500		7.25117e+06	3.7826e+06	1.91698	0.938835	1.91698	0.938835	0.936776	0.148572	0.301673	Not Regulated		8.12323e+06	3.7826e+06	2.14753	1.10268	2.14753	1.10268	1.10265	0.121234	0.32602	Not Regulated		6.28873e+06	3.7826e+06	1.66254	0.733391	1.66254
Q8K182	Complement component C8 alpha chain	C8a	9	8181600	3330800	3640100	528159	481980	433397	485951	590298	479290	587926	454553	590286	489093	469424	621634	441514	560101	482392		5.05083e+06	494669	10.2105	3.35199	10.2105	3.35199	3.4779	0.000160233	0.0104975	Up		NA	NA	NA	NA	NA	NA	NA	NA	NA	NA		NA	NA	NA	NA	NA
Q8VCG4	Complement component C8 gamma chain	C8g	7	11729000	7431000	7800600	528159	4881900	4395900	9268300	8255400	13020000	15391000	7970400	9664700	7275200	6622100	4954100	11181000	10537000	11754000		8.98687e+06	1.11573e+07	0.805467	-0.312102	1.24152	0.312102	-0.380498	0.16406	0.317729	Not Regulated		3268653	1.11573e+07	0.29296	-1.77122	3.41343	1.77122	-2.0605	0.0386749	0.18518	Not Regulated		1.01812e+07	1.11573e+07	0.912515	-0.13208	1.09587
Q64735-2	Complement component receptor 1-like protein	Cr1l	2	2291900	4278500	3621700	528159	1810400	433397	2626400	590298	4158600	587926	454553	5772700	489093	2649300	4738600	441514	560101	2629300		3.39737e+06	1.21031e+06	2.80703	1.48905	2.80703	1.48905	1.51616	0.0379772	0.159533	Not Regulated		NA	NA	NA	NA	NA	NA	NA	NA	NA	NA		NA	NA	NA	NA	NA
B8JJM5	Complement factor B;Complement factor B Ba fragment;Complement factor B Bb fragment	Cfb;Gm20547	10	7727300	12017000	7165100	7645000	8288500	7882000	7099400	5096500	5996000	6257000	7885700	4833400	6687500	3916200	4146800	12649000	4106500	8686200		8969800	8.48057e+06	1.05769	0.0809151	1.05769	0.0809151	0.033361	0.697944	0.79542	Not Regulated		7938500	8.48057e+06	0.936081	-0.0952942	1.06828	0.0952942	-0.215894	0.910387	0.95582	Not Regulated		6.06397e+06	8.48057e+06	0.715043	-0.483899	1.39852
P03953-2	Complement factor D	Cfd	2	1461700	1300400	529816	528159	1830300	1125900	1199500	2111900	1686300	1637200	1424700	1824700	489093	1804200	1683300	834030	560101	482392		NA	NA	NA	NA	NA	NA	NA	NA	NA	NA		NA	NA	NA	NA	NA	NA	NA	NA	NA	NA		1665900	625508	2.66328	1.4132	2.66328
E9Q8I0	Complement factor H	Cfh	22	54675000	51739000	54685000	45344000	29120000	25487000	20111000	25515000	31066000	23204000	21613000	19963000	11200000	22617000	28144000	26670000	22344000	27893000		5.36997e+07	2.56357e+07	2.09472	1.06676	2.09472	1.06676	1.07149	0.000398903	0.0163336	Not Regulated		33317000	2.56357e+07	1.29963	0.378106	1.29963	0.378106	0.305153	0.239217	0.465537	Not Regulated		25564000	2.56357e+07	0.997204	-0.00403882	1.0028
Q61129	Complement factor I;Complement factor I heavy chain;Complement factor I light chain	Cfi	4	8697900	9791600	8507900	8784600	7636100	6652900	5671900	8173000	8189200	5654600	7395500	6138300	4238400	6480600	5894000	5406700	6485700	5425100		8.99913e+06	5772500	1.55897	0.64059	1.55897	0.64059	0.622715	0.00557946	0.0680516	Not Regulated		7691200	5772500	1.33239	0.414012	1.33239	0.414012	0.344673	0.0626625	0.229492	Not Regulated		7344700	5772500	1.27236	0.347507	1.27236
Q6A0A9	Constitutive coactivator of PPAR-gamma-like protein 1	FAM120A	26	89358000	105240000	111150000	88674000	79292000	76668000	98283000	81814000	72416000	84061000	89943000	75559000	83663000	90413000	56447000	82984000	72046000	102120000		101916000	8.57167e+07	1.18899	0.249733	1.18899	0.249733	0.211131	0.220558	0.376294	Not Regulated		8.15447e+07	8.57167e+07	0.951328	-0.0719852	1.05116	0.0719852	-0.190239	0.760214	0.872377	Not Regulated		84171000	8.57167e+07	0.981968	-0.0262525	1.01836
O88543	COP9 signalosome complex subunit 3	Cops3	4	4897100	5575100	6907000	5504100	6124100	4414200	6117900	4627100	5533600	3849400	4433800	4056600	6202200	6068800	3555800	3538900	3856400	5205000		5.79307e+06	4200100	1.37927	0.463904	1.37927	0.463904	0.436659	0.0791677	0.217299	Not Regulated		5.34747e+06	4200100	1.27318	0.348432	1.27318	0.348432	0.272492	0.164813	0.384953	Not Regulated		5426200	4200100	1.29192	0.369519	1.29192
O88544	COP9 signalosome complex subunit 4	Cops4	4	2154100	478828	1324000	2160800	1957800	1812400	1501400	1822000	2101500	2035000	2173900	2051200	2335700	1811600	1449000	2080400	560101	2080100		NA	NA	NA	NA	NA	NA	NA	NA	NA	NA		1977000	1.57353e+06	1.25641	0.329305	1.25641	0.329305	0.25144	0.345379	0.575631	Not Regulated		1808300	1.57353e+06	1.1492	0.200626	1.1492
O35864	COP9 signalosome complex subunit 5	Cops5	2	1999100	1841700	529816	1840700	1901800	1169500	2003000	1344900	1473600	587926	1644400	1286100	1617300	2498500	621634	1293900	1273800	1445600		1456872	1.33777e+06	1.08903	0.123048	1.08903	0.123048	0.0777277	0.862642	0.914065	Not Regulated		1.63733e+06	1.33777e+06	1.22393	0.291522	1.22393	0.291522	0.209854	0.309661	0.539455	Not Regulated		1.60717e+06	1.33777e+06	1.20138	0.264693	1.20138
D3YVI6	COP9 signalosome complex subunit 7a	Cops7a	5	2834200	3372700	3488100	3523800	1764500	2414200	2154300	2471500	2047900	1838900	2595400	2016200	3510300	2322700	621634	2031700	1615400	3576900		3.23167e+06	2408000	1.34205	0.424443	1.34205	0.424443	0.395106	0.166943	0.320423	Not Regulated		2567500	2408000	1.06624	0.0925289	1.06624	0.0925289	-0.00916679	0.772949	0.880864	Not Regulated		2.22457e+06	2408000	0.923823	-0.114311	1.08246
Q8VBV7	COP9 signalosome complex subunit 8	Cops8	2	397794	2113400	3319300	528159	2657800	2361400	2367500	2787200	2003700	587926	2074200	2468300	2927300	2995500	621634	2737300	3091600	2600700		1.9435e+06	2.80987e+06	0.691669	-0.531846	1.44578	0.531846	-0.611895	0.255214	0.408949	Not Regulated		1.84912e+06	2.80987e+06	0.658081	-0.603663	1.51957	0.603663	-0.775428	0.202643	0.430641	Not Regulated		2.38613e+06	2.80987e+06	0.849198	-0.235827	1.17758
Q8C166	Copine-1	Cpne1	3	4028500	478828	529816	11133000	3495200	3046000	485951	590298	479290	587926	454553	590286	2557500	1893100	1880300	1447700	560101	1748400		NA	NA	NA	NA	NA	NA	NA	NA	NA	NA		5891400	1.25207e+06	4.70534	2.2343	4.70534	2.2343	2.34816	0.0181419	0.135902	Not Regulated		NA	NA	NA	NA	NA
A0A0R4J1D0	Copine-2	Cpne2	2	397794	1822600	529816	1457700	1404000	1904200	1269300	4513100	3502100	587926	1831900	590286	1691600	469424	6931900	2126000	560101	482392		NA	NA	NA	NA	NA	NA	NA	NA	NA	NA		1.58863e+06	1.05616e+06	1.50415	0.588952	1.50415	0.588952	0.537219	0.168799	0.389148	Not Regulated		3.09483e+06	1.05616e+06	2.93026	1.55103	2.93026
Q8BT60	Copine-3	Cpne3	16	96057000	103660000	29361000	79936000	100570000	94820000	12571000	6424900	14418000	92016000	8733600	105350000	87701000	90883000	92646000	5552700	9564700	7165100		7.63593e+07	7427500	10.2806	3.36186	10.2806	3.36186	3.48829	0.00117742	0.0313934	Up		9.17753e+07	7427500	12.3562	3.62716	12.3562	3.62716	3.88121	6.41427e-06	0.00123475	Up		1.1138e+07	7427500	1.49956	0.584537	1.49956
Q9WU84	Copper chaperone for superoxide dismutase	Ccs	4	1953200	2488800	2195000	3432900	2818600	1911700	1608000	3154100	2119500	587926	1428200	1903600	2302500	2350700	2565600	1490500	1314600	482392		2.21233e+06	1.09583e+06	2.01886	1.01354	2.01886	1.01354	1.01545	0.0436283	0.166776	Not Regulated		2.72107e+06	1.09583e+06	2.48311	1.31215	2.48311	1.31215	1.3332	0.0271122	0.158449	Not Regulated		2.29387e+06	1.09583e+06	2.09327	1.06576	2.09327
D3YY50	Copper homeostasis protein cutC homolog	Cutc	3	397794	1918100	1433200	1748100	1649900	1154600	1881200	984780	1394300	587926	1559800	1140200	1933800	1260300	2339500	441514	560101	1668600		NA	NA	NA	NA	NA	NA	NA	NA	NA	NA		1.51753e+06	890072	1.70496	0.769735	1.70496	0.769735	0.736197	0.10648	0.306848	Not Regulated		1.42009e+06	890072	1.59548	0.673992	1.59548
O08997	Copper transport protein ATOX1	Atox1	4	23745000	20524000	18352000	15561000	18427000	18013000	8485400	22842000	19698000	18631000	16211000	24960000	10803000	17056000	37844000	17675000	21882000	14755000		2.08737e+07	18104000	1.15299	0.205376	1.15299	0.205376	0.164421	0.329427	0.472487	Not Regulated		1.73337e+07	18104000	0.95745	-0.0627316	1.04444	0.0627316	-0.180054	0.818923	0.909733	Not Regulated		1.70085e+07	18104000	0.939487	-0.0900554	1.06441
B1AQ57	Copper-transporting ATPase 2	Atp7b	5	1203600	1411900	1814800	1890800	1401100	1655600	1635300	1764500	2143900	1352500	2109600	1436900	1674700	1367800	1023600	1421400	1125300	1955900		1.47677e+06	1.50087e+06	0.983943	-0.0233539	1.01632	0.0233539	-0.0764375	0.980404	0.986145	Not Regulated		1.64917e+06	1.50087e+06	1.09881	0.135941	1.09881	0.135941	0.038615	0.547029	0.733904	Not Regulated		1847900	1.50087e+06	1.23122	0.300091	1.23122
B1AZ15	Cordon-bleu protein-like 1	Cobll1	11	8506400	10837000	10069000	15523000	7678800	11217000	10699000	7939500	9071600	6499000	8056900	8073300	8536500	7570600	6758200	6308700	5074600	7574100		9.80413e+06	6.31913e+06	1.5515	0.633663	1.5515	0.633663	0.615421	0.0200712	0.120419	Not Regulated		1.14729e+07	6.31913e+06	1.81559	0.860436	1.81559	0.860436	0.836027	0.0381139	0.184224	Not Regulated		9236700	6.31913e+06	1.4617	0.547651	1.4617
O89053	Coronin-1A;Coronin	Coro1a	10	17984000	38802000	28168000	39952000	31893000	27576000	17026000	8408100	15973000	587926	11655000	9998800	13549000	13166000	8168600	3274100	8456100	17431000		28318000	9720400	2.91325	1.54263	2.91325	1.54263	1.57259	0.0352019	0.153782	Not Regulated		3.31403e+07	9720400	3.40936	1.7695	3.40936	1.7695	1.83659	0.0146932	0.125244	Not Regulated		1.38024e+07	9720400	1.41994	0.505828	1.41994
Q9WUM3	Coronin-1B	Coro1b	10	25098000	26845000	40460000	49920000	26719000	33424000	23493000	7016200	36518000	587926	17392000	16283000	12555000	23358000	2807800	3906600	14142000	23849000		30801000	1.39659e+07	2.20545	1.14107	2.20545	1.14107	1.14974	0.0778268	0.21569	Not Regulated		3.66877e+07	1.39659e+07	2.62695	1.39339	2.62695	1.39339	1.42262	0.0496969	0.20793	Not Regulated		22342400	1.39659e+07	1.59979	0.677879	1.59979
Q9WUM4	Coronin-1C	Coro1c	7	15431000	26851000	23915000	34079000	16678000	16894000	19603000	9814400	15709000	5418800	16082000	11886000	18656000	15930000	5672500	9172800	8787700	16566000		2.20657e+07	1.15088e+07	1.91728	0.939062	1.91728	0.939062	0.937015	0.0311388	0.147288	Not Regulated		2.25503e+07	1.15088e+07	1.95939	0.970407	1.95939	0.970407	0.957066	0.0536949	0.213854	Not Regulated		1.50421e+07	1.15088e+07	1.30701	0.386268	1.30701
P50172	Corticosteroid 11-beta-dehydrogenase isozyme 1	Hsd11b1	17	1383400000	1198400000	1056100000	1345700000	1409700000	1467300000	1378200000	1640300000	1918100000	3021000000	1747400000	2406900000	1496800000	1400700000	2756300000	1920900000	2075300000	1907500000		1.21263e+09	1967900000	0.616207	-0.698514	1.62283	0.698514	-0.787401	0.00435705	0.060229	Not Regulated		1.40757e+09	1967900000	0.715263	-0.483454	1.39809	0.483454	-0.64312	0.0142325	0.123374	Not Regulated		1.64553e+09	1967900000	0.836187	-0.258102	1.1959
A0A1W2P7X0	Costars family protein ABRACL	Abracl	2	397794	1323800	529816	528159	1666300	1363700	1210000	1646400	1774700	1399100	454553	1094900	1436300	1131100	2190700	1129300	560101	1041200		NA	NA	NA	NA	NA	NA	NA	NA	NA	NA		NA	NA	NA	NA	NA	NA	NA	NA	NA	NA		1543700	910200	1.696	0.762136	1.696
P97792-2	Coxsackievirus and adenovirus receptor homolog	Cxadr	5	2132000	478828	529816	528159	481980	433397	485951	5839400	8224500	4225400	5717600	5713300	3547000	4632200	11003000	441514	560101	482392		NA	NA	NA	NA	NA	NA	NA	NA	NA	NA		NA	NA	NA	NA	NA	NA	NA	NA	NA	NA		NA	NA	NA	NA	NA
P14847	C-reactive protein	Crp	2	1592300	478828	1879900	1194400	1419300	433397	1770100	2887800	3224700	5090500	2600300	3576800	489093	2301100	2620200	441514	5921100	482392		NA	NA	NA	NA	NA	NA	NA	NA	NA	NA		NA	NA	NA	NA	NA	NA	NA	NA	NA	NA		2.62753e+06	2.28167e+06	1.15158	0.20362	1.15158
Q04447	Creatine kinase B-type	Ckb	3	1681500	2044500	529816	528159	1788900	2518500	1393800	1904100	1912500	587926	454553	2694400	1824800	1820900	2996500	1470600	2265800	482392		NA	NA	NA	NA	NA	NA	NA	NA	NA	NA		NA	NA	NA	NA	NA	NA	NA	NA	NA	NA		1736800	1406264	1.23505	0.304564	1.23505
Q91V08	C-type lectin domain family 2 member D	Clec2d	3	1001100	478828	529816	2294600	481980	433397	4074100	3826000	5873000	2467600	4545700	4537700	4345200	4067200	4594800	2829300	2910700	3761100		669915	3.16703e+06	0.211528	-2.24108	4.72752	2.24108	-2.41177	0.000432724	0.0165373	Down		1.06999e+06	3.16703e+06	0.337853	-1.56553	2.95987	1.56553	-1.8341	0.0237775	0.148851	Not Regulated		4.59103e+06	3.16703e+06	1.44963	0.535687	1.44963
A0A0R4IZZ5	C-type lectin domain family 4 member F	Clec4f	10	54522000	55653000	57632000	46080000	57772000	54738000	50622000	50434000	39080000	37606000	40690000	36588000	48002000	52412000	34374000	37975000	40867000	60809000		5.59357e+07	4.65503e+07	1.20162	0.264977	1.20162	0.264977	0.227184	0.216275	0.372032	Not Regulated		5.28633e+07	4.65503e+07	1.13562	0.183476	1.13562	0.183476	0.0909337	0.406375	0.627911	Not Regulated		46712000	4.65503e+07	1.00347	0.00500172	1.00347
Q9WTX6	Cullin-1	Cul1	11	11484000	11578000	11337000	10412000	7195700	8611100	7723000	6362300	6879700	5171600	7618800	7929300	9375500	6537000	5947000	8124900	6623100	9678600		1.14663e+07	8142200	1.40826	0.493914	1.40826	0.493914	0.468261	0.0298838	0.144564	Not Regulated		8739600	8142200	1.07337	0.102149	1.07337	0.102149	0.00142111	0.664466	0.809221	Not Regulated		6.98833e+06	8142200	0.858286	-0.22047	1.16511
Q9JLV5	Cullin-3	Cul3	10	8879600	9706500	13030000	5236500	3075000	13319000	4096700	5778100	7618300	7708400	10481000	6866100	8515800	10052000	5359300	8251900	7697100	12577000		10538700	9.50867e+06	1.10833	0.148382	1.10833	0.148382	0.104406	0.55312	0.670532	Not Regulated		7.21017e+06	9.50867e+06	0.758273	-0.39921	1.31879	0.39921	-0.550398	0.300306	0.527936	Not Regulated		5.83103e+06	9.50867e+06	0.613234	-0.705491	1.6307
Q3TCH7	Cullin-4A	Cul4a	4	5315500	6370500	7464400	6382100	6275900	5010400	6296000	5394200	5271800	4869400	5735600	4730700	6393000	6132700	3772500	4773900	5574900	5540700		6.38347e+06	5296500	1.20522	0.269301	1.20522	0.269301	0.231737	0.19963	0.351845	Not Regulated		5.88947e+06	5296500	1.11195	0.153098	1.11195	0.153098	0.057498	0.426187	0.64157	Not Regulated		5654000	5296500	1.0675	0.0942326	1.0675
E9PXY1	Cullin-4B	Cul4b	2	682810	942220	964150	912980	787470	860660	758340	748500	479290	706880	712410	740260	971780	793550	740950	652140	560101	994690		863060	735644	1.1732	0.230454	1.1732	0.230454	0.190829	0.384835	0.524318	Not Regulated		853703	735644	1.16048	0.214728	1.16048	0.214728	0.125331	0.344642	0.574818	Not Regulated		NA	NA	NA	NA	NA
Q6ZQ38	Cullin-associated NEDD8-dissociated protein 1	Cand1	28	114620000	123820000	142670000	141370000	120410000	112890000	134220000	110160000	111800000	101350000	118030000	105570000	127340000	111020000	77331000	112360000	105850000	126280000		1.27037e+08	114830000	1.1063	0.145745	1.1063	0.145745	0.101629	0.39313	0.532141	Not Regulated		124890000	114830000	1.08761	0.121158	1.08761	0.121158	0.0223441	0.50551	0.711916	Not Regulated		1.18727e+08	114830000	1.03393	0.0481444	1.03393
A0A494B9Q5	CWF19-like protein 1	Cwf19l1	2	1003600	790330	1164000	958130	761700	652050	1070200	591500	608070	475090	768950	590286	590270	790320	621634	861430	762070	847760		985977	823753	1.19693	0.259341	1.19693	0.259341	0.221249	0.242242	0.395627	Not Regulated		790627	823753	0.959786	-0.0592158	1.0419	0.0592158	-0.176184	0.711384	0.840991	Not Regulated		756590	823753	0.918467	-0.122701	1.08877
A0A0R4J0F6	Cyclin-G-associated kinase	Gak	10	2267500	3294300	3393100	3668000	3114500	6484700	2578400	590298	3245800	2411800	3772700	4129600	2930700	469424	2973900	2548100	2824800	4574000		2.98497e+06	3.31563e+06	0.90027	-0.15157	1.11078	0.15157	-0.211452	0.682787	0.784777	Not Regulated		4422400	3.31563e+06	1.3338	0.415545	1.3338	0.415545	0.34636	0.327604	0.558873	Not Regulated		2.13817e+06	3.31563e+06	0.644874	-0.632911	1.55069
Q8VCA4	Cyp4f15 protein	Cyp4f15	10	19177000	9971700	14332000	15469000	13940000	10696000	12972000	19649000	20107000	26760000	22751000	19918000	14434000	17438000	12829000	29228000	14468000	22776000		1.44936e+07	2.21573e+07	0.654121	-0.612372	1.52877	0.612372	-0.696691	0.142882	0.295147	Not Regulated		1.33683e+07	2.21573e+07	0.603337	-0.728965	1.65745	0.728965	-0.91334	0.0677462	0.238698	Not Regulated		17576000	2.21573e+07	0.793236	-0.334177	1.26066
Q91WT9-2	Cystathionine beta-synthase	Cbs	18	67148000	78372000	86039000	73618000	76153000	61260000	60543000	50260000	64875000	54429000	63799000	66025000	91398000	79212000	53389000	74134000	61697000	75528000		7.71863e+07	70453000	1.09557	0.131684	1.09557	0.131684	0.0868224	0.467421	0.595773	Not Regulated		7.03437e+07	70453000	0.998448	-0.0022406	1.00155	0.0022406	-0.113474	0.987612	0.993467	Not Regulated		5.85593e+07	70453000	0.831183	-0.266762	1.2031
Q8VCN5	Cystathionine gamma-lyase	Cth	20	332070000	421110000	428440000	398490000	421860000	399060000	350610000	597000000	513380000	597980000	446880000	782700000	473300000	427700000	751830000	428680000	576000000	456530000		3.93873e+08	487070000	0.808659	-0.306397	1.23662	0.306397	-0.374491	0.161348	0.315138	Not Regulated		406470000	487070000	0.834521	-0.26098	1.19829	0.26098	-0.398255	0.198864	0.42681	Not Regulated		4.86997e+08	487070000	0.999849	-0.000217229	1.00015
Q62426	Cystatin-B	Cstb	3	21306000	18924000	15480000	528159	16479000	433397	12680000	21375000	17509000	14161000	15807000	17278000	9044400	469424	27785000	441514	18600000	14034000		18570000	1.10252e+07	1.68433	0.752173	1.68433	0.752173	0.740215	0.236466	0.390365	Not Regulated		NA	NA	NA	NA	NA	NA	NA	NA	NA	NA		17188000	1.10252e+07	1.55898	0.640601	1.55898
P97315	Cysteine and glycine-rich protein 1	Csrp1	5	397794	3621500	529816	1899700	1688700	1139700	1159900	1084800	1580800	686040	1228400	1462500	1166400	1323300	1217500	719890	560101	482392		NA	NA	NA	NA	NA	NA	NA	NA	NA	NA		1.57603e+06	587461	2.68279	1.42373	2.68279	1.42373	1.45602	0.00193045	0.0466893	Not Regulated		1.27517e+06	587461	2.17064	1.11812	2.17064
P50462	Cysteine and glycine-rich protein 3	Csrp3	4	17763000	15467000	16865000	7979500	481980	19782000	14992000	19444000	14729000	12356000	18588000	17832000	7584800	19717000	13546000	11735000	11856000	16159000		1.66983e+07	13250000	1.26025	0.333712	1.26025	0.333712	0.299563	0.104636	0.251499	Not Regulated		9.41449e+06	13250000	0.710528	-0.493037	1.4074	0.493037	-0.653667	0.27109	0.501777	Not Regulated		1.63883e+07	13250000	1.23686	0.306677	1.23686
A0A3Q4L347	Cysteine dioxygenase type 1	Cdo1	5	52238000	59066000	61101000	43023000	26034000	19034000	23215000	12345000	18300000	14917000	18908000	15362000	21409000	22234000	27542000	20814000	21825000	20676000		5.74683e+07	21105000	2.72297	1.44518	2.72297	1.44518	1.46997	5.01983e-05	0.00486992	Not Regulated		2.93637e+07	21105000	1.39131	0.476447	1.39131	0.476447	0.413391	0.255375	0.486163	Not Regulated		1.79533e+07	21105000	0.850667	-0.233333	1.17555
Q9DBE0	Cysteine sulfinic acid decarboxylase	Csad	20	166430000	138050000	169970000	83950000	261180000	337820000	206670000	170110000	77407000	14912000	34008000	9600400	165240000	151730000	380400000	11456000	72638000	20283000		158150000	3.47923e+07	4.54554	2.18445	4.54554	2.18445	2.24845	0.00859696	0.0793043	Not Regulated		227650000	3.47923e+07	6.54311	2.70998	6.54311	2.70998	2.87172	0.0131344	0.118517	Not Regulated		1.51396e+08	3.47923e+07	4.35141	2.12148	4.35141
Q9DCT8	Cysteine-rich protein 2	Crip2	5	31724000	49944000	37517000	36086000	21186000	23305000	29254000	19287000	35976000	22869000	37143000	23740000	32932000	41899000	621634	32512000	35776000	28112000		3.97283e+07	3.21333e+07	1.23636	0.306098	1.23636	0.306098	0.270485	0.234222	0.388306	Not Regulated		26859000	3.21333e+07	0.835861	-0.258665	1.19637	0.258665	-0.395707	0.288774	0.518715	Not Regulated		2.81723e+07	3.21333e+07	0.876732	-0.189792	1.1406
Q91XD7	Cysteine-rich with EGF-like domain protein 1	Creld1	7	9550400	4795500	2408500	3335700	2531700	3811800	2208100	5274400	5047700	7799500	7577900	4299000	2761500	4147100	5379200	6352400	5391400	4893600		5584800	5545800	1.00703	0.01011	1.00703	0.01011	-0.0411989	0.702354	0.798858	Not Regulated		3226400	5545800	0.581774	-0.78147	1.71888	0.78147	-0.97113	0.0106888	0.108832	Not Regulated		4.17673e+06	5545800	0.753135	-0.409021	1.32778
Q9CYA0	Cysteine-rich with EGF-like domain protein 2	Creld2	7	25085000	26810000	24066000	15140000	13729000	15354000	14047000	21047000	19263000	17681000	16729000	18134000	7503000	11248000	21034000	17127000	19982000	14646000		2.53203e+07	1.72517e+07	1.4677	0.553561	1.4677	0.553561	0.531071	0.0153632	0.104581	Not Regulated		14741000	1.72517e+07	0.854468	-0.226901	1.17032	0.226901	-0.360746	0.264192	0.496569	Not Regulated		18119000	1.72517e+07	1.05028	0.0707676	1.05028
Q9ER72-2	Cysteine--tRNA ligase, cytoplasmic	Cars	9	5982300	6727800	7168700	5504600	6443000	8189100	6925800	5080700	6039200	587926	7385400	5737200	10439000	7818700	6161800	4914700	4157700	5836100		6.62627e+06	4969500	1.33339	0.415096	1.33339	0.415096	0.385263	0.05765	0.185254	Not Regulated		6.71223e+06	4969500	1.35069	0.433692	1.35069	0.433692	0.366333	0.105557	0.305573	Not Regulated		6.01523e+06	4969500	1.21043	0.27552	1.21043
P56389	Cytidine deaminase	Cda	2	1534000	478828	529816	1284300	1461700	1708300	485951	590298	1646100	1464400	454553	1956700	1342800	1250000	1672900	1479800	560101	482392		NA	NA	NA	NA	NA	NA	NA	NA	NA	NA		1.48477e+06	840764	1.76597	0.820463	1.76597	0.820463	0.792031	0.0681847	0.239372	Not Regulated		NA	NA	NA	NA	NA
Q61093	Cytochrome b-245 heavy chain	Cybb	6	6709900	11698000	7062000	6640500	9910800	5673200	6549200	5084400	6030200	3597300	5101900	4480000	4010100	5147100	3387800	2935600	3605100	4938800		8.48997e+06	3826500	2.21873	1.14973	2.21873	1.14973	1.15886	0.0104643	0.0872187	Not Regulated		7.40817e+06	3826500	1.93602	0.953091	1.93602	0.953091	0.938008	0.0198527	0.139228	Not Regulated		5.88793e+06	3826500	1.53873	0.621736	1.53873
G5E850	Cytochrome b5	Cyb5a	6	7445800000	5591400000	5157300000	5609000000	5126700000	4779800000	4311500000	6479300000	5703100000	7385700000	5694500000	6381800000	3900400000	4721900000	6426900000	6331700000	6485100000	6100000000		6.06483e+09	6305600000	0.961817	-0.0561657	1.0397	0.0561657	-0.110989	0.697221	0.795387	Not Regulated		5.17183e+09	6305600000	0.820197	-0.285958	1.21922	0.285958	-0.425747	0.0963813	0.291415	Not Regulated		5.49797e+09	6305600000	0.871918	-0.197735	1.1469
Q9CQX2	Cytochrome b5 type B	Cyb5b	7	63476000	50017000	38255000	32438000	74458000	83551000	69282000	117040000	87230000	142130000	86299000	123190000	62990000	80560000	197540000	133710000	164290000	83703000		5.05827e+07	1.27234e+08	0.397555	-1.33077	2.51537	1.33077	-1.45319	0.00706435	0.0758316	Not Regulated		6.34823e+07	1.27234e+08	0.49894	-1.00306	2.00425	1.00306	-1.21502	0.0555957	0.217062	Not Regulated		91184000	1.27234e+08	0.716662	-0.480635	1.39536
Q9CZ13	Cytochrome b-c1 complex subunit 1, mitochondrial	Uqcrc1	19	182680000	131260000	87976000	137650000	338320000	343020000	626180000	355080000	428330000	572120000	573980000	496900000	692760000	727540000	619100000	848690000	670630000	474130000		133972000	6.64483e+08	0.201618	-2.3103	4.95987	2.3103	-2.48466	0.000611744	0.0205166	Down		2.72997e+08	6.64483e+08	0.410841	-1.28335	2.43403	1.28335	-1.52352	0.0204748	0.141358	Not Regulated		4.69863e+08	6.64483e+08	0.707111	-0.499992	1.41421
Q9DB77	Cytochrome b-c1 complex subunit 2, mitochondrial	Uqcrc2	19	146300000	110620000	82216000	125280000	307090000	279250000	513880000	393220000	394110000	520560000	451780000	450510000	578860000	536190000	653760000	673170000	625760000	383080000		1.13045e+08	560670000	0.201625	-2.31025	4.95969	2.31025	-2.48461	0.000396946	0.0163336	Down		2.37207e+08	560670000	0.423077	-1.24101	2.36364	1.24101	-1.47692	0.0215204	0.142981	Not Regulated		4.33737e+08	560670000	0.773604	-0.370332	1.29265
P99028	Cytochrome b-c1 complex subunit 6, mitochondrial	Uqcrh	3	33604000	5455200	3972600	21063000	77622000	82157000	131420000	167110000	100010000	191590000	107290000	223290000	135560000	130650000	415670000	176020000	285140000	98990000		1.43439e+07	1.86717e+08	0.0768219	-3.70234	13.0171	3.70234	-3.95052	0.00337713	0.0536142	Not Regulated		6.02807e+07	1.86717e+08	0.322846	-1.63108	3.09746	1.63108	-1.90625	0.0386281	0.18518	Not Regulated		1.32847e+08	1.86717e+08	0.711488	-0.491089	1.40551
Q9CQB4	Cytochrome b-c1 complex subunit 7	Uqcrb	11	42674000	15848000	8313100	16973000	72405000	88905000	140580000	163150000	140820000	207210000	132820000	204540000	165140000	171980000	406720000	204090000	276080000	114600000		2.22784e+07	1.98257e+08	0.112371	-3.15365	8.89907	3.15365	-3.37274	0.00241939	0.0470141	Down		5.94277e+07	1.98257e+08	0.299751	-1.73816	3.3361	1.73816	-2.02411	0.032292	0.171514	Not Regulated		1.48183e+08	1.98257e+08	0.747432	-0.419986	1.33791
Q9CQ69	Cytochrome b-c1 complex subunit 8	Uqcrq	5	21120000	14676000	10326000	16280000	45751000	41434000	84340000	52688000	62348000	77963000	66046000	67422000	96171000	81575000	74558000	102800000	82004000	62542000		15374000	8.24487e+07	0.186468	-2.423	5.36286	2.423	-2.60334	0.00033556	0.0156646	Down		3.44883e+07	8.24487e+07	0.418301	-1.25739	2.39062	1.25739	-1.49495	0.0229649	0.146475	Not Regulated		6.64587e+07	8.24487e+07	0.806061	-0.311039	1.2406
Q8R1I1	Cytochrome b-c1 complex subunit 9	Uqcr10	3	27265000	20922000	16618000	24441000	54417000	51260000	116150000	83925000	81980000	111310000	88923000	114490000	113180000	110770000	160790000	141430000	141200000	76421000		2.16017e+07	1.19684e+08	0.18049	-2.47001	5.54048	2.47001	-2.65284	0.00033311	0.0156646	Down		4.33727e+07	1.19684e+08	0.362394	-1.46437	2.75943	1.46437	-1.72276	0.0114735	0.110605	Not Regulated		9.40183e+07	1.19684e+08	0.785557	-0.348212	1.27298
Q9CR68	Cytochrome b-c1 complex subunit Rieske, mitochondrial;Cytochrome b-c1 complex subunit 11	Uqcrfs1	13	52916000	36195000	15634000	27825000	100270000	107080000	179270000	133220000	144220000	212830000	159090000	184140000	209310000	184130000	247890000	237380000	225840000	134150000		34915000	1.99123e+08	0.175344	-2.51174	5.70309	2.51174	-2.69679	0.00210418	0.0430793	Down		7.83917e+07	1.99123e+08	0.393684	-1.34489	2.54011	1.34489	-1.59126	0.0393712	0.185229	Not Regulated		1.52237e+08	1.99123e+08	0.764535	-0.387346	1.30799
Q9D7J4	Cytochrome c oxidase protein 20 homolog	Cox20	3	2020200	2918600	529816	1662000	3304500	5805300	2913200	2294800	2918600	4365800	454553	590286	2288100	1147900	1570300	2254100	2875700	1682400		1822872	2.27073e+06	0.802768	-0.316945	1.24569	0.316945	-0.385598	0.39924	0.538187	Not Regulated		3590600	2.27073e+06	1.58125	0.661067	1.58125	0.661067	0.616592	0.330249	0.560526	Not Regulated		2.70887e+06	2.27073e+06	1.19295	0.254531	1.19295
P00397	Cytochrome c oxidase subunit 1	Mtco1	3	10861000	478828	529816	8655200	24231000	28379000	16788000	13273000	17858000	20446000	13273000	16585000	22681000	20783000	17289000	29233000	22040000	15280000		3956548	2.21843e+07	0.178349	-2.48723	5.60699	2.48723	-2.67097	0.0213086	0.124644	Not Regulated		2.04217e+07	2.21843e+07	0.920548	-0.119436	1.08631	0.119436	-0.242465	0.654194	0.80297	Not Regulated		15973000	2.21843e+07	0.720013	-0.473906	1.38886
P00405	Cytochrome c oxidase subunit 2	Mtco2	5	190070000	125160000	99429000	185000000	373740000	381400000	252370000	197040000	257830000	334840000	277310000	290630000	389180000	336670000	291480000	412800000	323400000	261320000		1.3822e+08	3.32507e+08	0.41569	-1.26642	2.40564	1.26642	-1.38542	0.00568132	0.068206	Not Regulated		313380000	3.32507e+08	0.942477	-0.0854702	1.06103	0.0854702	-0.205081	0.713983	0.84169	Not Regulated		2.35747e+08	3.32507e+08	0.708998	-0.496146	1.41044
P19783	Cytochrome c oxidase subunit 4 isoform 1, mitochondrial	Cox4i1	12	300840000	190050000	145700000	230270000	563760000	487930000	442700000	348350000	364790000	473930000	408890000	448600000	530920000	531500000	575100000	598640000	545020000	375510000		2.12197e+08	506390000	0.419038	-1.25485	2.38642	1.25485	-1.37324	0.00834218	0.0787516	Not Regulated		427320000	506390000	0.843856	-0.244932	1.18504	0.244932	-0.380592	0.451999	0.661671	Not Regulated		385280000	506390000	0.760837	-0.394342	1.31434
P12787	Cytochrome c oxidase subunit 5A, mitochondrial	Cox5a	10	211970000	133250000	46756000	164350000	455540000	439770000	368450000	432250000	335650000	494190000	287380000	497220000	421940000	406320000	724490000	433040000	531960000	291510000		1.30659e+08	4.18837e+08	0.311956	-1.68058	3.20558	1.68058	-1.82155	0.0194804	0.119147	Not Regulated		353220000	4.18837e+08	0.843336	-0.245821	1.18577	0.245821	-0.38157	0.492467	0.698494	Not Regulated		3.78783e+08	4.18837e+08	0.90437	-0.145015	1.10574
Q9D881	Cytochrome c oxidase subunit 5B, mitochondrial	Cox5b	8	60989000	27683000	18916000	47040000	133770000	110220000	106930000	114530000	97211000	140600000	24321000	148960000	104560000	107290000	247960000	138800000	177450000	84008000		3.58627e+07	1.33419e+08	0.268797	-1.89541	3.72028	1.89541	-2.04777	0.00797957	0.0782224	Not Regulated		97010000	1.33419e+08	0.727106	-0.459762	1.37532	0.459762	-0.617044	0.317503	0.547338	Not Regulated		1.06224e+08	1.33419e+08	0.796164	-0.328863	1.25602
Q9DCW5	Cytochrome c oxidase subunit 6A, mitochondrial;Cytochrome c oxidase subunit 6A1, mitochondrial	Cox6a1	4	43417000	478828	529816	528159	66135000	56536000	44041000	30512000	70061000	52940000	60852000	44638000	60468000	95475000	81298000	101350000	78346000	46358000		14808548	7.53513e+07	0.196527	-2.3472	5.08837	2.3472	-2.52352	0.033798	0.153782	Not Regulated		4.10664e+07	7.53513e+07	0.544999	-0.875675	1.83487	0.875675	-1.07482	0.236398	0.463566	Not Regulated		4.82047e+07	7.53513e+07	0.639732	-0.64446	1.56315
P56391	Cytochrome c oxidase subunit 6B1	Cox6b1	5	89430000	52738000	36672000	84504000	200060000	180200000	180450000	214280000	177190000	171520000	144280000	249310000	169270000	222090000	423060000	237350000	330410000	143270000		5.96133e+07	237010000	0.251522	-1.99124	3.97579	1.99124	-2.14868	0.00435895	0.060229	Not Regulated		1.54921e+08	237010000	0.653649	-0.613412	1.52987	0.613412	-0.786158	0.216173	0.44348	Not Regulated		190640000	237010000	0.804354	-0.314097	1.24323
Q9CPQ1	Cytochrome c oxidase subunit 6C	Cox6c	9	106250000	66050000	53647000	88995000	209710000	202360000	203120000	157020000	152640000	222990000	134310000	189790000	231030000	181880000	243280000	221740000	220450000	143790000		7.53157e+07	1.95327e+08	0.385588	-1.37487	2.59344	1.37487	-1.49962	0.00508585	0.0642096	Not Regulated		1.67022e+08	1.95327e+08	0.855089	-0.225854	1.16947	0.225854	-0.359593	0.480714	0.689719	Not Regulated		1.70927e+08	1.95327e+08	0.875081	-0.192511	1.14275
P48771	Cytochrome c oxidase subunit 7A2, mitochondrial	Cox7a2	2	77078000	46717000	39177000	52539000	136140000	120660000	107460000	104980000	93650000	125770000	93266000	120500000	137280000	126640000	168140000	146140000	129860000	90269000		54324000	1.2209e+08	0.444952	-1.16828	2.24744	1.16828	-1.28208	0.0105168	0.0872187	Not Regulated		103113000	1.2209e+08	0.844568	-0.243715	1.18404	0.243715	-0.379252	0.459948	0.669067	Not Regulated		102030000	1.2209e+08	0.835697	-0.258948	1.19661
A0A0N4SVQ1	Cytochrome c oxidase subunit NDUFA4	Ndufa4	6	171580000	117570000	103780000	159470000	356660000	310370000	341060000	197490000	234280000	271810000	255570000	282160000	333420000	306450000	311010000	345990000	313030000	225880000		1.30977e+08	2.94967e+08	0.444039	-1.17124	2.25206	1.17124	-1.2852	0.00485785	0.0632901	Not Regulated		275500000	2.94967e+08	0.934004	-0.0984996	1.07066	0.0984996	-0.219422	0.677032	0.81839	Not Regulated		257610000	2.94967e+08	0.873353	-0.195363	1.14501
P62897	Cytochrome c, somatic	Cycs	7	114600000	95540000	95834000	128370000	152790000	138690000	258390000	192570000	189260000	250150000	179830000	274670000	206030000	191090000	367810000	209280000	285550000	171620000		1.01991e+08	222150000	0.45911	-1.12309	2.17813	1.12309	-1.23449	0.00319844	0.0523859	Not Regulated		139950000	222150000	0.62998	-0.666623	1.58735	0.666623	-0.844724	0.0322981	0.171514	Not Regulated		2.13407e+08	222150000	0.960642	-0.0579289	1.04097
Q9D0M3	Cytochrome c1, heme protein, mitochondrial	Cyc1	9	58271000	39069000	29337000	31650000	114670000	114660000	225000000	122950000	155050000	202700000	192590000	179230000	232650000	241720000	230450000	271310000	214400000	162110000		4.22257e+07	215940000	0.195544	-2.35444	5.11395	2.35444	-2.53114	0.000373072	0.0158418	Down		8.69933e+07	215940000	0.402859	-1.31165	2.48226	1.31165	-1.55467	0.0362549	0.178918	Not Regulated		1.67667e+08	215940000	0.77645	-0.365035	1.28791
Q9WUD0	Cytochrome P450	Cyp2b10	15	9502000	12233000	10178000	1202000	49469000	77197000	185500000	52682000	174380000	254900000	171200000	178270000	141970000	108370000	114960000	176050000	109640000	151280000		1.06377e+07	1.45657e+08	0.0730325	-3.77532	13.6925	3.77532	-4.02737	4.18336e-06	0.00106583	Down		4.26227e+07	1.45657e+08	0.292624	-1.77288	3.41735	1.77288	-2.06232	0.0983299	0.294226	Not Regulated		1.37521e+08	1.45657e+08	0.944143	-0.0829233	1.05916
B2RXZ2	Cytochrome P450	Cyp2a22	9	3697500	478828	529816	10309000	20079000	20716000	7698900	22927000	9523600	24123000	7438300	15823000	11331000	11771000	7866400	10222000	2483100	17703000		1.56871e+06	1.0136e+07	0.154766	-2.69184	6.46136	2.69184	-2.88643	0.033622	0.153782	Not Regulated		1.70347e+07	1.0136e+07	1.6806	0.748981	1.6806	0.748981	0.713354	0.203167	0.43096	Not Regulated		1.33832e+07	1.0136e+07	1.32036	0.400926	1.32036
Q9JKY7	Cytochrome P450	Cyp2d22	18	492020000	448770000	381680000	513880000	407460000	383140000	366910000	285000000	347580000	455240000	434700000	349680000	320590000	321900000	271470000	425640000	317370000	451220000		4.40823e+08	3.98077e+08	1.10738	0.147154	1.10738	0.147154	0.103113	0.463918	0.593618	Not Regulated		4.34827e+08	3.98077e+08	1.09232	0.127394	1.09232	0.127394	0.0292075	0.560432	0.741464	Not Regulated		3.33163e+08	3.98077e+08	0.836933	-0.256817	1.19484
A6H6J2	Cytochrome P450	Cyp2b13	5	59095000	30572000	31740000	33436000	31584000	21866000	21592000	10423000	11484000	17665000	16562000	12099000	14332000	12365000	10777000	39721000	17845000	38069000		40469000	3.18783e+07	1.26948	0.344241	1.26948	0.344241	0.310651	0.424064	0.563045	Not Regulated		28962000	3.18783e+07	0.908517	-0.138415	1.1007	0.138415	-0.263354	0.847108	0.923056	Not Regulated		1.44997e+07	3.18783e+07	0.454844	-1.13656	2.19856
P00186	Cytochrome P450 1A2	Cyp1a2	32	1178800000	744460000	829450000	478670000	775500000	908090000	938760000	834210000	878480000	1257500000	888230000	805800000	697220000	604040000	607550000	1544800000	926670000	1166800000		917570000	1.21276e+09	0.756599	-0.4024	1.3217	0.4024	-0.475584	0.193429	0.347323	Not Regulated		7.20753e+08	1.21276e+09	0.59431	-0.750713	1.68262	0.750713	-0.937277	0.0525369	0.211798	Not Regulated		8.83817e+08	1.21276e+09	0.728767	-0.456471	1.37218
Q8BKE6	Cytochrome P450 20A1	Cyp20a1	7	8720700	4781300	3350000	3477800	1435000	3622400	485951	3161000	3289900	6019700	4180100	590286	489093	2315900	2809500	6919900	3183700	3973000		5.61733e+06	4692200	1.19716	0.259621	1.19716	0.259621	0.221543	0.636842	0.746355	Not Regulated		2.84507e+06	4692200	0.60634	-0.721802	1.64924	0.721802	-0.905457	0.159466	0.377425	Not Regulated		2.31228e+06	4692200	0.492793	-1.02095	2.02925
P56593	Cytochrome P450 2A12	Cyp2a12	38	786380000	651870000	601800000	856170000	788450000	836400000	830930000	1083200000	1042000000	1390800000	1207800000	1033700000	782360000	820400000	668160000	1091800000	784420000	1083500000		6.80017e+08	9.86573e+08	0.689271	-0.536856	1.45081	0.536856	-0.617171	0.0406323	0.16317	Not Regulated		8.27007e+08	9.86573e+08	0.838262	-0.254527	1.19294	0.254527	-0.391153	0.252362	0.481284	Not Regulated		9.85377e+08	9.86573e+08	0.998787	-0.00175098	1.00121
P15392	Cytochrome P450 2A4	Cyp2a4	11	10636000	2604000	2021600	1222700	42353000	36914000	68857000	131470000	108490000	172560000	84540000	127590000	118170000	83727000	94321000	75740000	101410000	93504000		5087200	90218000	0.0563879	-4.14847	17.7343	4.14847	-4.42031	0.000462246	0.0169898	Down		26829900	90218000	0.29739	-1.74957	3.36259	1.74957	-2.03667	0.0866164	0.273712	Not Regulated		102939000	90218000	1.141	0.190302	1.141
Q91X75	Cytochrome P450 2A5	Cyp2a5	30	659970000	458530000	478680000	443520000	572510000	655920000	693270000	931460000	685170000	1348900000	822600000	1036400000	702700000	473140000	623830000	977630000	886040000	981030000		5.32393e+08	9.48233e+08	0.561458	-0.83275	1.78108	0.83275	-0.928755	0.00431713	0.060229	Not Regulated		5.57317e+08	9.48233e+08	0.587742	-0.766745	1.70143	0.766745	-0.954923	0.00721591	0.0888232	Not Regulated		7.69967e+08	9.48233e+08	0.812001	-0.300446	1.23153
P12790	Cytochrome P450 2B9	Cyp2b9	26	441080000	205000000	300100000	478720000	345960000	371180000	409190000	409010000	362160000	557910000	445150000	367380000	356260000	325780000	336630000	505350000	350170000	491910000		3.15393e+08	4.49143e+08	0.702211	-0.510024	1.42407	0.510024	-0.588915	0.136408	0.289487	Not Regulated		398620000	4.49143e+08	0.887512	-0.172162	1.12675	0.172162	-0.300498	0.488434	0.696041	Not Regulated		3.93453e+08	4.49143e+08	0.876008	-0.190983	1.14154
Q64458	Cytochrome P450 2C29	Cyp2c29	30	1493200000	1296200000	909510000	1154800000	1324300000	1336200000	1700800000	1337400000	2374400000	2887300000	1805500000	1923400000	1537400000	1235700000	1118700000	2813400000	1653200000	2587700000		1232970000	2.35143e+09	0.524348	-0.931403	1.90713	0.931403	-1.03264	0.0203612	0.120609	Not Regulated		1.27177e+09	2.35143e+09	0.540847	-0.886706	1.84895	0.886706	-1.08696	0.0132563	0.11869	Not Regulated		1804200000	2.35143e+09	0.767277	-0.382181	1.30331
P56654	Cytochrome P450 2C37	Cyp2c37	11	494510000	450590000	328360000	622020000	486030000	534510000	385310000	447410000	635820000	602180000	543830000	489290000	342800000	408350000	328140000	628590000	372490000	593100000		4.24487e+08	5.31393e+08	0.798818	-0.324061	1.25185	0.324061	-0.393091	0.308317	0.45611	Not Regulated		547520000	5.31393e+08	1.03035	0.0431315	1.03035	0.0431315	-0.0635358	0.782934	0.888698	Not Regulated		4.89513e+08	5.31393e+08	0.921188	-0.118432	1.08555
P56655	Cytochrome P450 2C38	Cyp2c38	4	2470900	2185700	2973200	3141600	2497300	3365800	3808900	2157400	2118300	3859900	2469700	2678900	2820100	2541000	2750400	3127900	2260500	2126100		2.54327e+06	2.50483e+06	1.01534	0.0219681	1.01534	0.0219681	-0.028712	0.888324	0.934799	Not Regulated		3.00157e+06	2.50483e+06	1.19831	0.261001	1.19831	0.261001	0.176261	0.270308	0.501487	Not Regulated		2.69487e+06	2.50483e+06	1.07587	0.105499	1.07587
E9Q7C8	Cytochrome P450 2C40	Cyp2c40	27	1055200000	819840000	910390000	887920000	740400000	848040000	1146400000	1349300000	1752400000	1799700000	1813300000	1264100000	962650000	1210100000	858270000	1528900000	1267500000	1386400000		9.28477e+08	1.39427e+09	0.665925	-0.586569	1.50167	0.586569	-0.66952	0.0116971	0.0912295	Not Regulated		8.25453e+08	1.39427e+09	0.592034	-0.756248	1.68909	0.756248	-0.94337	0.00358303	0.0631817	Not Regulated		1.41603e+09	1.39427e+09	1.01561	0.0223487	1.01561
E9Q5K4	Cytochrome P450 2C44	Cyp2c44	21	215430000	210000000	156030000	218830000	132700000	114730000	259330000	229020000	229590000	303000000	284780000	180960000	158880000	179570000	174550000	319900000	214580000	281260000		193820000	2.71913e+08	0.712801	-0.488429	1.40292	0.488429	-0.566176	0.0751543	0.210929	Not Regulated		155420000	2.71913e+08	0.571579	-0.806975	1.74954	0.806975	-0.999202	0.0319821	0.17108	Not Regulated		2.39313e+08	2.71913e+08	0.880109	-0.184246	1.13622
Q91X77	Cytochrome P450 2C50	Cyp2c50	36	3044700000	2774200000	2268800000	2385800000	1712100000	1911900000	2012300000	1583900000	2591400000	2440300000	2671000000	1892400000	1402100000	1587500000	1297300000	3091900000	1676400000	2735800000		2695900000	2.50137e+09	1.07777	0.10805	1.07777	0.10805	0.0619352	0.618298	0.729299	Not Regulated		2.00327e+09	2.50137e+09	0.800869	-0.320362	1.24864	0.320362	-0.463614	0.352203	0.580306	Not Regulated		2.06253e+09	2.50137e+09	0.824563	-0.278299	1.21276
Q6XVG2	Cytochrome P450 2C54	Cyp2c54	17	579120000	566010000	470520000	416380000	160620000	177600000	483500000	260470000	548370000	370390000	609250000	340520000	248440000	315930000	223980000	744320000	378220000	530370000		538550000	550970000	0.977458	-0.0328935	1.02306	0.0328935	-0.0864829	0.956709	0.971969	Not Regulated		2.51533e+08	550970000	0.456528	-1.13122	2.19045	1.13122	-1.35609	0.0354038	0.176091	Not Regulated		430780000	550970000	0.781857	-0.355022	1.27901
Q91W64	Cytochrome P450 2C70	Cyp2c70	20	244530000	253920000	199220000	148540000	129250000	134190000	198440000	136670000	379480000	388360000	322750000	295960000	188600000	200340000	183790000	295010000	233010000	233840000		2.32557e+08	2.53953e+08	0.915746	-0.126981	1.09201	0.126981	-0.18556	0.504998	0.624574	Not Regulated		1.37327e+08	2.53953e+08	0.540756	-0.886952	1.84926	0.886952	-1.08723	0.00216752	0.0495739	Not Regulated		2.38197e+08	2.53953e+08	0.937954	-0.0924102	1.06615
P24456	Cytochrome P450 2D10	Cyp2d10	15	728620000	596590000	614090000	599770000	616770000	702140000	1398800000	1146300000	1445600000	1628700000	1663900000	1312200000	1355600000	1399400000	1080700000	1622000000	1196900000	1453000000		6.46433e+08	1.42397e+09	0.453967	-1.13934	2.20281	1.13934	-1.25161	0.000800308	0.0241936	Not Regulated		639560000	1.42397e+09	0.44914	-1.15476	2.22648	1.15476	-1.38199	0.000747662	0.0282507	Not Regulated		1.33023e+09	1.42397e+09	0.934174	-0.098236	1.07046
A0A0R4IZY2	Cytochrome P450 2D26	Cyp2d26	32	1835100000	1335000000	1373400000	1748200000	1549700000	1572200000	2571700000	3116600000	3350200000	4720900000	4586700000	3846800000	3267100000	3534100000	2589100000	4188800000	3227300000	4170900000		1514500000	3.86233e+09	0.39212	-1.35063	2.55024	1.35063	-1.4741	0.00059441	0.0205166	Not Regulated		1.62337e+09	3.86233e+09	0.420307	-1.25048	2.37921	1.25048	-1.48735	0.000415899	0.0216396	Not Regulated		3.01283e+09	3.86233e+09	0.780055	-0.358352	1.28196
P11714	Cytochrome P450 2D9	Cyp2d9	28	108630000	124840000	202330000	186830000	150700000	149730000	354220000	245180000	312120000	373560000	307980000	253560000	261940000	302170000	209450000	305420000	268560000	364560000		1.45267e+08	3.12847e+08	0.464338	-1.10675	2.1536	1.10675	-1.21729	0.00659977	0.0734624	Not Regulated		162420000	3.12847e+08	0.519168	-0.945726	1.92616	0.945726	-1.15192	0.00274346	0.053816	Not Regulated		303840000	3.12847e+08	0.971211	-0.0421439	1.02964
Q05421	Cytochrome P450 2E1	Cyp2e1	30	5121200000	3255800000	4086600000	4866000000	3056500000	3141300000	2500900000	2756400000	2975900000	3148300000	2741000000	2394400000	2314800000	2926200000	2068000000	2935000000	2173300000	2858400000		4.15453e+09	2.65557e+09	1.56446	0.645667	1.56446	0.645667	0.628061	0.0337653	0.153782	Not Regulated		3.68793e+09	2.65557e+09	1.38876	0.473793	1.38876	0.473793	0.41047	0.122189	0.326962	Not Regulated		2744400000	2.65557e+09	1.03345	0.047471	1.03345
P33267	Cytochrome P450 2F2	Cyp2f2	34	50948000	9871500	13655000	3361500	3345900	30809000	636260000	616390000	724170000	1058100000	1011800000	814080000	554350000	647930000	461520000	1025900000	721520000	1029800000		2.48248e+07	925740000	0.0268162	-5.22075	37.2909	5.22075	-5.54945	0.000141885	0.00985883	Down		1.25055e+07	925740000	0.0135086	-6.20998	74.0268	6.20998	-6.94599	0.000254047	0.0163013	Down		658940000	925740000	0.711798	-0.49046	1.40489
O54749	Cytochrome P450 2J5	Cyp2j5	28	308840000	192980000	240580000	198380000	179130000	198680000	190940000	192150000	236990000	304870000	235530000	187810000	176760000	171870000	141380000	289060000	180540000	266950000		2.47467e+08	2.45517e+08	1.00794	0.0114132	1.00794	0.0114132	-0.0398266	0.960431	0.973593	Not Regulated		1.92063e+08	2.45517e+08	0.782282	-0.354239	1.27831	0.354239	-0.5009	0.192646	0.419103	Not Regulated		2.06693e+08	2.45517e+08	0.841871	-0.248329	1.18783
Q9EQW4	Cytochrome P450 3A	Cyp3a44	9	16833000	10052000	5280900	687520	1577900	6996600	7761900	128870000	145070000	98938000	87947000	97194000	11230000	21539000	7539700	48136000	75367000	22968000		1.0722e+07	4.88237e+07	0.219606	-2.18701	4.55361	2.18701	-2.35483	0.0109449	0.0879111	Not Regulated		3087340	4.88237e+07	0.0632345	-3.98314	15.8142	3.98314	-4.49504	0.00288247	0.0554875	Not Regulated		9.39006e+07	4.88237e+07	1.92326	0.943554	1.92326
Q64459	Cytochrome P450 3A11	Cyp3a11	32	1537500000	967330000	1109400000	1034300000	1082800000	1061700000	1371100000	1289700000	1166200000	1507200000	1234200000	1101600000	1253000000	1447300000	906740000	1285900000	1001300000	1654700000		1.20474e+09	1.31397e+09	0.916875	-0.125203	1.09066	0.125203	-0.183687	0.663588	0.769186	Not Regulated		1059600000	1.31397e+09	0.806413	-0.310409	1.24006	0.310409	-0.452659	0.247656	0.475133	Not Regulated		1.27567e+09	1.31397e+09	0.970852	-0.0426773	1.03002
Q64464	Cytochrome P450 3A13	Cyp3a13	30	712320000	629980000	588160000	860220000	383330000	305410000	335670000	340070000	361250000	486560000	427640000	335550000	274230000	344480000	264900000	421130000	330540000	373470000		6.43487e+08	3.75047e+08	1.71575	0.77884	1.71575	0.77884	0.768297	0.00318837	0.0523859	Not Regulated		516320000	3.75047e+08	1.37668	0.461195	1.37668	0.461195	0.396604	0.462976	0.672203	Not Regulated		3.45663e+08	3.75047e+08	0.921654	-0.117703	1.08501
Q64481	Cytochrome P450 3A16	Cyp3a16	10	2992300	546100	813580	528159	481980	4029900	1026800	265360000	98191000	194970000	140060000	209840000	3997200	10066000	1056100	21206000	86553000	13938000		1450660	4.05657e+07	0.0357608	-4.80548	27.9636	4.80548	-5.11216	0.00227498	0.045361	Down		1.68001e+06	4.05657e+07	0.0414147	-4.59371	24.146	4.59371	-5.16706	0.00391752	0.0665402	Not Regulated		1.21526e+08	4.05657e+07	2.99578	1.58293	2.99578
O09158	Cytochrome P450 3A25	Cyp3a25;Cyp3a59	17	67510000	48733000	79213000	55831000	27134000	53266000	56630000	38119000	67612000	96704000	78159000	72607000	71187000	62801000	60120000	77508000	74780000	80375000		65152000	7.75543e+07	0.840082	-0.251398	1.19036	0.251398	-0.316575	0.235587	0.389755	Not Regulated		4.54103e+07	7.75543e+07	0.585529	-0.772187	1.70786	0.772187	-0.960913	0.0346757	0.175269	Not Regulated		5.41203e+07	7.75543e+07	0.697838	-0.519037	1.433
Q9JMA7	Cytochrome P450 3A41	Cyp3a41a	15	169820000	72352000	77754000	6046400	26174000	34629000	26903000	553770000	304830000	512340000	457340000	474690000	41435000	139630000	28789000	242570000	412150000	316640000		106642000	3.23787e+08	0.329359	-1.60227	3.0362	1.60227	-1.73908	0.00577059	0.068206	Not Regulated		2.22831e+07	3.23787e+08	0.0688204	-3.86102	14.5306	3.86102	-4.36062	0.000935097	0.0294243	Down		2.95168e+08	3.23787e+08	0.911612	-0.133509	1.09696
A2A977	Cytochrome P450 4A10	Cyp4a10;Cyp4a32	20	192940000	117140000	124310000	427300000	292620000	349150000	148880000	451070000	175390000	246010000	241070000	189650000	175240000	349640000	148090000	149050000	154140000	228010000		1.44797e+08	1.77067e+08	0.817752	-0.290264	1.22286	0.290264	-0.357502	0.323283	0.468872	Not Regulated		3.56357e+08	1.77067e+08	2.01256	1.00903	2.01256	1.00903	0.999576	0.0064063	0.0836076	Not Regulated		2.58447e+08	1.77067e+08	1.4596	0.545574	1.4596
Q91WL5	Cytochrome P450 4A12A	Cyp4a12a	25	20185000	9889800	8151800	47206000	22140000	26692000	14489000	61340000	17815000	22880000	21036000	16907000	22884000	37360000	13548000	14186000	13256000	28273000		12742200	1.85717e+07	0.68611	-0.543489	1.45749	0.543489	-0.624155	0.260581	0.413217	Not Regulated		3.20127e+07	1.85717e+07	1.72374	0.78554	1.72374	0.78554	0.753593	0.105237	0.305573	Not Regulated		3.12147e+07	1.85717e+07	1.68077	0.749121	1.68077
O35728	Cytochrome P450 4A14	Cyp4a14	28	812420000	466720000	434370000	2219300000	1642800000	1438400000	685390000	980040000	576690000	558090000	667180000	443440000	895160000	1287400000	698830000	417770000	313570000	556560000		571170000	429300000	1.33047	0.411934	1.33047	0.411934	0.381934	0.284542	0.436424	Not Regulated		1.76683e+09	429300000	4.11561	2.04111	4.11561	2.04111	2.13553	0.000371472	0.0200141	Up		7.47373e+08	429300000	1.74091	0.799843	1.74091
Q64462	Cytochrome P450 4B1	Cyp4b1	13	4369700	5047300	4832200	2965900	6905000	8162300	17347000	9869400	15846000	8887300	13836000	9887500	25878000	22109000	12319000	14311000	13144000	11844000		4.74973e+06	1.30997e+07	0.362584	-1.46361	2.75798	1.46361	-1.59307	7.34965e-05	0.00592446	Not Regulated		6.01107e+06	1.30997e+07	0.458872	-1.12384	2.17926	1.12384	-1.34796	0.0214258	0.142981	Not Regulated		1.43541e+07	1.30997e+07	1.09576	0.131936	1.09576
Q9DBW0	Cytochrome P450 4V2	Cyp4v2	23	47035000	27019000	45677000	30985000	35482000	40853000	63789000	65902000	70312000	106800000	77088000	72981000	54952000	52821000	45326000	84860000	67571000	80993000		3.99103e+07	77808000	0.512934	-0.963156	1.94957	0.963156	-1.06608	0.00931128	0.0832774	Not Regulated		3.57733e+07	77808000	0.459764	-1.12103	2.17503	1.12103	-1.34487	0.00092652	0.0294243	Not Regulated		6.66677e+07	77808000	0.856823	-0.222931	1.1671
Q99N19	Cytochrome P450 CYP4F13	Cyp4f13	7	12248000	9476900	11955000	12140000	9544200	11251000	14847000	13161000	17588000	20730000	17823000	15601000	13651000	13721000	12213000	17028000	11719000	14671000		1.12266e+07	1.44727e+07	0.775713	-0.366405	1.28914	0.366405	-0.437681	0.128852	0.281657	Not Regulated		10978400	1.44727e+07	0.758561	-0.398663	1.31829	0.398663	-0.549795	0.106015	0.306122	Not Regulated		1.51987e+07	1.44727e+07	1.05016	0.070614	1.05016
Q569X9	Cytochrome P450, family 2, subfamily c, polypeptide 67	Cyp2c67	5	38409000	31547000	34550000	44349000	36479000	34748000	41242000	39373000	50428000	47603000	49509000	19141000	33997000	43587000	29924000	49574000	41082000	39684000		3.48353e+07	4.34467e+07	0.801795	-0.318694	1.2472	0.318694	-0.38744	0.0993426	0.243821	Not Regulated		3.85253e+07	4.34467e+07	0.886727	-0.173438	1.12774	0.173438	-0.301902	0.370538	0.598143	Not Regulated		43681000	4.34467e+07	1.00539	0.00776039	1.00539
K7N6C2	Cytochrome P450, family 2, subfamily c, polypeptide 68	Cyp2c68	4	109200000	99463000	94374000	116890000	80163000	80692000	73409000	65701000	82857000	80319000	83978000	58122000	48884000	59004000	50065000	79042000	58289000	73612000		1.01012e+08	7.03143e+07	1.43658	0.522641	1.43658	0.522641	0.498511	0.0219595	0.126515	Not Regulated		9.25817e+07	7.03143e+07	1.31668	0.396908	1.31668	0.396908	0.325847	0.141898	0.355515	Not Regulated		73989000	7.03143e+07	1.05226	0.073492	1.05226
E9PXC3	Cytochrome P450, family 2, subfamily c, polypeptide 69	Cyp2c69	8	248700000	43990000	48837000	163460000	61564000	185840000	72858000	136130000	164440000	728840000	645280000	124620000	280210000	379710000	212960000	559060000	469910000	420210000		1.13842e+08	483060000	0.235669	-2.08517	4.24324	2.08517	-2.24759	0.0106963	0.0872187	Not Regulated		1.36955e+08	483060000	0.283515	-1.8185	3.52715	1.8185	-2.11254	0.00481029	0.0740784	Not Regulated		124476000	483060000	0.257682	-1.95633	3.88075
P28271	Cytoplasmic aconitate hydratase	Aco1	33	214980000	191640000	208180000	194990000	210130000	228100000	221870000	249390000	238990000	234330000	228630000	224360000	282450000	254090000	204560000	221940000	205050000	231010000		2.04933e+08	2.19333e+08	0.934347	-0.0979704	1.07027	0.0979704	-0.155011	0.493121	0.6162	Not Regulated		2.11073e+08	2.19333e+08	0.96234	-0.0553808	1.03913	0.0553808	-0.171963	0.719104	0.842785	Not Regulated		236750000	2.19333e+08	1.07941	0.110239	1.07941
Q9JHU4	Cytoplasmic dynein 1 heavy chain 1	Dync1h1	147	360820000	406470000	475040000	414060000	310040000	334340000	360980000	276650000	349380000	248330000	346740000	302990000	363580000	357830000	217550000	341610000	291990000	392330000		414110000	3.41977e+08	1.21093	0.276116	1.21093	0.276116	0.238913	0.185586	0.340754	Not Regulated		3.52813e+08	3.41977e+08	1.03169	0.0450072	1.03169	0.0450072	-0.0614713	0.829044	0.915418	Not Regulated		3.29003e+08	3.41977e+08	0.962064	-0.0557957	1.03943
Q3TPJ8	Cytoplasmic dynein 1 intermediate chain 2	Dync1i2	14	22916000	31400000	26663000	25726000	13069000	18206000	19573000	16366000	19617000	12888000	20034000	11441000	20317000	23058000	15013000	22413000	18448000	21491000		26993000	20784000	1.29874	0.377112	1.29874	0.377112	0.345265	0.0836212	0.22321	Not Regulated		1.90003e+07	20784000	0.914181	-0.129449	1.09388	0.129449	-0.253485	0.542065	0.730706	Not Regulated		1.85187e+07	20784000	0.891006	-0.166493	1.12233
Q8R1Q8	Cytoplasmic dynein 1 light intermediate chain 1	Dync1li1	9	15048000	20981000	19846000	17152000	14420000	12850000	16213000	13016000	13546000	9164300	15071000	12211000	13850000	15032000	11332000	14909000	12654000	16706000		18625000	1.47563e+07	1.26217	0.335906	1.26217	0.335906	0.301874	0.147451	0.300005	Not Regulated		1.48073e+07	1.47563e+07	1.00346	0.00497756	1.00346	0.00497756	-0.10553	0.983994	0.991614	Not Regulated		1.42583e+07	1.47563e+07	0.966252	-0.0495289	1.03493
A0A1D5RMC1	Cytoplasmic dynein 1 light intermediate chain 2	Dync1li2	5	3302400	3701500	3321600	2154800	2630600	1529000	2346800	3153000	2394400	1983400	2260100	2128300	2675700	2546200	1659100	2627700	3479800	2866900		3.44183e+06	2.99147e+06	1.15055	0.202324	1.15055	0.202324	0.161208	0.244462	0.397837	Not Regulated		2104800	2.99147e+06	0.703601	-0.50717	1.42126	0.50717	-0.669223	0.0791173	0.260668	Not Regulated		2631400	2.99147e+06	0.879635	-0.185022	1.13683
Q7TMB8	Cytoplasmic FMR1-interacting protein 1	Cyfip1	21	25431000	26657000	35517000	31054000	39521000	30514000	25968000	24963000	24683000	15149000	23098000	20604000	24191000	21611000	16245000	15864000	18257000	30111000		2.92017e+07	2.14107e+07	1.36388	0.447721	1.36388	0.447721	0.419618	0.146233	0.298321	Not Regulated		3.36963e+07	2.14107e+07	1.57381	0.654262	1.57381	0.654262	0.609102	0.0497771	0.20793	Not Regulated		2.52047e+07	2.14107e+07	1.1772	0.235361	1.1772
Z4YL78	Cytoskeleton-associated protein 5	Ckap5	3	1154200	478828	2526500	1465100	1617100	2546100	1414000	1353200	2436200	1342200	1215600	2251900	1183600	1230600	1530100	441514	560101	2007400		NA	NA	NA	NA	NA	NA	NA	NA	NA	NA		1876100	1.00301e+06	1.87048	0.903408	1.87048	0.903408	0.883324	0.0969504	0.291989	Not Regulated		1.73447e+06	1.00301e+06	1.72927	0.790163	1.72927
Q9CPY7-2	Cytosol aminopeptidase	Lap3	29	399930000	434060000	491130000	362280000	440390000	408100000	443580000	719140000	570890000	481430000	397930000	754210000	525580000	533010000	915250000	416770000	672540000	454560000		4.41707e+08	5.14623e+08	0.858311	-0.220428	1.16508	0.220428	-0.283963	0.425586	0.564086	Not Regulated		403590000	5.14623e+08	0.784243	-0.350626	1.27511	0.350626	-0.496924	0.211249	0.438835	Not Regulated		577870000	5.14623e+08	1.1229	0.167228	1.1229
Q8R0Y6	Cytosolic 10-formyltetrahydrofolate dehydrogenase	Aldh1l1	69	2652700000	3283700000	3500700000	2335200000	2845700000	2546100000	3120300000	3156500000	3087600000	2673600000	3068700000	3341500000	3723500000	3896800000	2623300000	2958000000	2888800000	3673800000		3145700000	3.17353e+09	0.99123	-0.0127089	1.00885	0.0127089	-0.065228	0.941279	0.963523	Not Regulated		2.57567e+09	3.17353e+09	0.811609	-0.301144	1.23212	0.301144	-0.442461	0.141814	0.355515	Not Regulated		3.12147e+09	3.17353e+09	0.983593	-0.0238659	1.01668
Q91V12-4	Cytosolic acyl coenzyme A thioester hydrolase	Acot7	6	3436700	478828	3917800	528159	1818300	3148700	485951	4270800	479290	2798600	3584400	3912200	3626700	469424	621634	4238100	560101	482392		NA	NA	NA	NA	NA	NA	NA	NA	NA	NA		NA	NA	NA	NA	NA	NA	NA	NA	NA	NA		NA	NA	NA	NA	NA
Q9D1A2	Cytosolic non-specific dipeptidase	Cndp2	3	4954300	4674000	529816	5081600	4168100	5503100	485951	590298	479290	4172200	4503000	4656900	5148200	4616600	4568600	4591000	4120300	5046100		3.38604e+06	4585800	0.738375	-0.437575	1.35433	0.437575	-0.512625	0.313702	0.459923	Not Regulated		4917600	4585800	1.07235	0.100781	1.07235	0.100781	-8.41793e-05	0.612703	0.772454	Not Regulated		518513	4585800	0.113069	-3.14472	8.84414
Q80XN0	D-beta-hydroxybutyrate dehydrogenase, mitochondrial	Bdh1	16	511110000	315570000	239800000	498560000	994100000	941800000	595720000	404260000	459860000	500170000	418750000	421990000	618060000	634780000	513670000	717960000	543580000	423250000		3.55493e+08	5.61597e+08	0.633005	-0.659712	1.57977	0.659712	-0.746541	0.0907974	0.231574	Not Regulated		8.11487e+08	5.61597e+08	1.44496	0.531033	1.44496	0.531033	0.473471	0.200363	0.428328	Not Regulated		4.86613e+08	5.61597e+08	0.866482	-0.206759	1.15409
A0A140T8R8	DCN1-like protein;DCN1-like protein 1	Dcun1d1	5	11028000	12076000	12318000	11803000	9576200	10159000	10284000	11072000	9028700	9464500	8837200	10414000	9851900	9792100	7773900	10906000	9967800	12210000		1.18073e+07	1.10279e+07	1.07068	0.0985207	1.07068	0.0985207	0.0519001	0.510376	0.629528	Not Regulated		1.05127e+07	1.10279e+07	0.953282	-0.0690246	1.04901	0.0690246	-0.18698	0.692721	0.829541	Not Regulated		1.01282e+07	1.10279e+07	0.918416	-0.12278	1.08883
D3Z4U8	DDB1- and CUL4-associated factor 11	Dcaf11	4	3490800	3650500	3077800	3747400	2357900	2054900	5266300	3383800	3318100	2447700	3736400	1923800	4807200	3802200	2733600	3442300	3169400	3463100		3.40637e+06	3.35827e+06	1.01432	0.0205169	1.01432	0.0205169	-0.0302402	0.901716	0.941216	Not Regulated		2.72007e+06	3.35827e+06	0.809961	-0.304075	1.23463	0.304075	-0.445687	0.219017	0.446539	Not Regulated		3989400	3.35827e+06	1.18793	0.248455	1.18793
Q8N7N5	DDB1- and CUL4-associated factor 8	Dcaf8	4	3192300	2768000	3454500	1963500	2129200	2254900	1959600	590298	2272100	587926	454553	590286	2201700	2696500	2248800	2819600	560101	2421800		3.13827e+06	1.93383e+06	1.62282	0.698504	1.62282	0.698504	0.683701	0.168701	0.322091	Not Regulated		2.11587e+06	1.93383e+06	1.09413	0.129785	1.09413	0.129785	0.031839	0.516316	0.71772	Not Regulated		NA	NA	NA	NA	NA
O35215	D-dopachrome decarboxylase	Ddt	4	142110000	140010000	131030000	126310000	170270000	209690000	155200000	299070000	219590000	204050000	159820000	287620000	166010000	155100000	471760000	169140000	261600000	139200000		1.37717e+08	189980000	0.724901	-0.464144	1.3795	0.464144	-0.540603	0.159263	0.312396	Not Regulated		1.68757e+08	189980000	0.888286	-0.170903	1.12576	0.170903	-0.299112	0.648551	0.799868	Not Regulated		224620000	189980000	1.18233	0.241639	1.18233
Q80WW9	DDRGK domain-containing protein 1	Ddrgk1	7	17062000	12896000	10315000	13808000	9947500	13413000	10664000	21418000	15227000	22894000	13763000	18759000	10793000	9757100	18003000	14456000	16368000	14301000		1.34243e+07	1.50417e+07	0.892476	-0.164114	1.12048	0.164114	-0.224662	0.414316	0.552984	Not Regulated		12389500	1.50417e+07	0.823679	-0.279846	1.21407	0.279846	-0.41902	0.175213	0.397585	Not Regulated		1.57697e+07	1.50417e+07	1.0484	0.0681877	1.0484
A0A1Y7VLY2	Dedicator of cytokinesis protein 4	Dock4	8	2325300	2543900	529816	6763700	3391400	5799600	485951	5716800	3954100	1958400	2354200	590286	2943300	469424	621634	441514	2409000	3039200		NA	NA	NA	NA	NA	NA	NA	NA	NA	NA		5.31823e+06	1.96324e+06	2.70891	1.43771	2.70891	1.43771	1.4714	0.0614983	0.228826	Not Regulated		NA	NA	NA	NA	NA
Q99L04	Dehydrogenase/reductase SDR family member 1	Dhrs1	21	253010000	226070000	248990000	220270000	163970000	166250000	257260000	224690000	290770000	326050000	290640000	239180000	219240000	216700000	180730000	295120000	217780000	252660000		242690000	2.55187e+08	0.951029	-0.0724383	1.05149	0.0724383	-0.128125	0.716328	0.809531	Not Regulated		1.83497e+08	2.55187e+08	0.719068	-0.475799	1.39069	0.475799	-0.634695	0.0585566	0.222941	Not Regulated		2.57573e+08	2.55187e+08	1.00935	0.0134303	1.00935
Q99LB2	Dehydrogenase/reductase SDR family member 4	Dhrs4	10	50291000	56930000	51411000	45472000	46186000	26275000	59902000	30996000	41365000	33624000	31206000	17615000	39692000	46381000	33399000	46471000	39655000	37257000		5.28773e+07	4.11277e+07	1.28569	0.36254	1.28569	0.36254	0.329921	0.0528112	0.179557	Not Regulated		39311000	4.11277e+07	0.955829	-0.0651762	1.04621	0.0651762	-0.182744	0.710165	0.840015	Not Regulated		4.40877e+07	4.11277e+07	1.07197	0.100266	1.07197
Q9CXR1	Dehydrogenase/reductase SDR family member 7	Dhrs7	13	75054000	57653000	47604000	57265000	53882000	49802000	56624000	71528000	70071000	101590000	75660000	73534000	51981000	57269000	60883000	79453000	68941000	74176000		6.01037e+07	74190000	0.810132	-0.303772	1.23437	0.303772	-0.371726	0.163901	0.317688	Not Regulated		5.36497e+07	74190000	0.723139	-0.467656	1.38286	0.467656	-0.625731	0.0212002	0.142981	Not Regulated		6.60743e+07	74190000	0.89061	-0.167135	1.12283
Z4YKT6	Dehydrogenase/reductase SDR family member 7B	Dhrs7b	5	6194000	3456000	5060500	4762300	4745200	5018200	6336200	8917600	7965600	13822000	7730500	9241300	4459300	4929300	6606900	8061800	7970900	8335800		4903500	8.12283e+06	0.603669	-0.728171	1.65654	0.728171	-0.818631	0.0190793	0.118528	Not Regulated		4841900	8.12283e+06	0.596085	-0.74641	1.67761	0.74641	-0.932541	0.00163594	0.0421874	Not Regulated		7739800	8.12283e+06	0.952845	-0.0696868	1.04949
Q8VBZ0	Dehydrogenase/reductase SDR family member on chromosome X homolog	Dhrsx	4	1982700	2191900	529816	2909400	1627500	2017700	1419300	590298	1875800	1521500	1283200	919190	1718600	1282300	621634	1493100	1518200	2239900		1.56814e+06	1750400	0.895874	-0.158632	1.11623	0.158632	-0.218889	0.540221	0.658723	Not Regulated		2.18487e+06	1750400	1.24821	0.319861	1.24821	0.319861	0.241045	0.333343	0.562881	Not Regulated		1.29513e+06	1750400	0.739907	-0.434585	1.35152
E9Q4M8	Delta(14)-sterol reductase	Tm7sf2	7	45027000	33483000	34639000	17880000	25065000	37455000	40085000	57054000	51087000	72841000	60304000	42515000	35371000	43016000	37175000	57345000	51780000	49595000		3.77163e+07	5.29067e+07	0.712884	-0.48826	1.40275	0.48826	-0.565998	0.028919	0.143148	Not Regulated		26800000	5.29067e+07	0.506552	-0.981217	1.97413	0.981217	-1.19098	0.0119616	0.111416	Not Regulated		4.94087e+07	5.29067e+07	0.933884	-0.0986854	1.0708
Q8VCH6	Delta(24)-sterol reductase	Dhcr24	12	37847000	26711000	34308000	8356700	19666000	29800000	42122000	48567000	48656000	79414000	65764000	55843000	38434000	38298000	34752000	51186000	44538000	48256000		3.29553e+07	4.79933e+07	0.686665	-0.542322	1.45631	0.542322	-0.622926	0.0225265	0.127539	Not Regulated		1.92742e+07	4.79933e+07	0.401602	-1.31616	2.49003	1.31616	-1.55964	0.0189393	0.137965	Not Regulated		4.64483e+07	4.79933e+07	0.967808	-0.0472072	1.03326
O35459	Delta(3,5)-Delta(2,4)-dienoyl-CoA isomerase, mitochondrial	Ech1	17	83105000	80288000	50753000	129730000	150110000	142860000	129790000	153640000	107260000	70879000	79843000	141420000	124030000	136090000	251570000	84376000	157560000	75151000		71382000	1.05696e+08	0.675354	-0.566284	1.4807	0.566284	-0.648159	0.19658	0.3485	Not Regulated		140900000	1.05696e+08	1.33307	0.414755	1.33307	0.414755	0.34549	0.162253	0.380369	Not Regulated		130230000	1.05696e+08	1.23212	0.301146	1.23212
Q8CHT0	Delta-1-pyrroline-5-carboxylate dehydrogenase, mitochondrial	Aldh4a1	17	123240000	91517000	74572000	144180000	180340000	149590000	115730000	89220000	75536000	95336000	91243000	87187000	138960000	120970000	116950000	109750000	104940000	77257000		96443000	9.73157e+07	0.991033	-0.0129956	1.00905	0.0129956	-0.0655298	0.917517	0.950292	Not Regulated		1.58037e+08	9.73157e+07	1.62396	0.699515	1.62396	0.699515	0.65891	0.0137042	0.12047	Not Regulated		9.34953e+07	9.73157e+07	0.960743	-0.0577777	1.04086
P10518	Delta-aminolevulinic acid dehydratase	Alad	16	97184000	110020000	110630000	89224000	126210000	126800000	108060000	223880000	153710000	139320000	109680000	203850000	127490000	156680000	259770000	117250000	180590000	121760000		1.05945e+08	1.39867e+08	0.757469	-0.400741	1.32019	0.400741	-0.473838	0.128077	0.280251	Not Regulated		114078000	1.39867e+08	0.81562	-0.294032	1.22606	0.294032	-0.434633	0.304727	0.534082	Not Regulated		1.61883e+08	1.39867e+08	1.15741	0.210902	1.15741
A6H8H2-2	DENN domain-containing protein 4C	Dennd4c	5	1573300	1281200	529816	528159	834190	1236800	1490200	1351100	1805600	1654900	2568900	1647300	1588000	744440	1547000	1343300	1292500	1799200		1.12811e+06	1.47833e+06	0.763093	-0.39007	1.31046	0.39007	-0.4626	0.283787	0.43585	Not Regulated		866383	1.47833e+06	0.586054	-0.770895	1.70633	0.770895	-0.95949	0.0513175	0.209931	Not Regulated		1.54897e+06	1.47833e+06	1.04778	0.0673345	1.04778
A2RSQ0	DENN domain-containing protein 5B	Dennd5b	5	2098800	2812700	3979200	2129500	2571300	2313000	2894800	2291600	2604600	1985400	2922500	590286	2454300	2318100	621634	2309500	1821000	2652400		2.96357e+06	2.26097e+06	1.31075	0.390395	1.31075	0.390395	0.359252	0.257055	0.410179	Not Regulated		2.33793e+06	2.26097e+06	1.03404	0.0482941	1.03404	0.0482941	-0.0578537	0.76808	0.878784	Not Regulated		2597000	2.26097e+06	1.14862	0.199906	1.14862
Q9CQJ6	Density-regulated protein	Denr	5	6655000	9027600	6449300	6919600	5707200	6627000	4132800	4287400	479290	4316700	4883000	5375200	5273800	5612400	5129300	4189900	5380900	4900300		7377300	4823700	1.52939	0.612953	1.52939	0.612953	0.593612	0.0231355	0.12939	Not Regulated		6.41793e+06	4823700	1.3305	0.411969	1.3305	0.411969	0.342423	0.0549761	0.21704	Not Regulated		2.9665e+06	4823700	0.614984	-0.70138	1.62606
Q60710	Deoxynucleoside triphosphate triphosphohydrolase SAMHD1	Samhd1	9	18847000	25925000	15492000	22951000	24861000	19784000	19206000	15870000	14230000	13500000	16153000	14840000	21900000	17333000	14432000	15165000	17039000	29514000		20088000	2.05727e+07	0.976441	-0.0343949	1.02413	0.0343949	-0.0880639	0.991629	0.99423	Not Regulated		22532000	2.05727e+07	1.09524	0.131247	1.09524	0.131247	0.0334477	0.539067	0.730349	Not Regulated		1.64353e+07	2.05727e+07	0.798892	-0.323928	1.25173
Q91YP3	Deoxyribose-phosphate aldolase	Dera	17	143330000	202860000	189900000	162370000	122750000	109770000	183650000	110180000	141410000	102380000	163950000	138120000	154940000	166450000	114860000	122430000	120410000	154860000		1.78697e+08	1.32567e+08	1.34798	0.430795	1.34798	0.430795	0.401794	0.0806018	0.219762	Not Regulated		131630000	1.32567e+08	0.992934	-0.0102297	1.00712	0.0102297	-0.122268	0.927405	0.96337	Not Regulated		145080000	1.32567e+08	1.09439	0.130131	1.09439
Q570Y9-2	DEP domain-containing mTOR-interacting protein	Deptor	7	5103000	5875600	6001400	8318300	4291300	12488000	6177200	590298	2560600	587926	7333800	590286	7091900	3435200	621634	5585700	560101	6696000		5660000	4.2806e+06	1.32224	0.402989	1.32224	0.402989	0.372514	0.328057	0.472487	Not Regulated		8.36587e+06	4.2806e+06	1.95437	0.966702	1.95437	0.966702	0.952988	0.203118	0.43096	Not Regulated		NA	NA	NA	NA	NA
Q8BHC4	Dephospho-CoA kinase domain-containing protein	Dcakd	3	1840900	478828	3097000	528159	2046500	1550500	2461000	2109000	2195500	1929900	2214800	2145600	2117200	2003100	621634	2912300	2178900	2044700		1805576	2.37863e+06	0.759081	-0.397674	1.31738	0.397674	-0.470607	0.321242	0.466883	Not Regulated		1375053	2.37863e+06	0.578085	-0.790646	1.72985	0.790646	-0.981229	0.110798	0.311747	Not Regulated		2.25517e+06	2.37863e+06	0.948093	-0.0768988	1.05475
Q99J56	Derlin-1	Derl1	5	55161000	44978000	38773000	47999000	39071000	39117000	46041000	48523000	59110000	59254000	57306000	45357000	38180000	44856000	32377000	50047000	38756000	51328000		46304000	4.67103e+07	0.991301	-0.0126049	1.00878	0.0126049	-0.0651185	0.937856	0.962625	Not Regulated		4.20623e+07	4.67103e+07	0.900493	-0.151213	1.1105	0.151213	-0.27744	0.467855	0.677158	Not Regulated		5.12247e+07	4.67103e+07	1.09665	0.133097	1.09665
Q8BNI4	Derlin-2	Derl2	5	26130000	17974000	23694000	19980000	19417000	24739000	23533000	21601000	26964000	27206000	28282000	19294000	20522000	15516000	18908000	19150000	17332000	20414000		2.25993e+07	1.89653e+07	1.19161	0.252915	1.19161	0.252915	0.214482	0.255935	0.409385	Not Regulated		2.13787e+07	1.89653e+07	1.12725	0.172807	1.12725	0.172807	0.0791912	0.36643	0.593198	Not Regulated		2.40327e+07	1.89653e+07	1.26719	0.341632	1.26719
O55111	Desmoglein-2	Dsg2	4	1149400	2380400	2157100	2102400	3218100	3161900	3403400	3500400	4496800	2027300	2925100	3348600	2615500	469424	2500300	4895700	560101	482392		1.89563e+06	1.9794e+06	0.957682	-0.0623816	1.04419	0.0623816	-0.117535	0.477631	0.603588	Not Regulated		2.82747e+06	1.9794e+06	1.42845	0.514448	1.42845	0.514448	0.455217	0.194649	0.421404	Not Regulated		3800200	1.9794e+06	1.91988	0.941014	1.91988
Q9R0P5	Destrin	Dstn	8	36765000	42672000	48741000	39422000	36848000	36267000	30917000	22629000	29707000	23778000	32206000	24542000	33206000	36406000	24736000	28504000	28582000	28398000		42726000	2.84947e+07	1.49944	0.584422	1.49944	0.584422	0.563569	0.0106891	0.0872187	Not Regulated		3.75123e+07	2.84947e+07	1.31647	0.396673	1.31647	0.396673	0.325588	0.0283426	0.16246	Not Regulated		27751000	2.84947e+07	0.973902	-0.0381522	1.0268
P32233	Developmentally-regulated GTP-binding protein 1	Drg1	16	29385000	30888000	38006000	32224000	28346000	35307000	37005000	35228000	35412000	32687000	31857000	27885000	28688000	28703000	18231000	30187000	28909000	34767000		3.27597e+07	3.12877e+07	1.04705	0.0663266	1.04705	0.0663266	0.0179988	0.724749	0.814632	Not Regulated		31959000	3.12877e+07	1.02146	0.0306282	1.02146	0.0306282	-0.0772975	0.866521	0.932149	Not Regulated		3.58817e+07	3.12877e+07	1.14683	0.197653	1.14683
Q9QXB9	Developmentally-regulated GTP-binding protein 2	Drg2	7	6269800	7467400	6637500	6581200	6915400	8557900	7265800	7167900	6267100	5514300	6657000	5428100	4495700	6777600	4327000	6973000	6796100	6371900		6.79157e+06	6.71367e+06	1.0116	0.0166435	1.0116	0.0166435	-0.034319	0.924148	0.953957	Not Regulated		7351500	6.71367e+06	1.09501	0.130938	1.09501	0.130938	0.0331078	0.492778	0.698494	Not Regulated		6.90027e+06	6.71367e+06	1.02779	0.0395512	1.02779
Q9JIQ3	Diablo homolog, mitochondrial	Diablo	3	1680000	478828	529816	1669200	1847400	433397	1857000	590298	479290	1311300	454553	1144200	489093	1118800	1743600	1712700	1703800	1058600		896215	1491700	0.600801	-0.735041	1.66444	0.735041	-0.825865	0.126448	0.278793	Not Regulated		1.31667e+06	1491700	0.882661	-0.180068	1.13294	0.180068	-0.3092	0.528509	0.723937	Not Regulated		975529	1491700	0.653971	-0.612701	1.52912
Q9Z2A7	Diacylglycerol O-acyltransferase 1	Dgat1	4	2834400	478828	529816	528159	1619200	433397	2514100	2081800	2986800	587926	454553	590286	489093	469424	2538500	441514	560101	482392		NA	NA	NA	NA	NA	NA	NA	NA	NA	NA		NA	NA	NA	NA	NA	NA	NA	NA	NA	NA		2.52757e+06	494669	5.10961	2.35321	5.10961
P00375	Dihydrofolate reductase	Dhfr	4	5404000	478828	6829800	5153800	7633500	433397	5929400	7190900	6839000	6107500	5927600	590286	489093	6615800	621634	6458600	5815400	5587000		4.23754e+06	5.95367e+06	0.711753	-0.490551	1.40498	0.490551	-0.568409	0.292862	0.443525	Not Regulated		4.4069e+06	5.95367e+06	0.740199	-0.434015	1.35099	0.434015	-0.588705	0.30579	0.535132	Not Regulated		6653100	5.95367e+06	1.11748	0.160248	1.11748
O08749	Dihydrolipoyl dehydrogenase, mitochondrial	Dld	20	478350000	438820000	363270000	573240000	745950000	769260000	636550000	637830000	453700000	402200000	400440000	691020000	697060000	664390000	1407900000	423540000	790170000	411650000		4.26813e+08	5.41787e+08	0.787789	-0.34412	1.26938	0.34412	-0.414213	0.379124	0.519936	Not Regulated		696150000	5.41787e+08	1.28492	0.361673	1.28492	0.361673	0.287066	0.222214	0.451068	Not Regulated		5.76027e+08	5.41787e+08	1.0632	0.0884107	1.0632
Q8BMF4	Dihydrolipoyllysine-residue acetyltransferase component of pyruvate dehydrogenase complex, mitochondrial	Dlat	20	666610000	564970000	526160000	756220000	978790000	1133400000	990480000	506160000	492150000	445570000	637440000	527440000	1042600000	864380000	740260000	630430000	648460000	608250000		5.85913e+08	6.29047e+08	0.931431	-0.10248	1.07362	0.10248	-0.159759	0.490808	0.614433	Not Regulated		9.56137e+08	6.29047e+08	1.51998	0.60405	1.51998	0.60405	0.553837	0.0246509	0.151044	Not Regulated		662930000	6.29047e+08	1.05386	0.0756895	1.05386
Q9D2G2	Dihydrolipoyllysine-residue succinyltransferase component of 2-oxoglutarate dehydrogenase complex, mitochondrial	Dlst	16	318230000	352530000	344470000	511100000	595040000	503680000	471730000	380080000	311580000	215760000	286000000	436170000	582770000	480410000	684510000	295740000	451730000	299310000		338410000	3.48927e+08	0.96986	-0.0441517	1.03108	0.0441517	-0.0983381	0.940133	0.963523	Not Regulated		5.36607e+08	3.48927e+08	1.53788	0.620941	1.53788	0.620941	0.572428	0.0275165	0.159807	Not Regulated		3.87797e+08	3.48927e+08	1.1114	0.152377	1.1114
Q8BVI4	Dihydropteridine reductase	Qdpr	12	136110000	134750000	150230000	100170000	125510000	136070000	131720000	175210000	146630000	157630000	173030000	175880000	177940000	170100000	184680000	167650000	176200000	162910000		1.40363e+08	168920000	0.830946	-0.267174	1.20345	0.267174	-0.333187	0.0868771	0.22632	Not Regulated		1.20583e+08	168920000	0.713849	-0.48631	1.40086	0.48631	-0.646263	0.0297575	0.166617	Not Regulated		1.51187e+08	168920000	0.895019	-0.160009	1.11729
Q9EQF5	Dihydropyrimidinase	Dpys	23	317120000	338130000	301320000	311180000	326540000	341500000	315240000	498450000	406360000	352740000	288800000	505120000	370610000	419120000	726860000	337270000	493710000	338740000		3.18857e+08	3.89907e+08	0.817777	-0.290221	1.22283	0.290221	-0.357456	0.225752	0.380904	Not Regulated		3.26407e+08	3.89907e+08	0.837141	-0.256458	1.19454	0.256458	-0.393278	0.295346	0.525601	Not Regulated		4.06683e+08	3.89907e+08	1.04303	0.060777	1.04303
O08553	Dihydropyrimidinase-related protein 2	Dpysl2	10	12149000	12693000	9665100	12295000	7163500	8189800	6349700	19204000	9269100	9865000	11793000	19711000	17370000	13293000	25830000	12447000	15060000	10798000		1.15024e+07	1.27683e+07	0.900851	-0.150639	1.11006	0.150639	-0.210473	0.480615	0.605854	Not Regulated		9216100	1.27683e+07	0.721793	-0.470342	1.38544	0.470342	-0.628688	0.107083	0.307559	Not Regulated		11607600	1.27683e+07	0.909093	-0.137501	1.1
Q8CHR6	Dihydropyrimidine dehydrogenase [NADP(+)]	Dpyd	34	163280000	160370000	177740000	152320000	103080000	83218000	95403000	113740000	90669000	101460000	99958000	112950000	120700000	119400000	131690000	102070000	128910000	117080000		167130000	116020000	1.44053	0.526597	1.44053	0.526597	0.502677	0.0129709	0.0965354	Not Regulated		1.12873e+08	116020000	0.972872	-0.0396774	1.02788	0.0396774	-0.154679	0.7727	0.880864	Not Regulated		9.99373e+07	116020000	0.86138	-0.215278	1.16093
P50285	Dimethylaniline monooxygenase [N-oxide-forming] 1	Fmo1	34	902230000	733270000	758740000	645150000	648500000	742210000	1064100000	1199800000	1450800000	1605800000	1470200000	1207700000	1051300000	1185300000	917520000	1431900000	1159600000	1378200000		798080000	1.32323e+09	0.603129	-0.729462	1.65802	0.729462	-0.819991	0.0045794	0.0609242	Not Regulated		678620000	1.32323e+09	0.51285	-0.963392	1.94989	0.963392	-1.17136	0.00115109	0.0336584	Not Regulated		1.23823e+09	1.32323e+09	0.935763	-0.0957843	1.06865
Q8K2I3	Dimethylaniline monooxygenase [N-oxide-forming] 2	Fmo2	12	48319000	35949000	44570000	46982000	42005000	40464000	39370000	42015000	45798000	69198000	50505000	42758000	45192000	44338000	50685000	44327000	49761000	41406000		42946000	4.51647e+07	0.950876	-0.0726708	1.05166	0.0726708	-0.12837	0.662217	0.769186	Not Regulated		4.31503e+07	4.51647e+07	0.9554	-0.0658229	1.04668	0.0658229	-0.183456	0.696014	0.83176	Not Regulated		4.23943e+07	4.51647e+07	0.938661	-0.0913231	1.06535
P97501	Dimethylaniline monooxygenase [N-oxide-forming] 3	Fmo3	34	2088400000	1952200000	1660300000	2457600000	1192600000	1223400000	1496400000	1688800000	2443000000	1894200000	2234400000	1775000000	1169600000	1716200000	1050800000	2021000000	1650600000	1615000000		1900300000	1762200000	1.07837	0.10885	1.07837	0.10885	0.0627767	0.540365	0.658723	Not Regulated		1.62453e+09	1762200000	0.921878	-0.117352	1.08474	0.117352	-0.240172	0.566965	0.746401	Not Regulated		1.87607e+09	1762200000	1.06462	0.0903334	1.06462
P97872	Dimethylaniline monooxygenase [N-oxide-forming] 5	Fmo5	31	2017000000	1892800000	1755600000	2148900000	1503600000	1356100000	2134600000	1537400000	2592600000	2686600000	2819700000	2118400000	1885600000	2033900000	1766100000	2449400000	2192800000	2283900000		1.88847e+09	2308700000	0.817978	-0.289865	1.22253	0.289865	-0.357082	0.076893	0.213975	Not Regulated		1.66953e+09	2308700000	0.723149	-0.467636	1.38284	0.467636	-0.62571	0.062835	0.229666	Not Regulated		2088200000	2308700000	0.904492	-0.144821	1.10559
Q9DBT9	Dimethylglycine dehydrogenase, mitochondrial	Dmgdh	34	125200000	99328000	95334000	139890000	178940000	170350000	133260000	101270000	92639000	113390000	110760000	105460000	179700000	147000000	135580000	122180000	114110000	86141000		1.06621e+08	107477000	0.992032	-0.0115408	1.00803	0.0115408	-0.063998	0.976649	0.984376	Not Regulated		163060000	107477000	1.51716	0.601375	1.51716	0.601375	0.550893	0.0253791	0.152275	Not Regulated		1.09056e+08	107477000	1.01469	0.0210456	1.01469
P97821	Dipeptidyl peptidase 1;Dipeptidyl peptidase 1 exclusion domain chain;Dipeptidyl peptidase 1 heavy chain;Dipeptidyl peptidase 1 light chain	Ctsc	6	24356000	28085000	29736000	21287000	30844000	18194000	23444000	24920000	20095000	15277000	19200000	14606000	18927000	21544000	19228000	17045000	20666000	21256000		2.73923e+07	1.96557e+07	1.39361	0.478827	1.39361	0.478827	0.452374	0.026665	0.138961	Not Regulated		2.34417e+07	1.96557e+07	1.19262	0.25413	1.19262	0.25413	0.168699	0.392209	0.613822	Not Regulated		2.28197e+07	1.96557e+07	1.16097	0.215332	1.16097
Q9ET22	Dipeptidyl peptidase 2	Dpp7	4	4219600	3383100	4927500	528159	2817500	2809500	4622400	590298	4601300	3423200	3749000	590286	3702700	3149500	4578700	2919300	3301700	2267800		4.17673e+06	2829600	1.47609	0.561777	1.47609	0.561777	0.539723	0.0460027	0.169589	Not Regulated		2.05172e+06	2829600	0.725092	-0.463764	1.37914	0.463764	-0.621449	0.292706	0.523336	Not Regulated		3.27133e+06	2829600	1.15611	0.20928	1.15611
Q99KK7	Dipeptidyl peptidase 3	Dpp3	6	3501900	3506400	4615000	4008900	4456700	5299000	3515500	3757400	3876100	5161000	3694000	3647600	3740200	2725900	621634	3272200	3820400	3983600		3.87443e+06	3.69207e+06	1.04939	0.0695567	1.04939	0.0695567	0.0214002	0.739712	0.82258	Not Regulated		4588200	3.69207e+06	1.24272	0.3135	1.24272	0.3135	0.234044	0.137022	0.348368	Not Regulated		3.71633e+06	3.69207e+06	1.00657	0.00945131	1.00657
P28843	Dipeptidyl peptidase 4;Dipeptidyl peptidase 4 membrane form;Dipeptidyl peptidase 4 soluble form	Dpp4	27	135360000	190140000	202070000	157030000	194340000	192610000	251150000	198880000	281460000	144470000	238500000	269240000	201970000	234860000	224440000	169550000	179760000	188670000		1.75857e+08	1.79327e+08	0.98065	-0.02819	1.01973	0.02819	-0.08153	0.813401	0.877844	Not Regulated		1.81327e+08	1.79327e+08	1.01115	0.0160011	1.01115	0.0160011	-0.0933968	0.950026	0.975397	Not Regulated		243830000	1.79327e+08	1.3597	0.443286	1.3597
Q8BVG4-2	Dipeptidyl peptidase 9	Dpp9	3	1139300	827920	1343400	528159	1576300	1344700	985170	715980	1346800	1060300	454553	990960	1172200	469424	621634	441514	968870	970460		1103540	793615	1.39052	0.475628	1.39052	0.475628	0.449006	0.20709	0.360286	Not Regulated		NA	NA	NA	NA	NA	NA	NA	NA	NA	NA		1.01598e+06	793615	1.2802	0.356366	1.2802
Q9DCE6	Disabled homolog 2	Dab2	2	397794	300230	312010	353990	443990	321720	386300	283610	479290	587926	454553	260810	489093	322390	296530	288280	560101	482392		NA	NA	NA	NA	NA	NA	NA	NA	NA	NA		373233	443591	0.841391	-0.249152	1.18851	0.249152	-0.385237	0.510112	0.71495	Not Regulated		NA	NA	NA	NA	NA
F6UDT8	Disks large homolog 1	Dlg1	3	1361900	1805800	529816	1394700	1176500	2045400	485951	1907000	2355100	1486400	1359500	1667700	1652800	1796800	2501600	441514	560101	482392		NA	NA	NA	NA	NA	NA	NA	NA	NA	NA		1.53887e+06	494669	3.1109	1.63733	3.1109	1.63733	1.69111	0.000721661	0.0282507	Not Regulated		NA	NA	NA	NA	NA
Q3U1J4	DNA damage-binding protein 1	Ddb1	24	33870000	38702000	35768000	37870000	32512000	30046000	29347000	12227000	25427000	22362000	29655000	22304000	42389000	31352000	21016000	28603000	22113000	31274000		3.61133e+07	27330000	1.32138	0.402046	1.32138	0.402046	0.371521	0.0616424	0.191008	Not Regulated		33476000	27330000	1.22488	0.292642	1.22488	0.292642	0.211087	0.18202	0.406641	Not Regulated		2.23337e+07	27330000	0.817185	-0.291265	1.22371
A0A338P7E0	DNA topoisomerase 3-beta-1	Top3b	2	1502900	478828	529816	1356100	1526800	1265800	2476100	1932700	1737800	587926	2028500	2067500	1967000	1892400	621634	1892800	1395100	2536200		837181	1.94137e+06	0.431233	-1.21346	2.31893	1.21346	-1.32966	0.0343509	0.153782	Not Regulated		1382900	1.94137e+06	0.712333	-0.489376	1.40384	0.489376	-0.649638	0.125987	0.331468	Not Regulated		2.04887e+06	1.94137e+06	1.05537	0.0777535	1.05537
P28352	DNA-(apurinic or apyrimidinic site) lyase;DNA-(apurinic or apyrimidinic site) lyase, mitochondrial	Apex1	10	53062000	51654000	50443000	48835000	38089000	38623000	39912000	49835000	33070000	34199000	34383000	36012000	33814000	34774000	60486000	27962000	39008000	30769000		5.17197e+07	3.25797e+07	1.58748	0.666741	1.58748	0.666741	0.650253	0.00764411	0.0767007	Not Regulated		41849000	3.25797e+07	1.28451	0.361221	1.28451	0.361221	0.286568	0.121045	0.32602	Not Regulated		40939000	3.25797e+07	1.25658	0.329504	1.25658
G3X922	DnaJ heat shock protein family (Hsp40) member C13	Dnajc13	33	32439000	39591000	44282000	36970000	33271000	35348000	47127000	39887000	38953000	28573000	43962000	34958000	33020000	36649000	28606000	33680000	36203000	45472000		3.87707e+07	3.84517e+07	1.0083	0.0119194	1.0083	0.0119194	-0.0392936	0.952271	0.970039	Not Regulated		3.51963e+07	3.84517e+07	0.91534	-0.127621	1.09249	0.127621	-0.251474	0.530028	0.724904	Not Regulated		41989000	3.84517e+07	1.09199	0.126965	1.09199
P63037	DnaJ homolog subfamily A member 1	Dnaja1	13	34451000	39592000	25552000	13670000	43378000	52654000	50118000	61862000	60494000	67418000	66340000	75148000	60933000	69493000	73847000	60736000	77226000	54964000		3.31983e+07	6.43087e+07	0.516234	-0.953902	1.93711	0.953902	-1.05633	0.00637394	0.0723536	Not Regulated		3.65673e+07	6.43087e+07	0.568622	-0.814458	1.75864	0.814458	-1.00744	0.10556	0.305573	Not Regulated		5.74913e+07	6.43087e+07	0.89399	-0.161669	1.11858
Q9QYJ0	DnaJ homolog subfamily A member 2	Dnaja2	10	22597000	23809000	17421000	25554000	26502000	28520000	24796000	31503000	26225000	30553000	23680000	30611000	33233000	30707000	29774000	25789000	24647000	27168000		2.12757e+07	25868000	0.82247	-0.281964	1.21585	0.281964	-0.348762	0.137359	0.289701	Not Regulated		2.68587e+07	25868000	1.0383	0.0542192	1.0383	0.0542192	-0.0513322	0.719637	0.842983	Not Regulated		27508000	25868000	1.0634	0.0886827	1.0634
Q99M87-3	DnaJ homolog subfamily A member 3, mitochondrial	Dnaja3	10	8276300	4795600	529816	528159	10268000	23900000	8299800	5940300	6406300	4626500	7235700	4060700	3852900	5686300	5484900	8760300	6636300	5036200		4.53391e+06	6.81093e+06	0.66568	-0.587098	1.50222	0.587098	-0.670077	0.268168	0.420328	Not Regulated		1.15654e+07	6.81093e+06	1.69806	0.763889	1.69806	0.763889	0.729763	0.788112	0.890842	Not Regulated		6.88213e+06	6.81093e+06	1.01045	0.0150033	1.01045
Q3TYL7	DnaJ homolog subfamily B member 1	Dnajb1	3	397794	478828	1782200	1765100	1251900	1869800	2850900	1852200	1675300	1463400	2187400	1278800	1904000	2264400	1318200	2341000	2550100	2636000		886274	2.50903e+06	0.353233	-1.50131	2.83099	1.50131	-1.63277	0.0202029	0.120609	Not Regulated		1.62893e+06	2.50903e+06	0.649227	-0.623204	1.54029	0.623204	-0.796935	0.0203732	0.141327	Not Regulated		2.12613e+06	2.50903e+06	0.847391	-0.2389	1.18009
Q99KV1	DnaJ homolog subfamily B member 11	Dnajb11	7	53740000	45890000	42939000	19748000	32622000	35133000	25447000	52866000	50682000	56943000	40406000	52735000	28182000	28791000	62441000	42266000	60300000	34758000		47523000	4.57747e+07	1.03819	0.0540765	1.03819	0.0540765	0.00509909	0.734928	0.822044	Not Regulated		2.91677e+07	4.57747e+07	0.637201	-0.650179	1.56936	0.650179	-0.826626	0.0851007	0.271899	Not Regulated		4.29983e+07	4.57747e+07	0.939348	-0.0902686	1.06457
Q9D832	DnaJ homolog subfamily B member 4	Dnajb4	7	8746800	7284000	9173300	6286100	5480400	4636100	8396200	7080300	8510800	5453500	6399500	6261300	6579900	7919000	4628200	5116700	7436700	5557000		8.40137e+06	6036800	1.39169	0.47684	1.39169	0.47684	0.450282	0.0519837	0.177643	Not Regulated		5.46753e+06	6036800	0.905701	-0.142894	1.10412	0.142894	-0.268284	0.556798	0.739622	Not Regulated		7.99577e+06	6036800	1.3245	0.405452	1.3245
Q9DC23	DnaJ homolog subfamily C member 10	Dnajc10	3	1665500	1475800	1497900	1363300	1124900	1302100	848650	1060000	1175800	1302600	1045300	1088300	955480	840270	702710	804590	560101	1392200		1546400	918964	1.68276	0.750834	1.68276	0.750834	0.738805	0.0492013	0.174913	Not Regulated		1.26343e+06	918964	1.37485	0.45927	1.37485	0.45927	0.394485	0.162231	0.380369	Not Regulated		1028150	918964	1.11881	0.161971	1.11881
Q5U458	DnaJ homolog subfamily C member 11	Dnajc11	14	5728700	2804700	971890	2992900	9682700	11149000	2571900	2741700	4506600	8668800	5593700	2941800	6916300	4548600	6238500	10657000	8147600	4645300		3168430	7.81663e+06	0.405345	-1.30278	2.46704	1.30278	-1.42371	0.0672814	0.199613	Not Regulated		7.94153e+06	7.81663e+06	1.01598	0.0228702	1.01598	0.0228702	-0.0858363	0.862492	0.930901	Not Regulated		3273400	7.81663e+06	0.418774	-1.25576	2.38792
P54103	DnaJ homolog subfamily C member 2;DnaJ homolog subfamily C member 2, N-terminally processed	Dnajc2	8	5464300	5748400	6818900	5220000	5919500	5176700	5728200	5409100	4675200	4388900	4358200	4524800	5009600	3876900	5023900	3978800	4733800	5851900		6.01053e+06	4.85483e+06	1.23805	0.308071	1.23805	0.308071	0.272563	0.158121	0.310639	Not Regulated		5.43873e+06	4.85483e+06	1.12027	0.163849	1.12027	0.163849	0.0693313	0.394722	0.616387	Not Regulated		5.27083e+06	4.85483e+06	1.08569	0.118609	1.08569
Q8CHS2	DnaJ homolog subfamily C member 22	Dnajc22	4	1703100	1731200	529816	1601600	1796900	1655600	2051200	590298	1651700	587926	1343800	590286	1395700	469424	621634	2061100	1178900	1543900		1321372	1.59463e+06	0.828637	-0.271188	1.2068	0.271188	-0.337414	0.452317	0.58479	Not Regulated		1684700	1.59463e+06	1.05648	0.079267	1.05648	0.079267	-0.0237635	0.6453	0.799868	Not Regulated		1.43107e+06	1.59463e+06	0.897426	-0.156135	1.1143
Q91YW3	DnaJ homolog subfamily C member 3	Dnajc3	19	137500000	118730000	110530000	105340000	90320000	88820000	83973000	81470000	134400000	123040000	128060000	98146000	78176000	79309000	74492000	125170000	91449000	102270000		1.22253e+08	1.06296e+08	1.15012	0.201782	1.15012	0.201782	0.160637	0.294391	0.443525	Not Regulated		9.48267e+07	1.06296e+08	0.892097	-0.164727	1.12095	0.164727	-0.292315	0.428048	0.642489	Not Regulated		9.99477e+07	1.06296e+08	0.940274	-0.088847	1.06352
A2AUE1	DnaJ homolog subfamily C member 5	Dnajc5	3	2893700	4423400	1921100	528159	481980	2369600	2857600	2586000	2376400	2376700	454553	2598500	2125400	2503500	621634	2117700	3510600	2273000		3079400	2.63377e+06	1.1692	0.225522	1.1692	0.225522	0.185636	0.640343	0.749136	Not Regulated		1.12658e+06	2.63377e+06	0.427745	-1.22518	2.33784	1.22518	-1.4595	0.0508255	0.209653	Not Regulated		2.60667e+06	2.63377e+06	0.989711	-0.0149214	1.0104
O70152	Dolichol-phosphate mannosyltransferase subunit 1	Dpm1	7	19487000	16924000	14808000	18102000	15542000	13039000	14632000	13720000	17929000	23393000	17318000	15976000	13289000	11986000	11717000	20198000	16071000	16459000		17073000	17576000	0.971381	-0.0418902	1.02946	0.0418902	-0.0959567	0.814967	0.878158	Not Regulated		15561000	17576000	0.885355	-0.175672	1.12949	0.175672	-0.304361	0.389914	0.612024	Not Regulated		15427000	17576000	0.877731	-0.188149	1.1393
Q9D1Q4	Dolichol-phosphate mannosyltransferase subunit 3	Dpm3	2	8144600	5621300	529816	5991300	481980	4795500	485951	590298	5630300	6196300	6244000	5170900	4955600	4026500	4570300	6825400	5278200	6025600		4.76524e+06	6.04307e+06	0.788546	-0.342732	1.26816	0.342732	-0.412753	0.350723	0.491705	Not Regulated		3.75626e+06	6.04307e+06	0.621582	-0.685984	1.6088	0.685984	-0.866034	0.222459	0.451167	Not Regulated		2.23552e+06	6.04307e+06	0.369931	-1.43467	2.70321
A0A140T8S3	Dolichyldiphosphatase 1	Dolpp1	3	1014600	478828	769280	1021400	723380	881660	485951	1124500	1259700	1694500	1209600	1227200	489093	762320	686570	1360600	926590	1255800		754236	1.181e+06	0.638644	-0.646917	1.56582	0.646917	-0.733068	0.0760368	0.212625	Not Regulated		875480	1.181e+06	0.741306	-0.431859	1.34897	0.431859	-0.586332	0.109181	0.310984	Not Regulated		956717	1.181e+06	0.810093	-0.303841	1.23443
O54734	Dolichyl-diphosphooligosaccharide--protein glycosyltransferase 48 kDa subunit	Ddost	14	316200000	216180000	210740000	239360000	222420000	195160000	210810000	247460000	221330000	342460000	262500000	226880000	185170000	178660000	185550000	307990000	209030000	196620000		2.47707e+08	237880000	1.04131	0.0583987	1.04131	0.0583987	0.00965048	0.819429	0.882363	Not Regulated		218980000	237880000	0.920548	-0.119435	1.08631	0.119435	-0.242464	0.68837	0.826473	Not Regulated		2.26533e+08	237880000	0.952301	-0.0705106	1.05009
Q91YQ5	Dolichyl-diphosphooligosaccharide--protein glycosyltransferase subunit 1	Rpn1	29	521950000	385370000	339030000	388330000	368730000	328150000	351130000	394920000	372460000	575220000	468300000	376370000	323960000	326360000	300950000	529740000	374450000	357590000		415450000	4.20593e+08	0.987771	-0.0177511	1.01238	0.0177511	-0.0705376	0.941114	0.963523	Not Regulated		3.61737e+08	4.20593e+08	0.860063	-0.217486	1.16271	0.217486	-0.350384	0.377459	0.603133	Not Regulated		3.72837e+08	4.20593e+08	0.886454	-0.173882	1.12809
A2ACG7	Dolichyl-diphosphooligosaccharide--protein glycosyltransferase subunit 2	Rpn2	20	446350000	309410000	268740000	326960000	305910000	280530000	286280000	335650000	310230000	473980000	381470000	316550000	246450000	252310000	247400000	427180000	290860000	278100000		341500000	3.32047e+08	1.02847	0.0404996	1.02847	0.0404996	-0.00919786	0.903823	0.941996	Not Regulated		3.04467e+08	3.32047e+08	0.916939	-0.125102	1.09058	0.125102	-0.248701	0.660168	0.807504	Not Regulated		310720000	3.32047e+08	0.935772	-0.0957709	1.06864
P61804	Dolichyl-diphosphooligosaccharide--protein glycosyltransferase subunit DAD1	Dad1	4	93435000	68325000	68904000	77829000	70866000	57760000	71827000	77746000	72226000	102710000	81216000	72166000	59228000	58824000	55888000	84382000	67595000	57757000		76888000	6.99113e+07	1.09979	0.137232	1.09979	0.137232	0.0926644	0.546579	0.664884	Not Regulated		6.88183e+07	6.99113e+07	0.984366	-0.0227334	1.01588	0.0227334	-0.13603	0.942479	0.970632	Not Regulated		73933000	6.99113e+07	1.05753	0.0806921	1.05753
P46978	Dolichyl-diphosphooligosaccharide--protein glycosyltransferase subunit STT3A	Stt3a	15	82654000	57484000	51794000	63205000	58320000	50633000	60578000	70448000	62855000	101120000	75061000	68511000	46908000	48999000	45629000	84555000	56571000	50454000		6.39773e+07	63860000	1.00184	0.00264831	1.00184	0.00264831	-0.0490564	0.974484	0.983491	Not Regulated		57386000	63860000	0.898622	-0.154214	1.11281	0.154214	-0.280743	0.627618	0.783251	Not Regulated		64627000	63860000	1.01201	0.0172245	1.01201
A0A0R4J0D3	Dolichyl-diphosphooligosaccharide--protein glycosyltransferase subunit STT3B	Stt3b	9	32034000	15841000	18591000	22403000	17759000	16440000	16792000	18716000	20668000	29505000	19566000	18420000	16571000	14690000	13566000	25691000	16550000	18537000		2.21553e+07	2.02593e+07	1.09359	0.129067	1.09359	0.129067	0.0840666	0.798866	0.86774	Not Regulated		1.88673e+07	2.02593e+07	0.931291	-0.102696	1.07378	0.102696	-0.22404	0.714599	0.84169	Not Regulated		1.87253e+07	2.02593e+07	0.924282	-0.113595	1.08192
Q9DB25	Dolichyl-phosphate beta-glucosyltransferase	Alg5	4	2302600	478828	1755600	2775600	1516400	433397	1575400	2170000	2482900	587926	454553	590286	489093	469424	621634	441514	1996100	2656700		NA	NA	NA	NA	NA	NA	NA	NA	NA	NA		NA	NA	NA	NA	NA	NA	NA	NA	NA	NA		2076100	1.6981e+06	1.2226	0.28995	1.2226
A2A5S3	Double-stranded RNA-binding protein Staufen homolog 1	Stau1	11	25214000	19636000	24384000	23628000	21686000	24767000	24589000	28865000	23749000	27114000	24630000	26357000	26674000	21545000	20949000	26586000	27732000	30131000		23078000	2.81497e+07	0.819832	-0.2866	1.21976	0.2866	-0.353643	0.116427	0.267089	Not Regulated		2.33603e+07	2.81497e+07	0.829862	-0.269057	1.20502	0.269057	-0.407145	0.119559	0.325377	Not Regulated		2.57343e+07	2.81497e+07	0.914197	-0.129423	1.09386
O35075	Down syndrome critical region protein 3 homolog	Dscr3	9	6447100	7243100	7958800	6621200	7065200	8914600	11692000	8411700	10370000	7955100	15349000	11458000	9623700	9532100	5139400	11501000	10360000	11526000		7.21633e+06	11129000	0.648426	-0.624986	1.5422	0.624986	-0.709974	0.00569252	0.068206	Not Regulated		7.53367e+06	11129000	0.67694	-0.5629	1.47724	0.5629	-0.730562	0.0179261	0.135902	Not Regulated		10157900	11129000	0.912741	-0.131722	1.0956
Q62418-3	Drebrin-like protein	Dbnl	2	1415700	1737700	1805900	1718500	1317900	575290	1140600	1277200	1485200	1259700	454553	1262800	2282400	1404400	1347700	1379400	560101	482392		1653100	807298	2.0477	1.034	2.0477	1.034	1.03699	0.0314226	0.147729	Not Regulated		1.2039e+06	807298	1.49127	0.576539	1.49127	0.576539	0.523557	0.331266	0.561015	Not Regulated		1301000	807298	1.61155	0.688448	1.61155
Q9DD18	D-tyrosyl-tRNA(Tyr) deacylase 1	Dtd1	2	4870500	5349800	4746600	4476400	4010000	3248900	3369000	2685800	2771700	3612400	3642700	2673700	3019100	2869100	3358000	2146500	4218100	3427000		4.98897e+06	3.26387e+06	1.52854	0.612159	1.52854	0.612159	0.592776	0.051615	0.177417	Not Regulated		3.91177e+06	3.26387e+06	1.19851	0.261238	1.19851	0.261238	0.176522	0.343154	0.573344	Not Regulated		2.94217e+06	3.26387e+06	0.901436	-0.149703	1.10934
O09110	Dual specificity mitogen-activated protein kinase kinase 3	Map2k3	2	1403100	1354700	1061400	1452300	481980	1241100	485951	1928200	2017500	1412900	1641300	1282000	1445500	986340	979100	1376600	1183100	1186500		1.27307e+06	1.24873e+06	1.01949	0.0278425	1.01949	0.0278425	-0.0225261	0.907535	0.943754	Not Regulated		1.05846e+06	1.24873e+06	0.847627	-0.238498	1.17976	0.238498	-0.373511	0.411089	0.629856	Not Regulated		1.47722e+06	1.24873e+06	1.18297	0.242416	1.18297
O08788-2	Dynactin subunit 1	Dctn1	15	27614000	20050000	32827000	24255000	25040000	16793000	25617000	12156000	21975000	9818200	15451000	16038000	16773000	15862000	9114100	20603000	20188000	20218000		2.68303e+07	2.03363e+07	1.31933	0.399805	1.31933	0.399805	0.369162	0.131656	0.284263	Not Regulated		2.20293e+07	2.03363e+07	1.08325	0.115366	1.08325	0.115366	0.0159691	0.663618	0.809221	Not Regulated		19916000	2.03363e+07	0.979331	-0.0301317	1.02111
Q99KJ8	Dynactin subunit 2	Dctn2	13	48566000	59812000	62372000	51559000	41384000	43440000	48533000	45785000	49549000	34572000	46139000	50150000	45164000	49697000	45679000	45289000	51253000	59392000		5.69167e+07	51978000	1.09501	0.13095	1.09501	0.13095	0.0860492	0.490903	0.614433	Not Regulated		45461000	51978000	0.87462	-0.193272	1.14335	0.193272	-0.323732	0.333114	0.562881	Not Regulated		4.79557e+07	51978000	0.922615	-0.1162	1.08388
E9Q919	Dynactin subunit 3	Dctn3	3	397794	4852200	5703200	5451100	4123600	4969000	4749100	3847000	4189800	3085200	4703700	4069800	4855000	3860100	3184800	4823400	560101	482392		NA	NA	NA	NA	NA	NA	NA	NA	NA	NA		4847900	1.9553e+06	2.47937	1.30997	2.47937	1.30997	1.33081	0.0555063	0.217062	Not Regulated		4.26197e+06	1.9553e+06	2.1797	1.12413	2.1797
Q8CBY8	Dynactin subunit 4	Dctn4	4	3454900	4413100	5013700	5122900	3516500	3148200	4609300	2194500	4391700	2515700	3103600	4351100	4343400	4726200	3191200	4322200	4143300	4279300		4293900	4.24827e+06	1.01074	0.0154143	1.01074	0.0154143	-0.0356134	0.994852	0.996639	Not Regulated		3929200	4.24827e+06	0.924895	-0.112639	1.0812	0.112639	-0.234984	0.536779	0.729309	Not Regulated		3.73183e+06	4.24827e+06	0.878437	-0.18699	1.13839
E9PUD2	Dynamin-1-like protein	Dnm1l	9	5365700	6039000	5250600	6135800	5692900	9615100	3419800	4932400	5622500	5573500	8059600	5104000	9269600	6211800	3845100	4633900	4438100	5253100		5.55177e+06	4.77503e+06	1.16267	0.217436	1.16267	0.217436	0.177122	0.183166	0.337349	Not Regulated		7.14793e+06	4.77503e+06	1.49694	0.582015	1.49694	0.582015	0.529585	0.0671169	0.237858	Not Regulated		4.65823e+06	4.77503e+06	0.975539	-0.0357279	1.02507
Q3T9X3	Dynamin-2	Dnm2	16	12969000	28892000	23525000	26370000	12787000	24270000	19649000	14897000	29184000	9137300	24697000	21346000	20781000	23925000	12822000	11836000	2497100	22762000		2.17953e+07	1.2365e+07	1.76266	0.817753	1.76266	0.817753	0.809273	0.196119	0.348466	Not Regulated		2.11423e+07	1.2365e+07	1.70985	0.773868	1.70985	0.773868	0.740747	0.201401	0.429351	Not Regulated		2.12433e+07	1.2365e+07	1.71802	0.780744	1.71802
E9QLL2	Dynamin-3	Dnm3	2	4763600	6788300	5790000	4773400	481980	4155000	485951	590298	6047900	587926	4469800	4850900	3309200	5265000	621634	441514	560101	4609100		5.78063e+06	1.87024e+06	3.09085	1.62801	3.09085	1.62801	1.66249	0.0373383	0.15797	Not Regulated		NA	NA	NA	NA	NA	NA	NA	NA	NA	NA		NA	NA	NA	NA	NA
H7BX01	Dynamin-like 120 kDa protein, mitochondrial;Dynamin-like 120 kDa protein, form S1	Opa1	15	15951000	3591700	529816	6592100	25474000	21704000	13389000	9636600	12137000	13610000	15314000	11581000	18160000	16451000	12971000	22886000	18211000	11226000		6.69084e+06	17441000	0.383627	-1.38222	2.6067	1.38222	-1.50737	0.0951897	0.238522	Not Regulated		1.79234e+07	17441000	1.02766	0.0393589	1.02766	0.0393589	-0.0676881	0.843032	0.921193	Not Regulated		1.17209e+07	17441000	0.67203	-0.573404	1.48803
Q9D0M5	Dynein light chain 2, cytoplasmic	Dynll2	5	5668500	7851600	8432100	5010800	4748500	4269000	485951	4123900	6255200	587926	6802400	6168800	8832100	7053800	6570900	5853400	5179400	7444700		7317400	6.15917e+06	1.18805	0.248596	1.18805	0.248596	0.209934	0.327879	0.472487	Not Regulated		4676100	6.15917e+06	0.75921	-0.397429	1.31716	0.397429	-0.548437	0.0938543	0.287419	Not Regulated		3.62168e+06	6.15917e+06	0.588015	-0.766075	1.70064
P62627	Dynein light chain roadblock-type 1	Dynlrb1	5	17284000	20425000	21633000	20228000	14134000	15086000	17095000	23027000	26878000	13136000	18564000	23360000	11772000	17776000	28151000	17410000	27485000	17622000		1.97807e+07	20839000	0.949214	-0.075195	1.0535	0.075195	-0.131028	0.843898	0.898868	Not Regulated		1.64827e+07	20839000	0.790953	-0.338336	1.2643	0.338336	-0.483397	0.259797	0.491508	Not Regulated		2.23333e+07	20839000	1.07171	0.0999125	1.07171
A0A338P7B7	Dynein light chain Tctex-type 1	Dynlt1	2	1564700	2103300	1905300	1544000	898590	956530	485951	590298	1483900	587926	1247200	1154600	1551700	1264900	1055800	873160	560101	1031000		1.85777e+06	821420	2.26165	1.17738	2.26165	1.17738	1.18797	0.00459655	0.0609242	Not Regulated		1133040	821420	1.37937	0.464006	1.37937	0.464006	0.399698	0.20363	0.431446	Not Regulated		NA	NA	NA	NA	NA
P56387	Dynein light chain Tctex-type 3	Dynlt3	4	6508100	8912600	5613000	528159	6334000	4840000	5667700	3464200	6556200	4038300	4757400	5301300	5698200	4921900	4698500	7495300	560101	6954500		7.01123e+06	5.0033e+06	1.40132	0.486788	1.40132	0.486788	0.460757	0.31049	0.457697	Not Regulated		NA	NA	NA	NA	NA	NA	NA	NA	NA	NA		5.22937e+06	5.0033e+06	1.04518	0.0637562	1.04518
Q61510	E3 ubiquitin/ISG15 ligase TRIM25	Trim25	13	52025000	46997000	53865000	53357000	28514000	31061000	30275000	25554000	34461000	27504000	35506000	30735000	35962000	34632000	24085000	32749000	23107000	32373000		5.09623e+07	2.94097e+07	1.73284	0.793141	1.73284	0.793141	0.783356	0.00568227	0.068206	Not Regulated		37644000	2.94097e+07	1.27999	0.35613	1.27999	0.35613	0.280964	0.335152	0.563652	Not Regulated		3.00967e+07	2.94097e+07	1.02336	0.0333133	1.02336
Q9R049-2	E3 ubiquitin-protein ligase AMFR	Amfr	9	14998000	11633000	12801000	13839000	11793000	9686900	10015000	10985000	15016000	14221000	16157000	11743000	8565400	11466000	9659900	8332800	8473100	10298000		13144000	9.03463e+06	1.45485	0.540866	1.45485	0.540866	0.517703	0.0204084	0.120609	Not Regulated		1.1773e+07	9.03463e+06	1.30309	0.38194	1.30309	0.38194	0.309372	0.109774	0.31152	Not Regulated		1.20053e+07	9.03463e+06	1.32881	0.410138	1.32881
Q3UIR3	E3 ubiquitin-protein ligase DTX3L	Dtx3l	19	44708000	52984000	42829000	47686000	34512000	35884000	59164000	49445000	47765000	61326000	49299000	45166000	38307000	47068000	29524000	56668000	55350000	70916000		4.68403e+07	60978000	0.768151	-0.380537	1.30183	0.380537	-0.452562	0.0721484	0.207314	Not Regulated		3.93607e+07	60978000	0.64549	-0.631534	1.54921	0.631534	-0.806104	0.0206216	0.141358	Not Regulated		5.21247e+07	60978000	0.854811	-0.226323	1.16985
Q3U487	E3 ubiquitin-protein ligase HECTD3	Hectd3	6	2508600	3227600	3507800	2999800	481980	433397	3012000	590298	2693600	587926	2926900	590286	3012400	3024400	621634	441514	560101	2472500		3.08133e+06	1.15804e+06	2.66082	1.41187	2.66082	1.41187	1.4349	0.0342685	0.153782	Not Regulated		NA	NA	NA	NA	NA	NA	NA	NA	NA	NA		NA	NA	NA	NA	NA
A2AFQ0	E3 ubiquitin-protein ligase HUWE1	Huwe1	6	1625800	2227100	2145300	2357400	1743100	1291400	1681100	1361500	1535100	587926	1168200	1553700	1720300	1898000	1555800	1226000	1396400	1762200		1999400	1.46153e+06	1.36802	0.452084	1.36802	0.452084	0.424213	0.0772283	0.214648	Not Regulated		1797300	1.46153e+06	1.22974	0.298349	1.22974	0.298349	0.217368	0.364375	0.593198	Not Regulated		1525900	1.46153e+06	1.04404	0.0621777	1.04404
Q80UY2	E3 ubiquitin-protein ligase KCMF1	Kcmf1	3	2008400	2886500	2314100	3462400	2320500	2665800	2386200	1691500	2061900	1366100	1787100	1875000	2369600	2022200	1745300	1710500	1407800	2801600		2403000	1973300	1.21776	0.284226	1.21776	0.284226	0.247454	0.316666	0.462493	Not Regulated		2.81623e+06	1973300	1.42717	0.513157	1.42717	0.513157	0.453795	0.124844	0.329212	Not Regulated		2.04653e+06	1973300	1.03711	0.0525719	1.03711
Q6A009	E3 ubiquitin-protein ligase listerin	Ltn1	6	2729500	3064200	2427800	4225100	2687400	3091300	3828200	590298	3137800	3130600	3675700	2613300	2864500	2854700	621634	3371000	560101	2773700		2740500	2.23493e+06	1.22621	0.294207	1.22621	0.294207	0.257964	0.387759	0.527049	Not Regulated		3334600	2.23493e+06	1.49204	0.577282	1.49204	0.577282	0.524374	0.243955	0.470859	Not Regulated		NA	NA	NA	NA	NA
Q3KNM2	E3 ubiquitin-protein ligase MARCH5	March5	4	2100700	1957700	1502100	2689500	2537300	2629100	2475000	590298	479290	587926	1779300	1451900	1874200	1976400	621634	2684400	560101	1845200		1853500	1.69657e+06	1.0925	0.127634	1.0925	0.127634	0.0825569	0.540944	0.659078	Not Regulated		2.61863e+06	1.69657e+06	1.54349	0.626196	1.54349	0.626196	0.578211	0.171938	0.391949	Not Regulated		NA	NA	NA	NA	NA
P46935	E3 ubiquitin-protein ligase NEDD4	Nedd4	4	3474800	478828	2399000	4448100	3417300	433397	2683700	2588500	3309200	587926	2771800	590286	489093	2420000	621634	3694700	2767200	2408000		2.11754e+06	2.95663e+06	0.716201	-0.481564	1.39626	0.481564	-0.558947	0.292528	0.443525	Not Regulated		2.76627e+06	2.95663e+06	0.935613	-0.0960157	1.06882	0.0960157	-0.216688	0.506959	0.711916	Not Regulated		2.86047e+06	2.95663e+06	0.967474	-0.0477048	1.03362
A0A171EBL2	E3 ubiquitin-protein ligase RNF213	Rnf213	32	7723700	8844400	6702600	11464000	15217000	12558000	16825000	18254000	15045000	15824000	14358000	10286000	10762000	13795000	1708000	10937000	11892000	25474000		7756900	16101000	0.481765	-1.0536	2.0757	1.0536	-1.16132	0.0389125	0.160434	Not Regulated		1.30797e+07	16101000	0.812351	-0.299825	1.23099	0.299825	-0.441009	0.601191	0.764731	Not Regulated		16708000	16101000	1.0377	0.0533888	1.0377
O35445	E3 ubiquitin-protein ligase RNF5	Rnf5	2	2303000	1493500	529816	1422900	481980	433397	1980900	1283900	1870400	1822800	2068100	590286	1195100	469424	621634	1570400	560101	2038000		NA	NA	NA	NA	NA	NA	NA	NA	NA	NA		NA	NA	NA	NA	NA	NA	NA	NA	NA	NA		1.71173e+06	1.3895e+06	1.23191	0.300892	1.23191
A2AN08-3	E3 ubiquitin-protein ligase UBR4	Ubr4	55	36067000	48945000	51445000	49053000	42235000	39636000	41716000	28401000	38115000	15426000	33465000	32552000	47533000	43713000	20436000	30635000	23663000	36282000		4.54857e+07	3.01933e+07	1.50648	0.591182	1.50648	0.591182	0.570687	0.0447988	0.168676	Not Regulated		4.36413e+07	3.01933e+07	1.4454	0.531465	1.4454	0.531465	0.473947	0.0428744	0.193909	Not Regulated		3.60773e+07	3.01933e+07	1.19488	0.256863	1.19488
Q8CCJ3	E3 UFM1-protein ligase 1	Ufl1	16	44332000	34094000	38678000	39620000	26989000	27545000	27473000	31204000	32338000	40844000	35235000	29513000	25961000	23897000	22559000	34346000	27508000	30711000		3.90347e+07	30855000	1.2651	0.339252	1.2651	0.339252	0.305397	0.0955977	0.238526	Not Regulated		3.13847e+07	30855000	1.01717	0.0245556	1.01717	0.0245556	-0.0839813	0.97417	0.986555	Not Regulated		3.03383e+07	30855000	0.983255	-0.0243625	1.01703
Q8BL66	Early endosome antigen 1	Eea1	6	397794	478828	529816	528159	481980	2820300	2328100	4719600	4649700	9616300	9110100	6130700	4739600	5307400	4670200	5787500	2882200	4592700		468813	4420800	0.106047	-3.23722	9.42978	3.23722	-3.46074	4.49059e-05	0.00468042	Down		1.27681e+06	4420800	0.288819	-1.79176	3.46237	1.79176	-2.0831	0.0230809	0.146475	Not Regulated		3.89913e+06	4420800	0.881997	-0.181154	1.13379
A0A0R4J0H0	Echinoderm microtubule-associated protein-like 4	Eml4	4	12136000	18010000	9327900	10779000	20117000	433397	20566000	590298	11767000	587926	13783000	12729000	13921000	11991000	15777000	14029000	20369000	14685000		1.3158e+07	16361000	0.804228	-0.314324	1.24343	0.314324	-0.382838	0.285507	0.437027	Not Regulated		1.04431e+07	16361000	0.638294	-0.647706	1.56668	0.647706	-0.823904	0.248262	0.475526	Not Regulated		1.09744e+07	16361000	0.670768	-0.576115	1.49083
Q3TQC7	Ectonucleoside triphosphate diphosphohydrolase 5	Entpd5	13	316340000	231070000	228850000	278900000	224550000	225920000	150220000	225130000	188570000	302900000	202280000	189620000	151830000	131760000	133330000	215630000	190060000	255240000		2.58753e+08	220310000	1.1745	0.232042	1.1745	0.232042	0.192503	0.310533	0.457697	Not Regulated		2.43123e+08	220310000	1.10355	0.142153	1.10355	0.142153	0.0454522	0.469506	0.678698	Not Regulated		1.87973e+08	220310000	0.853222	-0.229007	1.17203
[truncated: 1,628 more rows]
[truncated: 125 more columns]

## Sheet: Significant different proteins
																							FGL00/FWT00											FGL01/FWT00											FGL05/FWT00
[truncated: 214 more rows]
[truncated: 125 more columns]
