# Supplementary material for: Vitamin C modulates the levels of several proteins of the mitochondrial complex III and its activity in the mouse liver
Source: Redox Biol. 2022 Sep 24;57:102491. doi: 10.1016/j.redox.2022.102491 (PMC9520280; doi:10.1016/j.redox.2022.102491)
Supplement: Multimedia component 5 [file mmc5.xlsx]

## Sheet: Column header
Column header	Description
Accession	UniProt accession number of the leading razor protein
Protein.names	Protein name
Gene.names	Gene name
Razor...unique.peptides	Number of unique and razor peptides
MGL01_2711	LFQ intensities, normalized and imputed.
MGL01_2712
MGL01_2713
MGL00_2783
MGL00_2784
MGL00_2787
MGL05_2890
MGL05_2897
MGL05_2898
MGL40_2690
MGL40_2691
MGL40_2719
MGLR40_2828
MGLR40_2829
MGLR40_2831
MWT00_2677
MWT00_2682
MWT00_2683
mean_g1	Mean of intensities for group g1
mean_g2	Mean of intensities for group g2
Ratio_g1g2	Ratio is computed as mean of group g1 / mean of group g2
log2Ratio	Log2 of the ratio between group g1 and group g2
Foldchange	The fold change is computed as ratio when ratio >0 or 1/ratio when ratio <0
Log2Foldchange	Log2 of the fold change between group g1 and group g2
zscore	zscore = x - µ / σ, where x = log2(ratio), µ = average of all log2(ratio) et σ = standard deviation of all log2(ratio)
pval_Limma	p-value from Limma
qval_Limma	Benjamini-Hochberg adjusted p-value from Limma
Sign_zscore_qval_Limma	A protein is considered as significantly regulated if :|zscore| > 1.96 & Limma q-value < 0.05 If 'Up', the protein is more abudant in group g1 than in group g2 If 'Down' the protein is more abundant in group g1 than in group g2

## Sheet: Quantified proteins in males
																							MGL00/MWT00											MGL01/MWT00											MGL05/MWT00
Accession	Protein.names	Gene.names	Razor...unique.peptides	MGL01_2711	MGL01_2712	MGL01_2713	MGL00_2783	MGL00_2784	MGL00_2787	MGL05_2890	MGL05_2897	MGL05_2898	MGL40_2690	MGL40_2691	MGL40_2719	MGLR40_2828	MGLR40_2829	MGLR40_2831	MWT00_2677	MWT00_2682	MWT00_2683		mean_g1	mean_g2	Ratio_g1g2	log2Ratio	Foldchange	Log2Foldchange	zscore	pval_Limma	qval_Limma	Sign_zscore_qval_Limma		mean_g1	mean_g2	Ratio_g1g2	log2Ratio	Foldchange	Log2Foldchange	zscore	pval_Limma	qval_Limma	Sign_zscore_qval_Limma		mean_g1	mean_g2	Ratio_g1g2	log2Ratio	Foldchange
D3Z7R0	[3-methyl-2-oxobutanoate dehydrogenase [lipoamide]] kinase, mitochondrial	Bckdk	2	553875	605401	1724500	3118100	525747	2506100	540031	1933100	2317000	3018500	438801	1210100	3384400	529234	1418700	1813500	1884700	1948600		2.04998e+06	1.88227e+06	1.0891	0.12314	1.0891	0.12314	0.184415	0.747037	0.850783	Not Regulated		961259	1.88227e+06	0.510692	-0.969474	1.95813	0.969474	-1.45097	0.0431725	0.343509	Not Regulated		1.59671e+06	1.88227e+06	0.848291	-0.237369	1.17884
Q8BFP9	[Pyruvate dehydrogenase (acetyl-transferring)] kinase isozyme 1, mitochondrial	Pdk1	5	5078000	8269200	8660700	13197000	7173500	9210000	8084200	9751400	4473500	5071300	8504800	7904300	7988800	9931200	514150	8331700	12923000	8092400		9.86017e+06	9.78237e+06	1.00795	0.0114285	1.00795	0.0114285	0.0411157	0.999175	0.999175	Not Regulated		7.33597e+06	9.78237e+06	0.749917	-0.415196	1.33348	0.415196	-0.590905	0.212698	0.520873	Not Regulated		7.43637e+06	9.78237e+06	0.760181	-0.395586	1.31548
Q9JK42	[Pyruvate dehydrogenase (acetyl-transferring)] kinase isozyme 2, mitochondrial	Pdk2	4	553875	1456500	1950500	3112600	1769500	1957300	540031	1825200	931610	1035400	438801	1466300	578268	3166000	514150	590528	1911500	1483300		2279800	1.32844e+06	1.71614	0.779171	1.71614	0.779171	1.02595	0.120465	0.342239	Not Regulated		NA	NA	NA	NA	NA	NA	NA	NA	NA	NA		NA	NA	NA	NA	NA
Q9D6Y9	1,4-alpha-glucan-branching enzyme	Gbe1	16	37086000	38557000	31123000	21475000	30364000	19941000	26995000	36038000	40096000	32029000	38396000	34480000	45196000	41893000	49180000	54667000	39077000	22965000		2.39267e+07	38903000	0.615034	-0.701262	1.62593	0.701262	-0.873095	0.127117	0.351205	Not Regulated		3.55887e+07	38903000	0.914805	-0.128464	1.09313	0.128464	-0.145987	0.893901	0.944868	Not Regulated		3.43763e+07	38903000	0.883642	-0.178466	1.13168
Q64433	10 kDa heat shock protein, mitochondrial	Hspe1;Cpn10-rs1	6	200730000	130650000	160300000	124050000	143540000	127860000	340030000	136540000	148430000	133620000	148100000	217260000	139740000	124750000	142930000	114450000	153360000	128130000		1.31817e+08	131980000	0.998762	-0.00178653	1.00124	0.00178653	0.024164	0.970591	0.983056	Not Regulated		1.63893e+08	131980000	1.2418	0.312438	1.2418	0.312438	0.538153	0.21866	0.521946	Not Regulated		2.08333e+08	131980000	1.57852	0.658574	1.57852
G3UZ34	116 kDa U5 small nuclear ribonucleoprotein component	Eftud2	6	553875	605401	2361900	3904200	1692700	1902000	1094500	2137200	2821400	2699100	3919400	839150	578268	529234	514150	590528	2322700	2676600		2.49963e+06	1863276	1.34153	0.423875	1.34153	0.423875	0.570186	0.413362	0.605611	Not Regulated		NA	NA	NA	NA	NA	NA	NA	NA	NA	NA		2017700	1863276	1.08288	0.11487	1.08288
Q9DAK9	14 kDa phosphohistidine phosphatase	Phpt1	3	553875	605401	2017600	1193700	525747	504950	540031	491620	480085	548221	1355100	597992	578268	529234	514150	1111800	1016700	1049300		741466	1.05927e+06	0.69998	-0.514614	1.42861	0.514614	-0.633671	0.126692	0.351205	Not Regulated		1.05896e+06	1.05927e+06	0.999709	-0.000419549	1.00029	0.000419549	0.052697	0.620415	0.795627	Not Regulated		503912	1.05927e+06	0.475718	-1.07182	2.10209
Q9CQV8	14-3-3 protein beta/alpha;14-3-3 protein beta/alpha, N-terminally processed	Ywhab	6	14959000	15353000	16208000	15659000	15810000	14405000	11827000	14904000	14391000	15073000	17646000	13961000	15341000	15215000	14518000	14429000	14883000	14863000		1.52913e+07	14725000	1.03846	0.0544466	1.03846	0.0544466	0.0962976	0.635168	0.771034	Not Regulated		1.55067e+07	14725000	1.05308	0.074621	1.05308	0.074621	0.169136	0.578833	0.769794	Not Regulated		1.37073e+07	14725000	0.930889	-0.10332	1.07424
P62259	14-3-3 protein epsilon	Ywhae	15	89180000	89753000	88932000	83458000	89008000	79361000	107370000	95406000	90056000	89037000	88483000	104140000	89161000	95546000	96003000	96300000	91447000	89653000		8.39423e+07	9.24667e+07	0.907812	-0.139535	1.10155	0.139535	-0.152534	0.252811	0.479273	Not Regulated		8.92883e+07	9.24667e+07	0.965627	-0.0504617	1.0356	0.0504617	-0.0249525	0.703806	0.841893	Not Regulated		9.76107e+07	9.24667e+07	1.05563	0.0781054	1.05563
P68510	14-3-3 protein eta	Ywhah	3	553875	4316600	468901	3986900	525747	5124200	540031	3747100	3380600	3669000	4752900	3923500	4072700	529234	514150	3668900	4249400	4828500		3.21228e+06	4.24893e+06	0.756021	-0.403502	1.32271	0.403502	-0.491141	0.332001	0.539848	Not Regulated		1.77979e+06	4.24893e+06	0.41888	-1.25539	2.38732	1.25539	-1.89462	0.0609207	0.372655	Not Regulated		2.55591e+06	4.24893e+06	0.601542	-0.733264	1.6624
P61982	14-3-3 protein gamma;14-3-3 protein gamma, N-terminally processed	Ywhag	8	26329000	30025000	23841000	20866000	23936000	20745000	20781000	22659000	22009000	23934000	26020000	24040000	26996000	27881000	26013000	24914000	24440000	23771000		21849000	24375000	0.896369	-0.157835	1.11561	0.157835	-0.176009	0.216583	0.449888	Not Regulated		2.67317e+07	24375000	1.09668	0.133148	1.09668	0.133148	0.259951	0.421863	0.66366	Not Regulated		2.18163e+07	24375000	0.895029	-0.159994	1.11728
P68254-2	14-3-3 protein theta	Ywhaq	4	3522200	4579100	5047900	558843	4602300	4247900	3875100	4126800	4148100	4111400	4746000	4136900	4890500	529234	3640100	590528	4078400	4913300		NA	NA	NA	NA	NA	NA	NA	NA	NA	NA		4.38307e+06	3194076	1.37225	0.456542	1.37225	0.456542	0.761757	0.309487	0.586404	Not Regulated		4050000	3194076	1.26797	0.342523	1.26797
P63101	14-3-3 protein zeta/delta	Ywhaz	10	69064000	69982000	67442000	65691000	67906000	62206000	65720000	68606000	65643000	70646000	75805000	77586000	60858000	69610000	75356000	63952000	66860000	70761000		6.52677e+07	67191000	0.971375	-0.0418995	1.02947	0.0418995	-0.0272914	0.719241	0.830898	Not Regulated		6.88293e+07	67191000	1.02438	0.0347555	1.02438	0.0347555	0.107278	0.788652	0.883531	Not Regulated		6.66563e+07	67191000	0.992043	-0.011526	1.00802
A0A0R4J0K1	15 kDa selenoprotein	Selenof	5	13485000	12280000	11323000	14497000	16293000	19057000	15414000	12726000	15162000	10263000	12556000	13333000	13524000	8353000	15495000	590528	12903000	14923000		1.66157e+07	9472176	1.75416	0.810776	1.75416	0.810776	1.06649	0.219439	0.452152	Not Regulated		1.23627e+07	9472176	1.30516	0.384222	1.30516	0.384222	0.649539	0.331631	0.604238	Not Regulated		14434000	9472176	1.52383	0.607703	1.52383
Q8VCR2-2	17-beta-hydroxysteroid dehydrogenase 13	Hsd17b13	20	416010000	476200000	472480000	705840000	718910000	974150000	423910000	503810000	470200000	482250000	457090000	348880000	555100000	456040000	436080000	527300000	595120000	772060000		7.99633e+08	6.31493e+08	1.26626	0.340571	1.26626	0.340571	0.463327	0.157601	0.384258	Not Regulated		4.54897e+08	6.31493e+08	0.720351	-0.473229	1.38821	0.473229	-0.680953	0.0538831	0.361862	Not Regulated		4.65973e+08	6.31493e+08	0.737891	-0.43852	1.35521
Q9R092	17-beta-hydroxysteroid dehydrogenase type 6	Hsd17b6	11	61885000	100240000	195160000	168940000	188440000	321170000	81938000	139510000	86199000	129340000	79845000	26073000	111220000	93052000	84031000	163700000	204540000	228970000		2.26183e+08	199070000	1.1362	0.184217	1.1362	0.184217	0.262762	0.646455	0.778947	Not Regulated		119095000	199070000	0.598257	-0.741163	1.67152	0.741163	-1.0967	0.0889476	0.404207	Not Regulated		102549000	199070000	0.51514	-0.956962	1.94122
Q8K3K7	1-acyl-sn-glycerol-3-phosphate acyltransferase beta	Agpat2	7	38500000	40864000	24943000	28714000	32824000	38608000	31197000	39561000	37297000	38245000	41126000	35489000	45063000	32409000	38973000	44530000	40267000	42280000		33382000	42359000	0.788073	-0.343598	1.26892	0.343598	-0.414298	0.0565914	0.232567	Not Regulated		34769000	42359000	0.820817	-0.284867	1.2183	0.284867	-0.388675	0.212234	0.520873	Not Regulated		3.60183e+07	42359000	0.850311	-0.233937	1.17604
Q9D517	1-acyl-sn-glycerol-3-phosphate acyltransferase gamma	Agpat3	10	24952000	21210000	20106000	29080000	34880000	45541000	22515000	29625000	27255000	25307000	27076000	22891000	33678000	23232000	24126000	31359000	27638000	24720000		3.65003e+07	2.79057e+07	1.30799	0.387352	1.30799	0.387352	0.523335	0.123034	0.346953	Not Regulated		2.20893e+07	2.79057e+07	0.791572	-0.337208	1.26331	0.337208	-0.469892	0.091772	0.407005	Not Regulated		26465000	2.79057e+07	0.948374	-0.0764725	1.05444
P51432	1-phosphatidylinositol 4,5-bisphosphate phosphodiesterase beta-3	Plcb3	6	553875	605401	3496000	1495900	525747	2126900	2361700	1330200	480085	548221	438801	597992	1882000	529234	1094000	1158800	1621900	1138400		1.38285e+06	1.30637e+06	1.05855	0.0820836	1.05855	0.0820836	0.131749	0.832932	0.904518	Not Regulated		1.55176e+06	1.30637e+06	1.18784	0.248344	1.18784	0.248344	0.4387	0.711141	0.845739	Not Regulated		1.39066e+06	1.30637e+06	1.06453	0.0902116	1.06453
A0A140T8I9	1-phosphatidylinositol 4-kinase	Pi4ka	7	1548500	2241100	2825600	1531600	1790000	1975800	540031	1964300	2057200	1494300	1462500	1941400	2249800	1999600	2165700	1857500	1457600	1935500		1765800	1750200	1.00891	0.0128022	1.00891	0.0128022	0.0428778	0.929215	0.961483	Not Regulated		2.20507e+06	1750200	1.25989	0.333302	1.25989	0.333302	0.570528	0.301017	0.584531	Not Regulated		1.52051e+06	1750200	0.868764	-0.202964	1.15106
Q9CQ62	2,4-dienoyl-CoA reductase, mitochondrial	Decr1	15	2437700000	1223600000	1027400000	1418800000	1495300000	1262500000	2461900000	911600000	747220000	862300000	869200000	1709100000	922360000	859530000	1616900000	1026200000	1071300000	893850000		1392200000	9.97117e+08	1.39623	0.481532	1.39623	0.481532	0.644146	0.0124698	0.116402	Not Regulated		1562900000	9.97117e+08	1.56742	0.648391	1.56742	0.648391	1.05945	0.166612	0.48706	Not Regulated		1.37357e+09	9.97117e+08	1.37755	0.4621	1.37755
Q9JKJ9	24-hydroxycholesterol 7-alpha-hydroxylase	Cyp39a1	12	1117900	3076000	10058000	3749300	2612000	2696500	3297300	7913400	11458000	12018000	9112600	597992	6350300	4959400	514150	7700600	8522400	21218000		3.01927e+06	1.24803e+07	0.241922	-2.04739	4.13356	2.04739	-2.59985	0.00480837	0.0683027	Not Regulated		4.75063e+06	1.24803e+07	0.38065	-1.39346	2.62709	1.39346	-2.10887	0.0871757	0.400897	Not Regulated		7.55623e+06	1.24803e+07	0.605451	-0.723917	1.65166
Q60991	25-hydroxycholesterol 7-alpha-hydroxylase	Cyp7b1	18	7834000	4904000	10898000	28701000	40150000	14732000	21186000	106190000	133620000	146760000	198920000	70462000	38773000	57515000	12220000	44059000	68635000	74195000		27861000	6.22963e+07	0.447233	-1.1609	2.23597	1.1609	-1.4627	0.0268976	0.167615	Not Regulated		7.87867e+06	6.22963e+07	0.126471	-2.98312	7.90696	2.98312	-4.57552	0.000193206	0.0304161	Down		8.69987e+07	6.22963e+07	1.39653	0.481846	1.39653
Q8VI94	2-5-oligoadenylate synthase-like protein 1	Oasl1	4	2383600	605401	468901	558843	525747	504950	540031	4562800	4309600	3271800	2914300	4177600	4274000	529234	2984500	3164100	2846400	3697600		529846	3.23603e+06	0.163733	-2.61058	6.10749	2.61058	-3.32229	2.62618e-06	0.000546007	Down		1.15263e+06	3.23603e+06	0.356187	-1.48929	2.80751	1.48929	-2.25756	0.0252506	0.306304	Not Regulated		3.13748e+06	3.23603e+06	0.969544	-0.0446216	1.03141
P62334	26S protease regulatory subunit 10B	Psmc6	22	147280000	147020000	183930000	190320000	157910000	151540000	149020000	255860000	235970000	209540000	208280000	145410000	194860000	240320000	156360000	176930000	205780000	205630000		166590000	1.96113e+08	0.849458	-0.235386	1.17722	0.235386	-0.275488	0.151267	0.378133	Not Regulated		159410000	1.96113e+08	0.812846	-0.298945	1.23024	0.298945	-0.410521	0.113365	0.429308	Not Regulated		2.13617e+08	1.96113e+08	1.08925	0.123337	1.08925
P62192	26S protease regulatory subunit 4	Psmc1	23	177050000	173650000	207880000	213700000	176190000	167710000	171250000	259490000	255300000	239970000	223690000	162990000	219590000	266860000	170070000	193370000	212180000	214790000		1.85867e+08	206780000	0.898862	-0.153829	1.11252	0.153829	-0.170869	0.297312	0.514337	Not Regulated		1.86193e+08	206780000	0.900442	-0.151295	1.11057	0.151295	-0.181414	0.330462	0.604238	Not Regulated		228680000	206780000	1.10591	0.145234	1.10591
O88685	26S protease regulatory subunit 6A	Psmc3	26	165550000	165900000	202410000	200320000	172460000	168630000	163280000	270890000	246080000	229720000	230940000	162050000	220330000	258630000	165980000	191630000	218740000	226220000		180470000	2.12197e+08	0.850485	-0.233643	1.1758	0.233643	-0.273252	0.133626	0.359531	Not Regulated		1.77953e+08	2.12197e+08	0.838625	-0.253903	1.19243	0.253903	-0.340629	0.157269	0.481587	Not Regulated		226750000	2.12197e+08	1.06858	0.0957006	1.06858
P54775	26S protease regulatory subunit 6B	Psmc4	26	193820000	186130000	239040000	236130000	217930000	198070000	197110000	305630000	299570000	277710000	250250000	195600000	259270000	306440000	208410000	227240000	259100000	260230000		2.17377e+08	2.48857e+08	0.873501	-0.195118	1.14482	0.195118	-0.223834	0.181521	0.415016	Not Regulated		206330000	2.48857e+08	0.829112	-0.270361	1.20611	0.270361	-0.366167	0.141724	0.470134	Not Regulated		2.67437e+08	2.48857e+08	1.07466	0.103882	1.07466
P46471	26S protease regulatory subunit 7	Psmc2	28	148520000	158630000	197590000	193290000	171040000	163010000	160120000	271450000	245360000	216500000	226610000	161060000	223710000	251900000	160050000	190810000	218620000	216170000		175780000	2.08533e+08	0.842935	-0.246507	1.18633	0.246507	-0.289754	0.104581	0.320184	Not Regulated		1.68247e+08	2.08533e+08	0.806809	-0.3097	1.23945	0.3097	-0.427208	0.109824	0.424488	Not Regulated		2.25643e+08	2.08533e+08	1.08205	0.113766	1.08205
P62196	26S protease regulatory subunit 8	Psmc5	29	177700000	173210000	223040000	222100000	189600000	180270000	177850000	289150000	272780000	252370000	244970000	172060000	238430000	287700000	175570000	212510000	242380000	241390000		1.97323e+08	2.32093e+08	0.85019	-0.234144	1.17621	0.234144	-0.273894	0.133783	0.359533	Not Regulated		1.91317e+08	2.32093e+08	0.824309	-0.278743	1.21314	0.278743	-0.379172	0.134013	0.461508	Not Regulated		2.46593e+08	2.32093e+08	1.06247	0.0874287	1.06247
Q3TXS7	26S proteasome non-ATPase regulatory subunit 1	Psmd1	41	196620000	211920000	252720000	268150000	225050000	216630000	196280000	338900000	312120000	288420000	268460000	196840000	278660000	339150000	182560000	242820000	275540000	277060000		236610000	265140000	0.892396	-0.164243	1.12058	0.164243	-0.184229	0.270622	0.491081	Not Regulated		220420000	265140000	0.831334	-0.266499	1.20289	0.266499	-0.360174	0.141592	0.470134	Not Regulated		2.82433e+08	265140000	1.06522	0.091156	1.06522
Q8BG32	26S proteasome non-ATPase regulatory subunit 11	Psmd11	25	209030000	220020000	265440000	273190000	238650000	229130000	240420000	393100000	354980000	316930000	309880000	230790000	320860000	361290000	216690000	266120000	341090000	313680000		246990000	3.06963e+08	0.804624	-0.313614	1.24282	0.313614	-0.375835	0.0831171	0.278505	Not Regulated		2.31497e+08	3.06963e+08	0.754151	-0.407075	1.32599	0.407075	-0.578303	0.0590497	0.366607	Not Regulated		329500000	3.06963e+08	1.07342	0.102212	1.07342
Q9D8W5	26S proteasome non-ATPase regulatory subunit 12	Psmd12	20	122510000	131530000	152930000	174200000	147280000	136610000	130960000	215570000	194710000	187150000	178700000	128270000	180770000	207560000	125360000	165380000	182910000	169410000		1.52697e+08	1.72567e+08	0.884856	-0.176485	1.13013	0.176485	-0.199933	0.23387	0.461732	Not Regulated		1.35657e+08	1.72567e+08	0.786112	-0.347194	1.27208	0.347194	-0.485387	0.0583947	0.364146	Not Regulated		1.80413e+08	1.72567e+08	1.04547	0.0641521	1.04547
Q9WVJ2	26S proteasome non-ATPase regulatory subunit 13	Psmd13	24	141130000	149210000	180290000	189680000	158560000	145970000	149890000	252540000	245990000	217200000	208820000	145530000	214290000	251050000	131060000	184300000	220370000	211210000		1.64737e+08	2.05293e+08	0.802445	-0.317525	1.24619	0.317525	-0.380853	0.0799894	0.275071	Not Regulated		1.56877e+08	2.05293e+08	0.764159	-0.388056	1.30863	0.388056	-0.548792	0.0559412	0.361862	Not Regulated		216140000	2.05293e+08	1.05283	0.0742793	1.05283
O35593	26S proteasome non-ATPase regulatory subunit 14	Psmd14	9	62317000	57599000	67477000	71319000	64110000	60253000	57821000	97938000	95902000	85290000	82983000	61844000	81302000	88591000	59735000	70953000	76902000	77587000		6.52273e+07	7.51473e+07	0.867993	-0.204245	1.15208	0.204245	-0.235542	0.141356	0.36628	Not Regulated		6.24643e+07	7.51473e+07	0.831225	-0.266689	1.20304	0.266689	-0.360469	0.101546	0.416588	Not Regulated		83887000	7.51473e+07	1.1163	0.158725	1.1163
Q8VDM4	26S proteasome non-ATPase regulatory subunit 2	Psmd2	40	277390000	276990000	335580000	348130000	303490000	281650000	272180000	455060000	433570000	393230000	383800000	270640000	375740000	450860000	273470000	333750000	392490000	369800000		311090000	3.65347e+08	0.851493	-0.231934	1.17441	0.231934	-0.27106	0.141321	0.36628	Not Regulated		2.96653e+08	3.65347e+08	0.811978	-0.300488	1.23156	0.300488	-0.412914	0.0997082	0.414429	Not Regulated		3.86937e+08	3.65347e+08	1.05909	0.0828314	1.05909
P14685	26S proteasome non-ATPase regulatory subunit 3	Psmd3	29	199680000	212960000	235740000	262700000	224310000	200030000	200070000	323350000	307910000	289750000	282470000	191110000	286650000	338630000	181860000	245390000	287920000	283260000		2.29013e+08	272190000	0.841373	-0.249182	1.18853	0.249182	-0.293186	0.145712	0.371094	Not Regulated		2.16127e+08	272190000	0.794029	-0.332737	1.2594	0.332737	-0.462954	0.0677532	0.383452	Not Regulated		277110000	272190000	1.01808	0.0258447	1.01808
O35226	26S proteasome non-ATPase regulatory subunit 4	Psmd4	13	94197000	79847000	92525000	102690000	97524000	89466000	106470000	123120000	117360000	128340000	107510000	90497000	111770000	149000000	95861000	96001000	108770000	103260000		96560000	102677000	0.940425	-0.0886155	1.06335	0.0886155	-0.0872167	0.484609	0.657607	Not Regulated		8.88563e+07	102677000	0.865397	-0.208567	1.15554	0.208567	-0.270281	0.195709	0.507868	Not Regulated		115650000	102677000	1.12635	0.171652	1.12635
O35226-2	26S proteasome non-ATPase regulatory subunit 4	Psmd4	2	11966000	605401	10491000	11732000	9293500	9578300	8074800	10585000	9312600	13141000	9245700	9233900	578268	529234	9049300	590528	10284000	9812200		1.02013e+07	6895576	1.47939	0.565005	1.47939	0.565005	0.751222	0.279031	0.497321	Not Regulated		NA	NA	NA	NA	NA	NA	NA	NA	NA	NA		9.32413e+06	6895576	1.35219	0.435299	1.35219
Q8BJY1	26S proteasome non-ATPase regulatory subunit 5	Psmd5	10	6665000	3136100	10327000	4846800	4960000	504950	540031	5907800	8653800	5353700	5508300	3967700	3475200	4944500	5105300	5686500	4797600	5003700		3437250	5162600	0.665798	-0.586843	1.50196	0.586843	-0.726323	0.257321	0.481188	Not Regulated		6.70937e+06	5162600	1.29961	0.378079	1.29961	0.378079	0.640007	0.63479	0.802316	Not Regulated		5.03388e+06	5162600	0.975066	-0.0364279	1.02557
Q99JI4	26S proteasome non-ATPase regulatory subunit 6	Psmd6	27	124020000	130130000	149740000	159430000	139520000	132010000	121470000	216290000	207890000	181670000	175400000	121870000	170380000	200780000	122390000	156960000	182380000	177500000		1.43653e+08	172280000	0.833836	-0.262164	1.19928	0.262164	-0.309838	0.0968574	0.307692	Not Regulated		134630000	172280000	0.78146	-0.355755	1.27966	0.355755	-0.498671	0.0564392	0.36207	Not Regulated		1.81883e+08	172280000	1.05574	0.0782581	1.05574
P26516	26S proteasome non-ATPase regulatory subunit 7	Psmd7	14	161760000	165320000	206140000	197540000	173230000	165010000	168670000	263970000	258610000	244350000	208300000	168090000	212240000	257720000	170180000	197790000	222050000	217730000		1.78593e+08	2.12523e+08	0.840347	-0.250943	1.18998	0.250943	-0.295444	0.0947858	0.304498	Not Regulated		177740000	2.12523e+08	0.836332	-0.257853	1.1957	0.257853	-0.346758	0.149272	0.47804	Not Regulated		2.30417e+08	2.12523e+08	1.08419	0.116624	1.08419
Q9CX56	26S proteasome non-ATPase regulatory subunit 8	Psmd8	12	74232000	72456000	85856000	99924000	81685000	77146000	86321000	124920000	116570000	107880000	104020000	78392000	108070000	116310000	52291000	87948000	100830000	100370000		8.62517e+07	9.63827e+07	0.894888	-0.160221	1.11746	0.160221	-0.17907	0.305673	0.522153	Not Regulated		7.75147e+07	9.63827e+07	0.804239	-0.314304	1.24341	0.314304	-0.434353	0.0783392	0.390177	Not Regulated		1.0927e+08	9.63827e+07	1.13371	0.181056	1.13371
Q9CR00	26S proteasome non-ATPase regulatory subunit 9	Psmd9	2	3022500	605401	3524000	2296500	2659200	1807200	3728600	1830800	1985400	548221	2219000	3040200	578268	529234	514150	590528	389375	2077400		2254300	1.0191e+06	2.21205	1.14538	2.21205	1.14538	1.49571	0.0563805	0.232567	Not Regulated		NA	NA	NA	NA	NA	NA	NA	NA	NA	NA		2.51493e+06	1.0191e+06	2.4678	1.30322	2.4678
Q3UHX2	28 kDa heat- and acid-stable phosphoprotein	Pdap1	5	93695000	47725000	43643000	47706000	54420000	41099000	128260000	37857000	39151000	51206000	57515000	94124000	55187000	63166000	102430000	46847000	49625000	37146000		4.77417e+07	4.45393e+07	1.0719	0.100169	1.0719	0.100169	0.154948	0.585658	0.736339	Not Regulated		6.16877e+07	4.45393e+07	1.38502	0.469902	1.38502	0.469902	0.782487	0.283611	0.577063	Not Regulated		6.84227e+07	4.45393e+07	1.53623	0.619394	1.53623
Q9DCA2	28S ribosomal protein S11, mitochondrial	Mrps11	6	8763800	9553000	11952000	15493000	8326700	504950	11361000	9784500	7124700	13135000	7240500	597992	578268	11815000	514150	590528	11235000	9382800		NA	NA	NA	NA	NA	NA	NA	NA	NA	NA		10089600	7.06944e+06	1.42721	0.513201	1.42721	0.513201	0.849673	0.293772	0.579654	Not Regulated		9423400	7.06944e+06	1.33298	0.414651	1.33298
Q9CQE3	28S ribosomal protein S17, mitochondrial	Mrps17	3	7879200	5571000	6933400	7207300	4987800	6282100	6718800	6796000	5678500	6132100	7420500	6161300	5812600	7275000	514150	5542900	7545500	7142900		6.15907e+06	6.74377e+06	0.913298	-0.130843	1.09493	0.130843	-0.141384	0.52757	0.687495	Not Regulated		6.79453e+06	6.74377e+06	1.00753	0.0108198	1.00753	0.0108198	0.070137	0.966981	0.98168	Not Regulated		6.39777e+06	6.74377e+06	0.948693	-0.0759862	1.05408
Q99N84	28S ribosomal protein S18b, mitochondrial	Mrps18b	2	553875	605401	4893500	4796000	3835200	4683900	5157200	3633800	6151100	548221	4321400	3864200	2156100	529234	514150	590528	5205000	4362700		4.43837e+06	3386076	1.31077	0.390415	1.31077	0.390415	0.527264	0.337749	0.544733	Not Regulated		NA	NA	NA	NA	NA	NA	NA	NA	NA	NA		4980700	3386076	1.47094	0.556734	1.47094
Q924T2	28S ribosomal protein S2, mitochondrial	Mrps2	7	6318200	7962300	12888000	9371300	5500500	8604600	7670200	8227000	9722300	10150000	9844000	597992	7486000	8368700	4935400	6582200	8913400	9930200		7.82547e+06	8.47527e+06	0.92333	-0.115082	1.08304	0.115082	-0.121167	0.643464	0.778352	Not Regulated		9.05617e+06	8.47527e+06	1.06854	0.0956417	1.06854	0.0956417	0.201754	0.876534	0.933727	Not Regulated		8.53983e+06	8.47527e+06	1.00762	0.0109492	1.00762
Q9CXW2	28S ribosomal protein S22, mitochondrial	Mrps22	8	11729000	10944000	19774000	14489000	10282000	11873000	12744000	7926900	13200000	13693000	16661000	2349300	8585500	11593000	7755400	6868800	13780000	11296000		1.22147e+07	1.06483e+07	1.1471	0.197996	1.1471	0.197996	0.280437	0.445292	0.626728	Not Regulated		14149000	1.06483e+07	1.32876	0.410081	1.32876	0.410081	0.689665	0.289231	0.577063	Not Regulated		11290300	1.06483e+07	1.06029	0.0844652	1.06029
F7ARZ1	28S ribosomal protein S23, mitochondrial	Mrps23	4	12834000	10877000	13523000	13152000	9676300	12755000	14983000	6031600	13369000	12130000	13393000	11384000	12135000	11420000	9469700	9019600	13177000	13255000		11861100	11817200	1.00371	0.00534957	1.00371	0.00534957	0.0333179	0.949666	0.972457	Not Regulated		1.24113e+07	11817200	1.05028	0.0707699	1.05028	0.0707699	0.16316	0.694851	0.839004	Not Regulated		11461200	11817200	0.969874	-0.0441301	1.03106
Q9CQV5	28S ribosomal protein S24, mitochondrial	Mrps24	3	5160700	5142800	5710600	6227000	4781000	6063000	5496100	7278000	7673600	6594200	438801	597992	7362100	529234	514150	590528	8726500	8259600		5.69033e+06	5858876	0.971233	-0.0421107	1.02962	0.0421107	-0.0275623	0.546817	0.705357	Not Regulated		5.33803e+06	5858876	0.911102	-0.134316	1.09757	0.134316	-0.155067	0.591323	0.776294	Not Regulated		6815900	5858876	1.16335	0.21828	1.16335
Q9D125	28S ribosomal protein S25, mitochondrial	Mrps25	5	3556500	2440000	3409500	4132700	525747	3417600	2768600	3331200	2804100	3584700	3278100	597992	2250500	3867100	514150	3358300	2746900	3037400		2.69202e+06	3.04753e+06	0.883342	-0.178955	1.13206	0.178955	-0.203101	0.459662	0.640223	Not Regulated		3.13533e+06	3.04753e+06	1.02881	0.0409768	1.02881	0.0409768	0.116931	0.900573	0.946976	Not Regulated		2.96797e+06	3.04753e+06	0.973891	-0.0381671	1.02681
Q80ZS3	28S ribosomal protein S26, mitochondrial	Mrps26	3	10602000	7992000	7689200	6185600	5518700	7255000	13092000	7161500	7507000	8449600	7282300	8935100	6048000	4944100	5303400	4845100	6880000	6551800		6.31977e+06	6092300	1.03734	0.0528843	1.03734	0.0528843	0.0942935	0.76366	0.859414	Not Regulated		8.76107e+06	6092300	1.43806	0.52412	1.43806	0.52412	0.866616	0.0531486	0.361862	Not Regulated		9253500	6092300	1.51888	0.603012	1.51888
Q8BK72	28S ribosomal protein S27, mitochondrial	Mrps27	8	5814700	6338100	12573000	9119300	5893200	8120600	6229500	8473700	8627600	9687400	7971400	5569900	6216500	7106400	4028400	6050000	8204800	7345600		7.71103e+06	7.20013e+06	1.07096	0.0989006	1.07096	0.0989006	0.153321	0.703164	0.820277	Not Regulated		8.24193e+06	7.20013e+06	1.14469	0.194959	1.14469	0.194959	0.355863	0.742928	0.862102	Not Regulated		7.77693e+06	7.20013e+06	1.08011	0.111178	1.08011
Q9CY16	28S ribosomal protein S28, mitochondrial	Mrps28	4	5130800	5910600	8547800	5718000	4954600	4195000	7698400	5271300	5234700	5910800	5724000	5558400	4407000	3975800	4160800	4219900	5943900	5356000		4.95587e+06	5.17327e+06	0.957976	-0.0619382	1.04387	0.0619382	-0.0529962	0.76927	0.864531	Not Regulated		6.52973e+06	5.17327e+06	1.26221	0.335949	1.26221	0.335949	0.574634	0.256694	0.557079	Not Regulated		6.06813e+06	5.17327e+06	1.17298	0.230177	1.17298
G3X9M0	28S ribosomal protein S29, mitochondrial	Dap3	6	7195800	7788600	11021000	10356000	5380200	9204200	8595000	10827000	11889000	10794000	12310000	8518400	7929200	6492800	514150	6041900	13617000	9992400		8.31347e+06	9.88377e+06	0.841123	-0.249611	1.18889	0.249611	-0.293735	0.582235	0.734863	Not Regulated		8.66847e+06	9.88377e+06	0.877041	-0.189284	1.1402	0.189284	-0.240361	0.706214	0.842171	Not Regulated		10437000	9.88377e+06	1.05597	0.0785742	1.05597
Q9D0G0	28S ribosomal protein S30, mitochondrial	Mrps30	10	10568000	8732000	15408000	13826000	11636000	10837000	14121000	10748000	9888600	10802000	10509000	9600900	8928100	9194500	6111900	9461200	11287000	9605300		1.20997e+07	1.01178e+07	1.19588	0.258067	1.19588	0.258067	0.357494	0.14074	0.36628	Not Regulated		1.15693e+07	1.01178e+07	1.14346	0.193405	1.14346	0.193405	0.353452	0.544811	0.742646	Not Regulated		1.15859e+07	1.01178e+07	1.14509	0.195466	1.14509
Q61733	28S ribosomal protein S31, mitochondrial	Mrps31	5	6028300	4596600	8558600	4656000	3161200	3537000	4770900	4039900	4377600	4587200	4110400	4125500	3568700	3280100	514150	590528	3815000	3414300		3.78473e+06	2.60661e+06	1.45198	0.538017	1.45198	0.538017	0.716603	0.26909	0.490091	Not Regulated		6394500	2.60661e+06	2.45319	1.29466	2.45319	1.29466	2.06225	0.0769027	0.390177	Not Regulated		4.39613e+06	2.60661e+06	1.68653	0.754061	1.68653
Q9JIK9	28S ribosomal protein S34, mitochondrial	Mrps34	7	6935200	10952000	13912000	8760200	6703100	9649900	7655100	9366000	7927000	11917000	9427600	5864900	8875400	7625100	5372200	7841400	9026900	9249500		8.37107e+06	8.70593e+06	0.961536	-0.0565875	1.04	0.0565875	-0.0461325	0.708343	0.823161	Not Regulated		1.05997e+07	8.70593e+06	1.21753	0.283957	1.21753	0.283957	0.493959	0.444803	0.679381	Not Regulated		8.31603e+06	8.70593e+06	0.955214	-0.0661034	1.04689
Q8BJZ4	28S ribosomal protein S35, mitochondrial	Mrps35	3	3843800	4514200	4764000	4311700	3920700	4139600	540031	4590700	4247000	4734300	438801	2956400	578268	529234	514150	4157700	4267000	3979000		4124000	4.13457e+06	0.997444	-0.0036918	1.00256	0.0036918	0.02172	0.970371	0.983056	Not Regulated		4374000	4.13457e+06	1.05791	0.0812171	1.05791	0.0812171	0.179371	0.62358	0.79679	Not Regulated		3.12591e+06	4.13457e+06	0.756043	-0.40346	1.32268
Q9CQX8	28S ribosomal protein S36, mitochondrial	Mrps36	3	16632000	10018000	14560000	11224000	7855800	13657000	18678000	9074200	12395000	13805000	12768000	14878000	10690000	16670000	9643100	10438000	15232000	10979000		1.09123e+07	1.22163e+07	0.893252	-0.162861	1.1195	0.162861	-0.182455	0.5229	0.684468	Not Regulated		1.37367e+07	1.22163e+07	1.12445	0.169221	1.12445	0.169221	0.315925	0.567812	0.762933	Not Regulated		13382400	1.22163e+07	1.09545	0.131526	1.09545
Q99N87	28S ribosomal protein S5, mitochondrial	Mrps5	3	4644300	605401	7643000	5179900	525747	5247400	540031	5420500	5386500	5297700	4984300	3186900	4749200	4430000	3497900	590528	5487800	4903100		NA	NA	NA	NA	NA	NA	NA	NA	NA	NA		NA	NA	NA	NA	NA	NA	NA	NA	NA	NA		NA	NA	NA	NA	NA
Q80X85	28S ribosomal protein S7, mitochondrial	Mrps7	3	4143800	5234800	4892500	5188800	4220900	5023900	4384200	5534600	5434900	5509900	4618900	3412500	4518800	4563500	3598500	2554400	4422600	5356100		4811200	4.11103e+06	1.17031	0.226896	1.17031	0.226896	0.317508	0.371859	0.573074	Not Regulated		4.75703e+06	4.11103e+06	1.15714	0.210561	1.15714	0.210561	0.380072	0.410582	0.653374	Not Regulated		5117900	4.11103e+06	1.24492	0.316051	1.24492
Q9D7N3	28S ribosomal protein S9, mitochondrial	Mrps9	7	7649900	5856000	12143000	12392000	4955000	8380600	7924800	9104700	8950900	9969800	10259000	5523100	7654900	6245100	662550	6009200	11253000	8031100		8.57587e+06	8431100	1.01717	0.0245616	1.01717	0.0245616	0.0579623	0.950771	0.972457	Not Regulated		8.54963e+06	8431100	1.01406	0.0201417	1.01406	0.0201417	0.0846015	0.998288	0.999609	Not Regulated		8.66013e+06	8431100	1.02717	0.0386684	1.02717
O88986	2-amino-3-ketobutyrate coenzyme A ligase, mitochondrial	Gcat	9	553875	6584500	9272200	6893400	525747	5026600	540031	7980000	8605500	8066300	6320400	5824600	7672200	7059100	514150	590528	8719800	7103700		NA	NA	NA	NA	NA	NA	NA	NA	NA	NA		NA	NA	NA	NA	NA	NA	NA	NA	NA	NA		NA	NA	NA	NA	NA
D3YZ54	2-hydroxyacyl-CoA lyase 1	Hacl1	25	120060000	88799000	105050000	126890000	129030000	100330000	123790000	92383000	86716000	89354000	80999000	98330000	84150000	90130000	107070000	86343000	83726000	80849000		118750000	8.36393e+07	1.41979	0.505674	1.41979	0.505674	0.675114	0.0139196	0.123868	Not Regulated		1.04636e+08	8.36393e+07	1.25104	0.32313	1.25104	0.32313	0.554744	0.104341	0.418885	Not Regulated		100963000	8.36393e+07	1.20712	0.271573	1.20712
Q60597	2-oxoglutarate dehydrogenase, mitochondrial	Ogdh	49	330960000	358240000	629220000	495140000	340730000	562230000	341150000	560240000	559710000	421890000	439820000	247890000	414760000	480420000	201850000	398450000	538960000	494030000		4.66033e+08	4.77147e+08	0.976709	-0.0339996	1.02385	0.0339996	-0.0171577	0.826114	0.900536	Not Regulated		4.39473e+08	4.77147e+08	0.921045	-0.118657	1.08572	0.118657	-0.13077	0.584342	0.77258	Not Regulated		4.87033e+08	4.77147e+08	1.02072	0.0295877	1.02072
Q3U3J1	2-oxoisovalerate dehydrogenase subunit alpha, mitochondrial	Bckdha	22	250070000	249140000	371280000	369380000	240690000	341280000	305410000	370570000	386460000	344600000	306910000	202290000	337280000	345180000	206970000	290890000	347300000	275380000		3.17117e+08	3.04523e+08	1.04135	0.0584609	1.04135	0.0584609	0.101447	0.846582	0.913462	Not Regulated		2.90163e+08	3.04523e+08	0.952844	-0.0696876	1.04949	0.0696876	-0.054785	0.697617	0.839732	Not Regulated		3.54147e+08	3.04523e+08	1.16295	0.217794	1.16295
Q6P3A8	2-oxoisovalerate dehydrogenase subunit beta, mitochondrial	Bckdhb	14	99267000	123450000	193190000	196970000	122940000	166950000	134490000	192540000	193370000	157450000	145380000	99972000	164610000	151020000	89812000	156330000	159360000	143090000		1.62287e+08	1.52927e+08	1.06121	0.0857045	1.06121	0.0857045	0.136394	0.771436	0.865264	Not Regulated		1.38636e+08	1.52927e+08	0.90655	-0.141542	1.10308	0.141542	-0.16628	0.491532	0.711866	Not Regulated		1.73467e+08	1.52927e+08	1.13431	0.181818	1.13431
Q61694	3 beta-hydroxysteroid dehydrogenase type 5	Hsd3b5	13	553875	605401	41130000	93619000	28696000	20050000	27811000	49829000	94895000	195750000	188930000	75590000	34004000	73713000	12274000	95289000	81916000	68821000		47455000	8.20087e+07	0.578658	-0.789216	1.72814	0.789216	-0.985919	0.109464	0.326745	Not Regulated		1.40964e+07	8.20087e+07	0.171889	-2.54045	5.81769	2.54045	-3.88862	0.0263359	0.306304	Not Regulated		5.75117e+07	8.20087e+07	0.701288	-0.511922	1.42595
Q9EQC1	3 beta-hydroxysteroid dehydrogenase type 7	Hsd3b7	10	59054000	68909000	61962000	75320000	85088000	99623000	44649000	68229000	71982000	80674000	60758000	50290000	75630000	63569000	59232000	78763000	70519000	62571000		86677000	7.06177e+07	1.22741	0.29562	1.22741	0.29562	0.405665	0.122198	0.34564	Not Regulated		6.33083e+07	7.06177e+07	0.896494	-0.157634	1.11546	0.157634	-0.19125	0.361341	0.625741	Not Regulated		61620000	7.06177e+07	0.872586	-0.19663	1.14602
P26150	3 beta-hydroxysteroid dehydrogenase/Delta 5-->4-isomerase type 3;3-beta-hydroxy-Delta(5)-steroid dehydrogenase;Steroid Delta-isomerase	Hsd3b3	15	217240000	254940000	260210000	286770000	309190000	310620000	184520000	258210000	269540000	302020000	271050000	207190000	274910000	244020000	202050000	316390000	297320000	333780000		3.02193e+08	315830000	0.956823	-0.0636764	1.04513	0.0636764	-0.0552258	0.594843	0.742986	Not Regulated		244130000	315830000	0.772979	-0.371499	1.2937	0.371499	-0.5231	0.0436355	0.343978	Not Regulated		2.37423e+08	315830000	0.751744	-0.411686	1.33024
Q9Z0S1	3(2),5-bisphosphate nucleotidase 1	Bpnt1	9	7322200	5571900	12788000	3442800	6128100	504950	5215200	4688000	3659500	3341500	4041000	12981000	4143100	4870900	9845100	5105400	4086700	4108900		3.35862e+06	4.43367e+06	0.757526	-0.400633	1.32009	0.400633	-0.487461	0.321095	0.535627	Not Regulated		8560700	4.43367e+06	1.93084	0.949228	1.93084	0.949228	1.52625	0.040353	0.338609	Not Regulated		4520900	4.43367e+06	1.01968	0.0281097	1.01968
Q99N96	39S ribosomal protein L1, mitochondrial	Mrpl1	5	4658500	605401	6281900	6983900	4897800	6622200	7978000	7390900	6082400	5968800	6123300	5516800	6376000	6861100	4275000	590528	7254500	5709000		6.16797e+06	4.51801e+06	1.3652	0.449108	1.3652	0.449108	0.602553	0.319474	0.534091	Not Regulated		NA	NA	NA	NA	NA	NA	NA	NA	NA	NA		7.15043e+06	4.51801e+06	1.58265	0.662343	1.58265
Q3TBW2	39S ribosomal protein L10, mitochondrial	Mrpl10	5	12857000	12615000	22279000	16154000	8582300	14484000	10042000	14614000	15430000	11804000	15821000	8555600	10633000	7782700	6659500	9818200	14084000	13846000		1.30734e+07	1.25827e+07	1.039	0.0551927	1.039	0.0551927	0.0972547	0.940386	0.969204	Not Regulated		15917000	1.25827e+07	1.26499	0.339123	1.26499	0.339123	0.57956	0.336546	0.604238	Not Regulated		13362000	1.25827e+07	1.06193	0.0866906	1.06193
Q9CQF0	39S ribosomal protein L11, mitochondrial	Mrpl11	4	11956000	5996300	6522900	6459700	525747	6769700	17640000	7875000	6511400	548221	4063200	11716000	5394700	529234	6601700	590528	6992400	5706000		NA	NA	NA	NA	NA	NA	NA	NA	NA	NA		8158400	4.42964e+06	1.84177	0.881096	1.84177	0.881096	1.42053	0.200276	0.512929	Not Regulated		1.06755e+07	4.42964e+06	2.41001	1.26904	2.41001
Q9DB15	39S ribosomal protein L12, mitochondrial	Mrpl12	6	96396000	61154000	67456000	57760000	53007000	60721000	136950000	55139000	57862000	60711000	68098000	85326000	57538000	48360000	56413000	46045000	69094000	54390000		5.71627e+07	5.65097e+07	1.01156	0.0165755	1.01156	0.0165755	0.0477181	0.854952	0.918965	Not Regulated		75002000	5.65097e+07	1.32724	0.408431	1.32724	0.408431	0.687104	0.162394	0.485531	Not Regulated		83317000	5.65097e+07	1.47438	0.560113	1.47438
Q9D1P0	39S ribosomal protein L13, mitochondrial	Mrpl13	9	13553000	605401	7571800	10983000	5786400	6055200	23333000	6580800	8295000	8506000	5706800	9077400	6272100	6839000	5794200	5831600	8117100	6357800		7608200	6.76883e+06	1.124	0.168648	1.124	0.168648	0.242791	0.70271	0.820277	Not Regulated		7.2434e+06	6.76883e+06	1.07011	0.0977599	1.07011	0.0977599	0.20504	0.537643	0.740825	Not Regulated		1.27363e+07	6.76883e+06	1.8816	0.911963	1.8816
Q9D1I6	39S ribosomal protein L14, mitochondrial	Mrpl14	4	5392300	5979900	6234100	6499300	5487400	5658700	5242800	5778200	6460900	5746900	5053200	4504000	4691700	529234	2405100	4069700	6344500	6375200		5881800	5.59647e+06	1.05098	0.0717415	1.05098	0.0717415	0.118483	0.665728	0.794838	Not Regulated		5.86877e+06	5.59647e+06	1.04866	0.0685411	1.04866	0.0685411	0.159702	0.681427	0.830567	Not Regulated		5827300	5.59647e+06	1.04125	0.0583113	1.04125
Q9CPR5	39S ribosomal protein L15, mitochondrial	Mrpl15	6	6553600	6945400	12842000	6767700	5166800	5548400	4838600	3622500	5536400	6998400	4650400	4517400	3994400	6073200	3406200	3556000	6247800	5956600		5.82763e+06	5.25347e+06	1.10929	0.14964	1.10929	0.14964	0.218408	0.505775	0.675252	Not Regulated		8.78033e+06	5.25347e+06	1.67134	0.741006	1.67134	0.741006	1.20315	0.0953517	0.409659	Not Regulated		4.66583e+06	5.25347e+06	0.888144	-0.171135	1.12594
Q99N93	39S ribosomal protein L16, mitochondrial	Mrpl16	2	6043200	6138600	10070000	6398600	3788900	7913100	5909700	6691400	8085800	6422500	6645400	4123800	4484300	4941100	3164100	5416500	6244400	5511700		6.03353e+06	5724200	1.05404	0.075929	1.05404	0.075929	0.123854	0.963469	0.979748	Not Regulated		7.41727e+06	5724200	1.29577	0.373814	1.29577	0.373814	0.633388	0.21739	0.521946	Not Regulated		6.89563e+06	5724200	1.20465	0.268609	1.20465
Q9D8P4	39S ribosomal protein L17, mitochondrial	Mrpl17	3	4490400	605401	3713400	4052600	525747	3296800	6106100	3369400	3424000	3583600	4533100	3710500	4080900	2493100	514150	2282200	3995900	2716600		2.62505e+06	2.99823e+06	0.875532	-0.191768	1.14216	0.191768	-0.219537	0.487535	0.66015	Not Regulated		2.9364e+06	2.99823e+06	0.979377	-0.030064	1.02106	0.030064	0.00669824	0.610286	0.791003	Not Regulated		4.29983e+06	2.99823e+06	1.43412	0.520168	1.43412
Q9CQL5	39S ribosomal protein L18, mitochondrial	Mrpl18	2	2525700	605401	468901	3227600	525747	2833700	3230700	491620	3058600	2612000	1785500	2407700	2045600	529234	2603500	590528	3266900	2267400		NA	NA	NA	NA	NA	NA	NA	NA	NA	NA		NA	NA	NA	NA	NA	NA	NA	NA	NA	NA		NA	NA	NA	NA	NA
Q9D338	39S ribosomal protein L19, mitochondrial	Mrpl19	3	6182000	3906700	6341900	5246500	3881000	5057200	7049400	4297300	4557200	4182300	5000200	4823400	4158700	3816300	4289000	3744000	4588100	4435200		4.72823e+06	4.25577e+06	1.11102	0.151882	1.11102	0.151882	0.221284	0.428568	0.61491	Not Regulated		5.47687e+06	4.25577e+06	1.28693	0.363932	1.28693	0.363932	0.618055	0.208623	0.518675	Not Regulated		5301300	4.25577e+06	1.24567	0.316927	1.24567
Q9D773	39S ribosomal protein L2, mitochondrial	Mrpl2	2	553875	605401	3076500	2558400	2983700	2704000	3518800	2540700	2558500	548221	2695200	2627300	2333400	2109700	514150	2532600	2498300	2598100		2748700	2543000	1.08089	0.112218	1.08089	0.112218	0.170404	0.377104	0.577267	Not Regulated		1.41193e+06	2543000	0.55522	-0.848868	1.80109	0.848868	-1.26383	0.100035	0.414429	Not Regulated		2.87267e+06	2543000	1.12964	0.175859	1.12964
Q9CQL4	39S ribosomal protein L20, mitochondrial	Mrpl20	3	1161000	1191800	1121000	558843	1001900	1192300	1533900	1633200	1124100	1103300	1270900	1612500	1066300	529234	1010700	1193500	1431300	1422700		917681	1.34917e+06	0.680184	-0.556004	1.47019	0.556004	-0.686764	0.089044	0.292861	Not Regulated		1.15793e+06	1.34917e+06	0.858258	-0.220516	1.16515	0.220516	-0.288824	0.183635	0.496602	Not Regulated		1430400	1.34917e+06	1.06021	0.0843501	1.06021
Q9D1N9	39S ribosomal protein L21, mitochondrial	Mrpl21	5	8137600	9820700	16960000	13166000	6393700	9605900	10509000	11184000	7799200	8839600	9101000	7820300	5656600	8740300	8116800	7819400	8951200	7430800		9.72187e+06	8.06713e+06	1.20512	0.269177	1.20512	0.269177	0.371745	0.478852	0.653422	Not Regulated		1.16394e+07	8.06713e+06	1.44282	0.528893	1.44282	0.528893	0.874022	0.176033	0.491115	Not Regulated		9.83073e+06	8.06713e+06	1.21862	0.285243	1.21862
O35972	39S ribosomal protein L23, mitochondrial	Mrpl23	3	4158300	5534100	7761500	7880800	525747	6194800	540031	491620	5867100	548221	438801	597992	578268	4188100	514150	4199100	7108400	5796500		4.86712e+06	5.70133e+06	0.85368	-0.228232	1.1714	0.228232	-0.266312	0.424931	0.611591	Not Regulated		5.81797e+06	5.70133e+06	1.02046	0.0292157	1.02046	0.0292157	0.0986815	0.962219	0.978736	Not Regulated		2.29958e+06	5.70133e+06	0.403341	-1.30993	2.47929
Q9CQ06	39S ribosomal protein L24, mitochondrial	Mrpl24	4	2088100	605401	3320700	2931200	525747	2471900	2522000	2899000	2901100	2680900	3055000	2282800	1948200	1855100	514150	2746000	4138100	2805900		1.97628e+06	3230000	0.611852	-0.708745	1.63438	0.708745	-0.882694	0.190796	0.425293	Not Regulated		2.00473e+06	3230000	0.620661	-0.688124	1.61119	0.688124	-1.0144	0.181754	0.495474	Not Regulated		2.77403e+06	3230000	0.858834	-0.219549	1.16437
Q9D1B9	39S ribosomal protein L28, mitochondrial	Mrpl28	6	553875	605401	7157500	3532000	2435800	3327600	3693600	10263000	3668600	548221	5685900	3121900	2363900	1789300	2176300	2020800	3038800	2984900		3.09847e+06	2681500	1.1555	0.208514	1.1555	0.208514	0.293929	0.398894	0.595476	Not Regulated		2.77226e+06	2681500	1.03385	0.0480216	1.03385	0.0480216	0.127862	0.379198	0.637932	Not Regulated		5.87507e+06	2681500	2.19096	1.13156	2.19096
Q99N95	39S ribosomal protein L3, mitochondrial	Mrpl3	6	7540100	605401	6466400	4948600	5060900	5775000	6705900	5369900	5060500	7192600	4556000	5089500	4503400	4144900	5958700	5156900	6289700	4808700		5261500	5.41843e+06	0.971037	-0.0424016	1.02983	0.0424016	-0.0279354	0.818358	0.894505	Not Regulated		4.87063e+06	5.41843e+06	0.898901	-0.153766	1.11247	0.153766	-0.185249	0.451865	0.685657	Not Regulated		5712100	5.41843e+06	1.0542	0.0761455	1.0542
Q9D7N6	39S ribosomal protein L30, mitochondrial	Mrpl30	2	553875	1693900	1655300	1467400	525747	1494400	540031	1271600	1352900	1557200	1604700	989570	1159000	529234	514150	590528	1588100	1222500		NA	NA	NA	NA	NA	NA	NA	NA	NA	NA		NA	NA	NA	NA	NA	NA	NA	NA	NA	NA		NA	NA	NA	NA	NA
Q921S7	39S ribosomal protein L37, mitochondrial	Mrpl37	9	13759000	14448000	18046000	17832000	12087000	15727000	12044000	15056000	13951000	15243000	14653000	12168000	12470000	11216000	7353700	11352000	16421000	13828000		1.52153e+07	13867000	1.09723	0.13387	1.09723	0.13387	0.198179	0.562092	0.717357	Not Regulated		1.54177e+07	13867000	1.11182	0.152929	1.11182	0.152929	0.290645	0.465121	0.692185	Not Regulated		1.36837e+07	13867000	0.986779	-0.0192008	1.0134
Q8K2M0-2	39S ribosomal protein L38, mitochondrial	Mrpl38	4	7414200	6594100	8133000	9135900	7153900	6360800	10143000	7045700	4709700	5760700	5142600	7990700	4899300	7993500	5356000	5463200	6369700	5590500		7550200	5807800	1.30001	0.378523	1.30001	0.378523	0.51201	0.0817681	0.277011	Not Regulated		7.38043e+06	5807800	1.27078	0.345714	1.27078	0.345714	0.589786	0.0677642	0.383452	Not Regulated		7.29947e+06	5807800	1.25684	0.329799	1.25684
Q9JKF7	39S ribosomal protein L39, mitochondrial	Mrpl39	3	8537500	5687700	7210900	7410300	5824600	7906400	14924000	7456500	6266500	6747100	7753200	9715200	4312800	5290100	6054500	4913200	6790500	6187500		7047100	5.96373e+06	1.18166	0.240814	1.18166	0.240814	0.335362	0.252944	0.479273	Not Regulated		7.14537e+06	5.96373e+06	1.19814	0.260792	1.19814	0.260792	0.458015	0.292876	0.579572	Not Regulated		9549000	5.96373e+06	1.60118	0.679134	1.60118
Q9DCU6	39S ribosomal protein L4, mitochondrial	Mrpl4	7	10245000	2568400	14239000	9356200	1631300	8596700	10779000	11919000	8192800	7555800	10083000	9266000	7477000	4946600	5557800	7030700	9019000	8060100		6.52807e+06	8036600	0.812292	-0.299929	1.23108	0.299929	-0.358282	0.388671	0.586984	Not Regulated		9.01747e+06	8036600	1.12205	0.166137	1.12205	0.166137	0.31114	0.82561	0.903049	Not Regulated		1.02969e+07	8036600	1.28125	0.357558	1.28125
D3Z7C0	39S ribosomal protein L40, mitochondrial	Mrpl40	2	7121100	4255900	4754700	1583100	4961200	3966700	12326000	4240700	480085	4143100	4386400	4730300	3403800	529234	4328500	590528	4898500	3594900		3.50367e+06	3027976	1.1571	0.210512	1.1571	0.210512	0.296492	0.58383	0.736277	Not Regulated		5.37723e+06	3027976	1.77585	0.82851	1.77585	0.82851	1.33893	0.177487	0.493293	Not Regulated		NA	NA	NA	NA	NA
Q9CQN7	39S ribosomal protein L41, mitochondrial	Mrpl41	2	1823700	605401	2750600	1979000	1279000	504950	540031	491620	480085	2864400	438801	597992	1430600	1385300	766730	590528	2006900	1554200		NA	NA	NA	NA	NA	NA	NA	NA	NA	NA		NA	NA	NA	NA	NA	NA	NA	NA	NA	NA		NA	NA	NA	NA	NA
Q9CY73	39S ribosomal protein L44, mitochondrial	Mrpl44	8	7497400	6469900	10635000	9547500	8302600	8149300	8998600	8792100	6469000	6407500	5760100	8345500	5841000	3883900	5801700	6529600	6290100	5830900		8.66647e+06	6.21687e+06	1.39402	0.479256	1.39402	0.479256	0.641226	0.00915771	0.0992592	Not Regulated		8.20077e+06	6.21687e+06	1.31912	0.399571	1.31912	0.399571	0.673356	0.144319	0.47318	Not Regulated		8.08657e+06	6.21687e+06	1.30075	0.37934	1.30075
Q9D0Q7	39S ribosomal protein L45, mitochondrial	Mrpl45	4	3953200	605401	6260000	4107100	3772000	5113800	4581000	5067000	4724500	4010500	5533100	597992	3476700	3566200	514150	590528	4832300	4232000		4.33097e+06	3218276	1.34574	0.428401	1.34574	0.428401	0.575991	0.322861	0.536418	Not Regulated		NA	NA	NA	NA	NA	NA	NA	NA	NA	NA		4.79083e+06	3218276	1.48863	0.573989	1.48863
Q9EQI8	39S ribosomal protein L46, mitochondrial	Mrpl46	6	7075300	3973200	7509200	3715200	5386200	5761000	7078100	5955900	4884000	548221	5695700	5899400	3621700	3709300	3368100	4299200	5594400	5156300		4.95413e+06	5.01663e+06	0.987541	-0.0180868	1.01262	0.0180868	0.00325465	0.875635	0.930566	Not Regulated		6185900	5.01663e+06	1.23308	0.302264	1.23308	0.302264	0.522366	0.410175	0.653374	Not Regulated		5.97267e+06	5.01663e+06	1.19057	0.251656	1.19057
Q8K2Y7	39S ribosomal protein L47, mitochondrial	Mrpl47	2	2785500	2835700	3875100	3891700	525747	3799100	540031	491620	3494200	3322100	3420200	597992	578268	529234	514150	2437200	4544800	3772900		2.73885e+06	3.58497e+06	0.763982	-0.38839	1.30893	0.38839	-0.471756	0.374286	0.574878	Not Regulated		3.16543e+06	3.58497e+06	0.882974	-0.179557	1.13254	0.179557	-0.225267	0.617582	0.793968	Not Regulated		1508617	3.58497e+06	0.420818	-1.24873	2.37633
Q9CQ40	39S ribosomal protein L49, mitochondrial	Mrpl49	4	19246000	12414000	14586000	12392000	11157000	14408000	28527000	12192000	12472000	12379000	14096000	18456000	11784000	8476000	13283000	9312700	15070000	11403000		1.26523e+07	1.19286e+07	1.06068	0.0849828	1.06068	0.0849828	0.135468	0.643578	0.778352	Not Regulated		1.54153e+07	1.19286e+07	1.2923	0.369945	1.2923	0.369945	0.627386	0.199058	0.511929	Not Regulated		1.77303e+07	1.19286e+07	1.48638	0.571799	1.48638
Q9D1H8	39S ribosomal protein L53, mitochondrial	Mrpl53	2	553875	3824600	3749100	2958500	3531500	3778000	3710400	3427200	3441300	4530300	5589800	2691000	578268	2868200	514150	3920900	4760300	3234100		3.42267e+06	3.97177e+06	0.861749	-0.21466	1.16043	0.21466	-0.248902	0.324776	0.539015	Not Regulated		2.70919e+06	3.97177e+06	0.682112	-0.551918	1.46603	0.551918	-0.803054	0.265149	0.564627	Not Regulated		3526300	3.97177e+06	0.887842	-0.171626	1.12633
Q9CPW3	39S ribosomal protein L54, mitochondrial	Mrpl54	2	553875	3884700	3963200	3792300	3390800	3830800	540031	491620	3070600	4351700	4118700	5129000	3146400	3163300	514150	2474100	3912000	3451900		3671300	3.27933e+06	1.11953	0.162888	1.11953	0.162888	0.235402	0.385823	0.58513	Not Regulated		2.80059e+06	3.27933e+06	0.854013	-0.227671	1.17094	0.227671	-0.299925	0.44964	0.683453	Not Regulated		1367417	3.27933e+06	0.41698	-1.26195	2.3982
Q9CZ83	39S ribosomal protein L55, mitochondrial	Mrpl55	2	553875	2494700	468901	2975200	525747	504950	540031	3389300	480085	3286600	438801	597992	578268	529234	1760100	2486600	3628200	2771500		1.3353e+06	2962100	0.450795	-1.14946	2.2183	1.14946	-1.44802	0.0648138	0.247622	Not Regulated		1.17249e+06	2962100	0.395831	-1.33704	2.52633	1.33704	-2.02132	0.0396375	0.33611	Not Regulated		1.46981e+06	2962100	0.496204	-1.011	2.0153
Q3UK02	39S ribosomal protein L9, mitochondrial	Mrpl9	4	5631300	6879000	8832200	7314900	5343600	8736700	6689800	8772000	6822800	6876400	7037000	5877600	5872200	7068600	3990400	5535100	8158200	4853600		7.13173e+06	6182300	1.15357	0.206109	1.15357	0.206109	0.290844	0.469406	0.647877	Not Regulated		7.11417e+06	6182300	1.15073	0.202551	1.15073	0.202551	0.367643	0.463217	0.690897	Not Regulated		7428200	6182300	1.20153	0.264869	1.20153
Q91WT7	3-alpha-hydroxysteroid dehydrogenase type 1	Akr1c14	16	49718000	67328000	69776000	42134000	44505000	13922000	69777000	87423000	84889000	80275000	86747000	73143000	78231000	83143000	76489000	75418000	84382000	68894000		3.35203e+07	7.62313e+07	0.439719	-1.18535	2.27418	1.18535	-1.49406	0.030559	0.175694	Not Regulated		62274000	7.62313e+07	0.816908	-0.291754	1.22413	0.291754	-0.399362	0.165986	0.48706	Not Regulated		8.06963e+07	7.62313e+07	1.05857	0.082119	1.05857
P70245	3-beta-hydroxysteroid-Delta(8),Delta(7)-isomerase	Ebp	3	190360000	214920000	191330000	228650000	190180000	252770000	173050000	223390000	221640000	218090000	211140000	176740000	255120000	198600000	163260000	199590000	205290000	267090000		2.23867e+08	223990000	0.999449	-0.000794595	1.00055	0.000794595	0.0254364	0.991124	0.994167	Not Regulated		198870000	223990000	0.887852	-0.171609	1.12631	0.171609	-0.212934	0.386072	0.637983	Not Regulated		2.06027e+08	223990000	0.919803	-0.120603	1.08719
Q99N15	3-hydroxyacyl-CoA dehydrogenase type-2	Hsd17b10	17	673610000	709100000	860840000	896100000	643390000	973990000	657010000	624400000	646600000	612580000	647660000	594300000	720710000	688580000	423010000	617980000	690600000	687950000		8.37827e+08	665510000	1.25892	0.332191	1.25892	0.332191	0.452578	0.150935	0.378082	Not Regulated		747850000	665510000	1.12372	0.168289	1.12372	0.168289	0.314479	0.345086	0.610409	Not Regulated		642670000	665510000	0.96568	-0.0503822	1.03554
Q78JT3	3-hydroxyanthranilate 3,4-dioxygenase	Haao	15	241910000	243600000	252290000	178160000	195090000	166000000	258960000	246290000	257250000	240700000	232290000	277060000	268390000	257950000	303330000	262030000	249380000	236970000		179750000	249460000	0.720556	-0.472817	1.38782	0.472817	-0.580055	0.00826609	0.0922173	Not Regulated		2.45933e+08	249460000	0.985863	-0.0205412	1.01434	0.0205412	0.0214746	0.883491	0.938869	Not Regulated		2.54167e+08	249460000	1.01887	0.0269663	1.01887
Q99L13	3-hydroxyisobutyrate dehydrogenase, mitochondrial	Hibadh	11	26683000	33191000	40977000	31771000	31656000	30713000	28862000	31813000	31644000	28007000	27653000	22523000	29844000	26877000	16057000	31593000	34304000	28109000		31380000	3.13353e+07	1.00143	0.00205501	1.00143	0.00205501	0.0290918	0.958355	0.977591	Not Regulated		33617000	3.13353e+07	1.07281	0.101401	1.07281	0.101401	0.21069	0.695431	0.839004	Not Regulated		30773000	3.13353e+07	0.982054	-0.0261252	1.01827
Q8QZS1	3-hydroxyisobutyryl-CoA hydrolase, mitochondrial	Hibch	11	9691400	14398000	12876000	10791000	8271600	9109500	7526200	12839000	8376000	5180400	9970100	7300000	9945300	8736600	3277700	9297300	9774400	7417700		9390700	8829800	1.06352	0.0888519	1.06352	0.0888519	0.140431	0.61827	0.758575	Not Regulated		12321800	8829800	1.39548	0.48076	1.39548	0.48076	0.799336	0.0703759	0.383452	Not Regulated		9580400	8829800	1.08501	0.117705	1.08501
Q921H8	3-ketoacyl-CoA thiolase A, peroxisomal	Acaa1a	5	17130000	18666000	8821000	17548000	22319000	11547000	6902200	5504500	6911000	9910200	10385000	13310000	7222200	10502000	13052000	11688000	5798100	10524000		17138000	9336700	1.83555	0.876214	1.83555	0.876214	1.15043	0.0536716	0.228	Not Regulated		1.48723e+07	9336700	1.59289	0.671646	1.59289	0.671646	1.09553	0.156115	0.481587	Not Regulated		6.43923e+06	9336700	0.689669	-0.536024	1.44997
Q8VCH0	3-ketoacyl-CoA thiolase B, peroxisomal	Acaa1b	18	609940000	555830000	171500000	205710000	211010000	130870000	394190000	271670000	156240000	195140000	223570000	420080000	284350000	302010000	397260000	242510000	180550000	329070000		182530000	250710000	0.728052	-0.457886	1.37353	0.457886	-0.560902	0.187204	0.421255	Not Regulated		4.45757e+08	250710000	1.77798	0.830237	1.77798	0.830237	1.34161	0.267255	0.565858	Not Regulated		2.74033e+08	250710000	1.09303	0.128332	1.09303
Q8BWT1	3-ketoacyl-CoA thiolase, mitochondrial	Acaa2	26	1947400000	1663500000	2520500000	2293300000	1779000000	2293600000	2995800000	1913400000	1919700000	1694600000	1703300000	1952600000	1667900000	1727900000	1715000000	1448700000	1679100000	1522900000		2.12197e+09	1.55023e+09	1.3688	0.452917	1.3688	0.452917	0.607439	0.0280705	0.170284	Not Regulated		2043800000	1.55023e+09	1.31838	0.398769	1.31838	0.398769	0.672111	0.10359	0.418885	Not Regulated		2276300000	1.55023e+09	1.46836	0.554205	1.46836
Q6GV12	3-ketodihydrosphingosine reductase	Kdsr	2	2911100	3591900	2030400	2165800	2383900	3185400	2537800	2626200	1878100	2074600	2048000	1454400	2911700	2252700	2924900	3086400	2561600	2320600		2.57837e+06	2656200	0.970697	-0.0429063	1.03019	0.0429063	-0.0285829	0.801473	0.883784	Not Regulated		2.84447e+06	2656200	1.07088	0.0987944	1.07088	0.0987944	0.206646	0.792576	0.88582	Not Regulated		2.34737e+06	2656200	0.883731	-0.178321	1.13157
O88736	3-keto-steroid reductase	Hsd17b7	11	9342500	10181000	4299200	21100000	12786000	4407500	540031	19095000	11883000	21710000	29283000	22487000	9951200	9231600	4261700	4190400	15415000	13612000		12764500	1.10725e+07	1.15281	0.20516	1.15281	0.20516	0.289627	0.85477	0.918965	Not Regulated		7940900	1.10725e+07	0.717175	-0.479602	1.39436	0.479602	-0.690843	0.568863	0.763056	Not Regulated		1.0506e+07	1.10725e+07	0.948841	-0.0757618	1.05392
Q8VCX1	3-oxo-5-beta-steroid 4-dehydrogenase	Akr1d1	15	104760000	117390000	146060000	99293000	91396000	84654000	71553000	80389000	91743000	86884000	81934000	82612000	99967000	100970000	117370000	104820000	91602000	65505000		91781000	87309000	1.05122	0.0720651	1.05122	0.0720651	0.118898	0.654849	0.786163	Not Regulated		1.22737e+08	87309000	1.40577	0.491364	1.40577	0.491364	0.815789	0.0802895	0.390177	Not Regulated		8.12283e+07	87309000	0.930355	-0.104147	1.07486
Q9D404	3-oxoacyl-[acyl-carrier-protein] synthase, mitochondrial	Oxsm	3	553875	3849900	3164500	4563500	3036800	3473000	2672700	3097600	3056700	3000300	438801	2504200	2840100	3484200	3565100	590528	3745200	2391300		3691100	2.24234e+06	1.64609	0.719044	1.64609	0.719044	0.948817	0.180479	0.413638	Not Regulated		NA	NA	NA	NA	NA	NA	NA	NA	NA	NA		2.94233e+06	2.24234e+06	1.31217	0.391954	1.31217
P63325	40S ribosomal protein S10	Rps10	6	585060000	582240000	488270000	537190000	571690000	607700000	703260000	489920000	491050000	559790000	496050000	638320000	536270000	629580000	608520000	507830000	473920000	543410000		5.72193e+08	5.08387e+08	1.12551	0.170576	1.12551	0.170576	0.245264	0.201873	0.436428	Not Regulated		5.51857e+08	5.08387e+08	1.08551	0.118367	1.08551	0.118367	0.237017	0.468614	0.69457	Not Regulated		561410000	5.08387e+08	1.1043	0.143129	1.1043
P62281	40S ribosomal protein S11	Rps11	14	798520000	763550000	822240000	746130000	729900000	793780000	879160000	750590000	789250000	709460000	711790000	838170000	812370000	843720000	796970000	660790000	720210000	807180000		7.56603e+08	7.29393e+08	1.0373	0.0528401	1.0373	0.0528401	0.0942369	0.667675	0.796479	Not Regulated		794770000	7.29393e+08	1.08963	0.12384	1.08963	0.12384	0.245509	0.405683	0.651221	Not Regulated		8.06333e+08	7.29393e+08	1.10548	0.144679	1.10548
Q6ZWZ6	40S ribosomal protein S12	Rps12	9	2092300000	1160400000	1259400000	1209000000	1331000000	1301300000	2607500000	1117200000	1188500000	1193300000	1119600000	2092900000	1287300000	1286400000	2061700000	997820000	1063000000	1187500000		1.28043e+09	1.08277e+09	1.18255	0.241901	1.18255	0.241901	0.336756	0.0949937	0.30454	Not Regulated		1.50403e+09	1.08277e+09	1.38906	0.474105	1.38906	0.474105	0.789009	0.15404	0.481587	Not Regulated		1.63773e+09	1.08277e+09	1.51254	0.596969	1.51254
P62301	40S ribosomal protein S13	Rps13	11	1027900000	926540000	1126600000	940610000	900210000	1012400000	1183700000	1002300000	1018600000	902890000	938920000	1105000000	1097200000	1080000000	995910000	859580000	984700000	1091600000		9.51073e+08	9.78627e+08	0.971845	-0.041202	1.02897	0.041202	-0.0263966	0.801105	0.883784	Not Regulated		1.02701e+09	9.78627e+08	1.04944	0.0696244	1.04944	0.0696244	0.161383	0.674088	0.828606	Not Regulated		1068200000	9.78627e+08	1.09153	0.126351	1.09153
P62264	40S ribosomal protein S14	Rps14	11	797560000	608520000	757120000	585430000	592680000	688460000	736550000	514060000	573410000	576320000	549070000	672170000	622670000	652150000	768710000	558700000	529260000	590210000		622190000	559390000	1.11227	0.153501	1.11227	0.153501	0.22336	0.271018	0.49114	Not Regulated		7.21067e+08	559390000	1.28902	0.366278	1.28902	0.366278	0.621696	0.0707288	0.383452	Not Regulated		6.08007e+08	559390000	1.08691	0.120233	1.08691
D3YTQ9	40S ribosomal protein S15	Rps15	5	166170000	137570000	222590000	130330000	133990000	139870000	164110000	120950000	143620000	130880000	120270000	151550000	142500000	135140000	167280000	132150000	117730000	133690000		134730000	1.27857e+08	1.05376	0.0755437	1.05376	0.0755437	0.12336	0.523595	0.684468	Not Regulated		1.75443e+08	1.27857e+08	1.37219	0.456478	1.37219	0.456478	0.761657	0.0921627	0.407005	Not Regulated		1.42893e+08	1.27857e+08	1.11761	0.160411	1.11761
P62245	40S ribosomal protein S15a	Rps15a	9	910370000	779240000	873790000	802130000	737280000	855570000	991310000	816390000	835070000	763690000	791080000	1028000000	829160000	840540000	902920000	698570000	736700000	864730000		7.98327e+08	7.66667e+08	1.0413	0.0583797	1.0413	0.0583797	0.101343	0.66797	0.796479	Not Regulated		8.54467e+08	7.66667e+08	1.11452	0.156425	1.11452	0.156425	0.29607	0.344126	0.610409	Not Regulated		8.80923e+08	7.66667e+08	1.14903	0.200417	1.14903
P14131	40S ribosomal protein S16	Rps16	12	1182700000	1022300000	1102600000	988700000	983560000	1045100000	1566300000	1026100000	1029200000	957140000	977810000	1323100000	1201800000	1184000000	1207200000	911650000	1020100000	1097600000		1.00579e+09	1.00978e+09	0.996042	-0.00572144	1.00397	0.00572144	0.0191164	0.986819	0.991865	Not Regulated		1.10253e+09	1.00978e+09	1.09185	0.126777	1.09185	0.126777	0.250065	0.417461	0.660506	Not Regulated		1207200000	1.00978e+09	1.1955	0.257619	1.1955
P63276	40S ribosomal protein S17	Rps17	11	846970000	641740000	619610000	572510000	651470000	657550000	1085500000	545790000	590130000	604970000	570670000	923080000	640150000	679220000	972050000	578530000	545120000	599560000		6.27177e+08	5.74403e+08	1.09188	0.126808	1.09188	0.126808	0.18912	0.332725	0.540059	Not Regulated		7.02773e+08	5.74403e+08	1.22348	0.290995	1.22348	0.290995	0.504881	0.162523	0.485531	Not Regulated		7.40473e+08	5.74403e+08	1.28912	0.366384	1.28912
F6YVP7	40S ribosomal protein S18	Gm10260;Rps18	15	1280200000	984720000	1033400000	922880000	946200000	967880000	1709100000	943990000	969720000	918180000	928430000	1503700000	1132300000	1099200000	1349800000	862240000	965170000	1013700000		9.45653e+08	9.47037e+08	0.998539	-0.00210888	1.00146	0.00210888	0.0237505	0.994127	0.995369	Not Regulated		1099440000	9.47037e+08	1.16093	0.215277	1.16093	0.215277	0.387389	0.256631	0.557079	Not Regulated		1.2076e+09	9.47037e+08	1.27514	0.350654	1.27514
D3YUT3	40S ribosomal protein S19	Rps19	9	1275200000	925830000	932100000	822770000	942190000	920380000	1586700000	826320000	871600000	872340000	889520000	1373500000	1018900000	1030300000	1334500000	828500000	914650000	882790000		8.95113e+08	8.75313e+08	1.02262	0.0322708	1.02262	0.0322708	0.0678514	0.800555	0.883624	Not Regulated		1.04438e+09	8.75313e+08	1.19315	0.254771	1.19315	0.254771	0.448671	0.232226	0.53545	Not Regulated		1.09487e+09	8.75313e+08	1.25084	0.322893	1.25084
P25444	40S ribosomal protein S2	Rps2	17	1550900000	1468700000	1538000000	1454200000	1424200000	1567100000	1824600000	1458800000	1460700000	1282200000	1339700000	1706400000	1568500000	1647000000	1664700000	1367600000	1407800000	1528500000		1.48183e+09	1.43463e+09	1.0329	0.0467011	1.0329	0.0467011	0.086362	0.692146	0.815107	Not Regulated		1519200000	1.43463e+09	1.05895	0.0826298	1.05895	0.0826298	0.181563	0.543622	0.742507	Not Regulated		1.58137e+09	1.43463e+09	1.10228	0.14049	1.10228
P60867	40S ribosomal protein S20	Rps20	5	894740000	690050000	771720000	633000000	675580000	690280000	1015300000	620970000	696460000	625160000	646400000	939000000	738800000	732840000	954120000	586230000	609210000	664950000		6.66287e+08	620130000	1.07443	0.103572	1.07443	0.103572	0.159314	0.395031	0.591747	Not Regulated		7.85503e+08	620130000	1.26668	0.341047	1.26668	0.341047	0.582544	0.0805058	0.390177	Not Regulated		7.77577e+08	620130000	1.25389	0.326414	1.25389
Q9CQR2	40S ribosomal protein S21	Rps21	5	869760000	530160000	520980000	470040000	522450000	534970000	1029500000	436100000	491300000	497360000	469730000	801330000	553500000	569430000	767880000	473910000	463450000	506800000		5.09153e+08	4.81387e+08	1.05768	0.080904	1.05768	0.080904	0.130236	0.51648	0.680408	Not Regulated		640300000	4.81387e+08	1.33012	0.411552	1.33012	0.411552	0.691946	0.172926	0.489255	Not Regulated		652300000	4.81387e+08	1.35504	0.438339	1.35504
P62267	40S ribosomal protein S23	Rps23	8	567620000	566390000	545580000	551720000	546820000	574770000	625410000	555120000	547480000	494700000	492350000	604310000	618310000	645000000	589840000	490220000	533790000	589610000		557770000	5.37873e+08	1.03699	0.0524039	1.03699	0.0524039	0.0936773	0.657335	0.787906	Not Regulated		5.59863e+08	5.37873e+08	1.04088	0.0578082	1.04088	0.0578082	0.143048	0.672525	0.828606	Not Regulated		5.76003e+08	5.37873e+08	1.07089	0.0988107	1.07089
P62849-2	40S ribosomal protein S24	Rps24	5	393710000	360600000	437470000	344020000	347190000	387240000	421570000	362150000	377480000	339490000	319370000	419170000	356510000	376120000	416740000	333150000	326250000	384450000		3.59483e+08	347950000	1.03315	0.0470449	1.03315	0.0470449	0.086803	0.71282	0.827103	Not Regulated		397260000	347950000	1.14172	0.191204	1.14172	0.191204	0.350035	0.259237	0.559717	Not Regulated		3.87067e+08	347950000	1.11242	0.153702	1.11242
A0A1L1SQA8	40S ribosomal protein S25	Rps25	5	595490000	610440000	653360000	572430000	526420000	629500000	860600000	657740000	630980000	536940000	600730000	773080000	684630000	665710000	735820000	530870000	669070000	666330000		5.76117e+08	622090000	0.926099	-0.110762	1.0798	0.110762	-0.115626	0.504985	0.674986	Not Regulated		6.19763e+08	622090000	0.99626	-0.00540591	1.00375	0.00540591	0.0449598	0.991762	0.995375	Not Regulated		716440000	622090000	1.15167	0.203723	1.15167
P62855	40S ribosomal protein S26	Rps26	3	365590000	342830000	390390000	352000000	328570000	368000000	352550000	334910000	332220000	323640000	303360000	353870000	352470000	380810000	345430000	275050000	307570000	362930000		3.49523e+08	3.15183e+08	1.10895	0.149198	1.10895	0.149198	0.21784	0.322258	0.536003	Not Regulated		366270000	3.15183e+08	1.16209	0.216716	1.16209	0.216716	0.389623	0.217742	0.521946	Not Regulated		3.39893e+08	3.15183e+08	1.0784	0.108891	1.0784
A0A0G2JDW7	40S ribosomal protein S27	Rps27	6	266670000	247040000	315950000	244010000	246780000	261320000	306980000	255720000	271320000	236130000	254020000	282900000	279430000	276240000	271020000	214110000	251000000	262870000		2.50703e+08	242660000	1.03315	0.0470449	1.03315	0.0470449	0.0868029	0.698745	0.817406	Not Regulated		2.76553e+08	242660000	1.13967	0.188621	1.13967	0.188621	0.346029	0.310083	0.586404	Not Regulated		2.78007e+08	242660000	1.14566	0.196183	1.14566
Q6ZWY3	40S ribosomal protein S27-like;40S ribosomal protein S27	Rps27l	3	156680000	49952000	158560000	122460000	114210000	149490000	170680000	74770000	137280000	120280000	119600000	161160000	147510000	142140000	178160000	122160000	114410000	143320000		128720000	126630000	1.0165	0.023617	1.0165	0.023617	0.0567506	0.902691	0.947471	Not Regulated		1.21731e+08	126630000	0.96131	-0.0569266	1.04025	0.0569266	-0.034984	0.650826	0.814086	Not Regulated		1.27577e+08	126630000	1.00748	0.0107453	1.00748
G3UYV7	40S ribosomal protein S28	Rps28	3	447760000	347680000	332970000	332550000	361090000	373960000	624770000	351140000	346140000	328570000	341850000	506440000	396920000	406520000	470070000	319710000	354980000	367420000		3.55867e+08	347370000	1.02446	0.0348636	1.02446	0.0348636	0.0711773	0.775906	0.868574	Not Regulated		3.76137e+08	347370000	1.08281	0.114784	1.08281	0.114784	0.231456	0.566805	0.76266	Not Regulated		4.40683e+08	347370000	1.26863	0.343269	1.26863
P62274	40S ribosomal protein S29	Rps29	3	139720000	123300000	124930000	112770000	113650000	126230000	120350000	86364000	109890000	117640000	114330000	117780000	119070000	140310000	119770000	108010000	99522000	116980000		117550000	1.08171e+08	1.08671	0.119965	1.08671	0.119965	0.180342	0.363189	0.566403	Not Regulated		1.29317e+08	1.08171e+08	1.19549	0.257599	1.19549	0.257599	0.45306	0.121424	0.439439	Not Regulated		1.05535e+08	1.08171e+08	0.975631	-0.0355923	1.02498
P62908	40S ribosomal protein S3	Rps3	21	2775900000	2220600000	2276700000	2109000000	2175800000	2257700000	3579000000	2156900000	2237200000	2115000000	2022500000	3093200000	2440600000	2463900000	2949400000	1968600000	2080900000	2256900000		2.18083e+09	2.10213e+09	1.03744	0.0530253	1.03744	0.0530253	0.0944744	0.64632	0.778947	Not Regulated		2424400000	2.10213e+09	1.1533	0.205774	1.1533	0.205774	0.372643	0.247396	0.549659	Not Regulated		2657700000	2.10213e+09	1.26429	0.338324	1.26429
A0A494B9Z0	40S ribosomal protein S30	Fau	3	204130000	194760000	239690000	185520000	179740000	195170000	219410000	176270000	196100000	138870000	187580000	212080000	213130000	208890000	218250000	168670000	202670000	213500000		186810000	1.94947e+08	0.958262	-0.0615078	1.04356	0.0615078	-0.0524441	0.698078	0.817136	Not Regulated		212860000	1.94947e+08	1.09189	0.126825	1.09189	0.126825	0.250141	0.47307	0.698177	Not Regulated		197260000	1.94947e+08	1.01187	0.017019	1.01187
P97351	40S ribosomal protein S3a	Rps3a	20	1655900000	1343600000	1591300000	1249700000	1289600000	1363200000	1916300000	1384000000	1450600000	1231900000	1284000000	1794300000	1444300000	1438700000	1778700000	1154700000	1300200000	1405600000		1.30083e+09	1.28683e+09	1.01088	0.0156109	1.01088	0.0156109	0.0464807	0.882355	0.932297	Not Regulated		1.53027e+09	1.28683e+09	1.18917	0.249958	1.18917	0.249958	0.441203	0.172154	0.489037	Not Regulated		1.58363e+09	1.28683e+09	1.23064	0.299413	1.23064
P62702	40S ribosomal protein S4, X isoform	Rps4x	24	1930000000	1681700000	1927400000	1580000000	1605100000	1717100000	2033700000	1573300000	1733300000	1561300000	1536200000	1990900000	1733700000	1845900000	1972300000	1452200000	1530100000	1726400000		1.63407e+09	1.56957e+09	1.04109	0.0581005	1.04109	0.0581005	0.100985	0.633946	0.770778	Not Regulated		1.84637e+09	1.56957e+09	1.17635	0.234323	1.17635	0.234323	0.416943	0.163136	0.485531	Not Regulated		1780100000	1.56957e+09	1.13413	0.181592	1.13413
D3YYM6	40S ribosomal protein S5;40S ribosomal protein S5, N-terminally processed	Rps5	13	1313500000	846720000	959120000	772310000	894790000	870880000	1669100000	846490000	901690000	844460000	842250000	1424900000	960500000	937730000	1283700000	746180000	778650000	883650000		8.45993e+08	8.02827e+08	1.05377	0.0755578	1.05377	0.0755578	0.123378	0.576864	0.730908	Not Regulated		1039780000	8.02827e+08	1.29515	0.373118	1.29515	0.373118	0.632309	0.143571	0.472342	Not Regulated		1.13909e+09	8.02827e+08	1.41885	0.504726	1.41885
P62754	40S ribosomal protein S6	Rps6	12	872950000	700180000	893210000	681400000	672290000	789610000	1017200000	715130000	783870000	671710000	689560000	910810000	792130000	799260000	921560000	647800000	685160000	779800000		7.14433e+08	7.04253e+08	1.01446	0.0207049	1.01446	0.0207049	0.0530151	0.880542	0.932019	Not Regulated		8.22113e+08	7.04253e+08	1.16735	0.223243	1.16735	0.223243	0.39975	0.239291	0.542702	Not Regulated		8.38733e+08	7.04253e+08	1.19095	0.252118	1.19095
P62082	40S ribosomal protein S7	Rps7	14	950610000	880630000	1057000000	851260000	820010000	918670000	963390000	890440000	903720000	797290000	797230000	1003300000	928670000	923840000	948760000	795940000	823760000	926660000		8.63313e+08	8.48787e+08	1.01711	0.0244823	1.01711	0.0244823	0.0578606	0.83769	0.908391	Not Regulated		9.62747e+08	8.48787e+08	1.13426	0.181754	1.13426	0.181754	0.335373	0.270047	0.568466	Not Regulated		9.19183e+08	8.48787e+08	1.08294	0.114951	1.08294
P62242	40S ribosomal protein S8	Rps8	13	1620400000	1490200000	1620200000	1485100000	1439700000	1609600000	1901100000	1499700000	1540800000	1400600000	1382200000	1731800000	1623900000	1710600000	1713900000	1328200000	1453700000	1541900000		1.51147e+09	1.44127e+09	1.04871	0.0686119	1.04871	0.0686119	0.114468	0.582103	0.734863	Not Regulated		1.57693e+09	1.44127e+09	1.09413	0.129784	1.09413	0.129784	0.254732	0.375313	0.635811	Not Regulated		1647200000	1.44127e+09	1.14288	0.192678	1.14288
Q6ZWN5	40S ribosomal protein S9	Rps9	16	1407600000	1251200000	1347700000	1221900000	1200400000	1316800000	1806500000	1310000000	1357600000	1153500000	1213100000	1637300000	1458900000	1424500000	1456800000	1142000000	1300700000	1386100000		1.24637e+09	1.27627e+09	0.976572	-0.0342012	1.02399	0.0342012	-0.0174163	0.815681	0.892139	Not Regulated		1335500000	1.27627e+09	1.04641	0.0654502	1.04641	0.0654502	0.154906	0.656268	0.815324	Not Regulated		1.49137e+09	1.27627e+09	1.16854	0.224705	1.16854
P14206	40S ribosomal protein SA	Rpsa	17	4205500000	2704300000	2950200000	2565300000	2890100000	2942300000	5509300000	2574700000	2686200000	2685800000	2514800000	4254600000	2945100000	2922200000	4221200000	2547200000	2438600000	2730300000		2.79923e+09	2.57203e+09	1.08833	0.122122	1.08833	0.122122	0.183109	0.351052	0.555995	Not Regulated		3.28667e+09	2.57203e+09	1.27785	0.353716	1.27785	0.353716	0.602203	0.165487	0.48706	Not Regulated		3.59007e+09	2.57203e+09	1.39581	0.481101	1.39581
Q61112	45 kDa calcium-binding protein	Sdf4	3	553875	605401	1901500	1167900	1068600	1487900	540031	491620	480085	548221	643570	597992	578268	529234	514150	590528	389375	371205		1.24147e+06	450369	2.75655	1.46286	2.75655	1.46286	1.90296	0.000951963	0.030907	Not Regulated		NA	NA	NA	NA	NA	NA	NA	NA	NA	NA		NA	NA	NA	NA	NA
P61922-2	4-aminobutyrate aminotransferase, mitochondrial	Abat	12	37220000	46047000	54244000	44625000	37394000	39180000	36993000	42547000	44216000	39089000	37521000	32330000	43548000	35084000	28775000	41357000	42247000	42669000		4.03997e+07	42091000	0.959817	-0.0591684	1.04187	0.0591684	-0.0494432	0.615458	0.758143	Not Regulated		45837000	42091000	1.089	0.123001	1.089	0.123001	0.244206	0.576183	0.7682	Not Regulated		41252000	42091000	0.980067	-0.0290477	1.02034
A0A0U1RPK4	4F2 cell-surface antigen heavy chain	Slc3a2	3	553875	2175100	468901	2048100	1967000	3045900	540031	491620	1812000	1749300	438801	1905900	1917800	529234	1895800	2132100	1941400	2352700		2.35367e+06	2.14207e+06	1.09878	0.135907	1.09878	0.135907	0.200791	0.61194	0.755265	Not Regulated		1.06596e+06	2.14207e+06	0.497631	-1.00685	2.00952	1.00685	-1.50897	0.0643585	0.379338	Not Regulated		947884	2.14207e+06	0.442509	-1.17622	2.25984
Q9DCU9	4-hydroxy-2-oxoglutarate aldolase, mitochondrial	Hoga1	10	71545000	40463000	46874000	34707000	48356000	37947000	127870000	44230000	43161000	43619000	40217000	87097000	44679000	38402000	72027000	42920000	48626000	29632000		4.03367e+07	4.03927e+07	0.998614	-0.00200153	1.00139	0.00200153	0.0238882	0.954723	0.975626	Not Regulated		5.29607e+07	4.03927e+07	1.31115	0.390828	1.31115	0.390828	0.659789	0.253618	0.556399	Not Regulated		7.17537e+07	4.03927e+07	1.7764	0.828959	1.7764
P49429	4-hydroxyphenylpyruvate dioxygenase	Hpd	28	870950000	995400000	1198100000	924670000	852630000	974150000	866290000	912230000	999990000	875120000	771370000	882880000	911550000	966350000	1092000000	813220000	843190000	877770000		917150000	8.44727e+08	1.08574	0.118673	1.08574	0.118673	0.178685	0.342598	0.549839	Not Regulated		1.02148e+09	8.44727e+08	1.20925	0.274109	1.20925	0.274109	0.478679	0.16921	0.488732	Not Regulated		926170000	8.44727e+08	1.09641	0.132792	1.09641
Q9JLJ2	4-trimethylaminobutyraldehyde dehydrogenase	Aldh9a1	19	120020000	151760000	153600000	162700000	145010000	134500000	132160000	178080000	181490000	152620000	166670000	113440000	170250000	179720000	136940000	162410000	172870000	131910000		1.47403e+08	155730000	0.946531	-0.0792777	1.05649	0.0792777	-0.0752386	0.6506	0.782704	Not Regulated		1.41793e+08	155730000	0.910508	-0.135257	1.09829	0.135257	-0.156528	0.491923	0.711884	Not Regulated		163910000	155730000	1.05253	0.073857	1.05253
Q9DBR1-2	5-3 exoribonuclease 2	Xrn2	6	553875	1760500	2628400	1860000	1623000	1113000	1092600	1162500	2395900	548221	438801	597992	1011900	529234	989140	590528	1574200	1393700		1532000	1.18614e+06	1.29158	0.369139	1.29158	0.369139	0.499972	0.328473	0.539343	Not Regulated		NA	NA	NA	NA	NA	NA	NA	NA	NA	NA		1.55033e+06	1.18614e+06	1.30704	0.386301	1.30704
B7ZCL9	55 kDa erythrocyte membrane protein	Mpp1	3	553875	605401	1700300	1771500	2493200	2551600	540031	491620	480085	548221	438801	597992	578268	529234	514150	590528	681310	1210300		2272100	827379	2.74614	1.45741	2.74614	1.45741	1.89596	0.0036087	0.0589506	Not Regulated		NA	NA	NA	NA	NA	NA	NA	NA	NA	NA		NA	NA	NA	NA	NA
Q9R078	5-AMP-activated protein kinase subunit beta-1	Prkab1	2	553875	3560300	4433700	558843	525747	3187700	540031	3798600	480085	3097000	3001800	2647600	3301700	2549900	4126900	3512100	3662300	3711800		1.4241e+06	3.62873e+06	0.39245	-1.34942	2.5481	1.34942	-1.70453	0.0417616	0.202779	Not Regulated		2.84929e+06	3.62873e+06	0.785203	-0.348863	1.27356	0.348863	-0.487976	0.349454	0.615599	Not Regulated		1.60624e+06	3.62873e+06	0.442644	-1.17578	2.25915
O54950	5-AMP-activated protein kinase subunit gamma-1	Prkag1	4	1209000	2693400	4186400	1850800	1890200	2062500	849910	2069400	2750500	1900200	2346300	597992	1506500	2505500	1885500	2975700	2664600	2510800		1934500	2.71703e+06	0.71199	-0.490072	1.40451	0.490072	-0.602188	0.00825431	0.0922173	Not Regulated		2.69627e+06	2.71703e+06	0.992357	-0.0110691	1.0077	0.0110691	0.0361723	0.704704	0.841893	Not Regulated		1.88994e+06	2.71703e+06	0.695588	-0.523694	1.43763
Q9CRB3	5-hydroxyisourate hydrolase	Urah	6	60834000	60949000	78521000	55935000	59421000	45724000	56569000	71887000	74896000	69829000	61551000	55555000	65226000	62750000	58418000	60575000	69966000	63622000		5.36933e+07	64721000	0.829612	-0.269491	1.20538	0.269491	-0.319237	0.11323	0.330903	Not Regulated		66768000	64721000	1.03163	0.0449229	1.03163	0.0449229	0.123054	0.832576	0.909129	Not Regulated		67784000	64721000	1.04733	0.0667109	1.04733
Q8K010	5-oxoprolinase	Oplah	24	23919000	30560000	33201000	31999000	34293000	30535000	20469000	43585000	38167000	26440000	28281000	25682000	30839000	34136000	26156000	30556000	31341000	26331000		3.22757e+07	2.94093e+07	1.09746	0.134173	1.09746	0.134173	0.198567	0.322048	0.536003	Not Regulated		2.92267e+07	2.94093e+07	0.993789	-0.00898878	1.00625	0.00898878	0.0394003	0.922811	0.959828	Not Regulated		3.40737e+07	2.94093e+07	1.1586	0.212383	1.1586
P63038	60 kDa heat shock protein, mitochondrial	Hspd1	36	336000000	368240000	408620000	475380000	435590000	402440000	414760000	612780000	550810000	528370000	548400000	337500000	397710000	437450000	283790000	443780000	535990000	462360000		4.37803e+08	480710000	0.910743	-0.134884	1.098	0.134884	-0.146568	0.361815	0.565598	Not Regulated		3.70953e+08	480710000	0.771678	-0.373929	1.29588	0.373929	-0.526871	0.0548116	0.361862	Not Regulated		5.26117e+08	480710000	1.09446	0.130216	1.09446
A0JNU3	60 kDa lysophospholipase;L-asparaginase;Platelet-activating factor acetylhydrolase	Aspg	3	2382600	605401	468901	558843	525747	504950	540031	2561500	2339800	548221	2473600	597992	3046000	3264300	2294400	2649700	2882400	2767700		529846	2766600	0.191515	-2.38447	5.22151	2.38447	-3.03224	1.08971e-06	0.000276907	Down		1.1523e+06	2766600	0.416504	-1.2636	2.40094	1.2636	-1.90735	0.0382145	0.331593	Not Regulated		1.81378e+06	2766600	0.655598	-0.609117	1.52533
P14869	60S acidic ribosomal protein P0	Rplp0	19	1365000000	1665900000	1814400000	1664500000	1430400000	1904400000	1389500000	1664600000	1669700000	1468200000	1474700000	1283000000	1659900000	1731100000	1232500000	1432000000	1491300000	1832500000		1.66643e+09	1.58527e+09	1.0512	0.0720381	1.0512	0.0720381	0.118863	0.690049	0.814315	Not Regulated		1615100000	1.58527e+09	1.01882	0.0268979	1.01882	0.0268979	0.0950851	0.89428	0.944868	Not Regulated		1574600000	1.58527e+09	0.993271	-0.00974016	1.00677
P47955	60S acidic ribosomal protein P1	Rplp1	5	1026600000	780440000	865100000	809690000	809160000	807140000	1334600000	655000000	622720000	841970000	704910000	989390000	673230000	823390000	1181400000	600560000	530810000	696130000		8.08663e+08	6.09167e+08	1.32749	0.408702	1.32749	0.408702	0.550722	0.0244989	0.1595	Not Regulated		8.90713e+08	6.09167e+08	1.46218	0.548124	1.46218	0.548124	0.903863	0.0246291	0.306304	Not Regulated		8.70773e+08	6.09167e+08	1.42945	0.51546	1.42945
P99027	60S acidic ribosomal protein P2	Rplp2	11	3025700000	1998300000	1871300000	1878500000	2023700000	2163800000	3816100000	1698100000	1779500000	1893800000	1778000000	3044900000	2020300000	2191100000	3211900000	1785300000	1644400000	1872300000		2022000000	1.76733e+09	1.1441	0.194209	1.1441	0.194209	0.275579	0.160722	0.388908	Not Regulated		2.29843e+09	1.76733e+09	1.30051	0.379077	1.30051	0.379077	0.641555	0.171881	0.489037	Not Regulated		2.43123e+09	1.76733e+09	1.37565	0.460114	1.37565
Q6ZWV3	60S ribosomal protein L10;60S ribosomal protein L10-like	Rpl10;Rpl10l	12	707480000	600160000	792250000	573310000	566610000	657890000	717220000	554450000	618700000	543240000	537980000	678570000	588790000	619950000	698020000	523440000	519000000	629490000		599270000	557310000	1.07529	0.104726	1.07529	0.104726	0.160794	0.468804	0.647877	Not Regulated		6.99963e+08	557310000	1.25597	0.328799	1.25597	0.328799	0.56354	0.111134	0.426101	Not Regulated		6.30123e+08	557310000	1.13065	0.177154	1.13065
Q9CXW4	60S ribosomal protein L11	Rpl11	11	760010000	684650000	681830000	678270000	665000000	704720000	1050000000	645360000	661960000	586820000	589360000	892580000	716710000	709110000	808970000	583190000	643240000	734540000		6.82663e+08	6.53657e+08	1.04438	0.0626412	1.04438	0.0626412	0.106809	0.616955	0.758143	Not Regulated		708830000	6.53657e+08	1.08441	0.116907	1.08441	0.116907	0.23475	0.45587	0.688648	Not Regulated		7.85773e+08	6.53657e+08	1.20212	0.26558	1.20212
P35979	60S ribosomal protein L12	Rpl12	7	1181600000	1109100000	1118900000	1118700000	1066600000	1255900000	1162900000	994530000	990490000	990860000	981480000	1039400000	1011000000	1183100000	1202600000	896060000	907440000	1105500000		1.14707e+09	9.69667e+08	1.18295	0.242388	1.18295	0.242388	0.337382	0.136664	0.363817	Not Regulated		1.13653e+09	9.69667e+08	1.17209	0.229079	1.17209	0.229079	0.408806	0.16652	0.48706	Not Regulated		1.04931e+09	9.69667e+08	1.08213	0.113876	1.08213
P47963	60S ribosomal protein L13	Rpl13	9	866650000	807760000	946780000	779630000	756060000	833720000	1135000000	782250000	826480000	725700000	751400000	994290000	893090000	898540000	955130000	713120000	772400000	904670000		7.89803e+08	796730000	0.991306	-0.0125974	1.00877	0.0125974	0.0102962	0.962308	0.979003	Not Regulated		873730000	796730000	1.09665	0.133097	1.09665	0.133097	0.259872	0.419915	0.662961	Not Regulated		9.14577e+08	796730000	1.14791	0.199013	1.14791
P19253	60S ribosomal protein L13a	Rpl13a	8	563920000	524840000	552980000	498940000	495260000	575320000	730000000	538920000	510420000	436780000	486890000	619690000	550290000	582830000	618170000	446420000	501050000	561160000		5.23173e+08	5.02877e+08	1.04036	0.0570844	1.04036	0.0570844	0.0996812	0.68589	0.809824	Not Regulated		5.47247e+08	5.02877e+08	1.08823	0.121987	1.08823	0.121987	0.242633	0.422126	0.66366	Not Regulated		5.93113e+08	5.02877e+08	1.17944	0.238103	1.17944
Q9CR57	60S ribosomal protein L14	Rpl14	7	858200000	734900000	763010000	746240000	720250000	806040000	1137600000	742900000	753480000	689280000	712660000	957030000	808650000	826070000	929550000	638150000	683610000	813050000		757510000	7.11603e+08	1.06451	0.0901917	1.06451	0.0901917	0.14215	0.51417	0.679423	Not Regulated		785370000	7.11603e+08	1.10366	0.142299	1.10366	0.142299	0.274151	0.395061	0.644898	Not Regulated		8.77993e+08	7.11603e+08	1.23382	0.303137	1.23382
Q9CZM2	60S ribosomal protein L15	Rpl15	15	981860000	815990000	802730000	812600000	828080000	878840000	1170200000	763190000	760060000	773600000	770510000	1010000000	889910000	942460000	1016300000	741730000	760760000	821500000		839840000	7.74663e+08	1.08414	0.116545	1.08414	0.116545	0.175955	0.330288	0.539343	Not Regulated		866860000	7.74663e+08	1.11902	0.16223	1.11902	0.16223	0.305077	0.333282	0.604238	Not Regulated		8.97817e+08	7.74663e+08	1.15898	0.212851	1.15898
Q6ZWZ7	60S ribosomal protein L17	Rpl17	9	798600000	735020000	877350000	715360000	701770000	800490000	849830000	662190000	724940000	678130000	662050000	816720000	702110000	784850000	845210000	632530000	602710000	732670000		7.39207e+08	655970000	1.12689	0.172348	1.12689	0.172348	0.247537	0.23589	0.462424	Not Regulated		8.03657e+08	655970000	1.22514	0.292949	1.22514	0.292949	0.507913	0.105953	0.420756	Not Regulated		7.45653e+08	655970000	1.13672	0.184875	1.13672
P35980	60S ribosomal protein L18	Rpl18	9	1136000000	988400000	1205800000	984930000	945470000	1064500000	1279300000	964980000	983980000	913690000	912600000	1174600000	1033400000	1067900000	1206500000	838510000	830260000	1020100000		998300000	896290000	1.11381	0.155508	1.11381	0.155508	0.225935	0.282566	0.500952	Not Regulated		1.11007e+09	896290000	1.23851	0.308609	1.23851	0.308609	0.532211	0.106448	0.421963	Not Regulated		1.07609e+09	896290000	1.2006	0.263757	1.2006
P62717	60S ribosomal protein L18a	Rpl18a	13	618920000	571630000	582800000	569790000	556160000	626390000	748180000	548940000	575940000	522500000	537020000	645110000	609030000	632390000	636300000	491680000	527830000	612550000		5.84113e+08	544020000	1.0737	0.102589	1.0737	0.102589	0.158052	0.457754	0.63868	Not Regulated		5.91117e+08	544020000	1.08657	0.119783	1.08657	0.119783	0.239214	0.430132	0.668812	Not Regulated		6.24353e+08	544020000	1.14767	0.198703	1.14767
Q9CQM8	60S ribosomal protein L21	Rpl21	8	353720000	312840000	399600000	299520000	301680000	350160000	372720000	336400000	318090000	280870000	300610000	356570000	306930000	310860000	372180000	273430000	264450000	332540000		317120000	290140000	1.09299	0.12828	1.09299	0.12828	0.191008	0.401259	0.59667	Not Regulated		3.55387e+08	290140000	1.22488	0.29264	1.22488	0.29264	0.507433	0.140534	0.470134	Not Regulated		3.42403e+08	290140000	1.18013	0.238948	1.18013
P67984	60S ribosomal protein L22	Rpl22	7	556770000	465700000	481740000	432220000	488720000	496380000	717690000	450800000	474140000	395900000	434890000	617370000	493930000	492420000	621230000	390380000	404910000	488710000		472440000	428000000	1.10383	0.14252	1.10383	0.14252	0.209275	0.338885	0.54568	Not Regulated		5.01403e+08	428000000	1.1715	0.228361	1.1715	0.228361	0.407692	0.205047	0.517074	Not Regulated		5.47543e+08	428000000	1.27931	0.355362	1.27931
Q9D7S7-2	60S ribosomal protein L22-like 1	Rpl22l1	3	9716000	5825000	10214000	4662500	7117300	5576800	7784100	4505900	5752400	8635100	7952900	7204100	6833300	7381600	11389000	3897000	5411100	5392500		5.78553e+06	4900200	1.18067	0.239609	1.18067	0.239609	0.333817	0.334107	0.54115	Not Regulated		8585000	4900200	1.75197	0.808978	1.75197	0.808978	1.30862	0.0327848	0.320669	Not Regulated		6.01413e+06	4900200	1.22732	0.295516	1.22732
P62830	60S ribosomal protein L23	Rpl23	11	591340000	567230000	676230000	554960000	520700000	628520000	777990000	606550000	591070000	518250000	537740000	680130000	633480000	623070000	611600000	500960000	553610000	636650000		568060000	563740000	1.00766	0.0110134	1.00766	0.0110134	0.0405832	0.929337	0.961483	Not Regulated		611600000	563740000	1.0849	0.117558	1.0849	0.117558	0.235762	0.483508	0.706197	Not Regulated		6.58537e+08	563740000	1.16816	0.224234	1.16816
P62751	60S ribosomal protein L23a	Rpl23a	10	685830000	679030000	724890000	676700000	635440000	737490000	808920000	654690000	685850000	600100000	608100000	736220000	706960000	738020000	736520000	601400000	639170000	746020000		683210000	6.62197e+08	1.03173	0.0450693	1.03173	0.0450693	0.0842688	0.735961	0.844527	Not Regulated		6.96583e+08	6.62197e+08	1.05193	0.0730362	1.05193	0.0730362	0.166677	0.611798	0.791003	Not Regulated		7.16487e+08	6.62197e+08	1.08198	0.11368	1.08198
Q8BP67	60S ribosomal protein L24	Rpl24	6	480020000	441740000	501070000	450610000	413320000	510590000	630000000	493270000	499260000	411300000	455970000	552010000	534770000	490630000	500760000	389170000	466060000	544790000		4.58173e+08	4.66673e+08	0.981786	-0.0265195	1.01855	0.0265195	-0.00756253	0.91786	0.955703	Not Regulated		4.74277e+08	4.66673e+08	1.01629	0.0233159	1.01629	0.0233159	0.0895269	0.8484	0.917955	Not Regulated		5.40843e+08	4.66673e+08	1.15893	0.212798	1.15893
B1ARA3	60S ribosomal protein L26	Rpl26	9	475600000	463380000	483480000	444190000	423490000	475150000	494780000	397810000	435450000	405420000	392110000	462230000	462230000	490080000	513330000	390690000	385500000	462840000		447610000	413010000	1.08378	0.116066	1.08378	0.116066	0.17534	0.391367	0.589241	Not Regulated		4.74153e+08	413010000	1.14804	0.199177	1.14804	0.199177	0.362408	0.201895	0.513238	Not Regulated		442680000	413010000	1.07184	0.100087	1.07184
P61358	60S ribosomal protein L27	Rpl27	9	857000000	630750000	689190000	606400000	637080000	640800000	1059500000	610550000	620050000	582170000	588810000	915120000	710170000	700040000	896340000	572630000	587020000	668280000		6.28093e+08	609310000	1.03083	0.0438025	1.03083	0.0438025	0.0826438	0.704519	0.820384	Not Regulated		7.25647e+08	609310000	1.19093	0.252091	1.19093	0.252091	0.444513	0.212561	0.520873	Not Regulated		7.63367e+08	609310000	1.25284	0.3252	1.25284
P14115	60S ribosomal protein L27a	Rpl27a	8	550500000	519990000	714100000	461850000	508650000	524610000	595640000	483840000	540400000	461860000	462850000	601840000	488920000	497890000	629000000	454930000	430950000	521120000		498370000	469000000	1.06262	0.0876293	1.06262	0.0876293	0.138863	0.513271	0.679312	Not Regulated		5.94863e+08	469000000	1.26837	0.34297	1.26837	0.34297	0.585529	0.118955	0.437138	Not Regulated		539960000	469000000	1.1513	0.203265	1.1513
P41105	60S ribosomal protein L28	Rpl28	10	308560000	277530000	295830000	293150000	271510000	321070000	437400000	316380000	305890000	252060000	277510000	377460000	346750000	336840000	356700000	260670000	309750000	331680000		2.95243e+08	300700000	0.981853	-0.0264204	1.01848	0.0264204	-0.00743534	0.881467	0.932019	Not Regulated		2.93973e+08	300700000	0.97763	-0.0326396	1.02288	0.0326396	0.00270175	0.868001	0.930031	Not Regulated		3.53223e+08	300700000	1.17467	0.232256	1.17467
W4VSN7	60S ribosomal protein L29	Gm3550;Rpl29	5	231270000	203820000	260790000	191020000	182110000	214450000	229640000	186190000	205690000	183080000	115990000	227550000	205350000	200710000	250800000	181460000	174450000	212680000		195860000	189530000	1.0334	0.0473966	1.0334	0.0473966	0.0872541	0.731457	0.840202	Not Regulated		231960000	189530000	1.22387	0.29145	1.22387	0.29145	0.505586	0.133158	0.460002	Not Regulated		2.07173e+08	189530000	1.09309	0.128412	1.09309
P27659	60S ribosomal protein L3	Rpl3	23	1352300000	1160200000	1282200000	1108600000	1121200000	1249200000	1567000000	1111300000	1162400000	1065500000	1051300000	1369500000	1229600000	1239900000	1361800000	988280000	1028200000	1216700000		1.15967e+09	1.07773e+09	1.07603	0.105719	1.07603	0.105719	0.162068	0.446755	0.627984	Not Regulated		1264900000	1.07773e+09	1.17367	0.231032	1.17367	0.231032	0.411837	0.180605	0.495474	Not Regulated		1.28023e+09	1.07773e+09	1.1879	0.248415	1.1879
P62889	60S ribosomal protein L30	Rpl30	7	773610000	618070000	635630000	636680000	623940000	649600000	1054200000	548000000	564470000	591320000	545820000	862550000	638190000	724170000	803930000	539880000	547400000	616140000		636740000	5.67807e+08	1.1214	0.165305	1.1214	0.165305	0.238502	0.189744	0.424604	Not Regulated		675770000	5.67807e+08	1.19014	0.251133	1.19014	0.251133	0.443026	0.16923	0.488732	Not Regulated		7.22223e+08	5.67807e+08	1.27195	0.347045	1.27195
P62900	60S ribosomal protein L31	Rpl31	8	505750000	495580000	555810000	471210000	462290000	554270000	598050000	495700000	506630000	430100000	439140000	560530000	530270000	513140000	527520000	423880000	458660000	550950000		4.95923e+08	477830000	1.03787	0.0536197	1.03787	0.0536197	0.0952368	0.721338	0.832341	Not Regulated		5.19047e+08	477830000	1.08626	0.119367	1.08626	0.119367	0.238568	0.458907	0.689925	Not Regulated		533460000	477830000	1.11642	0.158883	1.11642
P62911	60S ribosomal protein L32	Rpl32	12	287560000	255710000	289860000	262940000	242920000	262420000	291820000	239220000	259580000	232610000	225450000	275220000	257260000	266790000	299040000	224430000	215750000	266650000		2.56093e+08	235610000	1.08694	0.120269	1.08694	0.120269	0.180732	0.37618	0.576541	Not Regulated		277710000	235610000	1.17869	0.237178	1.17869	0.237178	0.421374	0.167616	0.487227	Not Regulated		263540000	235610000	1.11854	0.161621	1.11854
Q9D1R9	60S ribosomal protein L34	Rpl34	3	331050000	252840000	272070000	237600000	258220000	265800000	457540000	260040000	259100000	232530000	243310000	395600000	293670000	288660000	346050000	217980000	253550000	263940000		2.53873e+08	2.45157e+08	1.03556	0.0504049	1.03556	0.0504049	0.091113	0.692054	0.815107	Not Regulated		285320000	2.45157e+08	1.16383	0.218877	1.16383	0.218877	0.392976	0.257679	0.557883	Not Regulated		325560000	2.45157e+08	1.32797	0.409219	1.32797
Q6ZWV7	60S ribosomal protein L35	Rpl35	5	302150000	278970000	311590000	284700000	274060000	342100000	346160000	289420000	304060000	263250000	287100000	325420000	307130000	311160000	343400000	250880000	267140000	322180000		3.00287e+08	2.80067e+08	1.0722	0.10057	1.0722	0.10057	0.155463	0.544445	0.703074	Not Regulated		297570000	2.80067e+08	1.0625	0.0874588	1.0625	0.0874588	0.189056	0.570807	0.764231	Not Regulated		3.13213e+08	2.80067e+08	1.11835	0.161375	1.11835
O55142	60S ribosomal protein L35a	Rpl35a	7	122320000	108850000	144080000	131970000	101770000	149650000	215410000	137950000	121510000	107450000	125220000	159260000	134010000	140600000	150860000	121860000	120990000	142660000		1.27797e+08	1.28503e+08	0.994501	-0.00795558	1.00553	0.00795558	0.0162506	0.908386	0.950618	Not Regulated		1.25083e+08	1.28503e+08	0.973386	-0.0389162	1.02734	0.0389162	-0.0070376	0.802496	0.891932	Not Regulated		158290000	1.28503e+08	1.2318	0.300764	1.2318
Q6ZWZ4	60S ribosomal protein L36	Rpl36	6	347000000	300330000	349020000	285930000	297220000	319110000	397790000	322250000	319640000	280600000	291210000	375810000	332210000	333270000	372860000	276420000	303840000	350320000		3.00753e+08	3.10193e+08	0.969567	-0.044587	1.03139	0.044587	-0.0307387	0.782645	0.871426	Not Regulated		3.32117e+08	3.10193e+08	1.07068	0.0985224	1.07068	0.0985224	0.206224	0.545191	0.742646	Not Regulated		346560000	3.10193e+08	1.11724	0.159937	1.11724
A0A2I3BPG9	60S ribosomal protein L36a	Rpl36a	6	86103000	90997000	82935000	96709000	88655000	100080000	116140000	96279000	93147000	82281000	85393000	101660000	106500000	103950000	87885000	75441000	94302000	101750000		95148000	9.04977e+07	1.05139	0.0722927	1.05139	0.0722927	0.11919	0.614779	0.758143	Not Regulated		8.66783e+07	9.04977e+07	0.957796	-0.0622092	1.04406	0.0622092	-0.0431809	0.765433	0.872744	Not Regulated		1.01855e+08	9.04977e+07	1.1255	0.170569	1.1255
P61514	60S ribosomal protein L37a	Rpl37a	5	142460000	149770000	123340000	158640000	150200000	164060000	170000000	145050000	144020000	139430000	139100000	154860000	165180000	166460000	151880000	148070000	145250000	160930000		1.57633e+08	1.51417e+08	1.04106	0.0580486	1.04106	0.0580486	0.100918	0.617955	0.758575	Not Regulated		1.38523e+08	1.51417e+08	0.914849	-0.128395	1.09308	0.128395	-0.14588	0.401502	0.649516	Not Regulated		1.53023e+08	1.51417e+08	1.01061	0.0152276	1.01061
Q9JJI8	60S ribosomal protein L38	Rpl38	6	470090000	454680000	457880000	452740000	438300000	506970000	566960000	415930000	415430000	400470000	395190000	527990000	433030000	488150000	533220000	398560000	402660000	455740000		4.66003e+08	4.18987e+08	1.11222	0.153436	1.11222	0.153436	0.223277	0.266358	0.4885	Not Regulated		4.60883e+08	4.18987e+08	1.1	0.137497	1.1	0.137497	0.2667	0.334475	0.604238	Not Regulated		4.66107e+08	4.18987e+08	1.11246	0.153756	1.11246
Q9D8E6	60S ribosomal protein L4	Rpl4	28	2152000000	1890700000	2106100000	1821500000	1818200000	2043000000	2655100000	1866800000	1917100000	1712700000	1737300000	2303900000	1967400000	2014100000	2367200000	1622000000	1685200000	2010600000		1.89423e+09	1772600000	1.06862	0.095747	1.06862	0.095747	0.149276	0.491338	0.663164	Not Regulated		2049600000	1772600000	1.15627	0.209475	1.15627	0.209475	0.378387	0.214712	0.521946	Not Regulated		2.14633e+09	1772600000	1.21084	0.276007	1.21084
P47962	60S ribosomal protein L5	Rpl5	18	1211900000	841570000	843200000	753910000	868730000	857940000	1535500000	755970000	809190000	754240000	767240000	1256300000	911080000	906340000	1260100000	747640000	752070000	858330000		826860000	7.86013e+08	1.05197	0.0730893	1.05197	0.0730893	0.120212	0.583999	0.736277	Not Regulated		9.65557e+08	7.86013e+08	1.22842	0.296807	1.22842	0.296807	0.513899	0.210994	0.519543	Not Regulated		1.03355e+09	7.86013e+08	1.31493	0.394987	1.31493
P47911	60S ribosomal protein L6	Rpl6	18	1637600000	1440500000	1623900000	1418400000	1454600000	1625000000	2135000000	1449400000	1422900000	1313900000	1364900000	1840500000	1563700000	1606000000	1856200000	1213100000	1337400000	1554800000		1.49933e+09	1.36843e+09	1.09566	0.131796	1.09566	0.131796	0.195518	0.373686	0.574719	Not Regulated		1.56733e+09	1.36843e+09	1.14535	0.195787	1.14535	0.195787	0.357147	0.251455	0.554761	Not Regulated		1669100000	1.36843e+09	1.21972	0.286545	1.21972
P14148	60S ribosomal protein L7	Rpl7	29	1453800000	1180500000	1436200000	1157600000	1167100000	1300600000	1698300000	1241200000	1288400000	1108600000	1186100000	1571200000	1292400000	1271300000	1551000000	1036400000	1141800000	1329500000		1.20843e+09	1.16923e+09	1.03353	0.047575	1.03353	0.047575	0.087483	0.718411	0.830898	Not Regulated		1.35683e+09	1.16923e+09	1.16045	0.214681	1.16045	0.214681	0.386464	0.253705	0.556399	Not Regulated		1409300000	1.16923e+09	1.20532	0.269416	1.20532
P12970	60S ribosomal protein L7a	Rpl7a	23	1603900000	1347200000	1500500000	1287900000	1319000000	1479400000	1850500000	1261300000	1322900000	1214900000	1225200000	1648300000	1392300000	1444100000	1627700000	1165900000	1197400000	1373300000		1362100000	1.24553e+09	1.09359	0.129069	1.09359	0.129069	0.19202	0.35016	0.555351	Not Regulated		1.48387e+09	1.24553e+09	1.19135	0.252598	1.19135	0.252598	0.4453	0.143588	0.472342	Not Regulated		1.47823e+09	1.24553e+09	1.18683	0.24711	1.18683
P62918	60S ribosomal protein L8	Rpl8	13	825180000	731310000	797410000	768390000	717490000	807810000	896100000	666330000	717060000	667540000	636610000	766670000	747760000	792760000	796240000	602790000	621590000	757310000		7.64563e+08	6.60563e+08	1.15744	0.210939	1.15744	0.210939	0.29704	0.170776	0.400991	Not Regulated		7.84633e+08	6.60563e+08	1.18782	0.248322	1.18782	0.248322	0.438665	0.154914	0.481587	Not Regulated		759830000	6.60563e+08	1.15028	0.20198	1.15028
P51410	60S ribosomal protein L9	Rpl9	12	825820000	811840000	890390000	818390000	795200000	872010000	1035800000	818810000	803560000	704990000	718730000	942220000	817750000	818590000	961570000	722820000	721300000	870620000		8.28533e+08	771580000	1.07381	0.102744	1.07381	0.102744	0.158252	0.439366	0.622572	Not Regulated		8.42683e+08	771580000	1.09215	0.127175	1.09215	0.127175	0.250683	0.406359	0.65141	Not Regulated		8.86057e+08	771580000	1.14837	0.199583	1.14837
P70266	6-phosphofructo-2-kinase/fructose-2,6-bisphosphatase 1;6-phosphofructo-2-kinase;Fructose-2,6-bisphosphatase	Pfkfb1	3	553875	605401	1763700	558843	1843400	504950	2097100	2570100	2773300	548221	2573300	2901600	3114900	529234	2952900	3218500	2420900	2157000		969064	2598800	0.372889	-1.42318	2.68176	1.42318	-1.79914	0.0216459	0.149767	Not Regulated		974325	2598800	0.374914	-1.41537	2.66728	1.41537	-2.14286	0.0169386	0.296743	Not Regulated		2.48017e+06	2598800	0.954351	-0.0674085	1.04783
Q9DCD0	6-phosphogluconate dehydrogenase, decarboxylating	Pgd	8	12258000	17150000	11840000	7349600	9548100	6321700	12037000	14677000	12596000	7919000	11772000	14948000	13828000	13879000	13697000	11988000	12021000	11592000		7739800	11867000	0.652212	-0.616587	1.53324	0.616587	-0.764478	0.0124626	0.116402	Not Regulated		1.37493e+07	11867000	1.15862	0.212406	1.15862	0.212406	0.382935	0.347614	0.613885	Not Regulated		1.31033e+07	11867000	1.10418	0.142979	1.10418
Q9CQ60	6-phosphogluconolactonase	Pgls	7	12334000	13857000	18590000	10837000	12478000	9073700	8099200	9051700	12743000	10254000	9516500	11408000	10158000	9839400	14126000	12327000	9704500	9159900		1.07962e+07	1.03971e+07	1.03839	0.0543423	1.03839	0.0543423	0.0961637	0.77991	0.870075	Not Regulated		14927000	1.03971e+07	1.43568	0.521738	1.43568	0.521738	0.862921	0.0603188	0.371348	Not Regulated		9.96463e+06	1.03971e+07	0.958402	-0.0612972	1.0434
P20029	78 kDa glucose-regulated protein	Hspa5	39	4052100000	3651100000	3306600000	4622200000	5519600000	5957500000	3446500000	3670900000	3529000000	3875800000	4059400000	3361600000	3638000000	2981400000	3975600000	3870500000	3830800000	4370100000		5.36643e+09	4023800000	1.33367	0.415405	1.33367	0.415405	0.559321	0.0312787	0.17673	Not Regulated		3.66993e+09	4023800000	0.912057	-0.132805	1.09642	0.132805	-0.152723	0.402795	0.649897	Not Regulated		3548800000	4023800000	0.881952	-0.181227	1.13385
A0A0R4J0N7	7-alpha-hydroxycholest-4-en-3-one 12-alpha-hydroxylase	Cyp8b1	21	196550000	223950000	135990000	133490000	199790000	262770000	215650000	208070000	264240000	211540000	215810000	189780000	310440000	232500000	239400000	161800000	169020000	169180000		1.98683e+08	1.66667e+08	1.1921	0.253505	1.1921	0.253505	0.351642	0.470918	0.649031	Not Regulated		1.85497e+08	1.66667e+08	1.11298	0.154428	1.11298	0.154428	0.292971	0.590651	0.776294	Not Regulated		229320000	1.66667e+08	1.37592	0.460397	1.37592
O88455	7-dehydrocholesterol reductase	Dhcr7	4	38712000	42017000	29474000	37929000	28126000	22441000	36115000	43347000	36614000	46705000	42059000	40732000	47580000	43088000	31158000	32986000	31630000	42616000		2.94987e+07	35744000	0.825276	-0.277051	1.21172	0.277051	-0.328935	0.259264	0.482422	Not Regulated		3.67343e+07	35744000	1.02771	0.039428	1.02771	0.039428	0.114528	0.868746	0.930113	Not Regulated		38692000	35744000	1.08248	0.114334	1.08248
Q5F2F2	Abhydrolase domain-containing protein 15	Abhd15	10	9091500	9075900	6115600	6221000	6640500	9648000	1694000	7800600	5368500	5360300	5484200	4276800	8010500	5181300	2632400	7051800	7023300	8452000		7.50317e+06	7.50903e+06	0.999219	-0.00112759	1.00078	0.00112759	0.0250092	0.91308	0.952652	Not Regulated		8.09433e+06	7.50903e+06	1.07795	0.108285	1.07795	0.108285	0.221372	0.688209	0.83433	Not Regulated		4.95437e+06	7.50903e+06	0.659788	-0.599927	1.51564
Q9Z1Q2	Abhydrolase domain-containing protein 16A	Abhd16a	4	5102100	4594900	3800000	4546000	6260400	5944300	540031	491620	4979100	3880600	4103900	3686100	5690500	4359200	4493400	590528	5102500	5140800		5.58357e+06	3611276	1.54615	0.628678	1.54615	0.628678	0.832899	0.244237	0.47104	Not Regulated		4499000	3611276	1.24582	0.317096	1.24582	0.317096	0.54538	0.377071	0.636832	Not Regulated		NA	NA	NA	NA	NA
B7ZCU2	Abl interactor 1	Abi1	2	2099700	2333800	2852800	1660600	525747	2181900	2118100	2284000	2520300	1987100	1442700	2109900	1882000	1843500	2550200	2231000	2105100	2058100		1.45608e+06	2131400	0.683158	-0.54971	1.46379	0.54971	-0.67869	0.199286	0.43372	Not Regulated		2.42877e+06	2131400	1.13952	0.188423	1.13952	0.188423	0.34572	0.326127	0.599608	Not Regulated		2.30747e+06	2131400	1.08261	0.114508	1.08261
Q8BU33	Acetolactate synthase-like protein	Ilvbl	15	26548000	30714000	31996000	33855000	39351000	48702000	19445000	32377000	26410000	25549000	23740000	20760000	26407000	21731000	23307000	32326000	28908000	31973000		40636000	31069000	1.30793	0.387283	1.30793	0.387283	0.523246	0.0700818	0.254813	Not Regulated		2.97527e+07	31069000	0.957632	-0.0624568	1.04424	0.0624568	-0.0435652	0.67146	0.828147	Not Regulated		2.60773e+07	31069000	0.839336	-0.252679	1.19142
Q8CAY6	Acetyl-CoA acetyltransferase, cytosolic	Acat2	15	429310000	244010000	217270000	192180000	249500000	185280000	613630000	293220000	281030000	250660000	246530000	557770000	301240000	289290000	588580000	294820000	265370000	245320000		2.08987e+08	2.68503e+08	0.778339	-0.361529	1.28479	0.361529	-0.437299	0.0671805	0.249824	Not Regulated		2.96863e+08	2.68503e+08	1.10562	0.144859	1.10562	0.144859	0.278123	0.785628	0.882757	Not Regulated		395960000	2.68503e+08	1.47469	0.560415	1.47469
Q8QZT1	Acetyl-CoA acetyltransferase, mitochondrial	Acat1	18	1019000000	598550000	764870000	752860000	887750000	1118700000	1181200000	511920000	510880000	482160000	479490000	850430000	556510000	446900000	803380000	497420000	520460000	431350000		919770000	4.83077e+08	1.90398	0.929021	1.90398	0.929021	1.21817	0.00295999	0.0533031	Not Regulated		794140000	4.83077e+08	1.64392	0.717141	1.64392	0.717141	1.16612	0.026133	0.306304	Not Regulated		7.34667e+08	4.83077e+08	1.52081	0.604838	1.52081
Q5SWU9	Acetyl-CoA carboxylase 1;Biotin carboxylase	Acaca	55	150840000	159270000	77167000	9145600	525747	1124500	170790000	230670000	153280000	130890000	135340000	183080000	192960000	224080000	189070000	138940000	141920000	132510000		3.59862e+06	137790000	0.0261167	-5.25889	38.2897	5.25889	-6.71943	0.0011163	0.0331555	Down		1.29092e+08	137790000	0.936877	-0.0940679	1.06738	0.0940679	-0.0926155	0.61006	0.791003	Not Regulated		1.84913e+08	137790000	1.34199	0.424378	1.34199
E9Q4Z2	Acetyl-CoA carboxylase 2;Biotin carboxylase	Acacb	24	27324000	30966000	9859200	558843	525747	504950	29610000	40311000	24633000	22044000	23324000	41435000	32276000	42602000	33344000	22075000	22301000	22934000		529846	2.24367e+07	0.0236152	-5.40414	42.3456	5.40414	-6.90576	9.0507e-09	1.03495e-05	Down		22716400	2.24367e+07	1.01247	0.0178759	1.01247	0.0178759	0.0810857	0.758918	0.869816	Not Regulated		31518000	2.24367e+07	1.40475	0.490318	1.40475
Q80X81	Acetyl-Coenzyme A acetyltransferase 3	Acat3	4	63643000	41739000	42102000	15541000	47462000	28631000	96069000	46522000	60507000	39625000	43913000	88417000	46580000	37540000	103060000	37520000	43336000	42612000		3.05447e+07	41156000	0.742168	-0.430182	1.3474	0.430182	-0.525365	0.212424	0.444477	Not Regulated		4.91613e+07	41156000	1.19451	0.256421	1.19451	0.256421	0.451233	0.324837	0.598612	Not Regulated		6.76993e+07	41156000	1.64494	0.718039	1.64494
A2AQN4	Acetyl-coenzyme A synthetase, cytoplasmic	Acss2	14	17178000	29272000	19219000	558843	525747	504950	11189000	17339000	8744900	12333000	5224900	13480000	6844400	16591000	24132000	9465900	9285500	9524600		529846	9.42533e+06	0.0562151	-4.1529	17.7888	4.1529	-5.30071	3.92282e-08	2.9905e-05	Down		2.18897e+07	9.42533e+06	2.32243	1.21563	2.32243	1.21563	1.93963	0.00245572	0.122916	Not Regulated		12424300	9.42533e+06	1.31818	0.398549	1.31818
Q99J27	Acetyl-coenzyme A transporter 1	Slc33a1	6	5172400	6608300	468901	4136700	5694100	8838700	4960400	10127000	5386500	3789800	8199300	6556500	578268	529234	514150	590528	6597800	6466500		6.22317e+06	4.55161e+06	1.36725	0.451272	1.36725	0.451272	0.60533	0.355685	0.559074	Not Regulated		NA	NA	NA	NA	NA	NA	NA	NA	NA	NA		6.82463e+06	4.55161e+06	1.49939	0.584375	1.49939
Q9WV54	Acid ceramidase;Acid ceramidase subunit alpha;Acid ceramidase subunit beta	Asah1	17	79393000	31221000	34908000	49200000	79953000	57624000	139330000	48182000	42925000	52608000	59432000	104720000	48747000	49786000	88728000	20971000	44680000	42465000		62259000	3.60387e+07	1.72756	0.788737	1.72756	0.788737	1.03822	0.0596511	0.238084	Not Regulated		4.85073e+07	3.60387e+07	1.34598	0.428657	1.34598	0.428657	0.718488	0.462673	0.690897	Not Regulated		7.68123e+07	3.60387e+07	2.13139	1.09179	2.13139
D3YYE1	Acidic leucine-rich nuclear phosphoprotein 32 family member A	Anp32a	5	9656500	8697800	10227000	14873000	12042000	11549000	15463000	13617000	13702000	12294000	18512000	12451000	11500000	12636000	9229400	11133000	15499000	11492000		1.28213e+07	12708000	1.00892	0.0128093	1.00892	0.0128093	0.0428869	0.917512	0.955703	Not Regulated		9527100	12708000	0.749693	-0.415628	1.33388	0.415628	-0.591575	0.0740756	0.388464	Not Regulated		1.42607e+07	12708000	1.12218	0.166304	1.12218
Q9EST5-2	Acidic leucine-rich nuclear phosphoprotein 32 family member B	Anp32b	4	8148300	6746100	7014300	7092700	9462800	6829300	540031	5103300	6512700	6328100	6707500	8091100	6932700	7941600	7814800	7070200	7096100	6153900		7.79493e+06	6773400	1.15082	0.202656	1.15082	0.202656	0.286415	0.306858	0.522939	Not Regulated		7302900	6773400	1.07817	0.108589	1.07817	0.108589	0.221844	0.506884	0.719827	Not Regulated		4.05201e+06	6773400	0.598224	-0.741242	1.67161
Q99KI0	Aconitate hydratase, mitochondrial	Aco2	22	72070000	98065000	92887000	88733000	78318000	93219000	79963000	97496000	89391000	88582000	88165000	68559000	85755000	84457000	61206000	77858000	95477000	77838000		8.67567e+07	8.37243e+07	1.03622	0.0513276	1.03622	0.0513276	0.0922967	0.718958	0.830898	Not Regulated		87674000	8.37243e+07	1.04717	0.0665021	1.04717	0.0665021	0.156538	0.75544	0.868992	Not Regulated		88950000	8.37243e+07	1.06242	0.0873476	1.06242
P68134	Actin, alpha skeletal muscle;Actin, alpha cardiac muscle 1;Actin, gamma-enteric smooth muscle;Actin, aortic smooth muscle	Acta1;Actc1;Actg2;Acta2	4	351340000	330420000	483780000	403770000	389990000	385090000	293920000	397450000	431100000	359540000	381790000	238740000	418950000	439390000	301690000	376760000	415210000	431620000		392950000	4.07863e+08	0.963435	-0.0537401	1.03795	0.0537401	-0.0424799	0.662181	0.792054	Not Regulated		3.88513e+08	4.07863e+08	0.952558	-0.0701217	1.04981	0.0701217	-0.0554586	0.663574	0.821157	Not Regulated		3.74157e+08	4.07863e+08	0.917358	-0.124443	1.09009
P60710	Actin, cytoplasmic 1;Actin, cytoplasmic 1, N-terminally processed	Actb	23	5270000000	4652500000	6875200000	6068100000	5916700000	5687300000	4423900000	5747000000	6219800000	5129900000	5312100000	3669500000	6247700000	6320400000	4659400000	5351100000	6055200000	6649600000		5890700000	6.01863e+09	0.978744	-0.0309968	1.02172	0.0309968	-0.0133058	0.846362	0.913462	Not Regulated		5.59923e+09	6.01863e+09	0.930316	-0.104207	1.0749	0.104207	-0.108348	0.576109	0.7682	Not Regulated		5.46357e+09	6.01863e+09	0.907775	-0.139593	1.10159
P61161	Actin-related protein 2	Actr2	10	38524000	40153000	63670000	50010000	48314000	53548000	42984000	66658000	65574000	51873000	66614000	41949000	54778000	61113000	40800000	42733000	60682000	57633000		50624000	5.36827e+07	0.943023	-0.0846348	1.06042	0.0846348	-0.0821105	0.697526	0.817136	Not Regulated		47449000	5.36827e+07	0.883879	-0.178079	1.13138	0.178079	-0.222974	0.476732	0.701413	Not Regulated		5.84053e+07	5.36827e+07	1.08797	0.121644	1.08797
Q9R0Q6	Actin-related protein 2/3 complex subunit 1A	Arpc1a	6	4801500	4847200	6068400	6935200	6266600	6104100	3219200	4911300	5362100	5977300	6761200	597992	5784400	6576400	4732500	4902500	6560100	4416300		6435300	5.29297e+06	1.21582	0.281931	1.21582	0.281931	0.388105	0.150207	0.377914	Not Regulated		5.23903e+06	5.29297e+06	0.98981	-0.0147759	1.01029	0.0147759	0.0304205	0.990086	0.995375	Not Regulated		4.49753e+06	5.29297e+06	0.849719	-0.234943	1.17686
Q91Z25	Actin-related protein 2/3 complex subunit 1B	Arpc1b	11	13024000	16648000	24336000	30536000	21578000	25823000	6795000	30613000	28746000	7161800	35858000	7038600	14161000	28107000	7921700	14279000	28252000	26480000		25979000	2.30037e+07	1.12934	0.175482	1.12934	0.175482	0.251557	0.49404	0.664031	Not Regulated		1.80027e+07	2.30037e+07	0.7826	-0.353653	1.27779	0.353653	-0.49541	0.385829	0.637983	Not Regulated		2.20513e+07	2.30037e+07	0.958601	-0.0609979	1.04319
Q9CVB6	Actin-related protein 2/3 complex subunit 2	Arpc2	16	25066000	35905000	43493000	45692000	40893000	45816000	14170000	45400000	46612000	38556000	45756000	26195000	38831000	53109000	27379000	40126000	44039000	40211000		4.41337e+07	4.14587e+07	1.06452	0.0902059	1.06452	0.0902059	0.142168	0.46902	0.647877	Not Regulated		3.48213e+07	4.14587e+07	0.839905	-0.251702	1.19061	0.251702	-0.337214	0.264513	0.563818	Not Regulated		35394000	4.14587e+07	0.853718	-0.228169	1.17135
H7BWZ3	Actin-related protein 2/3 complex subunit 3	Arpc3	3	10925000	10554000	19185000	16611000	10880000	16336000	13753000	17182000	15301000	13717000	16412000	13128000	14688000	16695000	10892000	14273000	16075000	16169000		14609000	1.55057e+07	0.942172	-0.0859381	1.06138	0.0859381	-0.0837823	0.605387	0.750418	Not Regulated		1.35547e+07	1.55057e+07	0.874175	-0.194006	1.14394	0.194006	-0.247688	0.389249	0.640227	Not Regulated		15412000	1.55057e+07	0.993959	-0.00874146	1.00608
P59999	Actin-related protein 2/3 complex subunit 4	Arpc4	6	34742000	41087000	53879000	54998000	43748000	53318000	46929000	60072000	59908000	43868000	59439000	40869000	58488000	61790000	37835000	42287000	62745000	58273000		50688000	54435000	0.931166	-0.10289	1.07392	0.10289	-0.105528	0.665899	0.794838	Not Regulated		43236000	54435000	0.794268	-0.332301	1.25902	0.332301	-0.462279	0.219908	0.521946	Not Regulated		5.56363e+07	54435000	1.02207	0.0314928	1.02207
Q9CPW4	Actin-related protein 2/3 complex subunit 5	Arpc5	5	18976000	16335000	25056000	22326000	21556000	23394000	31233000	25473000	24255000	21608000	25514000	25573000	21710000	23838000	19399000	16864000	23789000	22548000		2.24253e+07	21067000	1.06448	0.0901445	1.06448	0.0901445	0.142089	0.550075	0.707549	Not Regulated		2.01223e+07	21067000	0.955159	-0.0661873	1.04695	0.0661873	-0.0493537	0.763473	0.8723	Not Regulated		26987000	21067000	1.28101	0.35728	1.28101
Q99JY9	Actin-related protein 3	Actr3	18	63993000	73171000	99936000	103970000	93202000	89079000	63305000	96269000	100030000	84730000	104190000	62175000	80676000	95443000	66422000	75489000	95548000	89642000		95417000	86893000	1.0981	0.135006	1.0981	0.135006	0.199636	0.368453	0.570431	Not Regulated		7.90333e+07	86893000	0.909548	-0.136779	1.09945	0.136779	-0.158889	0.501893	0.715331	Not Regulated		8.65347e+07	86893000	0.995876	-0.00596175	1.00414
P11031	Activated RNA polymerase II transcriptional coactivator p15	Sub1	4	11484000	9097900	6356400	6400700	8159500	12238000	17420000	7333600	7185800	548221	3468200	12339000	7983900	8875400	11866000	590528	8566400	6844700		8.93273e+06	5333876	1.67472	0.743917	1.67472	0.743917	0.980723	0.239069	0.464529	Not Regulated		8.97943e+06	5333876	1.68347	0.75144	1.68347	0.75144	1.21935	0.229101	0.532075	Not Regulated		1.06465e+07	5333876	1.99601	0.997119	1.99601
Q9QXN3-2	Activating signal cointegrator 1	Trip4	3	3707200	2532400	4605100	2506300	2143700	2921900	2186100	2211300	2558600	2803000	2272200	597992	3868700	3465300	514150	590528	3013700	2090100		2.52397e+06	1.89811e+06	1.32973	0.41113	1.32973	0.41113	0.553836	0.305712	0.522153	Not Regulated		3614900	1.89811e+06	1.90447	0.929393	1.90447	0.929393	1.49547	0.117123	0.43343	Not Regulated		2.31867e+06	1.89811e+06	1.22157	0.288732	1.22157
E9PZJ8	Activating signal cointegrator 1 complex subunit 3	Ascc3	8	2148100	4021900	3457100	2925600	2273200	3122300	1961000	3821800	3695800	2802200	3143200	2312800	3611200	3655800	2265300	3596600	3156800	2832500		2773700	3195300	0.868056	-0.20414	1.152	0.20414	-0.235406	0.276889	0.495407	Not Regulated		3.20903e+06	3195300	1.0043	0.00618739	1.0043	0.00618739	0.0629489	0.899926	0.946976	Not Regulated		3.15953e+06	3195300	0.988806	-0.0162399	1.01132
F6ZFT1	Acyl carrier protein;Acyl carrier protein, mitochondrial	Ndufab1	6	78360000	50207000	47779000	47429000	42528000	37097000	71913000	21448000	31211000	46198000	50938000	78120000	30149000	28118000	40107000	39754000	33482000	39462000		4.23513e+07	37566000	1.12738	0.17298	1.12738	0.17298	0.248347	0.296305	0.512982	Not Regulated		58782000	37566000	1.56477	0.645947	1.56477	0.645947	1.05565	0.0414512	0.338947	Not Regulated		41524000	37566000	1.10536	0.144518	1.10536
A0A0R4J107	Acylamino-acid-releasing enzyme	Apeh	8	13686000	13347000	10740000	9985500	15057000	4909700	15478000	17363000	16012000	14597000	13811000	23577000	15490000	16476000	28659000	17040000	12230000	9042000		9.98407e+06	1.27707e+07	0.781797	-0.355134	1.2791	0.355134	-0.429096	0.371491	0.572892	Not Regulated		12591000	1.27707e+07	0.985931	-0.020441	1.01427	0.020441	0.0216301	0.944741	0.96757	Not Regulated		1.62843e+07	1.27707e+07	1.27514	0.350651	1.27514
Q91WG0	Acylcarnitine hydrolase	Ces2c	16	527130000	211960000	29490000	122870000	169180000	77024000	490900000	153170000	166770000	234250000	204260000	510030000	206390000	155150000	511350000	272640000	201810000	93949000		1.23025e+08	1.89466e+08	0.649322	-0.622994	1.54007	0.622994	-0.772696	0.290173	0.506971	Not Regulated		2.56193e+08	1.89466e+08	1.35218	0.435291	1.35218	0.435291	0.728782	0.850316	0.919125	Not Regulated		270280000	1.89466e+08	1.42653	0.512513	1.42653
Q8K370	Acyl-CoA dehydrogenase family member 10	Acad10;Acad12	16	39483000	47755000	65194000	47883000	39845000	46065000	34819000	36931000	33795000	33832000	32520000	27598000	39447000	33323000	22427000	32914000	41261000	51279000		4.45977e+07	41818000	1.06647	0.0928442	1.06647	0.0928442	0.145552	0.590185	0.739186	Not Regulated		5.08107e+07	41818000	1.21504	0.281007	1.21504	0.281007	0.489382	0.340812	0.607726	Not Regulated		3.51817e+07	41818000	0.841304	-0.2493	1.18863
A0A0R4J0I6	Acyl-CoA dehydrogenase family member 11	Acad11	19	77474000	100740000	71032000	81204000	68098000	49171000	45545000	47196000	40524000	53613000	71033000	59519000	55692000	62004000	50142000	61410000	54224000	73951000		6.61577e+07	63195000	1.04688	0.0660979	1.04688	0.0660979	0.111243	0.843823	0.912336	Not Regulated		83082000	63195000	1.31469	0.394726	1.31469	0.394726	0.665837	0.109129	0.424488	Not Regulated		4.44217e+07	63195000	0.70293	-0.508547	1.42262
Q8JZN5	Acyl-CoA dehydrogenase family member 9, mitochondrial	Acad9	13	38450000	42973000	38917000	46496000	33345000	35828000	25664000	31902000	32763000	43215000	53428000	64648000	25754000	25347000	16237000	39028000	30162000	33978000		3.85563e+07	3.43893e+07	1.12117	0.165007	1.12117	0.165007	0.23812	0.419594	0.60889	Not Regulated		4.01133e+07	3.43893e+07	1.16645	0.222121	1.16645	0.222121	0.398009	0.198058	0.510805	Not Regulated		3.01097e+07	3.43893e+07	0.875552	-0.191734	1.14214
P13516	Acyl-CoA desaturase 1	Scd1	5	42411000	61557000	8491600	558843	525747	504950	20404000	24386000	9163500	19745000	8596800	13101000	26060000	26140000	31598000	18125000	14771000	33040000		529846	2.19787e+07	0.0241073	-5.37439	41.4812	5.37439	-6.86759	4.30472e-06	0.000655281	Down		3.74865e+07	2.19787e+07	1.70559	0.770269	1.70559	0.770269	1.24856	0.59916	0.782316	Not Regulated		17984500	2.19787e+07	0.818271	-0.28935	1.22209
Q8VCW8	Acyl-CoA synthetase family member 2, mitochondrial	Acsf2	18	46127000	60412000	47514000	56235000	54242000	55294000	47167000	59890000	60551000	49153000	53453000	40978000	53750000	52844000	35568000	50238000	54767000	39007000		55257000	48004000	1.15109	0.203003	1.15109	0.203003	0.286859	0.222912	0.454772	Not Regulated		51351000	48004000	1.06972	0.0972377	1.06972	0.0972377	0.20423	0.633716	0.802316	Not Regulated		5.58693e+07	48004000	1.16385	0.218902	1.16385
Q3URE1	Acyl-CoA synthetase family member 3, mitochondrial	Acsf3	2	553875	914800	916220	558843	525747	723090	540031	877670	786500	724730	850170	597992	591040	560350	514150	552640	728380	731980		602560	671000	0.898003	-0.155208	1.11358	0.155208	-0.172639	0.443582	0.626604	Not Regulated		794965	671000	1.18475	0.244579	1.18475	0.244579	0.432857	0.434438	0.671931	Not Regulated		734734	671000	1.09498	0.130908	1.09498
Q91YX5	Acyl-CoA:lysophosphatidylglycerol acyltransferase 1	Lpgat1	9	16037000	17424000	13303000	18033000	24038000	25399000	13238000	19768000	18568000	16186000	17389000	17486000	19034000	15910000	15331000	18822000	16043000	16401000		22490000	1.70887e+07	1.31608	0.396244	1.31608	0.396244	0.534741	0.0711293	0.256581	Not Regulated		15588000	1.70887e+07	0.912184	-0.132604	1.09627	0.132604	-0.152411	0.439717	0.675381	Not Regulated		1.71913e+07	1.70887e+07	1.00601	0.00864161	1.00601
A0A2I3BRB9	Acyl-CoA-binding domain-containing protein 5	Acbd5	3	8358500	9457400	4735300	9590700	10697000	4412000	9174400	6537200	6330400	7896300	8327700	10468000	5783700	4376800	6650100	7100900	6284100	5906800		8.23323e+06	6430600	1.28032	0.356506	1.28032	0.356506	0.483767	0.496215	0.665598	Not Regulated		7.51707e+06	6430600	1.16895	0.225216	1.16895	0.225216	0.402813	0.583685	0.772174	Not Regulated		7.34733e+06	6430600	1.14256	0.192267	1.14256
P31786	Acyl-CoA-binding protein	Dbi	8	1574400000	840250000	639490000	457080000	653450000	394870000	1433500000	526700000	599970000	643390000	578850000	1466700000	699000000	644270000	1533700000	653160000	515820000	530290000		501800000	5.66423e+08	0.88591	-0.174768	1.12878	0.174768	-0.19773	0.411531	0.604354	Not Regulated		1.01805e+09	5.66423e+08	1.79732	0.845851	1.79732	0.845851	1.36584	0.081072	0.390177	Not Regulated		853390000	5.66423e+08	1.50663	0.591325	1.50663
A2AKK5	Acyl-coenzyme A amino acid N-acyltransferase 1	Acnat1	3	8179600	5125100	5422300	6837200	4472000	4968000	10897000	6033400	3320100	4766600	7679300	8887900	5147900	4653500	5403300	4293900	6149900	7969800		5.42573e+06	6.13787e+06	0.883977	-0.177919	1.13125	0.177919	-0.201772	0.602332	0.747847	Not Regulated		6.24233e+06	6.13787e+06	1.01702	0.0243481	1.01702	0.0243481	0.0911286	0.90722	0.95079	Not Regulated		6.75017e+06	6.13787e+06	1.09976	0.137186	1.09976
Q91VA0	Acyl-coenzyme A synthetase ACSM1, mitochondrial	Acsm1	19	69515000	89823000	116760000	110660000	104200000	106260000	70825000	92505000	90088000	93512000	93794000	67899000	63362000	75853000	49588000	73220000	90421000	72182000		107040000	7.86077e+07	1.3617	0.445408	1.3617	0.445408	0.597807	0.0164899	0.13517	Not Regulated		9.20327e+07	7.86077e+07	1.17078	0.227476	1.17078	0.227476	0.406319	0.420345	0.663165	Not Regulated		8.44727e+07	7.86077e+07	1.07461	0.103815	1.07461
Q3UNX5	Acyl-coenzyme A synthetase ACSM3, mitochondrial	Acsm3	3	2958600	3088800	5391300	3072200	3028200	4171100	2861400	2700100	2606900	548221	2701800	2008200	2054300	2236100	514150	2067300	2516600	2508700		3.42383e+06	2364200	1.4482	0.53426	1.4482	0.53426	0.711783	0.0281484	0.170305	Not Regulated		3812900	2364200	1.61277	0.689537	1.61277	0.689537	1.12329	0.0598891	0.369735	Not Regulated		2722800	2364200	1.15168	0.203739	1.15168
A0A140LHR8	Acyl-coenzyme A synthetase ACSM5, mitochondrial	Acsm5	8	4338900	5865700	6214700	7372500	5513700	8443800	4447300	2884900	4440900	3996300	3030600	1881700	3633900	3776800	514150	3559400	4062500	3756300		7110000	3.79273e+06	1.87464	0.906612	1.87464	0.906612	1.18942	0.00373893	0.0606318	Not Regulated		5473100	3.79273e+06	1.44305	0.52912	1.44305	0.52912	0.874375	0.0345664	0.323087	Not Regulated		3.92437e+06	3.79273e+06	1.03471	0.0492219	1.03471
O55137	Acyl-coenzyme A thioesterase 1	Acot1	6	28714000	35631000	14426000	15619000	19742000	18517000	20391000	13738000	12346000	13316000	14200000	11330000	17683000	17547000	20081000	17138000	16401000	11740000		1.79593e+07	15093000	1.18991	0.250854	1.18991	0.250854	0.348241	0.227298	0.457892	Not Regulated		26257000	15093000	1.73968	0.798822	1.73968	0.798822	1.29287	0.107001	0.423392	Not Regulated		1.54917e+07	15093000	1.02641	0.0376128	1.02641
Q8BWN8	Acyl-coenzyme A thioesterase 4	Acot4	3	1927700	2388000	1026600	1681000	525747	1243900	1749500	978950	480085	782360	914520	1209900	1046500	1384000	1156200	590528	1225000	1455100		NA	NA	NA	NA	NA	NA	NA	NA	NA	NA		1.78077e+06	1.09021e+06	1.63342	0.707893	1.63342	0.707893	1.15177	0.174504	0.491115	Not Regulated		NA	NA	NA	NA	NA
Q3UUI3	Acyl-coenzyme A thioesterase THEM4	Them4	2	1245900	605401	1174000	1520900	1648300	1625500	1809700	1805600	1683700	548221	2045700	1224500	1382900	1741300	1226500	1256300	1801300	1906600		1.59823e+06	1.65473e+06	0.965856	-0.0501207	1.03535	0.0501207	-0.0378371	0.889539	0.937501	Not Regulated		1.00843e+06	1.65473e+06	0.609424	-0.714483	1.64089	0.714483	-1.0553	0.0690187	0.383452	Not Regulated		1.76633e+06	1.65473e+06	1.06744	0.0941589	1.06744
J3QP56	Acyl-protein thioesterase 1	Lypla1	6	26758000	25779000	26213000	23048000	26100000	21259000	24761000	23327000	27532000	24416000	21310000	26496000	25943000	24478000	26358000	24591000	25308000	21012000		23469000	23637000	0.992892	-0.0102906	1.00716	0.0102906	0.0132553	0.942178	0.969661	Not Regulated		26250000	23637000	1.11055	0.15127	1.11055	0.15127	0.288072	0.31276	0.586972	Not Regulated		2.52067e+07	23637000	1.06641	0.0927584	1.06641
Q8R0F8	Acylpyruvase FAHD1, mitochondrial	Fahd1	3	4073400	6332100	6721100	6139200	6639300	6253100	540031	5851800	5031700	5356400	5499800	4782200	5603400	529234	514150	4421600	6308100	4248200		6.34387e+06	4.99263e+06	1.27065	0.345561	1.27065	0.345561	0.469728	0.0947977	0.304498	Not Regulated		5.70887e+06	4.99263e+06	1.14346	0.193403	1.14346	0.193403	0.353449	0.526067	0.734296	Not Regulated		3.80784e+06	4.99263e+06	0.762692	-0.390827	1.31114
Q9CR95	Adaptin ear-binding coat-associated protein 1	Necap1	2	4946800	5101200	4263500	2915300	3199400	3818400	3260000	2685800	4942200	3964300	2516400	3077200	2394800	3587000	3550500	4423600	389375	2943500		3.31103e+06	2.58549e+06	1.28062	0.356843	1.28062	0.356843	0.484199	0.349501	0.55469	Not Regulated		4770500	2.58549e+06	1.8451	0.883702	1.8451	0.883702	1.42457	0.160655	0.484382	Not Regulated		3.62933e+06	2.58549e+06	1.40373	0.489266	1.40373
P55264-2	Adenosine kinase	Adk	16	181660000	197930000	207460000	179620000	188990000	197420000	179030000	167800000	177210000	174420000	157970000	168990000	176880000	195820000	191710000	177360000	171730000	157640000		1.88677e+08	168910000	1.11702	0.159661	1.11702	0.159661	0.231263	0.208962	0.442497	Not Regulated		1.95683e+08	168910000	1.15851	0.212266	1.15851	0.212266	0.382718	0.17552	0.491115	Not Regulated		174680000	168910000	1.03416	0.0484597	1.03416
P50247	Adenosylhomocysteinase	Ahcy	27	2553900000	1609000000	1907800000	1467100000	1840500000	1288400000	3160500000	1859800000	2130400000	1759300000	1771200000	2819400000	2039100000	1994000000	2926000000	1856600000	1776700000	1553200000		1532000000	1.72883e+09	0.886147	-0.174382	1.12848	0.174382	-0.197235	0.326205	0.539295	Not Regulated		2.02357e+09	1.72883e+09	1.17048	0.227102	1.17048	0.227102	0.405738	0.37486	0.635811	Not Regulated		2.38357e+09	1.72883e+09	1.37871	0.463323	1.37871
Q9WTP6	Adenylate kinase 2, mitochondrial;Adenylate kinase 2, mitochondrial, N-terminally processed	Ak2	12	231890000	222980000	201110000	311750000	291440000	207510000	226340000	195900000	138110000	256130000	292380000	164520000	169110000	181220000	135170000	222420000	238070000	217360000		2.70233e+08	225950000	1.19599	0.258202	1.19599	0.258202	0.357667	0.249421	0.477344	Not Regulated		218660000	225950000	0.967736	-0.0473142	1.03334	0.0473142	-0.0200687	0.732826	0.85617	Not Regulated		1.86783e+08	225950000	0.826658	-0.274638	1.20969
J3QN31	Adenylosuccinate synthetase isozyme 1	Adssl1	5	1908700	2725100	5519000	2470600	2153200	3194800	1915600	2739800	2228200	548221	438801	1575400	2443600	2053300	1799400	2381800	2829000	2924000		2606200	2711600	0.96113	-0.0571966	1.04044	0.0571966	-0.0469138	0.719361	0.830898	Not Regulated		3.38427e+06	2711600	1.24807	0.319699	1.24807	0.319699	0.549419	0.668439	0.825344	Not Regulated		2.29453e+06	2711600	0.846192	-0.240944	1.18177
P46664	Adenylosuccinate synthetase isozyme 2	Adss	4	553875	605401	2102700	558843	525747	504950	3078400	3203300	2703500	2416600	1734500	597992	578268	2848000	514150	590528	2848000	371205		NA	NA	NA	NA	NA	NA	NA	NA	NA	NA		NA	NA	NA	NA	NA	NA	NA	NA	NA	NA		2.99507e+06	1.26991e+06	2.35849	1.23786	2.35849
P40124	Adenylyl cyclase-associated protein 1	Cap1	16	17273000	17553000	33880000	24209000	25044000	19540000	9242300	33968000	34629000	14838000	26524000	13282000	18510000	16672000	13451000	9533200	23004000	27112000		22931000	1.98831e+07	1.15329	0.205759	1.15329	0.205759	0.290395	0.457357	0.63868	Not Regulated		22902000	1.98831e+07	1.15183	0.203933	1.15183	0.203933	0.369788	0.609864	0.791003	Not Regulated		2.59464e+07	1.98831e+07	1.30495	0.383996	1.30495
Q9D7N9	Adipocyte plasma membrane-associated protein	Apmap	12	30285000	44993000	26707000	29627000	35998000	41013000	9074500	26306000	20614000	25011000	18262000	18689000	29546000	21126000	31079000	26632000	23066000	25280000		35546000	2.49927e+07	1.42226	0.508182	1.42226	0.508182	0.678332	0.0222661	0.151976	Not Regulated		33995000	2.49927e+07	1.3602	0.443818	1.3602	0.443818	0.742013	0.127614	0.452917	Not Regulated		1.86648e+07	2.49927e+07	0.746812	-0.421182	1.33902
P51881	ADP/ATP translocase 2;ADP/ATP translocase 2, N-terminally processed	Slc25a5	20	1824200000	2335300000	1990100000	2601200000	1875300000	1844400000	1504700000	1667300000	1483200000	2200100000	2409600000	1563300000	1528300000	1630100000	932820000	1932600000	1794100000	1923600000		2.10697e+09	1.88343e+09	1.11868	0.161803	1.11868	0.161803	0.234009	0.432889	0.618374	Not Regulated		2.04987e+09	1.88343e+09	1.08837	0.122165	1.08837	0.122165	0.24291	0.479026	0.702912	Not Regulated		1.55173e+09	1.88343e+09	0.823885	-0.279484	1.21376
Q3UDS7	ADP-dependent glucokinase	Adpgk	5	4041100	605401	468901	4348200	5861800	6675000	540031	491620	4521500	548221	438801	4382100	4321000	529234	4675600	3954900	4495900	4658500		5.62833e+06	4.36977e+06	1.28802	0.365152	1.28802	0.365152	0.494857	0.125223	0.350817	Not Regulated		1.70513e+06	4.36977e+06	0.390212	-1.35767	2.56271	1.35767	-2.05333	0.0488321	0.359241	Not Regulated		1.85105e+06	4.36977e+06	0.423604	-1.23921	2.3607
P56528	ADP-ribosyl cyclase/cyclic ADP-ribose hydrolase 1	Cd38	7	553875	8314800	12094000	8083000	9496700	8387100	540031	9063100	7704500	548221	8549800	7494600	578268	529234	8007900	7735600	8633500	8544500		8655600	8.30453e+06	1.04227	0.0597347	1.04227	0.0597347	0.103081	0.655317	0.786312	Not Regulated		6.98756e+06	8.30453e+06	0.841415	-0.249111	1.18847	0.249111	-0.333193	0.378595	0.637718	Not Regulated		5.76921e+06	8.30453e+06	0.694706	-0.525525	1.43946
P84078	ADP-ribosylation factor 1;ADP-ribosylation factor 3;ADP-ribosylation factor 2	Arf1;Arf3;Arf2	10	200800000	223010000	170710000	196670000	199600000	203090000	188060000	216760000	209040000	208520000	211750000	212150000	191980000	208280000	196510000	215160000	202150000	208930000		1.99787e+08	2.08747e+08	0.957077	-0.0632929	1.04485	0.0632929	-0.0547339	0.562943	0.718043	Not Regulated		1.98173e+08	2.08747e+08	0.949348	-0.0749903	1.05335	0.0749903	-0.0630132	0.611915	0.791003	Not Regulated		204620000	2.08747e+08	0.980231	-0.028806	1.02017
P61750	ADP-ribosylation factor 4	Arf4	3	15623000	16760000	15786000	16093000	18556000	14742000	14600000	19582000	18170000	15158000	19070000	17719000	18694000	18141000	15832000	17299000	20083000	21304000		1.64637e+07	19562000	0.841615	-0.248768	1.18819	0.248768	-0.292654	0.146692	0.372761	Not Regulated		1.60563e+07	19562000	0.820792	-0.284911	1.21834	0.284911	-0.388744	0.10395	0.418885	Not Regulated		1.74507e+07	19562000	0.89207	-0.164772	1.12099
P84084	ADP-ribosylation factor 5	Arf5	4	8171200	12509000	7887000	9591400	11143000	6915700	10560000	13548000	11956000	10034000	10433000	11662000	11895000	10572000	9912100	11867000	12806000	13389000		9216700	1.26873e+07	0.726449	-0.461067	1.37656	0.461067	-0.564982	0.054737	0.229892	Not Regulated		9522400	1.26873e+07	0.750544	-0.413992	1.33237	0.413992	-0.589036	0.0911264	0.406594	Not Regulated		1.20213e+07	1.26873e+07	0.947507	-0.077792	1.0554
P62331	ADP-ribosylation factor 6	Arf6	5	43869000	48626000	42247000	56933000	55860000	73874000	38540000	58138000	53426000	54289000	49073000	44093000	52721000	58501000	40949000	55344000	50987000	51756000		6.22223e+07	5.26957e+07	1.18079	0.239748	1.18079	0.239748	0.333995	0.183034	0.416516	Not Regulated		44914000	5.26957e+07	0.852328	-0.230519	1.17326	0.230519	-0.304345	0.139204	0.470134	Not Regulated		5.00347e+07	5.26957e+07	0.949502	-0.0747563	1.05318
Q3TGS9	ADP-ribosylation factor GTPase-activating protein 1	Arfgap1	3	553875	605401	468901	1108000	826000	504950	767070	1286500	803530	1440400	438801	597992	578268	529234	514150	590528	1600600	1021300		NA	NA	NA	NA	NA	NA	NA	NA	NA	NA		NA	NA	NA	NA	NA	NA	NA	NA	NA	NA		952367	1.07081e+06	0.88939	-0.169113	1.12437
P61211	ADP-ribosylation factor-like protein 1	Arl1	5	12709000	14798000	10155000	13247000	10616000	21887000	10679000	15161000	14188000	12908000	14245000	12258000	14709000	6582900	9963500	11369000	14716000	14306000		15250000	1.34637e+07	1.13268	0.179738	1.13268	0.179738	0.257016	0.6964	0.817035	Not Regulated		12554000	1.34637e+07	0.932435	-0.100924	1.07246	0.100924	-0.103254	0.615025	0.791853	Not Regulated		1.33427e+07	1.34637e+07	0.991013	-0.0130243	1.00907
A0A0U1RPY6	ADP-ribosylation factor-like protein 6-interacting protein 1	Arl6ip1	2	13630000	16990000	11006000	14172000	16637000	16334000	12224000	18885000	22484000	17407000	16403000	12159000	18926000	15066000	13099000	18439000	19126000	15608000		1.57143e+07	1.77243e+07	0.886597	-0.17365	1.12791	0.17365	-0.196296	0.266072	0.488369	Not Regulated		1.38753e+07	1.77243e+07	0.782841	-0.353209	1.2774	0.353209	-0.49472	0.126965	0.451714	Not Regulated		1.78643e+07	1.77243e+07	1.0079	0.0113507	1.0079
Q9CQW2	ADP-ribosylation factor-like protein 8B	Arl8b	9	58018000	43083000	29472000	58537000	74179000	55843000	79004000	34977000	36453000	53548000	56328000	80129000	45383000	44504000	60788000	49181000	44151000	42585000		62853000	4.53057e+07	1.38731	0.47229	1.38731	0.47229	0.63229	0.0257968	0.162976	Not Regulated		4.35243e+07	4.53057e+07	0.960682	-0.0578693	1.04093	0.0578693	-0.0364468	0.700302	0.840701	Not Regulated		5.01447e+07	4.53057e+07	1.10681	0.146405	1.10681
P46656	Adrenodoxin, mitochondrial	Fdx1	4	16068000	9607500	12793000	8406700	13647000	7595600	19172000	14989000	15602000	15873000	19563000	23590000	6957000	7727100	13619000	14747000	8562200	7482900		9883100	1.0264e+07	0.962887	-0.0545622	1.03854	0.0545622	-0.0435346	0.914707	0.95348	Not Regulated		1.28228e+07	1.0264e+07	1.2493	0.321117	1.2493	0.321117	0.55162	0.325305	0.598975	Not Regulated		1.65877e+07	1.0264e+07	1.6161	0.692513	1.6161
E9PYX7	Afadin	Mllt4	5	5331100	5803300	6771800	4463000	5480800	7697700	6685300	7112900	7904600	5624800	4749100	4940800	5863900	6266800	5934100	4398500	4259600	4297900		5880500	4.31867e+06	1.36165	0.445353	1.36165	0.445353	0.597736	0.111344	0.329147	Not Regulated		5.96873e+06	4.31867e+06	1.38208	0.466839	1.38208	0.466839	0.777734	0.0223483	0.306055	Not Regulated		7.23427e+06	4.31867e+06	1.67512	0.744261	1.67512
Q8JZQ2	AFG3-like protein 2	Afg3l2	15	8162300	14101000	17100000	18849000	10128000	10878000	6791400	5523600	4729900	10293000	15719000	8736100	6944300	6001400	514150	10778000	10819000	9306000		13285000	10301000	1.28968	0.367014	1.28968	0.367014	0.497246	0.284834	0.502038	Not Regulated		13121100	10301000	1.27377	0.349104	1.27377	0.349104	0.595047	0.376055	0.636091	Not Regulated		5.68163e+06	10301000	0.551561	-0.858407	1.81303
Q8CG76	Aflatoxin B1 aldehyde reductase member 2	Akr7a2	9	18023000	19863000	26964000	14927000	16428000	13678000	18182000	21798000	22178000	15736000	19259000	16610000	21543000	20454000	20193000	17759000	19110000	17880000		15011000	1.82497e+07	0.822536	-0.28185	1.21575	0.28185	-0.33509	0.0599765	0.23855	Not Regulated		2.16167e+07	1.82497e+07	1.1845	0.244274	1.1845	0.244274	0.432384	0.290987	0.578822	Not Regulated		2.07193e+07	1.82497e+07	1.13533	0.183107	1.13533
A2AS89	Agmatinase, mitochondrial	Agmat	11	38646000	25069000	106220000	36658000	34292000	38836000	75548000	41797000	47399000	36947000	34480000	54403000	30104000	24914000	26755000	29354000	40381000	33329000		3.65953e+07	3.43547e+07	1.06522	0.0911536	1.06522	0.0911536	0.143384	0.539946	0.698462	Not Regulated		56645000	3.43547e+07	1.64883	0.721443	1.64883	0.721443	1.1728	0.427542	0.6683	Not Regulated		5.49147e+07	3.43547e+07	1.59846	0.676685	1.59846
O08715-6	A-kinase anchor protein 1, mitochondrial	Akap1	2	826410	1015700	1012100	727360	747840	759980	736180	693520	593640	873840	883130	792800	797130	763490	740650	590528	731500	814870		745060	712299	1.04599	0.064873	1.04599	0.064873	0.109672	0.631295	0.769191	Not Regulated		951403	712299	1.33568	0.417573	1.33568	0.417573	0.70129	0.0643705	0.379338	Not Regulated		674447	712299	0.946858	-0.0787793	1.05612
E9Q394-2	A-kinase anchor protein 13	Akap13	3	1162100	2116200	1520600	558843	525747	504950	540031	1414100	480085	548221	1748500	597992	1575300	1825100	1597700	590528	1991400	2018100		NA	NA	NA	NA	NA	NA	NA	NA	NA	NA		1.59963e+06	1.53334e+06	1.04323	0.0610611	1.04323	0.0610611	0.148096	0.702955	0.841893	Not Regulated		NA	NA	NA	NA	NA
Q70FJ1-3	A-kinase anchor protein 9	Akap9	4	56076000	39327000	46218000	27755000	34996000	67106000	44484000	20374000	33894000	31956000	28355000	49664000	48683000	33150000	58205000	35762000	26753000	25047000		4.32857e+07	2.91873e+07	1.48303	0.568547	1.48303	0.568547	0.755765	0.232514	0.460536	Not Regulated		47207000	2.91873e+07	1.61738	0.693658	1.61738	0.693658	1.12969	0.0195948	0.296743	Not Regulated		3.29173e+07	2.91873e+07	1.1278	0.173505	1.1278
Q8QZR5	Alanine aminotransferase 1	Gpt	18	60032000	74689000	88751000	60639000	66650000	63036000	53746000	71282000	76581000	61948000	66596000	63111000	81094000	73313000	73336000	66601000	66474000	68355000		6.34417e+07	6.71433e+07	0.944869	-0.0818135	1.05835	0.0818135	-0.0784914	0.464049	0.64359	Not Regulated		7.44907e+07	6.71433e+07	1.10943	0.149816	1.10943	0.149816	0.285814	0.499621	0.714322	Not Regulated		67203000	6.71433e+07	1.00089	0.00128148	1.00089
Q8BGT5	Alanine aminotransferase 2	Gpt2	8	6362600	8200300	4899700	5907400	5762300	4369200	6599900	7797800	11374000	8882300	8887500	6071400	8516200	7702100	6501200	5230500	10597000	8492200		5346300	8.10657e+06	0.659502	-0.60055	1.51629	0.60055	-0.743906	0.112526	0.330356	Not Regulated		6.48753e+06	8.10657e+06	0.800281	-0.321421	1.24956	0.321421	-0.445396	0.410308	0.653374	Not Regulated		8.59057e+06	8.10657e+06	1.0597	0.0836623	1.0597
Q3UEG6	Alanine--glyoxylate aminotransferase 2, mitochondrial	Agxt2	14	15487000	19980000	31630000	23597000	19084000	20899000	17941000	33583000	32165000	22284000	19658000	13590000	22850000	22812000	6914600	21618000	29052000	26239000		2.11933e+07	2.56363e+07	0.826691	-0.274579	1.20964	0.274579	-0.325764	0.151458	0.378133	Not Regulated		2.23657e+07	2.56363e+07	0.872421	-0.196904	1.14624	0.196904	-0.252185	0.433572	0.671722	Not Regulated		2.78963e+07	2.56363e+07	1.08816	0.121886	1.08816
Q8BGQ7	Alanine--tRNA ligase, cytoplasmic	Aars	12	7322700	9140500	12739000	8772500	10900000	9656700	6668400	11252000	10340000	8653400	9947400	8124800	6641700	9895200	8316400	11414000	9534900	9228300		9776400	1.00591e+07	0.971899	-0.0411212	1.02891	0.0411212	-0.026293	0.79527	0.880766	Not Regulated		9.73407e+06	1.00591e+07	0.967691	-0.0473819	1.03339	0.0473819	-0.0201737	0.756274	0.8693	Not Regulated		9.42013e+06	1.00591e+07	0.936482	-0.0946771	1.06783
Q9JII6	Alcohol dehydrogenase [NADP(+)]	Akr1a1	15	215370000	228360000	210600000	173540000	203520000	174620000	180080000	178670000	194240000	177280000	163680000	173160000	188210000	191080000	226220000	191520000	182340000	160500000		1.83893e+08	178120000	1.03241	0.0460197	1.03241	0.0460197	0.0854878	0.743738	0.848767	Not Regulated		218110000	178120000	1.22451	0.292206	1.22451	0.292206	0.50676	0.0819226	0.390177	Not Regulated		184330000	178120000	1.03486	0.0494414	1.03486
P00329	Alcohol dehydrogenase 1	Adh1	21	2496100000	2595900000	3164600000	2074800000	2128000000	1972400000	2806100000	2549100000	2547300000	1964100000	2075300000	2322400000	2308600000	2295100000	2814800000	2365600000	2310500000	1961600000		2058400000	2.21257e+09	0.930322	-0.104198	1.0749	0.104198	-0.107205	0.457064	0.63868	Not Regulated		2752200000	2.21257e+09	1.24389	0.314864	1.24389	0.314864	0.541918	0.111801	0.426315	Not Regulated		2.63417e+09	2.21257e+09	1.19055	0.251626	1.19055
Q9QYY9	Alcohol dehydrogenase 4	Adh4	5	5468400	6760700	3938800	11202000	7369900	9196300	9856000	8455700	8906200	7413900	6932900	6585000	7449600	10265000	8133300	8472400	8328100	5315200		9.25607e+06	7371900	1.25559	0.328363	1.25559	0.328363	0.447666	0.235696	0.462424	Not Regulated		5389300	7371900	0.73106	-0.451939	1.36788	0.451939	-0.647918	0.169646	0.488732	Not Regulated		9.07263e+06	7371900	1.2307	0.299485	1.2307
P28474	Alcohol dehydrogenase class-3	Adh5	14	124480000	145920000	183030000	142140000	140800000	137200000	99901000	136110000	147340000	128500000	118240000	107550000	129210000	133000000	131580000	139380000	120760000	109850000		1.40047e+08	123330000	1.13554	0.183384	1.13554	0.183384	0.261693	0.198598	0.432978	Not Regulated		1.51143e+08	123330000	1.22552	0.293394	1.22552	0.293394	0.508602	0.208982	0.518675	Not Regulated		1.27784e+08	123330000	1.03611	0.0511797	1.03611
A0A1B0GSU0	Aldehyde dehydrogenase family 16 member A1	Aldh16a1	17	74048000	80411000	125920000	112490000	83204000	78086000	75775000	151070000	146950000	136490000	122130000	79250000	163060000	182640000	121570000	124400000	124810000	108570000		91260000	119260000	0.765219	-0.386056	1.30682	0.386056	-0.468761	0.0668044	0.249512	Not Regulated		9.34597e+07	119260000	0.783663	-0.351694	1.27606	0.351694	-0.49237	0.156243	0.481587	Not Regulated		1.24598e+08	119260000	1.04476	0.0631745	1.04476
Q8BH00	Aldehyde dehydrogenase family 8 member A1	Aldh8a1	24	312070000	383920000	431080000	374510000	373430000	373730000	363930000	556720000	579590000	414420000	439170000	352000000	486880000	531160000	436770000	448090000	463740000	460020000		373890000	4.57283e+08	0.817633	-0.290474	1.22304	0.290474	-0.346153	0.0293238	0.171958	Not Regulated		375690000	4.57283e+08	0.821569	-0.283546	1.21718	0.283546	-0.386625	0.128664	0.455296	Not Regulated		500080000	4.57283e+08	1.09359	0.129071	1.09359
Q9CZS1	Aldehyde dehydrogenase X, mitochondrial	Aldh1b1	14	26098000	13174000	11710000	1833200	2208500	6736100	26105000	34718000	32963000	24088000	9727100	597992	14020000	13902000	13058000	24150000	34440000	103870000		3592600	5.41533e+07	0.0663413	-3.91395	15.0736	3.91395	-4.9942	0.00215674	0.0451059	Down		16994000	5.41533e+07	0.313813	-1.67202	3.18661	1.67202	-2.5411	0.0562452	0.36207	Not Regulated		31262000	5.41533e+07	0.577287	-0.79264	1.73224
O35945	Aldehyde dehydrogenase, cytosolic 1	Aldh1a7	17	181940000	191800000	107180000	115980000	117430000	81194000	158190000	176290000	137020000	123140000	118130000	146770000	171170000	179440000	186800000	149620000	134490000	118950000		104868000	1.34353e+08	0.780539	-0.357458	1.28117	0.357458	-0.432077	0.107322	0.324959	Not Regulated		1.60307e+08	1.34353e+08	1.19317	0.254802	1.19317	0.254802	0.44872	0.452385	0.685733	Not Regulated		1.57167e+08	1.34353e+08	1.1698	0.226263	1.1698
P47738	Aldehyde dehydrogenase, mitochondrial	Aldh2	24	1007500000	1126800000	1527700000	1338200000	1123700000	1096100000	1260300000	1437100000	1333700000	1163200000	1154900000	887610000	1172900000	1188800000	800310000	1092300000	1286200000	1182300000		1186000000	1.18693e+09	0.999214	-0.0011349	1.00079	0.0011349	0.0249999	0.979379	0.988455	Not Regulated		1.22067e+09	1.18693e+09	1.02842	0.0404304	1.02842	0.0404304	0.116083	0.921209	0.959469	Not Regulated		1343700000	1.18693e+09	1.13208	0.178972	1.13208
B1AV77	Aldehyde dehydrogenase;Fatty aldehyde dehydrogenase	Aldh3a2	27	1243100000	1336600000	571650000	1018400000	1336300000	1354100000	914370000	902940000	839700000	801760000	915920000	867060000	1321600000	923680000	1314200000	1114800000	900850000	814920000		1.23627e+09	9.43523e+08	1.31027	0.38986	1.31027	0.38986	0.526552	0.0846976	0.282139	Not Regulated		1050450000	9.43523e+08	1.11333	0.154877	1.11333	0.154877	0.293669	0.851465	0.919466	Not Regulated		885670000	9.43523e+08	0.938684	-0.0912889	1.06532
G3X8P9	Aldehyde oxidase 1	Aox1	18	29478000	11786000	4687100	3996100	13352000	2148000	48861000	9899900	11502000	7427700	8039600	38941000	8238900	8655900	45424000	9242300	8399800	6878300		6498700	8.17347e+06	0.795097	-0.330797	1.25771	0.330797	-0.397877	0.310701	0.52674	Not Regulated		1.5317e+07	8.17347e+06	1.87399	0.906117	1.87399	0.906117	1.45935	0.447034	0.681129	Not Regulated		2.3421e+07	8.17347e+06	2.86549	1.51878	2.86549
G3X982	Aldehyde oxidase 3	Aox3	50	653270000	394830000	310310000	424550000	624940000	326030000	973960000	626940000	632710000	556640000	666580000	956740000	540660000	616480000	851960000	648840000	600090000	538230000		4.58507e+08	595720000	0.769668	-0.377692	1.29926	0.377692	-0.458032	0.152724	0.379241	Not Regulated		4.52803e+08	595720000	0.760094	-0.39575	1.31563	0.39575	-0.56073	0.172584	0.489037	Not Regulated		7.44537e+08	595720000	1.24981	0.321709	1.24981
Q9JLI0	Aldo-keto reductase a	Akr1c12	5	14622000	15768000	13267000	13306000	15166000	12254000	12316000	10799000	11427000	11742000	8606200	11440000	8532400	12630000	14968000	11202000	8629200	9494800		1.35753e+07	9.77533e+06	1.38873	0.47377	1.38873	0.47377	0.634189	0.0234351	0.155359	Not Regulated		1.45523e+07	9.77533e+06	1.48868	0.574033	1.48868	0.574033	0.944065	0.0131421	0.285016	Not Regulated		11514000	9.77533e+06	1.17786	0.236171	1.17786
Q8VC28	Aldo-keto reductase family 1 member C13	Akr1c13	20	106000000	103070000	103010000	76148000	95005000	75207000	100760000	70421000	80591000	75914000	73117000	100690000	77346000	84442000	101300000	71784000	69833000	62754000		82120000	6.81237e+07	1.20545	0.269578	1.20545	0.269578	0.372259	0.120297	0.342189	Not Regulated		1.04027e+08	6.81237e+07	1.52703	0.610725	1.52703	0.610725	1.001	0.00389553	0.175219	Not Regulated		83924000	6.81237e+07	1.23194	0.300927	1.23194
G5E895	Aldo-keto reductase family 1, member B10 (aldose reductase)	Akr1b10	2	14863000	13800000	14517000	9829000	12419000	10743000	14704000	491620	480085	10122000	438801	15372000	11902000	10402000	14966000	9712100	10015000	9516100		10997000	9.74773e+06	1.12816	0.173971	1.12816	0.173971	0.249619	0.249127	0.477181	Not Regulated		1.43933e+07	9.74773e+06	1.47658	0.562262	1.47658	0.562262	0.925801	0.00471005	0.193107	Not Regulated		5.22524e+06	9.74773e+06	0.536046	-0.899571	1.86551
G3X9Y6	Aldo-keto reductase family 1, member C19	Akr1c19	11	59724000	56570000	42773000	41108000	45192000	37102000	53622000	34380000	32564000	39254000	32616000	52193000	38638000	42703000	62382000	37754000	32276000	32948000		41134000	34326000	1.19833	0.26103	1.19833	0.26103	0.361294	0.105039	0.320727	Not Regulated		5.30223e+07	34326000	1.54467	0.627298	1.54467	0.627298	1.02672	0.0163274	0.296743	Not Regulated		4.01887e+07	34326000	1.17079	0.227487	1.17079
Q8K157	Aldose 1-epimerase	Galm	7	27374000	32068000	30420000	25617000	28669000	27812000	27436000	28011000	28863000	26844000	25151000	31897000	30696000	28353000	34338000	32311000	29703000	27522000		27366000	2.98453e+07	0.916927	-0.125121	1.0906	0.125121	-0.134044	0.349379	0.55469	Not Regulated		29954000	2.98453e+07	1.00364	0.0052433	1.00364	0.0052433	0.061484	0.972394	0.985749	Not Regulated		2.81033e+07	2.98453e+07	0.941632	-0.0867641	1.06199
Q8BS35	Alkylglycerol monooxygenase	Agmo	7	18218000	20466000	15592000	23492000	22241000	28303000	15348000	18238000	17993000	15377000	13311000	12499000	21293000	18927000	13191000	17072000	16709000	16639000		2.46787e+07	1.68067e+07	1.46839	0.554231	1.46839	0.554231	0.737401	0.00715744	0.0839967	Not Regulated		18092000	1.68067e+07	1.07648	0.106318	1.07648	0.106318	0.21832	0.552428	0.750185	Not Regulated		17193000	1.68067e+07	1.02299	0.0327877	1.02299
Q64FW2	All-trans-retinol 13,14-reductase	Retsat	28	363880000	373110000	143190000	191250000	277460000	430450000	379310000	288320000	229210000	142660000	230920000	194420000	303420000	217620000	283090000	260400000	253450000	221020000		299720000	2.44957e+08	1.22356	0.291089	1.22356	0.291089	0.399853	0.509975	0.678089	Not Regulated		2.93393e+08	2.44957e+08	1.19774	0.26031	1.19774	0.26031	0.457266	0.743469	0.862102	Not Regulated		2.98947e+08	2.44957e+08	1.22041	0.287362	1.22041
E9QN99	Alpha/beta hydrolase domain-containing protein 14B	Abhd14b	9	147320000	135070000	166140000	113070000	126810000	118020000	137560000	111780000	117270000	113700000	102180000	139770000	119820000	117990000	153770000	122500000	123420000	111040000		119300000	1.18987e+08	1.00263	0.00379413	1.00263	0.00379413	0.0313226	0.974616	0.985108	Not Regulated		149510000	1.18987e+08	1.25653	0.329442	1.25653	0.329442	0.564538	0.0708922	0.383452	Not Regulated		1.22203e+08	1.18987e+08	1.02703	0.0384837	1.02703
Q8VCV1	Alpha/beta hydrolase domain-containing protein 17C;Alpha/beta hydrolase domain-containing protein 17A	Abhd17c;Abhd17a	2	553875	605401	1042700	390300	550320	765930	423420	606050	480085	548221	438801	544040	578268	529690	514150	590528	555010	692510		568850	612683	0.928458	-0.107092	1.07705	0.107092	-0.110917	0.585563	0.736339	Not Regulated		NA	NA	NA	NA	NA	NA	NA	NA	NA	NA		NA	NA	NA	NA	NA
Q9DBE8	Alpha-1,3/1,6-mannosyltransferase ALG2	Alg2	9	3239300	4512200	4440300	5732000	5185700	6152600	2725900	5761500	4274600	4552700	4358900	4369400	4544600	4169900	4714400	4673900	5312300	4912300		5690100	4.96617e+06	1.14577	0.196321	1.14577	0.196321	0.278289	0.171928	0.402353	Not Regulated		4.06393e+06	4.96617e+06	0.818324	-0.289256	1.22201	0.289256	-0.395486	0.151242	0.479622	Not Regulated		4254000	4.96617e+06	0.856596	-0.223313	1.16741
Q60590	Alpha-1-acid glycoprotein 1	Orm1	3	11704000	5591900	468901	10414000	16308000	12392000	8764800	4653500	480085	5261400	3307600	12690000	3926400	529234	11842000	590528	4697600	3424600		13038000	2.90424e+06	4.48929	2.16649	4.48929	2.16649	2.80554	0.0192003	0.142569	Not Regulated		NA	NA	NA	NA	NA	NA	NA	NA	NA	NA		NA	NA	NA	NA	NA
P22599	Alpha-1-antitrypsin 1-2	Serpina1b	7	57130000	56928000	49822000	58828000	74939000	75658000	40822000	47032000	51085000	46772000	52255000	46208000	48409000	56476000	59241000	61393000	56921000	55974000		6.98083e+07	58096000	1.2016	0.26496	1.2016	0.26496	0.366336	0.129816	0.353019	Not Regulated		5.46267e+07	58096000	0.940283	-0.0888334	1.06351	0.0888334	-0.0844933	0.536191	0.740286	Not Regulated		46313000	58096000	0.797181	-0.327022	1.25442
A0A0R4J0X5	Alpha-1-antitrypsin 1-3;Alpha-1-antitrypsin 1-1	Serpina1a;Serpina1c	4	53581000	51709000	41210000	45790000	63348000	60096000	45941000	46496000	54165000	48630000	56588000	43116000	50870000	54297000	61937000	52881000	55046000	52940000		5.64113e+07	5.36223e+07	1.05201	0.073151	1.05201	0.073151	0.120291	0.721156	0.832341	Not Regulated		4.88333e+07	5.36223e+07	0.91069	-0.134968	1.09807	0.134968	-0.156079	0.397111	0.644898	Not Regulated		4.88673e+07	5.36223e+07	0.911324	-0.133964	1.0973
Q00897	Alpha-1-antitrypsin 1-4	Serpina1d	16	274020000	276480000	257380000	305100000	356230000	397340000	217220000	264800000	272930000	258800000	258550000	221990000	260470000	231660000	310040000	282250000	271000000	279730000		352890000	277660000	1.27094	0.345899	1.27094	0.345899	0.470161	0.050843	0.222783	Not Regulated		2.69293e+08	277660000	0.969867	-0.0441408	1.03107	0.0441408	-0.0151446	0.735241	0.857492	Not Regulated		251650000	277660000	0.906324	-0.141901	1.10336
Q00898	Alpha-1-antitrypsin 1-5	Serpina1e	6	553875	605401	5925500	13911000	28978000	15912000	13025000	32248000	34378000	50294000	56456000	26485000	9179000	20155000	5760400	7770300	24677000	51672000		1.96003e+07	2.80398e+07	0.699019	-0.516596	1.43058	0.516596	-0.636213	0.784045	0.872073	Not Regulated		2361592	2.80398e+07	0.084223	-3.56964	11.8732	3.56964	-5.48561	0.012684	0.284041	Not Regulated		2.65503e+07	2.80398e+07	0.946881	-0.0787444	1.0561
Q61247	Alpha-2-antiplasmin	Serpinf2	5	553875	605401	468901	3516000	4469500	3700900	540031	491620	480085	1983900	438801	597992	578268	529234	514150	590528	1542400	371205		3.89547e+06	834711	4.66685	2.22245	4.66685	2.22245	2.87732	0.00376463	0.0606318	Not Regulated		NA	NA	NA	NA	NA	NA	NA	NA	NA	NA		NA	NA	NA	NA	NA
P29699	Alpha-2-HS-glycoprotein	Ahsg	10	23107000	23339000	37262000	45171000	51903000	67102000	6688800	31849000	31812000	33668000	30840000	25004000	12341000	13342000	23953000	3620700	18487000	24951000		5.47253e+07	1.56862e+07	3.48875	1.80271	3.48875	1.80271	2.3389	0.0279864	0.170226	Not Regulated		2.79027e+07	1.56862e+07	1.7788	0.830904	1.7788	0.830904	1.34265	0.165915	0.48706	Not Regulated		2.34499e+07	1.56862e+07	1.49494	0.580085	1.49494
P55302	Alpha-2-macroglobulin receptor-associated protein	Lrpap1	12	46661000	37974000	16384000	16638000	37308000	40083000	53180000	7487400	11365000	5643200	7504600	38196000	13394000	14390000	39325000	12268000	12304000	14216000		31343000	1.29293e+07	2.42418	1.2775	2.42418	1.2775	1.66518	0.0183808	0.140979	Not Regulated		33673000	1.29293e+07	2.60439	1.38094	2.60439	1.38094	2.19614	0.0229398	0.306304	Not Regulated		24010800	1.29293e+07	1.85708	0.893036	1.85708
Q61838	Alpha-2-macroglobulin;Alpha-2-macroglobulin 165 kDa subunit;Alpha-2-macroglobulin 35 kDa subunit	A2m	48	280520000	301600000	356890000	437830000	526250000	517900000	277330000	478120000	436430000	397770000	390060000	318030000	426620000	463260000	360310000	451220000	454270000	445080000		4.93993e+08	450190000	1.0973	0.133958	1.0973	0.133958	0.198291	0.334962	0.541767	Not Regulated		3.13003e+08	450190000	0.695269	-0.524356	1.43829	0.524356	-0.760286	0.012667	0.284041	Not Regulated		3.97293e+08	450190000	0.882501	-0.180329	1.13314
P57780	Alpha-actinin-4	Actn4	36	218840000	190950000	97362000	178130000	170800000	55555000	119430000	67590000	57155000	69116000	64091000	48999000	170850000	93460000	144320000	192920000	126300000	167040000		1.34828e+08	1.62087e+08	0.831829	-0.265642	1.20217	0.265642	-0.314299	0.428427	0.61491	Not Regulated		1.69051e+08	1.62087e+08	1.04296	0.0606903	1.04296	0.0606903	0.14752	0.999609	0.999609	Not Regulated		8.13917e+07	1.62087e+08	0.502149	-0.993812	1.99144
Q9DBF1-2	Alpha-aminoadipic semialdehyde dehydrogenase	Aldh7a1	24	700850000	357810000	415030000	359340000	437830000	327360000	975360000	448880000	445910000	369440000	383490000	727570000	402720000	414380000	794300000	407050000	428080000	377440000		3.74843e+08	404190000	0.927394	-0.108746	1.07829	0.108746	-0.113039	0.46575	0.644776	Not Regulated		491230000	404190000	1.21534	0.281365	1.21534	0.281365	0.489937	0.457169	0.688763	Not Regulated		6.23383e+08	404190000	1.5423	0.625086	1.5423
Q99K67	Alpha-aminoadipic semialdehyde synthase, mitochondrial;Lysine ketoglutarate reductase;Saccharopine dehydrogenase	Aass	27	59871000	63706000	160140000	92489000	66506000	85216000	63459000	116100000	115290000	91545000	73636000	53447000	84893000	86654000	45910000	88374000	111370000	115910000		8.14037e+07	105218000	0.773667	-0.370216	1.29255	0.370216	-0.448442	0.0943557	0.303981	Not Regulated		9.45723e+07	105218000	0.898823	-0.153891	1.11257	0.153891	-0.185443	0.496049	0.712784	Not Regulated		98283000	105218000	0.934089	-0.0983677	1.07056
P00687	Alpha-amylase 1;Alpha-amylase	Amy1	7	24527000	13745000	8160500	6030100	9453500	4177700	10258000	5008200	8981500	4188900	5195700	15722000	9883600	7440700	24423000	6975900	5973500	6043700		6.55377e+06	6.33103e+06	1.03518	0.0498833	1.03518	0.0498833	0.090444	0.933565	0.964782	Not Regulated		15477500	6.33103e+06	2.4447	1.28966	2.4447	1.28966	2.05449	0.0309267	0.320669	Not Regulated		8.08257e+06	6.33103e+06	1.27666	0.352373	1.27666
P61164	Alpha-centractin	Actr1a	5	7955600	12562000	22986000	5633100	13649000	14145000	7542600	13187000	14930000	16684000	18260000	11339000	10899000	15199000	11368000	12410000	14380000	16102000		1.11424e+07	1.42973e+07	0.779332	-0.35969	1.28315	0.35969	-0.434941	0.276943	0.495407	Not Regulated		14501200	1.42973e+07	1.01426	0.0204262	1.01426	0.0204262	0.085043	0.796722	0.888651	Not Regulated		1.18865e+07	1.42973e+07	0.831381	-0.266418	1.20282
P17182	Alpha-enolase	Eno1	26	1906900000	1058000000	685510000	608330000	873030000	558390000	2653700000	866370000	856760000	807760000	775850000	2093100000	999810000	989980000	2725600000	1086700000	854790000	713110000		6.79917e+08	8.84867e+08	0.768383	-0.380102	1.30143	0.380102	-0.461124	0.165949	0.397105	Not Regulated		1.2168e+09	8.84867e+08	1.37513	0.459564	1.37513	0.459564	0.766446	0.415688	0.658646	Not Regulated		1.45894e+09	8.84867e+08	1.64877	0.721392	1.64877
P27046	Alpha-mannosidase 2	Man2a1	27	37059000	43057000	51053000	47052000	42118000	67719000	32227000	44110000	47041000	41036000	36627000	39477000	43302000	41502000	35674000	42799000	33129000	47629000		5.22963e+07	4.11857e+07	1.26977	0.344567	1.26977	0.344567	0.468453	0.218579	0.451573	Not Regulated		43723000	4.11857e+07	1.06161	0.0862501	1.06161	0.0862501	0.187181	0.682664	0.830567	Not Regulated		41126000	4.11857e+07	0.998551	-0.00209158	1.00145
O09174	Alpha-methylacyl-CoA racemase	Amacr	3	553875	605401	468901	558843	2721000	2694200	540031	4288300	480085	548221	438801	597992	578268	529234	514150	2256100	2391900	2861500		1.99135e+06	2.50317e+06	0.795531	-0.330009	1.25702	0.330009	-0.396867	0.366226	0.568608	Not Regulated		542726	2.50317e+06	0.216816	-2.20546	4.61221	2.20546	-3.36883	1.97802e-05	0.00622793	Down		1.76947e+06	2.50317e+06	0.706893	-0.500436	1.41464
Q9QWR8	Alpha-N-acetylgalactosaminidase	Naga	12	25002000	30716000	28737000	30109000	35060000	38463000	29253000	30627000	26163000	22873000	27834000	17955000	28117000	32890000	30076000	22854000	24933000	16201000		34544000	2.13293e+07	1.61955	0.695596	1.61955	0.695596	0.918739	0.0149379	0.127474	Not Regulated		2.81517e+07	2.13293e+07	1.31986	0.400381	1.31986	0.400381	0.674613	0.0979296	0.411118	Not Regulated		28681000	2.13293e+07	1.34467	0.427256	1.34467
O88325	Alpha-N-acetylglucosaminidase	Naglu	9	4320800	605401	3882600	3992100	3351900	2873700	2173000	3600000	3538500	2964600	5546700	1900900	2799000	3884900	2562800	3832500	3417300	2548800		3405900	3266200	1.04277	0.0604229	1.04277	0.0604229	0.103964	0.759189	0.857415	Not Regulated		2936267	3266200	0.898986	-0.15363	1.11236	0.15363	-0.185037	0.496856	0.712784	Not Regulated		3.10383e+06	3266200	0.950289	-0.073562	1.05231
Q9EPC1	Alpha-parvin	Parva	6	4299700	5117800	6765200	4884100	5054800	6784600	3981200	6182200	5832400	5080600	4429700	4841400	5395000	5158600	7214000	4989600	4802200	5013700		5574500	4.93517e+06	1.12955	0.175744	1.12955	0.175744	0.251893	0.362825	0.566403	Not Regulated		5.39423e+06	4.93517e+06	1.09302	0.128319	1.09302	0.128319	0.252459	0.626371	0.798354	Not Regulated		5.33193e+06	4.93517e+06	1.0804	0.11156	1.0804
Q9DB05	Alpha-soluble NSF attachment protein	Napa	16	54812000	57082000	62982000	60279000	61157000	64948000	54712000	59942000	63140000	67759000	66497000	54960000	62641000	57388000	59116000	59223000	62763000	67920000		62128000	63302000	0.981454	-0.0270075	1.0189	0.0270075	-0.00818843	0.830842	0.903106	Not Regulated		58292000	63302000	0.920856	-0.118953	1.08595	0.118953	-0.13123	0.428624	0.668812	Not Regulated		5.92647e+07	63302000	0.936221	-0.0950788	1.06812
Q6PAM1	Alpha-taxilin	Txlna	6	6454500	4749000	5232000	4460600	4031200	3830200	6514500	5004600	4887900	5114200	4321800	5098200	5608500	5507000	4119400	3975100	4486700	4816900		4.10733e+06	4.42623e+06	0.927952	-0.107877	1.07764	0.107877	-0.111925	0.453328	0.635271	Not Regulated		5478500	4.42623e+06	1.23773	0.307701	1.23773	0.307701	0.530803	0.142277	0.470134	Not Regulated		5469000	4.42623e+06	1.23559	0.305198	1.23559
Q8BWP5	Alpha-tocopherol transfer protein	Ttpa	12	30810000	37610000	30617000	34523000	34886000	44745000	24318000	36782000	38943000	30538000	29784000	31375000	34771000	33223000	33710000	33665000	35695000	25734000		3.80513e+07	31698000	1.20043	0.263555	1.20043	0.263555	0.364534	0.207568	0.441295	Not Regulated		3.30123e+07	31698000	1.04146	0.0586133	1.04146	0.0586133	0.144297	0.740332	0.861216	Not Regulated		3.33477e+07	31698000	1.05204	0.073194	1.05204
Q920R0	Alsin	Als2	2	553875	605401	426810	527730	525747	406610	491010	763770	748890	703850	890340	597992	578268	529234	514150	590528	877630	570890		NA	NA	NA	NA	NA	NA	NA	NA	NA	NA		NA	NA	NA	NA	NA	NA	NA	NA	NA	NA		667890	679683	0.98265	-0.0252508	1.01766
Q64133	Amine oxidase [flavin-containing] A	Maoa	4	3265000	4827000	468901	3986400	525747	504950	3891400	4284800	480085	548221	5658900	3297100	578268	529234	514150	4056400	3089000	5331900		1.67237e+06	4159100	0.402098	-1.31438	2.48696	1.31438	-1.65958	0.0604533	0.239724	Not Regulated		2.85363e+06	4159100	0.686118	-0.543471	1.45748	0.543471	-0.789947	0.282997	0.577063	Not Regulated		2.88543e+06	4159100	0.693763	-0.527486	1.44142
Q8BW75	Amine oxidase [flavin-containing] B	Maob	26	381560000	453460000	410460000	483010000	365310000	366020000	302510000	289730000	260030000	400140000	381140000	285190000	279840000	292630000	197880000	393500000	361030000	429450000		404780000	394660000	1.02564	0.0365277	1.02564	0.0365277	0.0733119	0.871534	0.928846	Not Regulated		415160000	394660000	1.05194	0.0730571	1.05194	0.0730571	0.16671	0.641283	0.806728	Not Regulated		284090000	394660000	0.719835	-0.474262	1.38921
Q3UZG4	Aminoacyl tRNA synthase complex-interacting multifunctional protein 1;Endothelial monocyte-activating polypeptide 2	Aimp1	12	45669000	38941000	53051000	38886000	34008000	39520000	40870000	63043000	57385000	47250000	57927000	45618000	50155000	53930000	43863000	26945000	57195000	51176000		3.74713e+07	4.51053e+07	0.830752	-0.267511	1.20373	0.267511	-0.316696	0.543398	0.70212	Not Regulated		45887000	4.51053e+07	1.01733	0.0247875	1.01733	0.0247875	0.0918103	0.800195	0.890518	Not Regulated		53766000	4.51053e+07	1.19201	0.253396	1.19201
Q8R010	Aminoacyl tRNA synthase complex-interacting multifunctional protein 2	Aimp2	9	35013000	34808000	46245000	43175000	33920000	36677000	33208000	61009000	61006000	48585000	52514000	35692000	49074000	57596000	33217000	48225000	53474000	51666000		37924000	5.11217e+07	0.741838	-0.430824	1.348	0.430824	-0.526188	0.0200866	0.1463	Not Regulated		3.86887e+07	5.11217e+07	0.756796	-0.402024	1.32136	0.402024	-0.570466	0.0524255	0.361862	Not Regulated		51741000	5.11217e+07	1.01211	0.0173731	1.01211
A0A1L1SS90	Aminoacylase-1	Acy1	7	6620700	4365500	7086900	3156000	4324400	3420100	6637900	491620	3985900	3295900	438801	6672000	4863400	3295900	8173800	5138700	4663100	4093500		3633500	4.63177e+06	0.784474	-0.350203	1.27474	0.350203	-0.42277	0.0847529	0.282139	Not Regulated		6.02437e+06	4.63177e+06	1.30066	0.379247	1.30066	0.379247	0.641819	0.181032	0.495474	Not Regulated		3.70514e+06	4.63177e+06	0.799941	-0.322034	1.25009
Q8CFA2	Aminomethyltransferase, mitochondrial	Amt	6	6060800	3924800	9283000	16436000	7987100	27295000	8282400	10160000	7288700	5292600	7291800	3408800	7562100	6264800	3911000	5518200	10577000	6628100		1.72394e+07	7.57443e+06	2.27599	1.1865	2.27599	1.1865	1.54845	0.0790632	0.274799	Not Regulated		6.42287e+06	7.57443e+06	0.847967	-0.237921	1.17929	0.237921	-0.315829	0.523844	0.732119	Not Regulated		8.57703e+06	7.57443e+06	1.13237	0.179341	1.13237
P97449	Aminopeptidase N	Anpep	23	2433000	16987000	32944000	13970000	18646000	39960000	1928900	24684000	29217000	11066000	13983000	13543000	24741000	15344000	20093000	18297000	13817000	24758000		24192000	1.89573e+07	1.27613	0.351774	1.27613	0.351774	0.477697	0.601067	0.747087	Not Regulated		1.74547e+07	1.89573e+07	0.920734	-0.119143	1.08609	0.119143	-0.131525	0.478443	0.702524	Not Regulated		1.861e+07	1.89573e+07	0.981676	-0.0266806	1.01867
E0CY18	AN1-type zinc finger protein 2B	Zfand2b	4	2504600	2587000	3565500	4002800	3277300	2364400	5102500	4346200	4542600	5151500	6406200	3991500	2606600	4285500	514150	2625500	4199300	3188200		3.21483e+06	3.33767e+06	0.963198	-0.0540959	1.03821	0.0540959	-0.0429364	0.829937	0.902839	Not Regulated		2885700	3.33767e+06	0.864586	-0.209919	1.15662	0.209919	-0.272379	0.442523	0.678249	Not Regulated		4.66377e+06	3.33767e+06	1.39731	0.482656	1.39731
Q3U3K9	Ancient ubiquitous protein 1	Aup1	7	4523700	605401	4245600	8194200	9712300	9367300	5214700	8322000	6737900	6943200	8269100	5808700	6875100	2398900	5595100	8434300	9796500	8789300		9.09127e+06	9006700	1.00939	0.0134827	1.00939	0.0134827	0.0437507	0.925833	0.959828	Not Regulated		3.1249e+06	9006700	0.346953	-1.52719	2.88224	1.52719	-2.31636	0.0497894	0.35979	Not Regulated		6758200	9006700	0.750353	-0.41436	1.33271
A0A5F8MPW1	Angiotensinogen;Angiotensin-1;Angiotensin-2;Angiotensin-3;Angiotensin-4;Angiotensin 1-9;Angiotensin 1-7;Angiotensin 1-5;Angiotensin 1-4	Agt	4	553875	2978800	468901	3730400	3818800	7049400	540031	2201300	480085	2820900	2905500	2585100	4294500	2446000	514150	4245000	2868000	4052200		4866200	3.72173e+06	1.30751	0.386821	1.30751	0.386821	0.522654	0.314195	0.530027	Not Regulated		1.33386e+06	3.72173e+06	0.358397	-1.48037	2.7902	1.48037	-2.24372	0.0360279	0.326771	Not Regulated		1.07381e+06	3.72173e+06	0.288523	-1.79324	3.46593
A7E1Z5	Anion exchange protein;Electrogenic sodium bicarbonate cotransporter 1	Slc4a4	5	1990100	2835600	7047400	3034800	3445000	6594900	1567000	2680100	3476300	1732400	1598000	1799400	578268	2078400	2442000	2097900	1441700	2511100		4.35823e+06	2016900	2.16086	1.1116	2.16086	1.1116	1.45238	0.0290332	0.171958	Not Regulated		3957700	2016900	1.96227	0.972523	1.96227	0.972523	1.5624	0.169945	0.488732	Not Regulated		2.57447e+06	2016900	1.27645	0.352134	1.27645
A0A1W2P6X1	Ankyrin repeat domain-containing protein 17	Ankrd17	4	3337600	605401	5517300	558843	3218400	4255400	3846800	3175200	3806500	3368400	3507500	597992	4956200	3507100	514150	590528	2980800	4109100		NA	NA	NA	NA	NA	NA	NA	NA	NA	NA		NA	NA	NA	NA	NA	NA	NA	NA	NA	NA		3609500	2.56014e+06	1.40988	0.495575	1.40988
F7D1P5	Ankyrin-1	Ank1	3	553875	605401	2149200	1997000	3505800	2479800	540031	491620	1633700	548221	1914300	2168000	2106700	1794200	2778600	2027000	389375	371205		2.66087e+06	929193	2.86363	1.51785	2.86363	1.51785	1.97349	0.0346979	0.18405	Not Regulated		NA	NA	NA	NA	NA	NA	NA	NA	NA	NA		NA	NA	NA	NA	NA
G5E8K5	Ankyrin-3	Ank3	3	553875	605401	5363300	2510100	2568700	2240800	540031	2596800	2840400	548221	2959800	3445400	2724800	1307700	2158400	3289300	4321100	3810200		2.43987e+06	3.80687e+06	0.640912	-0.641802	1.56028	0.641802	-0.796822	0.00563668	0.0751215	Not Regulated		2174192	3.80687e+06	0.571124	-0.808125	1.75093	0.808125	-1.20061	0.122266	0.440318	Not Regulated		1.99241e+06	3.80687e+06	0.523373	-0.934089	1.91068
A0A494BBD8	Annexin A1	Anxa1	3	957050	1164500	2065400	1584200	1624900	3512700	1124600	1757400	1552300	1351500	438801	1271600	1251300	529234	1170800	1057500	1308300	1198300		2240600	1.18803e+06	1.88597	0.91531	1.88597	0.91531	1.20058	0.0555572	0.231322	Not Regulated		1395650	1.18803e+06	1.17476	0.232362	1.17476	0.232362	0.4139	0.631404	0.80116	Not Regulated		1478100	1.18803e+06	1.24416	0.315169	1.24416
P97384	Annexin A11;Annexin	Anxa11	11	18103000	22773000	34145000	36999000	31619000	35008000	15878000	25776000	27604000	30288000	16217000	24906000	16985000	21500000	15748000	16195000	21749000	22660000		34542000	2.02013e+07	1.70989	0.773901	1.70989	0.773901	1.01919	0.00429284	0.0633648	Not Regulated		25007000	2.02013e+07	1.23789	0.307881	1.23789	0.307881	0.531083	0.375104	0.635811	Not Regulated		23086000	2.02013e+07	1.1428	0.192568	1.1428
P07356	Annexin A2;Annexin	Anxa2	14	23363000	28110000	52579000	26846000	26872000	49609000	14674000	28491000	41734000	25509000	18774000	21817000	28217000	19908000	21100000	26059000	25906000	28285000		3.44423e+07	26750000	1.28756	0.364644	1.28756	0.364644	0.494206	0.306558	0.522818	Not Regulated		34684000	26750000	1.2966	0.374731	1.2966	0.374731	0.634812	0.409956	0.653374	Not Regulated		2.82997e+07	26750000	1.05793	0.0812462	1.05793
P97429	Annexin A4;Annexin	Anxa4	17	56393000	64957000	90042000	102630000	88615000	108960000	41260000	70276000	72149000	89117000	59601000	53388000	67489000	44785000	37330000	41274000	70429000	71511000		1.00068e+08	6.10713e+07	1.63855	0.712418	1.63855	0.712418	0.940317	0.0261078	0.163924	Not Regulated		70464000	6.10713e+07	1.1538	0.206391	1.1538	0.206391	0.373602	0.487481	0.711058	Not Regulated		6.12283e+07	6.10713e+07	1.00257	0.00370407	1.00257
P48036	Annexin A5	Anxa5	11	57584000	59108000	64316000	53898000	57597000	76293000	52420000	66379000	63600000	56269000	59025000	62831000	65058000	54524000	62598000	58042000	64743000	69237000		62596000	6.40073e+07	0.97795	-0.0321667	1.02255	0.0321667	-0.0148065	0.804566	0.885903	Not Regulated		60336000	6.40073e+07	0.942642	-0.0852181	1.06085	0.0852181	-0.0788835	0.581861	0.77066	Not Regulated		6.07997e+07	6.40073e+07	0.949886	-0.0741738	1.05276
P14824	Annexin A6	Anxa6	40	208840000	290680000	497430000	296000000	243490000	465860000	126880000	274350000	327460000	371910000	166320000	218680000	283750000	191660000	179640000	219340000	188110000	267200000		3.35117e+08	2.24883e+08	1.49018	0.575487	1.49018	0.575487	0.764667	0.10826	0.325236	Not Regulated		3.32317e+08	2.24883e+08	1.47773	0.563382	1.47773	0.563382	0.927538	0.216515	0.521946	Not Regulated		2.42897e+08	2.24883e+08	1.0801	0.111166	1.0801
Q07076	Annexin A7	Anxa7	9	31952000	32266000	29726000	30388000	20188000	97668000	19976000	34733000	33703000	36368000	6992800	23951000	31631000	18920000	20317000	7049100	18308000	26911000		4.94147e+07	17422700	2.83622	1.50397	2.83622	1.50397	1.95569	0.122031	0.34564	Not Regulated		3.13147e+07	17422700	1.79735	0.84587	1.79735	0.84587	1.36587	0.0803378	0.390177	Not Regulated		2.94707e+07	17422700	1.69151	0.758311	1.69151
P21958	Antigen peptide transporter 1	Tap1	6	2984400	4164200	2013700	4526400	2751600	4075200	540031	4630000	4622000	548221	2812400	842710	2319200	529234	1886800	590528	6725500	5696500		3784400	4.33751e+06	0.872482	-0.196802	1.14616	0.196802	-0.225994	0.703987	0.820375	Not Regulated		3054100	4.33751e+06	0.704114	-0.50612	1.42023	0.50612	-0.731989	0.962305	0.978736	Not Regulated		NA	NA	NA	NA	NA
P36371	Antigen peptide transporter 2	Tap2	7	553875	3517400	3783000	4383500	4453500	5689900	4216300	5936000	5221800	548221	4664500	5502500	3692600	4293600	3846000	3914200	6578400	7161600		4842300	5.88473e+06	0.822858	-0.281285	1.21528	0.281285	-0.334365	0.402219	0.597322	Not Regulated		2.61809e+06	5.88473e+06	0.444896	-1.16846	2.24772	1.16846	-1.75973	0.10218	0.417821	Not Regulated		5124700	5.88473e+06	0.870847	-0.199509	1.14831
A0A0R4J090	Antigen-presenting glycoprotein CD1d1;Antigen-presenting glycoprotein CD1d2	Cd1d1;Cd1d2	9	38622000	34272000	39749000	40294000	37116000	38179000	29729000	36821000	34448000	35758000	34302000	29605000	28706000	25997000	36168000	28611000	31411000	24313000		3.85297e+07	2.81117e+07	1.37059	0.454801	1.37059	0.454801	0.609856	0.0166384	0.1359	Not Regulated		3.75477e+07	2.81117e+07	1.33566	0.417554	1.33566	0.417554	0.70126	0.0407831	0.338947	Not Regulated		33666000	2.81117e+07	1.19758	0.260123	1.19758
P32261	Antithrombin-III	Serpinc1	16	47086000	46322000	32795000	50366000	49828000	58589000	39039000	39776000	32960000	40594000	36938000	37936000	42539000	34516000	42760000	44312000	42891000	44041000		5.29277e+07	43748000	1.20983	0.274805	1.20983	0.274805	0.378965	0.0647809	0.247622	Not Regulated		4.20677e+07	43748000	0.961591	-0.0565053	1.03994	0.0565053	-0.0343302	0.701047	0.841104	Not Regulated		3.72583e+07	43748000	0.851658	-0.231654	1.17418
Q5SVG5	AP-1 complex subunit beta-1	Ap1b1	22	113270000	142200000	144590000	107710000	112050000	136800000	100920000	138810000	158840000	127300000	161070000	128240000	138320000	127380000	115050000	135720000	171280000	157900000		1.18853e+08	1.54967e+08	0.766961	-0.382776	1.30385	0.382776	-0.464553	0.0525192	0.224928	Not Regulated		1.33353e+08	1.54967e+08	0.860529	-0.216704	1.16208	0.216704	-0.282908	0.258788	0.559717	Not Regulated		1.32857e+08	1.54967e+08	0.857324	-0.222087	1.16642
Q8CBB7	AP-1 complex subunit gamma-1	Ap1g1	23	56075000	70714000	55571000	56237000	59896000	58560000	50830000	70455000	73219000	72747000	92542000	65934000	64830000	63888000	54713000	76940000	95746000	88470000		58231000	87052000	0.668922	-0.58009	1.49494	0.58009	-0.717661	0.00473896	0.0677375	Not Regulated		6.07867e+07	87052000	0.69828	-0.518123	1.43209	0.518123	-0.750614	0.0244192	0.306304	Not Regulated		6.48347e+07	87052000	0.744781	-0.425112	1.34268
P35585	AP-1 complex subunit mu-1	Ap1m1	15	46628000	58612000	48995000	42577000	52326000	47941000	45680000	55134000	58760000	56901000	74205000	58600000	52400000	52575000	43695000	59061000	70794000	67344000		4.76147e+07	65733000	0.724365	-0.465212	1.38052	0.465212	-0.570299	0.0168119	0.136343	Not Regulated		5.14117e+07	65733000	0.782129	-0.354522	1.27856	0.354522	-0.496758	0.0704313	0.383452	Not Regulated		5.31913e+07	65733000	0.809203	-0.305427	1.23578
P61967	AP-1 complex subunit sigma-1A	Ap1s1	5	13660000	15939000	14076000	9469400	15417000	11812000	17075000	19742000	20635000	22658000	27519000	17717000	17808000	11605000	12699000	19369000	25317000	21740000		12232800	22142000	0.55247	-0.856031	1.81005	0.856031	-1.07163	0.00788922	0.0902889	Not Regulated		1.45583e+07	22142000	0.657499	-0.60494	1.52092	0.60494	-0.885328	0.0112662	0.282731	Not Regulated		1.91507e+07	22142000	0.864902	-0.209391	1.1562
P17426	AP-2 complex subunit alpha-1	Ap2a1	17	16139000	23413000	30969000	20170000	17900000	36401000	13454000	21670000	36142000	19554000	23252000	17124000	21525000	20475000	17788000	18856000	23418000	23127000		2.48237e+07	2.18003e+07	1.13868	0.187366	1.13868	0.187366	0.266801	0.696975	0.817035	Not Regulated		23507000	2.18003e+07	1.07829	0.10874	1.07829	0.10874	0.222078	0.817323	0.898171	Not Regulated		2.37553e+07	2.18003e+07	1.08968	0.123901	1.08968
P17427	AP-2 complex subunit alpha-2	Ap2a2	37	181060000	221890000	300890000	189030000	193410000	330630000	124180000	219030000	347960000	193640000	209500000	184900000	226620000	185560000	184250000	217650000	234600000	222140000		237690000	2.24797e+08	1.05736	0.0804606	1.05736	0.0804606	0.129667	0.904483	0.948842	Not Regulated		2.34613e+08	2.24797e+08	1.04367	0.0616644	1.04367	0.0616644	0.149032	0.892483	0.943956	Not Regulated		230390000	2.24797e+08	1.02488	0.0354575	1.02488
Q9DBG3	AP-2 complex subunit beta;AP complex subunit beta	Ap2b1	35	136060000	166280000	200390000	142210000	138550000	241830000	103070000	162680000	242590000	150090000	162640000	138790000	169660000	145110000	137180000	161340000	179510000	169330000		1.74197e+08	170060000	1.02432	0.0346732	1.02432	0.0346732	0.070933	0.956643	0.976373	Not Regulated		1.67577e+08	170060000	0.985397	-0.0212226	1.01482	0.0212226	0.0204173	0.845291	0.915713	Not Regulated		1.69447e+08	170060000	0.996393	-0.00521259	1.00362
Q3TWV4	AP-2 complex subunit mu	Ap2m1	19	57662000	71784000	95187000	59530000	57219000	102230000	27004000	61551000	99201000	60366000	59944000	43475000	65365000	64765000	57644000	61647000	72370000	63271000		72993000	6.57627e+07	1.10995	0.150489	1.10995	0.150489	0.219497	0.706205	0.821561	Not Regulated		7.48777e+07	6.57627e+07	1.1386	0.187267	1.1386	0.187267	0.343927	0.4962	0.712784	Not Regulated		6.25853e+07	6.57627e+07	0.951685	-0.0714442	1.05077
P62743	AP-2 complex subunit sigma	Ap2s1	5	30679000	39629000	47965000	36810000	36305000	64984000	27233000	44483000	65475000	37163000	39537000	32965000	43382000	38474000	33240000	39129000	44686000	45360000		46033000	4.30583e+07	1.06908	0.096376	1.06908	0.096376	0.150083	0.872017	0.928846	Not Regulated		3.94243e+07	4.30583e+07	0.915603	-0.127206	1.09218	0.127206	-0.144036	0.499766	0.714322	Not Regulated		4.57303e+07	4.30583e+07	1.06206	0.086859	1.06206
Q9Z1T1	AP-3 complex subunit beta-1	Ap3b1	17	16922000	22322000	21063000	21876000	19878000	23099000	17499000	25744000	23702000	19577000	24873000	21520000	22825000	22023000	16666000	20545000	25750000	26466000		2.16177e+07	2.42537e+07	0.891315	-0.165992	1.12194	0.165992	-0.186472	0.326723	0.539295	Not Regulated		2.01023e+07	2.42537e+07	0.828837	-0.27084	1.20651	0.27084	-0.36691	0.195095	0.507868	Not Regulated		22315000	2.42537e+07	0.920067	-0.120189	1.08688
O54774	AP-3 complex subunit delta-1	Ap3d1	17	12979000	14158000	17224000	4937400	12782000	16370000	7760200	15971000	16090000	13786000	18338000	4486400	11945000	13713000	12378000	12851000	15306000	15049000		1.13631e+07	14402000	0.788997	-0.341908	1.26743	0.341908	-0.412131	0.313795	0.530022	Not Regulated		14787000	14402000	1.02673	0.0380602	1.02673	0.0380602	0.112405	0.857604	0.92233	Not Regulated		1.32737e+07	14402000	0.921659	-0.117695	1.085
Q9JKC8	AP-3 complex subunit mu-1	Ap3m1	8	8027800	7421400	9694300	8789800	9121900	8476500	4980700	9379200	10523000	4887100	7292400	8017500	8519400	12640000	6550800	8857800	8613200	10501000		8.79607e+06	9324000	0.943379	-0.0840905	1.06002	0.0840905	-0.0814122	0.558119	0.713881	Not Regulated		8.38117e+06	9324000	0.898881	-0.153798	1.11249	0.153798	-0.185298	0.395935	0.644898	Not Regulated		8294300	9324000	0.889565	-0.168829	1.12415
Q9DCR2	AP-3 complex subunit sigma-1	Ap3s1	2	3186900	605401	3795200	558843	4165300	4823600	4315000	5353400	4586300	4190000	5862200	4290800	578268	5927100	4269300	4392100	4322000	5110200		3.18258e+06	4608100	0.690649	-0.533975	1.44791	0.533975	-0.658506	0.270546	0.491081	Not Regulated		2529167	4608100	0.548852	-0.86551	1.82198	0.86551	-1.28965	0.135215	0.463421	Not Regulated		4.75157e+06	4608100	1.03113	0.0442312	1.03113
Q3TAP4	AP-5 complex subunit beta-1	Ap5b1	2	489660	605401	468901	558843	525747	679810	562210	768740	839560	548221	611880	597992	578268	529234	514150	590528	974090	760220		NA	NA	NA	NA	NA	NA	NA	NA	NA	NA		NA	NA	NA	NA	NA	NA	NA	NA	NA	NA		723503	774946	0.933618	-0.0990961	1.0711
Q5YD48-2	APOBEC1 complementation factor	A1cf	17	72093000	72105000	40875000	45819000	50654000	28713000	59153000	76199000	69888000	87038000	114390000	65825000	75840000	88346000	60291000	81774000	78720000	82311000		4.17287e+07	80935000	0.515582	-0.955725	1.93955	0.955725	-1.19951	0.00606758	0.0775226	Not Regulated		61691000	80935000	0.762229	-0.391704	1.31194	0.391704	-0.554452	0.141852	0.470134	Not Regulated		6.84133e+07	80935000	0.845287	-0.242486	1.18303
Q00623	Apolipoprotein A-I;Proapolipoprotein A-I;Truncated apolipoprotein A-I	Apoa1	16	271140000	217320000	294600000	206020000	329960000	303520000	348660000	209620000	244150000	309400000	286340000	479530000	241330000	232520000	379380000	233420000	253500000	199650000		2.79833e+08	2.28857e+08	1.22274	0.290124	1.22274	0.290124	0.398614	0.268913	0.490091	Not Regulated		261020000	2.28857e+08	1.14054	0.189716	1.14054	0.189716	0.347727	0.354625	0.620967	Not Regulated		2.67477e+08	2.28857e+08	1.16875	0.224969	1.16875
P09813	Apolipoprotein A-II;Proapolipoprotein A-II	Apoa2	3	225460000	135680000	77481000	78308000	95082000	67358000	224510000	103330000	100630000	106040000	113700000	244540000	145190000	125770000	52282000	127850000	128510000	70196000		8.02493e+07	108852000	0.737233	-0.439807	1.35642	0.439807	-0.537711	0.217687	0.450729	Not Regulated		146207000	108852000	1.34317	0.425644	1.34317	0.425644	0.713813	0.479592	0.703274	Not Regulated		1.42823e+08	108852000	1.31209	0.391864	1.31209
P06728	Apolipoprotein A-IV	Apoa4	7	553875	605401	468901	558843	525747	504950	7901800	6263500	480085	548221	438801	13336000	578268	529234	514150	7026800	6631400	7920800		529846	7193000	0.0736614	-3.76295	13.5756	3.76295	-4.8005	1.60591e-07	6.12118e-05	Down		542726	7193000	0.0754519	-3.7283	13.2535	3.7283	-5.73179	7.14438e-07	0.000524874	Down		4.88179e+06	7193000	0.678687	-0.559182	1.47343
Q8C7G5	Apolipoprotein A-V	Apoa5	8	7489800	10488000	7291500	6377600	6191500	6086600	7074900	7717600	9002600	7393900	8269000	11393000	6388300	9809600	11644000	7684500	8835600	6750000		6.21857e+06	7756700	0.801703	-0.318861	1.24735	0.318861	-0.382566	0.0678829	0.250891	Not Regulated		8423100	7756700	1.08591	0.118908	1.08591	0.118908	0.237856	0.625574	0.797897	Not Regulated		7931700	7756700	1.02256	0.0321871	1.02256
E9Q414	Apolipoprotein B-100;Apolipoprotein B-48	Apob	78	160170000	190040000	161160000	148020000	147300000	181740000	122530000	165690000	161280000	180620000	196300000	167740000	175740000	159330000	152310000	197030000	184940000	186130000		159020000	1.89367e+08	0.839747	-0.251974	1.19084	0.251974	-0.296767	0.101392	0.31463	Not Regulated		1.70457e+08	1.89367e+08	0.900141	-0.151777	1.11094	0.151777	-0.182162	0.314192	0.587848	Not Regulated		1.49833e+08	1.89367e+08	0.791234	-0.337824	1.26385
P34928	Apolipoprotein C-I;Truncated apolipoprotein C-I	Apoc1	3	111590000	54579000	25777000	45391000	69076000	56689000	161160000	58164000	54943000	59133000	51434000	214940000	86584000	65001000	169350000	590528	66443000	47371000		57052000	3.81348e+07	1.49606	0.581168	1.49606	0.581168	0.771954	0.28286	0.501085	Not Regulated		63982000	3.81348e+07	1.67778	0.746556	1.67778	0.746556	1.21177	0.306	0.58625	Not Regulated		9.14223e+07	3.81348e+07	2.39734	1.26144	2.39734
E9QP56	Apolipoprotein C-III	Apoc3	4	111960000	70025000	38269000	46419000	51328000	45981000	124450000	66199000	64597000	95016000	61200000	176170000	90278000	89948000	145950000	99183000	84945000	50076000		4.79093e+07	78068000	0.613687	-0.704425	1.62949	0.704425	-0.877152	0.0572978	0.233167	Not Regulated		73418000	78068000	0.940437	-0.0885975	1.06334	0.0885975	-0.0841272	0.736714	0.858201	Not Regulated		85082000	78068000	1.08984	0.124123	1.08984
P08226	Apolipoprotein E	Apoe	17	1113000000	679560000	436350000	567020000	725240000	603620000	1049600000	534140000	558070000	694400000	643070000	1384400000	713190000	633370000	1220800000	674250000	596490000	504790000		631960000	5.91843e+08	1.06778	0.0946179	1.06778	0.0946179	0.147828	0.586877	0.736656	Not Regulated		742970000	5.91843e+08	1.25535	0.328089	1.25535	0.328089	0.562438	0.542574	0.742507	Not Regulated		7.13937e+08	5.91843e+08	1.20629	0.270581	1.20629
Q9DCZ4-2	Apolipoprotein O	Apoo	3	11739000	14161000	12581000	16064000	12043000	10694000	11095000	8611000	9892400	12893000	15772000	10211000	9865100	8832400	6590000	11415000	10617000	10502000		1.29337e+07	1.08447e+07	1.19263	0.254146	1.19263	0.254146	0.352463	0.243751	0.470827	Not Regulated		12827000	1.08447e+07	1.18279	0.242198	1.18279	0.242198	0.429163	0.145686	0.474864	Not Regulated		9.86613e+06	1.08447e+07	0.909768	-0.136429	1.09918
O35841	Apoptosis inhibitor 5	Api5	7	6858500	605401	9289200	8424100	7410600	8937700	9151800	7732300	7911700	7991200	10289000	8016700	6681800	7598600	514150	5865300	6901500	8244900		8.25747e+06	7003900	1.17898	0.237541	1.17898	0.237541	0.331163	0.196561	0.432049	Not Regulated		5584367	7003900	0.797322	-0.326765	1.2542	0.326765	-0.453687	0.363234	0.626836	Not Regulated		8.26527e+06	7003900	1.18009	0.238903	1.18009
B1AU25	Apoptosis-inducing factor 1, mitochondrial	Aifm1	27	298870000	393900000	379800000	479570000	345660000	388450000	255840000	271330000	254890000	365840000	382500000	264020000	254600000	279260000	175070000	325300000	279970000	304440000		404560000	3.03237e+08	1.33414	0.415909	1.33414	0.415909	0.559968	0.048238	0.218563	Not Regulated		3.57523e+08	3.03237e+08	1.17902	0.237593	1.17902	0.237593	0.422017	0.223513	0.526868	Not Regulated		2.60687e+08	3.03237e+08	0.859681	-0.218127	1.16322
Q8BUE4	Apoptosis-inducing factor 2	Aifm2	3	2580700	2944900	1448200	1878900	1347600	2735700	1705100	2457200	2279100	2436300	438801	2597300	2084800	1905300	2230200	2656600	2866800	2982200		1987400	2835200	0.700973	-0.512568	1.42659	0.512568	-0.631046	0.0813148	0.276325	Not Regulated		2324600	2835200	0.819907	-0.286468	1.21965	0.286468	-0.39116	0.278957	0.57441	Not Regulated		2.14713e+06	2835200	0.757313	-0.401039	1.32046
Q02013	Aquaporin-1	Aqp1	3	37363000	55338000	64418000	49932000	53053000	71193000	24011000	54132000	58354000	47905000	43925000	50444000	46604000	65098000	46757000	53690000	39460000	34003000		5.80593e+07	4.23843e+07	1.36983	0.453997	1.36983	0.453997	0.608825	0.0961033	0.306648	Not Regulated		52373000	4.23843e+07	1.23567	0.305292	1.23567	0.305292	0.527065	0.334877	0.604238	Not Regulated		45499000	4.23843e+07	1.07349	0.102304	1.07349
Q3TBU7	Arf-GAP domain and FG repeat-containing protein 2	Agfg2	2	553875	850630	1175100	938160	1234000	504950	540031	491620	1444300	548221	438801	597992	578268	1145000	514150	708230	1459600	1165900		892370	1.11124e+06	0.803037	-0.316461	1.24527	0.316461	-0.379488	0.444064	0.626723	Not Regulated		859868	1.11124e+06	0.773789	-0.369987	1.29234	0.369987	-0.520755	0.371548	0.633327	Not Regulated		825317	1.11124e+06	0.742697	-0.429155	1.34644
Q61176	Arginase-1	Arg1	22	7202600000	3806400000	4531200000	3121200000	3887100000	3403200000	9498700000	2993100000	3601300000	3358100000	3040000000	7540800000	3709400000	3855300000	8523000000	3511000000	2958600000	3736200000		3470500000	3.40193e+09	1.02016	0.0287887	1.02016	0.0287887	0.0633846	0.851201	0.916956	Not Regulated		5.18007e+09	3.40193e+09	1.52268	0.606616	1.52268	0.606616	0.994624	0.0874915	0.400897	Not Regulated		5.36437e+09	3.40193e+09	1.57686	0.657053	1.57686
Q9D0I9	Arginine--tRNA ligase, cytoplasmic	Rars	28	71606000	81105000	103980000	99272000	79139000	81253000	77378000	142300000	138270000	110330000	115960000	94838000	112590000	126970000	82266000	107490000	119350000	114010000		8.65547e+07	1.13617e+08	0.761813	-0.392491	1.31266	0.392491	-0.477016	0.0286646	0.171613	Not Regulated		8.55637e+07	1.13617e+08	0.753091	-0.409104	1.32786	0.409104	-0.581452	0.0608731	0.372655	Not Regulated		119316000	1.13617e+08	1.05016	0.070613	1.05016
Q91YI0	Argininosuccinate lyase	Asl	29	685780000	777430000	1023500000	718440000	615150000	627030000	833700000	978270000	1124200000	860100000	867870000	770650000	945300000	958910000	870010000	881720000	915700000	1016100000		653540000	937840000	0.696857	-0.521066	1.43502	0.521066	-0.641947	0.00697079	0.083467	Not Regulated		8.28903e+08	937840000	0.883843	-0.178138	1.13142	0.178138	-0.223066	0.352576	0.619184	Not Regulated		9.78723e+08	937840000	1.04359	0.0615593	1.04359
P16460	Argininosuccinate synthase	Ass1	30	3740900000	4511800000	6044600000	3276800000	2449200000	2665000000	3528900000	5374000000	5588000000	4586800000	3794900000	3506200000	4665000000	4688600000	4114500000	4643700000	4728800000	7186200000		2797000000	5.51957e+09	0.506743	-0.980675	1.97339	0.980675	-1.23151	0.00594639	0.076835	Not Regulated		4.76577e+09	5.51957e+09	0.863431	-0.211847	1.15817	0.211847	-0.275371	0.466181	0.692828	Not Regulated		4830300000	5.51957e+09	0.875123	-0.192442	1.1427
Q80ZP8	Armet protein	Manf	12	167660000	97174000	108290000	110900000	163830000	137820000	216750000	98017000	98107000	111560000	110680000	198110000	101510000	91878000	189540000	106240000	100220000	104710000		1.37517e+08	1.03723e+08	1.3258	0.406866	1.3258	0.406866	0.548367	0.064856	0.247622	Not Regulated		1.24375e+08	1.03723e+08	1.1991	0.261952	1.1991	0.261952	0.459815	0.385912	0.637983	Not Regulated		1.37625e+08	1.03723e+08	1.32684	0.407999	1.32684
Q99PG0	Arylacetamide deacetylase	Aadac	21	1269300000	1360900000	1046300000	1119800000	1138800000	1293200000	1093500000	1263000000	1169800000	1383700000	1269700000	1072600000	1401300000	1209800000	1187800000	1367200000	1298700000	1622000000		1.18393e+09	1429300000	0.828331	-0.271721	1.20725	0.271721	-0.322097	0.106265	0.322748	Not Regulated		1225500000	1429300000	0.857413	-0.221938	1.1663	0.221938	-0.29103	0.247225	0.549659	Not Regulated		1.17543e+09	1429300000	0.822384	-0.282116	1.21598
A0A0R4J138	Arylsulfatase B	Arsb	3	6177500	3057300	1351200	2514600	4715200	3139800	9213300	3491300	2483300	3930300	4720500	6261700	3421300	3417900	7905900	3184700	3046300	1812100		3.45653e+06	2.68103e+06	1.28925	0.366537	1.28925	0.366537	0.496634	0.315565	0.53066	Not Regulated		3.52867e+06	2.68103e+06	1.31616	0.396334	1.31616	0.396334	0.668333	0.769448	0.874138	Not Regulated		5.06263e+06	2.68103e+06	1.88831	0.917099	1.88831
P34927	Asialoglycoprotein receptor 1	Asgr1	10	364750000	404600000	511270000	552990000	512380000	535860000	373140000	450060000	506000000	523370000	505150000	370450000	433440000	454410000	453200000	449930000	539410000	489220000		5.33743e+08	4.92853e+08	1.08297	0.114988	1.08297	0.114988	0.173957	0.368284	0.570431	Not Regulated		4.26873e+08	4.92853e+08	0.866127	-0.20735	1.15457	0.20735	-0.268394	0.278414	0.574193	Not Regulated		4.43067e+08	4.92853e+08	0.898983	-0.153635	1.11237
P24721	Asialoglycoprotein receptor 2	Asgr2	9	95233000	124870000	172750000	167620000	163200000	186270000	96614000	144440000	159220000	161180000	164660000	107460000	143670000	131510000	126440000	150480000	185210000	152240000		1.72363e+08	1.62643e+08	1.05976	0.0837412	1.05976	0.0837412	0.133876	0.547219	0.705463	Not Regulated		130951000	1.62643e+08	0.805142	-0.312685	1.24202	0.312685	-0.431839	0.219477	0.521946	Not Regulated		1.33425e+08	1.62643e+08	0.820351	-0.285686	1.21899
A0A494BAX5	Asparagine--tRNA ligase, cytoplasmic	Nars	11	12357000	14352000	13452000	11563000	16424000	15400000	13843000	25038000	20483000	17295000	19540000	15348000	18294000	19888000	14399000	17167000	17353000	17809000		1.44623e+07	17443000	0.82912	-0.270348	1.2061	0.270348	-0.320336	0.135431	0.361507	Not Regulated		13387000	17443000	0.767471	-0.381815	1.30298	0.381815	-0.539109	0.0291368	0.320669	Not Regulated		19788000	17443000	1.13444	0.181978	1.13444
P05201	Aspartate aminotransferase, cytoplasmic	Got1	26	286750000	154400000	247330000	82371000	126480000	113270000	359610000	153500000	195270000	158650000	114340000	433920000	171330000	99785000	393360000	165810000	145300000	290570000		1.07374e+08	200560000	0.535369	-0.901394	1.86787	0.901394	-1.12982	0.0373287	0.19056	Not Regulated		2.29493e+08	200560000	1.14426	0.194418	1.14426	0.194418	0.355024	0.573634	0.765772	Not Regulated		2.36127e+08	200560000	1.17734	0.235527	1.17734
P05202	Aspartate aminotransferase, mitochondrial	Got2	25	665050000	659370000	666850000	641830000	645090000	613540000	778110000	613210000	617780000	582970000	636420000	771300000	630870000	592850000	417190000	557630000	677410000	557680000		6.33487e+08	5.97573e+08	1.0601	0.0841985	1.0601	0.0841985	0.134462	0.510301	0.678115	Not Regulated		6.63757e+08	5.97573e+08	1.11075	0.151539	1.11075	0.151539	0.288488	0.319296	0.593185	Not Regulated		669700000	5.97573e+08	1.1207	0.164399	1.1207
Q922B2	Aspartate--tRNA ligase, cytoplasmic	Dars	28	218440000	243120000	269560000	290560000	238210000	260040000	219640000	349050000	349900000	294340000	316280000	227750000	314780000	356430000	206030000	287640000	322100000	313130000		2.62937e+08	3.07623e+08	0.854736	-0.22645	1.16995	0.22645	-0.264025	0.126303	0.351205	Not Regulated		2.43707e+08	3.07623e+08	0.792224	-0.336019	1.26227	0.336019	-0.468047	0.0629912	0.375223	Not Regulated		3.06197e+08	3.07623e+08	0.995362	-0.00670636	1.00466
Q3TVK3	Aspartyl aminopeptidase	Dnpep	18	180230000	90040000	119880000	115920000	134960000	90334000	294100000	152550000	166370000	148350000	138390000	249880000	157000000	174910000	252770000	139080000	142240000	119340000		113738000	1.33553e+08	0.85163	-0.231702	1.17422	0.231702	-0.270762	0.234347	0.461732	Not Regulated		130050000	1.33553e+08	0.973768	-0.0383496	1.02694	0.0383496	-0.00615838	0.750268	0.867116	Not Regulated		204340000	1.33553e+08	1.53003	0.613556	1.53003
Q8CBM2	Aspartyl/asparaginyl beta-hydroxylase	Asph	11	12918000	14227000	12365000	16318000	11637000	18618000	9752900	11929000	12963000	16630000	13626000	10583000	13112000	11594000	13775000	10794000	9800400	13320000		1.55243e+07	11304800	1.37325	0.457596	1.37325	0.457596	0.613441	0.0994886	0.311686	Not Regulated		13170000	11304800	1.16499	0.22032	1.16499	0.22032	0.395215	0.228903	0.532075	Not Regulated		11548300	11304800	1.02154	0.030745	1.02154
P28658	Ataxin-10	Atxn10	4	553875	605401	870600	875290	1117900	1136900	540031	1157500	1058300	548221	438801	950990	1271100	851150	930380	590528	1156600	1298300		1.04336e+06	1.01514e+06	1.0278	0.0395591	1.0278	0.0395591	0.0772006	0.752703	0.853215	Not Regulated		NA	NA	NA	NA	NA	NA	NA	NA	NA	NA		NA	NA	NA	NA	NA
E9QM77	Ataxin-2	Atxn2	6	10714000	7996500	8145100	558843	5481400	5225200	7751400	4756300	480085	7213300	7352600	9473700	7023800	6484600	5280100	5658000	6359800	8134000		3.75515e+06	6.71727e+06	0.559029	-0.839005	1.78882	0.839005	-1.04979	0.184693	0.419041	Not Regulated		8.95187e+06	6.71727e+06	1.33267	0.414314	1.33267	0.414314	0.696232	0.0961661	0.410257	Not Regulated		4.32926e+06	6.71727e+06	0.644498	-0.633753	1.5516
Q6PA06	Atlastin-2	Atl2	17	74017000	80855000	61822000	59602000	67658000	74169000	68020000	85152000	88621000	82697000	77239000	66909000	88093000	78947000	76665000	82408000	82696000	93822000		67143000	8.63087e+07	0.77794	-0.362268	1.28545	0.362268	-0.438248	0.0380744	0.192221	Not Regulated		7.22313e+07	8.63087e+07	0.836895	-0.256881	1.19489	0.256881	-0.345249	0.159102	0.48234	Not Regulated		8.05977e+07	8.63087e+07	0.933831	-0.0987674	1.07086
E9PYT3	Atlastin-3	Atl3	19	112200000	137560000	86682000	124700000	137690000	149670000	95602000	137240000	128840000	128650000	113540000	101490000	137770000	125800000	113940000	135900000	128090000	141900000		1.37353e+08	1.35297e+08	1.0152	0.0217656	1.0152	0.0217656	0.0543757	0.882942	0.932297	Not Regulated		1.12147e+08	1.35297e+08	0.828899	-0.270731	1.20642	0.270731	-0.366741	0.201615	0.513117	Not Regulated		1.20561e+08	1.35297e+08	0.891084	-0.166367	1.12223
Q9CQQ7	ATP synthase F(0) complex subunit B1, mitochondrial	Atp5f1	15	282970000	382800000	367720000	446310000	322770000	365720000	240400000	253780000	256620000	350670000	365660000	214220000	231370000	237350000	161060000	311710000	275960000	300100000		3.78267e+08	2.95923e+08	1.27826	0.35418	1.27826	0.35418	0.480784	0.0749322	0.267348	Not Regulated		3.44497e+08	2.95923e+08	1.16414	0.219267	1.16414	0.219267	0.39358	0.273259	0.570882	Not Regulated		2.50267e+08	2.95923e+08	0.845715	-0.241757	1.18243
P03930	ATP synthase protein 8	Mtatp8	2	140460000	211060000	162550000	248190000	183350000	202870000	134610000	142920000	123410000	180510000	209730000	130160000	137730000	144710000	80248000	166840000	169560000	162880000		211470000	1.66427e+08	1.27065	0.345566	1.27065	0.345566	0.469734	0.0662613	0.249512	Not Regulated		1.71357e+08	1.66427e+08	1.02962	0.0421157	1.02962	0.0421157	0.118698	0.912882	0.953551	Not Regulated		1.33647e+08	1.66427e+08	0.803036	-0.316463	1.24527
Q03265	ATP synthase subunit alpha, mitochondrial;ATP synthase subunit alpha	Atp5a1	34	6630800000	8222500000	8041100000	9789400000	7129700000	7894900000	5290400000	5458900000	5493400000	7609200000	7973200000	5357400000	5210500000	5729900000	3625500000	6979000000	6091800000	6444800000		8.27133e+09	6505200000	1.2715	0.346526	1.2715	0.346526	0.470966	0.0801825	0.275071	Not Regulated		7.63147e+09	6505200000	1.17313	0.230367	1.17313	0.230367	0.410805	0.195455	0.507868	Not Regulated		5.41423e+09	6505200000	0.832293	-0.264836	1.2015
P56480	ATP synthase subunit beta, mitochondrial	Atp5b	28	8057700000	8791400000	9311100000	10304000000	7901900000	8257200000	6586200000	5736900000	5795000000	8359800000	8327800000	6188800000	5352300000	5757400000	4594400000	7177100000	6235300000	6722900000		8.82103e+09	6.71177e+09	1.31426	0.394255	1.31426	0.394255	0.53219	0.0430308	0.206827	Not Regulated		8.72007e+09	6.71177e+09	1.29922	0.377647	1.29922	0.377647	0.639336	0.0378173	0.331448	Not Regulated		6.03937e+09	6.71177e+09	0.899818	-0.152295	1.11134
Q9DCX2	ATP synthase subunit d, mitochondrial	Atp5h	14	1012100000	922410000	923710000	1012100000	846290000	811780000	886240000	562160000	593490000	881140000	868710000	783970000	548970000	594030000	568300000	727390000	601480000	629910000		8.90057e+08	6.52927e+08	1.36318	0.446976	1.36318	0.446976	0.599819	0.0243608	0.159181	Not Regulated		952740000	6.52927e+08	1.45918	0.545162	1.45918	0.545162	0.899266	0.00975773	0.271228	Not Regulated		680630000	6.52927e+08	1.04243	0.0599498	1.04243
Q9D3D9	ATP synthase subunit delta, mitochondrial	Atp5d	5	427830000	343410000	344980000	348310000	320010000	300820000	471760000	213070000	215720000	287900000	308090000	425570000	227360000	214260000	272860000	277130000	231300000	243380000		3.23047e+08	2.50603e+08	1.28908	0.366337	1.28908	0.366337	0.496378	0.0314104	0.17673	Not Regulated		3.72073e+08	2.50603e+08	1.48471	0.570181	1.48471	0.570181	0.938089	0.0141185	0.291623	Not Regulated		3.00183e+08	2.50603e+08	1.19784	0.260438	1.19784
Q06185	ATP synthase subunit e, mitochondrial	Atp5i	8	353390000	313870000	327530000	351850000	293810000	274060000	351130000	203180000	201340000	299110000	316190000	323220000	216070000	226340000	200270000	250490000	233300000	238590000		3.06573e+08	2.40793e+08	1.27318	0.348437	1.27318	0.348437	0.473416	0.0490214	0.219724	Not Regulated		3.31597e+08	2.40793e+08	1.3771	0.461634	1.3771	0.461634	0.769658	0.0135443	0.287034	Not Regulated		2.51883e+08	2.40793e+08	1.04606	0.0649602	1.04606
P56382	ATP synthase subunit epsilon, mitochondrial	Atp5e	3	553875	49113000	64705000	42420000	46016000	46388000	540031	491620	34183000	45693000	55161000	597992	34747000	32291000	24957000	590528	37859000	39408000		4.49413e+07	2.59525e+07	1.73168	0.792169	1.73168	0.792169	1.04262	0.238009	0.463651	Not Regulated		NA	NA	NA	NA	NA	NA	NA	NA	NA	NA		NA	NA	NA	NA	NA
F8WHP8	ATP synthase subunit f, mitochondrial	Atp5j2	2	162070000	201590000	229550000	232170000	176390000	194060000	148350000	161840000	15384000	200460000	231770000	154250000	101090000	95722000	96621000	178280000	171130000	176880000		2.00873e+08	175430000	1.14503	0.195391	1.14503	0.195391	0.277095	0.234914	0.462348	Not Regulated		1.97737e+08	175430000	1.12715	0.172685	1.12715	0.172685	0.3213	0.397171	0.644898	Not Regulated		1.08525e+08	175430000	0.618621	-0.692872	1.6165
Q9CPQ8	ATP synthase subunit g, mitochondrial	Atp5l	3	183610000	199290000	279300000	227720000	171650000	182590000	134230000	125280000	148240000	190970000	217310000	130930000	120460000	121180000	99324000	162390000	147340000	168680000		1.93987e+08	159470000	1.21645	0.282672	1.21645	0.282672	0.389057	0.123822	0.348317	Not Regulated		2.20733e+08	159470000	1.38417	0.469019	1.38417	0.469019	0.781118	0.0711579	0.383452	Not Regulated		1.35917e+08	159470000	0.852302	-0.230563	1.17329
Q8C2Q8	ATP synthase subunit gamma;ATP synthase subunit gamma, mitochondrial	Atp5c1	10	538970000	717120000	647720000	824110000	595680000	644840000	405250000	424790000	430370000	648010000	657980000	422180000	409390000	471680000	267120000	562480000	466030000	521680000		688210000	516730000	1.33186	0.413438	1.33186	0.413438	0.556798	0.0555223	0.231322	Not Regulated		6.34603e+08	516730000	1.22811	0.296444	1.22811	0.296444	0.513336	0.141935	0.470134	Not Regulated		4.20137e+08	516730000	0.813068	-0.298552	1.22991
Q9DB20	ATP synthase subunit O, mitochondrial	Atp5o	11	796500000	936520000	1049000000	1052800000	785840000	844460000	636990000	593730000	634060000	871840000	917290000	615810000	570170000	578990000	428240000	748400000	673190000	719070000		8.94367e+08	7.13553e+08	1.2534	0.325845	1.2534	0.325845	0.444437	0.083174	0.278505	Not Regulated		927340000	7.13553e+08	1.29961	0.378077	1.29961	0.378077	0.640004	0.0610383	0.372655	Not Regulated		6.21593e+08	7.13553e+08	0.871124	-0.19905	1.14794
P97450	ATP synthase-coupling factor 6, mitochondrial	Atp5j	7	416740000	252230000	143950000	239550000	173960000	146770000	230360000	31249000	51186000	215110000	171450000	206980000	91901000	148160000	74422000	116260000	104770000	83111000		186760000	1.0138e+08	1.84217	0.881408	1.84217	0.881408	1.15709	0.0110627	0.110482	Not Regulated		2.70973e+08	1.0138e+08	2.67284	1.41837	2.67284	1.41837	2.25421	0.0195776	0.296743	Not Regulated		104265000	1.0138e+08	1.02845	0.0404771	1.02845
A0A494BAB5	ATPase family AAA domain-containing protein 1	Atad1	5	3489200	3555600	4211500	5729900	4861000	4234700	1911400	3387500	2864900	4313500	3947700	3568800	2387400	2698900	514150	5014500	3875300	4129200		4.94187e+06	4.33967e+06	1.13877	0.187472	1.13877	0.187472	0.266937	0.327376	0.539343	Not Regulated		3752100	4.33967e+06	0.864606	-0.209886	1.1566	0.209886	-0.272328	0.270706	0.568766	Not Regulated		2.72127e+06	4.33967e+06	0.627068	-0.673306	1.59472
Q925I1	ATPase family AAA domain-containing protein 3	Atad3	13	30431000	39793000	42307000	47672000	31339000	38513000	23722000	30875000	28790000	35590000	37132000	31775000	31481000	27248000	18800000	29390000	29593000	31248000		3.91747e+07	30077000	1.30248	0.38126	1.30248	0.38126	0.515521	0.092736	0.300407	Not Regulated		3.75103e+07	30077000	1.24714	0.318627	1.24714	0.318627	0.547757	0.131738	0.457305	Not Regulated		2.77957e+07	30077000	0.92415	-0.113801	1.08208
Q8K441	ATP-binding cassette sub-family A member 6	Abca6	42	163370000	208020000	226060000	254760000	216150000	261330000	150480000	203610000	238670000	230660000	225510000	175820000	223900000	224200000	182510000	233950000	240470000	275150000		244080000	2.49857e+08	0.97688	-0.0337466	1.02367	0.0337466	-0.0168332	0.806937	0.887243	Not Regulated		199150000	2.49857e+08	0.797057	-0.327245	1.25462	0.327245	-0.454433	0.111358	0.426101	Not Regulated		1.97587e+08	2.49857e+08	0.7908	-0.338615	1.26454
Q8K440-2	ATP-binding cassette sub-family A member 8-B	Abca8b	8	2551900	4989900	7893900	558843	525747	7874800	540031	5019200	6088600	548221	2608100	597992	578268	529234	514150	590528	4316200	5988200		NA	NA	NA	NA	NA	NA	NA	NA	NA	NA		5.14523e+06	3.63164e+06	1.41678	0.502614	1.41678	0.502614	0.833246	0.383802	0.637983	Not Regulated		NA	NA	NA	NA	NA
Q9JI39	ATP-binding cassette sub-family B member 10, mitochondrial	Abcb10	7	7431700	3892400	6231800	9507800	5043000	6650000	6077300	7767500	5394700	13454000	16023000	7430700	5445500	6437200	3616000	6984200	7871500	10154000		7.06693e+06	8.33657e+06	0.847703	-0.238369	1.17966	0.238369	-0.279315	0.371469	0.572892	Not Regulated		5.85197e+06	8.33657e+06	0.701964	-0.510532	1.42458	0.510532	-0.738836	0.11545	0.432169	Not Regulated		6.41317e+06	8.33657e+06	0.769282	-0.378416	1.29991
Q9DC29	ATP-binding cassette sub-family B member 6, mitochondrial	Abcb6	9	11657000	9342300	5981000	15264000	16483000	16065000	9904100	8989900	5970600	12334000	15032000	8929500	11888000	10679000	8941400	6706200	9992800	9100200		1.59373e+07	8.59973e+06	1.85324	0.890046	1.85324	0.890046	1.16817	0.00262126	0.0491379	Not Regulated		8.99343e+06	8.59973e+06	1.04578	0.0645801	1.04578	0.0645801	0.153556	0.920084	0.959255	Not Regulated		8288200	8.59973e+06	0.963774	-0.0532331	1.03759
Q61102	ATP-binding cassette sub-family B member 7, mitochondrial	Abcb7	9	7348100	8294500	12013000	12757000	12270000	11949000	4494700	5571200	7240700	9148300	9006400	8744800	3324400	3425600	514150	4006900	6390400	7081200		1.23253e+07	5.82617e+06	2.11551	1.08101	2.11551	1.08101	1.41313	0.00358389	0.0589506	Not Regulated		9.21853e+06	5.82617e+06	1.58226	0.66199	1.58226	0.66199	1.08055	0.0690997	0.383452	Not Regulated		5.76887e+06	5.82617e+06	0.990165	-0.0142591	1.00993
Q9CXJ4	ATP-binding cassette sub-family B member 8, mitochondrial	Abcb8	3	2231300	1701100	1587000	2050500	2207200	2264400	1249900	1528700	480085	1852700	7352100	597992	578268	1407500	442060	1774300	934880	1654700		2.17403e+06	1.45463e+06	1.49456	0.579725	1.49456	0.579725	0.770104	0.0579328	0.2345	Not Regulated		1839800	1.45463e+06	1.26479	0.3389	1.26479	0.3389	0.579213	0.255884	0.557079	Not Regulated		1.08623e+06	1.45463e+06	0.74674	-0.421322	1.33915
P55096	ATP-binding cassette sub-family D member 3	Abcd3	25	189610000	178840000	95974000	147140000	141780000	91968000	118110000	113700000	119040000	136120000	157850000	131680000	111360000	103520000	99452000	124640000	109740000	165770000		1.26963e+08	1.33383e+08	0.951863	-0.0711741	1.05057	0.0711741	-0.0648436	0.763965	0.859414	Not Regulated		154808000	1.33383e+08	1.16062	0.214902	1.16062	0.214902	0.386807	0.611376	0.791003	Not Regulated		116950000	1.33383e+08	0.876796	-0.189687	1.14052
P61222	ATP-binding cassette sub-family E member 1	Abce1	25	296920000	224440000	236200000	222770000	216580000	203280000	354630000	288840000	286400000	245190000	253700000	311360000	276200000	304570000	318940000	226820000	273340000	232400000		214210000	2.44187e+08	0.877239	-0.188959	1.13994	0.188959	-0.215933	0.196671	0.432049	Not Regulated		252520000	2.44187e+08	1.03413	0.0484132	1.03413	0.0484132	0.12847	0.81605	0.898171	Not Regulated		3.09957e+08	2.44187e+08	1.26934	0.344082	1.26934
Q6P542	ATP-binding cassette sub-family F member 1	Abcf1	21	36247000	36802000	39398000	28175000	27482000	34978000	39674000	35336000	28814000	30949000	28491000	38159000	37688000	43366000	42594000	30315000	26796000	32259000		3.02117e+07	29790000	1.01415	0.0202777	1.01415	0.0202777	0.052467	0.920015	0.956397	Not Regulated		3.74823e+07	29790000	1.25822	0.331383	1.25822	0.331383	0.567549	0.0579254	0.362692	Not Regulated		34608000	29790000	1.16173	0.216277	1.16173
Q99LE6	ATP-binding cassette sub-family F member 2	Abcf2	10	12412000	15635000	27222000	14758000	12541000	12930000	10310000	15361000	15413000	12081000	14559000	13302000	17741000	17685000	10926000	12441000	13483000	16669000		1.34097e+07	1.41977e+07	0.944498	-0.0823805	1.05876	0.0823805	-0.0792187	0.651748	0.783674	Not Regulated		18423000	1.41977e+07	1.29761	0.375854	1.29761	0.375854	0.636555	0.381132	0.637983	Not Regulated		1.36947e+07	1.41977e+07	0.964572	-0.0520397	1.03673
Q8K268	ATP-binding cassette sub-family F member 3	Abcf3	7	553875	4977100	3736200	4927600	3990200	4087300	3958900	3570600	3976600	4113500	3799700	3720700	2985800	3714100	514150	3168100	4204000	371205		4.33503e+06	2.5811e+06	1.67953	0.748056	1.67953	0.748056	0.986032	0.204623	0.438633	Not Regulated		NA	NA	NA	NA	NA	NA	NA	NA	NA	NA		3.83537e+06	2.5811e+06	1.48594	0.571378	1.48594
S4R2E1	ATP-binding cassette sub-family G member 2	Abcg2	3	2660600	4449900	4939300	2872400	2652600	4747500	1921600	4238900	6094400	3804500	4115200	4046200	5159000	529234	4261800	3690000	3868100	4630300		3.42417e+06	4062800	0.84281	-0.246721	1.18651	0.246721	-0.290029	0.303056	0.52112	Not Regulated		4016600	4062800	0.988629	-0.0164996	1.0115	0.0164996	0.027746	0.836737	0.911778	Not Regulated		4.08497e+06	4062800	1.00546	0.00784996	1.00546
Q7TSR6	ATP-binding cassette sub-family G member 8	Abcg8	5	1742300	2110600	3813000	2720800	2989400	5106300	1811000	3092700	4016000	2892700	2056000	2952900	3421800	3088500	2152800	2790500	2596500	4145800		3605500	3177600	1.13466	0.182262	1.13466	0.182262	0.260254	0.635981	0.771323	Not Regulated		2555300	3177600	0.80416	-0.314445	1.24353	0.314445	-0.434571	0.342402	0.609083	Not Regulated		2.97323e+06	3177600	0.935685	-0.0959048	1.06874
Q91V92	ATP-citrate synthase	Acly	44	243930000	289980000	160400000	66905000	52431000	28644000	290370000	389880000	265460000	261670000	250020000	343590000	315380000	407280000	307050000	298610000	295230000	394970000		4.93267e+07	3.29603e+08	0.149655	-2.74029	6.68205	2.74029	-3.48868	0.000226887	0.0108102	Down		2.31437e+08	3.29603e+08	0.702167	-0.510113	1.42416	0.510113	-0.738186	0.0939584	0.407646	Not Regulated		3.15237e+08	3.29603e+08	0.956412	-0.0642955	1.04557
Q9CZ42-2	ATP-dependent (S)-NAD(P)H-hydrate dehydratase	Carkd	10	15070000	8905100	10008000	5378800	9306300	5995400	21145000	6204500	6951200	5172000	7390500	19109000	6833200	6278000	17818000	7976600	7146400	5916000		6893500	7013000	0.98296	-0.0247951	1.01734	0.0247951	-0.00535045	0.829936	0.902839	Not Regulated		11327700	7013000	1.61524	0.691751	1.61524	0.691751	1.12673	0.0390849	0.336003	Not Regulated		1.14336e+07	7013000	1.63034	0.705172	1.63034
P12382	ATP-dependent 6-phosphofructokinase, liver type	Pfkl	21	42816000	36680000	49628000	58232000	36750000	32840000	37719000	83999000	67198000	56571000	69674000	47046000	63247000	75933000	49518000	71901000	67209000	58705000		4.26073e+07	6.59383e+07	0.646169	-0.630016	1.54758	0.630016	-0.781703	0.0357617	0.186303	Not Regulated		4.30413e+07	6.59383e+07	0.652751	-0.615395	1.53198	0.615395	-0.90155	0.0131904	0.285016	Not Regulated		62972000	6.59383e+07	0.955014	-0.0664069	1.04711
P47857	ATP-dependent 6-phosphofructokinase, muscle type	Pfkm	7	5656300	7475300	3142900	9769800	6662400	5740300	2656300	11670000	11480000	9120200	10260000	6866200	4529900	10466000	6838200	10954000	9398100	7670900		7.39083e+06	9341000	0.791225	-0.33784	1.26386	0.33784	-0.406912	0.201898	0.436428	Not Regulated		5.42483e+06	9341000	0.580755	-0.783998	1.7219	0.783998	-1.16317	0.0526841	0.361862	Not Regulated		8602100	9341000	0.920897	-0.118888	1.0859
Q9JHS4	ATP-dependent Clp protease ATP-binding subunit clpX-like, mitochondrial	Clpx	12	13639000	15717000	24630000	16749000	15582000	18500000	14821000	23354000	20009000	16092000	17819000	13470000	13770000	15606000	3808800	14415000	19990000	16331000		1.69437e+07	16912000	1.00187	0.00269883	1.00187	0.00269883	0.0299176	0.942526	0.969661	Not Regulated		1.79953e+07	16912000	1.06406	0.0895755	1.06406	0.0895755	0.192341	0.845497	0.915713	Not Regulated		1.93947e+07	16912000	1.1468	0.197613	1.1468
O88696	ATP-dependent Clp protease proteolytic subunit, mitochondrial	Clpp	4	5680900	605401	5600000	6901400	5323800	5872300	6963200	6906700	3864900	548221	6643200	4560700	5099100	529234	3174700	590528	6090300	5037900		6032500	3.90624e+06	1.54432	0.626974	1.54432	0.626974	0.830713	0.24343	0.470827	Not Regulated		NA	NA	NA	NA	NA	NA	NA	NA	NA	NA		5911600	3.90624e+06	1.51337	0.597767	1.51337
A0A087WPL5	ATP-dependent RNA helicase A	Dhx9	11	2929700	1425500	468901	6438000	10257000	504950	3362400	2925900	2781700	6217000	18332000	597992	3598100	5949200	514150	4163400	6032700	7877900		5.73332e+06	6.02467e+06	0.95164	-0.0715115	1.05082	0.0715115	-0.0652764	0.489264	0.662098	Not Regulated		1.60803e+06	6.02467e+06	0.266908	-1.90558	3.7466	1.90558	-2.90351	0.0190363	0.296743	Not Regulated		3.02333e+06	6.02467e+06	0.501826	-0.994741	1.99272
Q91VR5	ATP-dependent RNA helicase DDX1	Ddx1	36	293610000	312950000	308170000	315380000	287120000	372890000	267160000	337600000	293530000	277490000	281770000	251180000	338280000	354770000	248030000	282500000	309610000	363450000		325130000	318520000	1.02075	0.0296327	1.02075	0.0296327	0.0644673	0.864499	0.924747	Not Regulated		304910000	318520000	0.957271	-0.0630005	1.04464	0.0630005	-0.0444088	0.728064	0.853993	Not Regulated		299430000	318520000	0.940067	-0.0891652	1.06375
Q61655	ATP-dependent RNA helicase DDX19A	Ddx19a	6	6801200	7846900	4650800	5639300	7596400	4079100	4664000	9663600	11183000	8159400	7788600	7874000	9221000	11312000	8695200	7912100	8249000	10722000		5771600	8.96103e+06	0.644078	-0.634694	1.55261	0.634694	-0.787704	0.0477524	0.218563	Not Regulated		6.43297e+06	8.96103e+06	0.717882	-0.478181	1.39299	0.478181	-0.688637	0.0962353	0.410257	Not Regulated		8.50353e+06	8.96103e+06	0.948946	-0.0756027	1.0538
Q62167	ATP-dependent RNA helicase DDX3X;Putative ATP-dependent RNA helicase Pl10	Ddx3x;D1Pas1	6	48055000	47152000	51195000	44956000	37658000	46666000	37329000	37312000	35088000	37683000	44910000	36007000	33435000	36244000	37301000	37516000	43658000	46406000		4.30933e+07	4.25267e+07	1.01332	0.0190969	1.01332	0.0190969	0.0509524	0.904926	0.948842	Not Regulated		4.88007e+07	4.25267e+07	1.14753	0.198533	1.14753	0.198533	0.361408	0.216999	0.521946	Not Regulated		3.65763e+07	4.25267e+07	0.86008	-0.217457	1.16268
Q62095	ATP-dependent RNA helicase DDX3Y	Ddx3y	29	239520000	266630000	297870000	305830000	252040000	253080000	234010000	283180000	247090000	247540000	278860000	240650000	245670000	255590000	192950000	251700000	304040000	302540000		2.70317e+08	2.86093e+08	0.944855	-0.0818354	1.05836	0.0818354	-0.0785195	0.595964	0.743381	Not Regulated		2.68007e+08	2.86093e+08	0.936781	-0.094217	1.06749	0.094217	-0.0928469	0.581224	0.770306	Not Regulated		254760000	2.86093e+08	0.890479	-0.167347	1.12299
Q6PGC1	ATP-dependent RNA helicase Dhx29	Dhx29	18	13625000	16533000	14474000	13332000	12249000	13227000	14189000	16913000	17090000	13392000	15508000	15804000	18441000	17782000	10033000	14961000	15268000	17522000		12936000	15917000	0.812716	-0.299177	1.23044	0.299177	-0.357316	0.0516198	0.223068	Not Regulated		1.48773e+07	15917000	0.934682	-0.0974525	1.06988	0.0974525	-0.0978674	0.541697	0.74236	Not Regulated		16064000	15917000	1.00924	0.0132627	1.00924
Q8VHK9	ATP-dependent RNA helicase DHX36	Dhx36	10	5436500	6533500	7976600	6317800	2865100	4704900	6257700	7532300	5939400	6349100	5847000	597992	8070900	8161800	4390900	7536900	11037000	12588000		4.62927e+06	10387300	0.445666	-1.16597	2.24383	1.16597	-1.4692	0.0149039	0.127474	Not Regulated		6.64887e+06	10387300	0.640096	-0.64364	1.56227	0.64364	-0.945378	0.0524351	0.361862	Not Regulated		6.57647e+06	10387300	0.633126	-0.659436	1.57947
Q60936	Atypical kinase ADCK3, mitochondrial	Adck3	7	20276000	28396000	32443000	17764000	21280000	5748200	31388000	29330000	30148000	28548000	23091000	15985000	23799000	9057500	20004000	31076000	26566000	15856000		1.49307e+07	2.44993e+07	0.609434	-0.714457	1.64087	0.714457	-0.890022	0.178117	0.411696	Not Regulated		2.70383e+07	2.44993e+07	1.10364	0.142264	1.10364	0.142264	0.274096	0.613509	0.791439	Not Regulated		3.02887e+07	2.44993e+07	1.23631	0.306036	1.23631
Q3ZAQ4	Autophagy-related protein 9A	Atg9a	8	3382500	4154900	4742700	5758600	3820600	5400700	2889100	7684100	8247600	7805200	5603800	5441100	7288400	8561300	4049400	7148200	6719600	5611200		4993300	6493000	0.769028	-0.378892	1.30034	0.378892	-0.459571	0.103753	0.318834	Not Regulated		4.09337e+06	6493000	0.630428	-0.665597	1.58622	0.665597	-0.979448	0.0133318	0.285276	Not Regulated		6273600	6493000	0.96621	-0.0495917	1.03497
S4R1L5	Baculoviral IAP repeat-containing protein 6	Birc6	13	553875	4422700	7588400	6698300	5180800	5879800	5558900	10553000	10441000	548221	8691000	10234000	5687800	6126600	514150	8444100	8495700	11056000		5.91963e+06	9.33193e+06	0.634342	-0.656668	1.57644	0.656668	-0.815892	0.00992731	0.103199	Not Regulated		4188325	9.33193e+06	0.448816	-1.1558	2.22808	1.1558	-1.74009	0.11454	0.430797	Not Regulated		8.85097e+06	9.33193e+06	0.94846	-0.076341	1.05434
Q9JLV1	BAG family molecular chaperone regulator 3	Bag3	5	3724200	605401	3302300	3271200	3656800	2611100	5506900	3671000	4549900	5964000	7570200	5836100	4681400	4443500	4217700	590528	5337900	5467200		3179700	3.79854e+06	0.837084	-0.256555	1.19462	0.256555	-0.302643	0.76366	0.859414	Not Regulated		NA	NA	NA	NA	NA	NA	NA	NA	NA	NA		4.57593e+06	3.79854e+06	1.20465	0.26862	1.20465
P04919-2	Band 3 anion transport protein	Slc4a1	12	23962000	30037000	41015000	45051000	72745000	53052000	22685000	26176000	36004000	40558000	52146000	56607000	50100000	44189000	63581000	49926000	37929000	19495000		5.69493e+07	3.57833e+07	1.5915	0.670391	1.5915	0.670391	0.886407	0.108121	0.325236	Not Regulated		3.16713e+07	3.57833e+07	0.885086	-0.17611	1.12983	0.17611	-0.219919	0.798818	0.890089	Not Regulated		2.82883e+07	3.57833e+07	0.790545	-0.339081	1.26495
Q8BGS1-2	Band 4.1-like protein 5	Epb41l5	7	10822000	12470000	13638000	13553000	10186000	9912900	3685500	13795000	20224000	15254000	13157000	9327400	13815000	13979000	7392200	13080000	13771000	15431000		11217300	14094000	0.795892	-0.329356	1.25645	0.329356	-0.396029	0.0907592	0.295678	Not Regulated		12310000	14094000	0.873421	-0.19525	1.14492	0.19525	-0.249619	0.256989	0.557079	Not Regulated		1.25682e+07	14094000	0.891739	-0.165307	1.1214
O54962	Barrier-to-autointegration factor;Barrier-to-autointegration factor, N-terminally processed	Banf1	4	24172000	18597000	22428000	19149000	11474000	18821000	16973000	15148000	11595000	20892000	15812000	24594000	14176000	9350200	20658000	6191100	15969000	17309000		1.64813e+07	1.31564e+07	1.25273	0.325072	1.25273	0.325072	0.443445	0.392935	0.590435	Not Regulated		2.17323e+07	1.31564e+07	1.65185	0.724082	1.65185	0.724082	1.17689	0.0935425	0.407646	Not Regulated		14572000	1.31564e+07	1.1076	0.147438	1.1076
E9PZ16	Basement membrane-specific heparan sulfate proteoglycan core protein;Endorepellin;LG3 peptide	Hspg2	9	553875	1153600	2267400	2284900	2108500	2260200	1977000	1342500	2166800	548221	1279300	1159300	594670	1010000	514150	1218300	1408500	1282900		2.21787e+06	1.30323e+06	1.70182	0.767077	1.70182	0.767077	1.01043	0.000711797	0.0262561	Not Regulated		1.32496e+06	1.30323e+06	1.01667	0.0238516	1.01667	0.0238516	0.0903581	0.705346	0.841893	Not Regulated		1.82877e+06	1.30323e+06	1.40325	0.488776	1.40325
A0A087WQS2	Basic leucine zipper and W2 domain-containing protein 1	Bzw1	16	56106000	60919000	85591000	59723000	42138000	65467000	59459000	77069000	72539000	63984000	64650000	57827000	74914000	81039000	52121000	58493000	72036000	73999000		55776000	68176000	0.818118	-0.289619	1.22232	0.289619	-0.345057	0.198224	0.432978	Not Regulated		6.75387e+07	68176000	0.990652	-0.0135503	1.00944	0.0135503	0.0323223	0.892262	0.943956	Not Regulated		69689000	68176000	1.02219	0.031667	1.02219
Q91VK1	Basic leucine zipper and W2 domain-containing protein 2	Bzw2	5	2805500	2449900	5253700	1599600	2278200	2218600	540031	3166900	3435600	548221	3437200	2582100	3983900	529234	2833000	590528	3413500	3151800		2.03213e+06	2385276	0.851949	-0.231161	1.17378	0.231161	-0.270069	0.876435	0.930604	Not Regulated		3.50303e+06	2385276	1.46861	0.554449	1.46861	0.554449	0.913676	0.310943	0.586404	Not Regulated		NA	NA	NA	NA	NA
K3W4Q8	Basigin	Bsg	8	65947000	63772000	63437000	48423000	69467000	80190000	58396000	37490000	54633000	38647000	438801	78290000	48346000	45038000	100720000	48986000	35369000	33125000		6.60267e+07	39160000	1.68607	0.753668	1.68607	0.753668	0.993231	0.0278495	0.169911	Not Regulated		6.43853e+07	39160000	1.64416	0.717351	1.64416	0.717351	1.16645	0.00876742	0.267397	Not Regulated		50173000	39160000	1.28123	0.35753	1.28123
E0CX98	Bax inhibitor 1	Tmbim6	5	18663000	23924000	20646000	28036000	33572000	38332000	18141000	26193000	27189000	18892000	14954000	18020000	28857000	21552000	25906000	28938000	25135000	21653000		3.33133e+07	25242000	1.31976	0.400273	1.31976	0.400273	0.53991	0.0705656	0.255354	Not Regulated		2.10777e+07	25242000	0.835024	-0.260111	1.19757	0.260111	-0.350262	0.204754	0.516927	Not Regulated		23841000	25242000	0.944497	-0.0823815	1.05876
Q61335	B-cell receptor-associated protein 31	Bcap31	16	191760000	198970000	164260000	193950000	224290000	271870000	174210000	194380000	186560000	178530000	149540000	133030000	190180000	169190000	173410000	188560000	181650000	197690000		2.30037e+08	189300000	1.2152	0.281189	1.2152	0.281189	0.387154	0.142194	0.366661	Not Regulated		1.84997e+08	189300000	0.977267	-0.0331751	1.02326	0.0331751	0.00187073	0.80501	0.893374	Not Regulated		185050000	189300000	0.977549	-0.0327593	1.02297
P59017	Bcl-2-like protein 13	Bcl2l13	6	10855000	13701000	13610000	17249000	11961000	14144000	8847900	9126500	6340200	12734000	14952000	8362200	7711800	6239200	3814100	11597000	9828300	9826900		1.44513e+07	10417400	1.38723	0.472207	1.38723	0.472207	0.632184	0.0413534	0.202779	Not Regulated		12722000	10417400	1.22123	0.28833	1.22123	0.28833	0.500745	0.140151	0.470134	Not Regulated		8.10487e+06	10417400	0.778012	-0.362135	1.28533
O35623	BET1 homolog	Bet1	2	9770200	605401	5351900	8750000	8032300	7039400	10288000	6023700	7025400	8493700	4475500	7684200	9060600	7382200	11359000	10473000	7306100	8634500		7.94057e+06	8.80453e+06	0.901873	-0.149005	1.1088	0.149005	-0.164681	0.465451	0.644753	Not Regulated		5.2425e+06	8.80453e+06	0.595432	-0.747991	1.67945	0.747991	-1.1073	0.207467	0.518675	Not Regulated		7.77903e+06	8.80453e+06	0.883526	-0.178656	1.13183
Q99L88	Beta-1-syntrophin	Sntb1	7	6523200	9010800	9917300	6485300	8297200	3570700	5614900	8848000	14530000	6510200	4069800	5504600	10330000	7846500	6321900	8393200	6877100	7787900		6.11773e+06	7.68607e+06	0.795951	-0.329248	1.25636	0.329248	-0.395891	0.259668	0.482422	Not Regulated		8.48377e+06	7.68607e+06	1.10379	0.142459	1.10379	0.142459	0.2744	0.569176	0.763056	Not Regulated		9664300	7.68607e+06	1.25738	0.33042	1.25738
Q01339	Beta-2-glycoprotein 1	Apoh	14	18443000	36312000	38112000	25694000	42952000	49094000	4909200	26120000	22311000	13227000	19182000	21058000	24622000	13036000	23403000	14163000	21081000	19042000		3.92467e+07	1.80953e+07	2.16888	1.11695	2.16888	1.11695	1.45924	0.0116521	0.113561	Not Regulated		3.09557e+07	1.80953e+07	1.7107	0.774586	1.7107	0.774586	1.25526	0.0786305	0.390177	Not Regulated		1.77801e+07	1.80953e+07	0.982577	-0.025357	1.01773
P01887	Beta-2-microglobulin	B2m	3	66549000	605401	44710000	36916000	44060000	42457000	66955000	36424000	40915000	41459000	37790000	83549000	37760000	35401000	61666000	35201000	39445000	41693000		4.11443e+07	3.87797e+07	1.06098	0.0853933	1.06098	0.0853933	0.135995	0.549592	0.707325	Not Regulated		3.72881e+07	3.87797e+07	0.961538	-0.0565838	1.04	0.0565838	-0.0344521	0.393959	0.644898	Not Regulated		48098000	3.87797e+07	1.24029	0.310677	1.24029
Q8R5C5	Beta-centractin	Actr1b	14	34227000	32532000	59513000	48901000	39889000	48125000	34994000	48244000	52099000	45857000	46741000	44694000	42647000	42800000	36771000	44122000	44544000	43536000		4.56383e+07	4.40673e+07	1.03565	0.0505365	1.03565	0.0505365	0.0912819	0.739108	0.84611	Not Regulated		4.20907e+07	4.40673e+07	0.955144	-0.0662092	1.04696	0.0662092	-0.0493877	0.656721	0.815324	Not Regulated		4.51123e+07	4.40673e+07	1.02371	0.0338123	1.02371
P23780	Beta-galactosidase	Glb1	4	1388800	605401	468901	827810	2149500	2105500	11580000	2297100	1768700	548221	438801	4098000	578268	2160700	2426100	590528	2035100	371205		1694270	998944	1.69606	0.762188	1.69606	0.762188	1.00416	0.213021	0.444913	Not Regulated		NA	NA	NA	NA	NA	NA	NA	NA	NA	NA		5.21527e+06	998944	5.22078	2.38426	5.22078
P12265	Beta-glucuronidase	Gusb	17	60899000	29797000	20716000	22894000	38323000	21725000	93451000	32150000	30990000	21236000	31132000	76793000	36500000	29663000	81118000	32401000	33825000	31793000		2.76473e+07	32673000	0.846183	-0.240959	1.18178	0.240959	-0.282636	0.277705	0.495407	Not Regulated		3.71373e+07	32673000	1.13664	0.184771	1.13664	0.184771	0.340055	0.93039	0.961102	Not Regulated		52197000	32673000	1.59756	0.675868	1.59756
P29416	Beta-hexosaminidase subunit alpha	Hexa	8	1683400	2434100	4011600	7617500	8882900	9916000	540031	7229800	480085	4450800	2429000	597992	3868700	4209400	514150	3800600	7789200	7366400		8.80547e+06	6.31873e+06	1.39355	0.478764	1.39355	0.478764	0.640595	0.134873	0.361507	Not Regulated		2709700	6.31873e+06	0.428836	-1.2215	2.33189	1.2215	-1.84204	0.0282817	0.320533	Not Regulated		2.74997e+06	6.31873e+06	0.435209	-1.20022	2.29774
P20060	Beta-hexosaminidase subunit beta	Hexb	9	2794700	4404400	3386000	10540000	9314700	12924000	8396500	5458200	10316000	4712700	8036000	6722500	10567000	6244600	4850100	5455600	9810100	11770000		1.09262e+07	9011900	1.21242	0.277893	1.21242	0.277893	0.382926	0.334611	0.541582	Not Regulated		3.52837e+06	9011900	0.391523	-1.35283	2.55413	1.35283	-2.04582	0.0095445	0.269693	Not Regulated		8056900	9011900	0.894029	-0.161606	1.11853
O35490	Betaine--homocysteine S-methyltransferase 1	Bhmt	24	12224000000	7031100000	6747900000	6213000000	6290600000	5823100000	12911000000	5741800000	8919200000	7850700000	6688400000	13805000000	9101000000	8652700000	14230000000	8064200000	6333600000	4708000000		6108900000	6368600000	0.959222	-0.0600636	1.04251	0.0600636	-0.0505916	0.906262	0.949438	Not Regulated		8.66767e+09	6368600000	1.361	0.444667	1.361	0.444667	0.743331	0.236453	0.541729	Not Regulated		9.19067e+09	6368600000	1.44312	0.529193	1.44312
Q99KR3	Beta-lactamase-like protein 2	Lactb2	8	29655000	15735000	7950000	7231100	10691000	4498500	30053000	8492200	10572000	11518000	9379800	33252000	3619100	6763200	22846000	9442300	9196400	8275200		7.47353e+06	8971300	0.833049	-0.263527	1.20041	0.263527	-0.311586	0.322977	0.536418	Not Regulated		17780000	8971300	1.98188	0.986866	1.98188	0.986866	1.58465	0.149534	0.47804	Not Regulated		16372400	8971300	1.82498	0.867877	1.82498
Q8K2I4	Beta-mannosidase	Manba	11	21726000	7809300	858410	7722100	16259000	9385800	36539000	7044300	7364100	6629900	10381000	15867000	8964800	7923700	28165000	6595200	8010500	4706100		11122300	6.43727e+06	1.7278	0.788935	1.7278	0.788935	1.03847	0.0747738	0.2672	Not Regulated		1.01312e+07	6.43727e+06	1.57384	0.65429	1.57384	0.65429	1.0686	0.833085	0.909129	Not Regulated		1.69825e+07	6.43727e+06	2.63815	1.39953	2.63815
Q8VC97	Beta-ureidopropionase	Upb1	13	27847000	17946000	36116000	28461000	30956000	27696000	30771000	17979000	18928000	22694000	16534000	16004000	21278000	34946000	39158000	20778000	22755000	14665000		2.90377e+07	1.93993e+07	1.49684	0.581918	1.49684	0.581918	0.772917	0.0223279	0.151976	Not Regulated		27303000	1.93993e+07	1.40742	0.493052	1.40742	0.493052	0.818409	0.199361	0.512112	Not Regulated		2.25593e+07	1.93993e+07	1.16289	0.217717	1.16289
O88428	Bifunctional 3-phosphoadenosine 5-phosphosulfate synthase 2;Sulfate adenylyltransferase;Adenylyl-sulfate kinase	Papss2	24	19051000	24586000	44789000	10419000	15853000	14434000	6937700	22344000	35272000	17423000	10564000	11182000	18202000	26937000	16465000	20382000	21692000	20733000		1.35687e+07	2.09357e+07	0.648112	-0.625684	1.54294	0.625684	-0.776147	0.0138979	0.123868	Not Regulated		2.94753e+07	2.09357e+07	1.4079	0.493545	1.4079	0.493545	0.819174	0.27284	0.570882	Not Regulated		21517900	2.09357e+07	1.02781	0.0395744	1.02781
A0A0R4J040	Bifunctional apoptosis regulator	Bfar	2	1613500	2165100	468901	2198700	2639000	2996700	2146700	2828500	2053200	1494900	2354000	2159800	2421600	529234	2050600	3014400	2150000	2540500		2.61147e+06	2568300	1.01681	0.0240466	1.01681	0.0240466	0.0573016	0.894328	0.940814	Not Regulated		1.41583e+06	2568300	0.551273	-0.859162	1.81398	0.859162	-1.2798	0.109813	0.424488	Not Regulated		2342800	2568300	0.912199	-0.13258	1.09625
Q8VC30	Bifunctional ATP-dependent dihydroxyacetone kinase/FAD-AMP lyase (cyclizing);ATP-dependent dihydroxyacetone kinase;FAD-AMP lyase (cyclizing)	Dak	21	319160000	349590000	236500000	191960000	207620000	152390000	314800000	365630000	363880000	276520000	321650000	333220000	358270000	392130000	388710000	409400000	362180000	279570000		183990000	3.50383e+08	0.525111	-0.929307	1.90436	0.929307	-1.16562	0.00441263	0.0638714	Not Regulated		301750000	3.50383e+08	0.8612	-0.21558	1.16117	0.21558	-0.281164	0.384053	0.637983	Not Regulated		3.48103e+08	3.50383e+08	0.993493	-0.00941852	1.00655
Q9DBL7	Bifunctional coenzyme A synthase;Phosphopantetheine adenylyltransferase;Dephospho-CoA kinase	Coasy	10	14284000	17551000	15753000	12361000	14030000	11511000	14248000	15507000	18932000	14572000	8307800	14274000	16848000	16903000	15912000	15116000	13598000	12736000		12634000	1.38167e+07	0.914403	-0.129098	1.09361	0.129098	-0.139146	0.376377	0.576541	Not Regulated		1.58627e+07	1.38167e+07	1.14808	0.199226	1.14808	0.199226	0.362483	0.246957	0.549659	Not Regulated		16229000	1.38167e+07	1.1746	0.232165	1.1746
P34914	Bifunctional epoxide hydrolase 2;Cytosolic epoxide hydrolase 2;Lipid-phosphate phosphatase	Ephx2	28	275130000	317700000	284400000	275930000	318510000	262560000	276410000	335640000	371400000	306870000	352490000	293870000	317910000	353220000	330020000	370080000	344200000	297750000		2.85667e+08	3.37343e+08	0.846813	-0.239885	1.1809	0.239885	-0.281259	0.151405	0.378133	Not Regulated		292410000	3.37343e+08	0.866802	-0.206225	1.15367	0.206225	-0.266648	0.235065	0.53967	Not Regulated		3.27817e+08	3.37343e+08	0.97176	-0.0413284	1.02906
Q8CGC7	Bifunctional glutamate/proline--tRNA ligase;Glutamate--tRNA ligase;Proline--tRNA ligase	Eprs	52	166400000	181780000	254010000	210490000	179500000	193050000	166710000	279790000	285260000	246000000	252840000	194020000	242850000	274190000	183340000	237190000	242050000	255490000		1.94347e+08	244910000	0.793543	-0.333619	1.26017	0.333619	-0.401498	0.0303259	0.175154	Not Regulated		200730000	244910000	0.819607	-0.286995	1.2201	0.286995	-0.391978	0.170688	0.489037	Not Regulated		243920000	244910000	0.995958	-0.00584363	1.00406
Q3UHN9-2	Bifunctional heparan sulfate N-deacetylase/N-sulfotransferase 1;Heparan sulfate N-deacetylase 1;Heparan sulfate N-sulfotransferase 1	Ndst1	3	459360	891900	779000	558843	668900	843860	540031	746340	774360	600370	438801	597992	876200	529234	738840	958580	821980	774940		690534	851833	0.810645	-0.302858	1.23359	0.302858	-0.362039	0.150845	0.378082	Not Regulated		710087	851833	0.833598	-0.262576	1.19962	0.262576	-0.354087	0.313194	0.586972	Not Regulated		686910	851833	0.80639	-0.31045	1.24009
Q9CWJ9	Bifunctional purine biosynthesis protein PURH;Phosphoribosylaminoimidazolecarboxamide formyltransferase;IMP cyclohydrolase	Atic	11	8108300	6420200	6801900	3579800	6727400	6184100	8380900	6702100	7114100	3180600	4084800	10044000	5718200	6714000	9413300	7133100	6267500	5011800		5497100	6.13747e+06	0.895663	-0.158973	1.11649	0.158973	-0.177468	0.521568	0.684468	Not Regulated		7.11013e+06	6.13747e+06	1.15848	0.212233	1.15848	0.212233	0.382667	0.299599	0.583624	Not Regulated		7.39903e+06	6.13747e+06	1.20555	0.269694	1.20555
Q3UW64	Bifunctional UDP-N-acetylglucosamine 2-epimerase/N-acetylmannosamine kinase;UDP-N-acetylglucosamine 2-epimerase (hydrolyzing);N-acetylmannosamine kinase	Gne	10	553875	605401	1931600	4055800	525747	504950	4365200	7302900	13654000	7027500	438801	597992	4513500	6063200	514150	4199800	6765600	7133300		1.6955e+06	6032900	0.281042	-1.83114	3.55819	1.83114	-2.32246	0.028384	0.170388	Not Regulated		1030292	6032900	0.170779	-2.5498	5.85552	2.5498	-3.90313	0.00240176	0.122916	Not Regulated		8440700	6032900	1.39911	0.484511	1.39911
Q91X34	Bile acid-CoA:amino acid N-acyltransferase	Baat	3	2442800	3642700	3268500	3274500	525747	2601800	2781400	2853400	3119600	2905400	4279800	3626800	578268	3243700	2641400	3699500	3815700	3251100		2.13402e+06	3.58877e+06	0.594638	-0.749917	1.6817	0.749917	-0.935508	0.166642	0.397549	Not Regulated		3118000	3.58877e+06	0.868822	-0.202867	1.15098	0.202867	-0.261438	0.31006	0.586404	Not Regulated		2.91813e+06	3.58877e+06	0.81313	-0.298442	1.22982
Q4LDG0	Bile acyl-CoA synthetase	Slc27a5	34	1174400000	1301900000	1319500000	1395700000	1348600000	1758900000	986090000	1313400000	1271300000	1318200000	1078100000	983730000	1384000000	1044000000	1146300000	1348000000	1268600000	1485500000		1.50107e+09	1.36737e+09	1.09778	0.134588	1.09778	0.134588	0.1991	0.436679	0.621846	Not Regulated		1.26527e+09	1.36737e+09	0.925331	-0.111959	1.08069	0.111959	-0.120376	0.462815	0.690897	Not Regulated		1.19026e+09	1.36737e+09	0.870479	-0.200119	1.14879
Q9QY30	Bile salt export pump	Abcb11	33	20517000	42577000	77636000	21467000	19657000	37986000	9422300	32021000	58563000	36918000	19707000	30424000	29396000	31643000	33064000	32782000	23526000	31936000		26370000	2.94147e+07	0.896492	-0.157638	1.11546	0.157638	-0.175756	0.515861	0.679985	Not Regulated		46910000	2.94147e+07	1.59478	0.67336	1.59478	0.67336	1.09819	0.364264	0.626836	Not Regulated		3.33354e+07	2.94147e+07	1.13329	0.180521	1.13329
A0A0R4J131	Biotinidase	Btd	7	7569300	8002000	7332100	7384300	7988300	10582000	5597400	7963900	6086500	6247800	3782900	6378800	6709700	6354400	6502800	6583000	5861300	8424500		8.65153e+06	6.95627e+06	1.2437	0.314643	1.2437	0.314643	0.430067	0.188572	0.422807	Not Regulated		7.63447e+06	6.95627e+06	1.09749	0.134214	1.09749	0.134214	0.261606	0.436998	0.673057	Not Regulated		6.54927e+06	6.95627e+06	0.941492	-0.0869799	1.06214
Q8BTJ4-2	Bis(5-adenosyl)-triphosphatase enpp4	Enpp4	4	4767800	5973300	6801200	7197400	5213700	5926900	5231300	6772300	6788700	6774800	7239700	597992	5976000	529234	4740800	590528	6142200	5950500		6.11267e+06	4.22774e+06	1.44585	0.531914	1.44585	0.531914	0.708774	0.284935	0.502038	Not Regulated		5.84743e+06	4.22774e+06	1.38311	0.467916	1.38311	0.467916	0.779405	0.309541	0.586404	Not Regulated		6264100	4.22774e+06	1.48167	0.56722	1.48167
Q8R016	Bleomycin hydrolase	Blmh	7	17905000	10392000	13520000	9918400	8340200	7411400	23854000	21612000	19829000	14867000	12239000	30551000	15782000	16055000	32508000	15712000	16327000	15575000		8.55667e+06	1.58713e+07	0.539127	-0.891303	1.85485	0.891303	-1.11687	0.000944089	0.030907	Not Regulated		13939000	1.58713e+07	0.87825	-0.187296	1.13863	0.187296	-0.237276	0.36297	0.626836	Not Regulated		21765000	1.58713e+07	1.37134	0.455587	1.37134
Q8R2Q8	Bone marrow stromal antigen 2	Bst2	3	6057200	3950300	3382200	4037500	4841000	504950	6083300	6884000	4110800	4867800	5942800	9808900	578268	4331900	6801900	590528	5626900	5360600		NA	NA	NA	NA	NA	NA	NA	NA	NA	NA		4.46323e+06	3.85934e+06	1.15648	0.209734	1.15648	0.209734	0.378789	0.462437	0.690897	Not Regulated		5692700	3.85934e+06	1.47504	0.560758	1.47504
Q9DBJ3	Brain-specific angiogenesis inhibitor 1-associated protein 2-like protein 1	Baiap2l1	8	6221400	7136900	10543000	4779200	525747	4965400	6205100	3686800	5756400	4823800	3727200	5721800	3765500	4901700	4945200	762160	5092800	11826000		3.42345e+06	5.89365e+06	0.58087	-0.783712	1.72155	0.783712	-0.978858	0.656111	0.786851	Not Regulated		7967100	5.89365e+06	1.35181	0.434892	1.35181	0.434892	0.728163	0.308223	0.586404	Not Regulated		5216100	5.89365e+06	0.885037	-0.176191	1.1299
D3Z7P0	BRCA1-A complex subunit BRE	Bre	2	934780	928120	1369400	558843	525747	504950	932880	1222700	1498800	901900	1592000	597992	578268	1120500	983920	1035600	1316800	912410		529846	1088270	0.48687	-1.03839	2.05393	1.03839	-1.30555	0.00108242	0.0331437	Not Regulated		1.07743e+06	1088270	0.990042	-0.0144379	1.01006	0.0144379	0.0309449	0.927991	0.960489	Not Regulated		1.21813e+06	1088270	1.11932	0.162628	1.11932
A2A5R2	Brefeldin A-inhibited guanine nucleotide-exchange protein 2	Arfgef2	5	2141000	2522200	2288600	1548400	2225500	2357800	540031	2593800	2342100	548221	1930500	597992	1937600	3128100	514150	1844800	2881200	2369900		2043900	2365300	0.864119	-0.210699	1.15725	0.210699	-0.24382	0.422874	0.610937	Not Regulated		2.31727e+06	2365300	0.979692	-0.0295991	1.02073	0.0295991	0.0074196	0.965855	0.981246	Not Regulated		1.82531e+06	2365300	0.771703	-0.373882	1.29583
Q8BXV2	BRI3-binding protein	Bri3bp	3	3450900	605401	468901	2779000	4796000	2772800	540031	3194900	3706600	3702700	3504500	597992	4464100	529234	3648900	3802400	3121600	3229100		3.44927e+06	3.38437e+06	1.01918	0.0274038	1.01918	0.0274038	0.0616082	0.947131	0.972212	Not Regulated		1.5084e+06	3.38437e+06	0.445697	-1.16587	2.24368	1.16587	-1.75571	0.062725	0.375103	Not Regulated		2.48051e+06	3.38437e+06	0.732932	-0.448249	1.36438
O54825	Bystin	Bysl	3	553875	605401	468901	1586600	1249200	817290	540031	978940	966520	548221	827100	597992	578268	529234	514150	590528	1336900	1172500		1.2177e+06	1.03331e+06	1.17844	0.236883	1.17844	0.236883	0.330319	0.52625	0.686686	Not Regulated		NA	NA	NA	NA	NA	NA	NA	NA	NA	NA		NA	NA	NA	NA	NA
Q922D8	C-1-tetrahydrofolate synthase, cytoplasmic;Methylenetetrahydrofolate dehydrogenase;Methenyltetrahydrofolate cyclohydrolase;Formyltetrahydrofolate synthetase;C-1-tetrahydrofolate synthase, cytoplasmic, N-terminally processed	Mthfd1	56	2436500000	2804000000	4371900000	4495800000	3341900000	3132900000	2835000000	4312500000	4791400000	3688800000	4059100000	2360000000	4054200000	4448500000	2813900000	3054400000	3821000000	3934000000		3.65687e+09	3.60313e+09	1.01491	0.021356	1.01491	0.021356	0.0538503	0.952754	0.974049	Not Regulated		3.20413e+09	3.60313e+09	0.889263	-0.169318	1.12453	0.169318	-0.20938	0.46186	0.690897	Not Regulated		3.97963e+09	3.60313e+09	1.10449	0.143383	1.10449
E9Q3C1	C2 domain-containing protein 2	C2cd2	2	896460	1153700	468901	558843	525747	1626000	540031	1183700	1667600	548221	954670	597992	1221000	996870	1149600	1298200	926170	906600		903530	1.04366e+06	0.865735	-0.208003	1.15509	0.208003	-0.240362	0.438189	0.622447	Not Regulated		839687	1.04366e+06	0.804562	-0.313724	1.24291	0.313724	-0.433452	0.336426	0.604238	Not Regulated		1.13044e+06	1.04366e+06	1.08316	0.115242	1.08316
Q80W54	CAAX prenyl protease 1 homolog	Zmpste24	7	10728000	9296200	16601000	13921000	10152000	18896000	540031	16691000	12509000	15308000	8167900	8810700	12089000	529234	11598000	12347000	13162000	14187000		14323000	13232000	1.08245	0.114303	1.08245	0.114303	0.173078	0.782108	0.871426	Not Regulated		12208400	13232000	0.922642	-0.116157	1.08384	0.116157	-0.126891	0.543992	0.742507	Not Regulated		9.91334e+06	13232000	0.749195	-0.416588	1.33477
E9QAI5	CAD protein;Glutamine-dependent carbamoyl-phosphate synthase;Aspartate carbamoyltransferase;Dihydroorotase	Cad	3	553875	605401	1848900	558843	525747	504950	1536900	2249800	480085	1173400	2110400	1212900	1165800	2214700	514150	590528	2420300	1218000		NA	NA	NA	NA	NA	NA	NA	NA	NA	NA		NA	NA	NA	NA	NA	NA	NA	NA	NA	NA		NA	NA	NA	NA	NA
D3YYT0	Cadherin-2	Cdh2	5	2325400	2420400	3368200	1761200	3108500	5009300	540031	2280200	3657200	3203100	2066400	597992	2319900	529234	3279700	590528	1454100	2142300		3293000	1.39564e+06	2.35949	1.23847	2.35949	1.23847	1.61512	0.0751054	0.267549	Not Regulated		2.70467e+06	1.39564e+06	1.93794	0.954521	1.93794	0.954521	1.53446	0.065657	0.383452	Not Regulated		NA	NA	NA	NA	NA
P61022	Calcineurin B homologous protein 1	Chp1	11	44855000	33859000	19194000	22820000	31552000	37841000	44803000	21409000	21778000	24098000	19899000	32270000	32964000	23417000	42737000	25556000	24811000	30698000		3.07377e+07	2.70217e+07	1.13752	0.185891	1.13752	0.185891	0.264909	0.491644	0.663164	Not Regulated		32636000	2.70217e+07	1.20777	0.272348	1.20777	0.272348	0.475945	0.582191	0.77066	Not Regulated		29330000	2.70217e+07	1.08543	0.11826	1.08543
Q8BH59	Calcium-binding mitochondrial carrier protein Aralar1	Slc25a12	12	21812000	22707000	32471000	27579000	21276000	21087000	18219000	20062000	20642000	25463000	30116000	20318000	16036000	18003000	9550200	20478000	17075000	23338000		23314000	20297000	1.14864	0.19993	1.14864	0.19993	0.282918	0.316799	0.531952	Not Regulated		2.56633e+07	20297000	1.26439	0.338442	1.26439	0.338442	0.578503	0.195848	0.507868	Not Regulated		19641000	20297000	0.96768	-0.0473981	1.0334
Q9QXX4	Calcium-binding mitochondrial carrier protein Aralar2	Slc25a13	34	685490000	869620000	929270000	1103900000	814160000	921370000	578620000	679290000	670330000	908360000	994380000	640840000	625680000	655590000	352290000	785760000	684960000	733750000		9.46477e+08	7.34823e+08	1.28803	0.36517	1.28803	0.36517	0.49488	0.0622174	0.242818	Not Regulated		8.28127e+08	7.34823e+08	1.12697	0.172454	1.12697	0.172454	0.320942	0.380903	0.637983	Not Regulated		6.42747e+08	7.34823e+08	0.874696	-0.193147	1.14325
A2ASZ8	Calcium-binding mitochondrial carrier protein SCaMC-2	Slc25a25	4	1469400	1990000	2805500	558843	525747	2195800	540031	491620	1845000	1631700	2713400	597992	578268	529234	514150	590528	2911800	5443900		NA	NA	NA	NA	NA	NA	NA	NA	NA	NA		2088300	2982076	0.700284	-0.513988	1.42799	0.513988	-0.744199	0.941927	0.966484	Not Regulated		NA	NA	NA	NA	NA
Q6GQS1	Calcium-binding mitochondrial carrier protein SCaMC-3	Slc25a23	4	2526000	2649300	2840800	2264900	2099700	2741900	540031	491620	1860900	2470100	2680700	2105200	578268	1731300	514150	590528	2029300	1982800		2.36883e+06	1.53421e+06	1.54401	0.626681	1.54401	0.626681	0.830337	0.163915	0.394604	Not Regulated		2.67203e+06	1.53421e+06	1.74164	0.800443	1.74164	0.800443	1.29538	0.0974799	0.411118	Not Regulated		NA	NA	NA	NA	NA
Q06138	Calcium-binding protein 39	Cab39	2	1404100	1216700	468901	558843	525747	2614000	540031	2561200	2020500	548221	2401300	1882700	1392200	1142800	1452900	1939600	1731200	2089100		1.23286e+06	1.91997e+06	0.642127	-0.639069	1.55732	0.639069	-0.793316	0.15356	0.379667	Not Regulated		1.0299e+06	1.91997e+06	0.536416	-0.898577	1.86423	0.898577	-1.34096	0.0553854	0.361862	Not Regulated		1.70724e+06	1.91997e+06	0.889205	-0.169412	1.1246
Q9CXW3	Calcyclin-binding protein	Cacybp	7	9629700	11391000	14012000	8224500	7319700	7067800	10168000	17456000	8594300	11255000	11460000	11490000	8229700	9975000	8080100	6472300	10663000	9851600		7.53733e+06	8.99563e+06	0.837888	-0.255171	1.19348	0.255171	-0.300867	0.345951	0.551138	Not Regulated		1.16776e+07	8.99563e+06	1.29814	0.376443	1.29814	0.376443	0.637468	0.180843	0.495474	Not Regulated		1.20728e+07	8.99563e+06	1.34207	0.42446	1.34207
Q8VCQ8	Caldesmon 1	Cald1	10	12143000	7779700	18230000	7763800	7648700	11839000	5058400	4077000	7685500	8648700	7091000	9711700	5616900	5241400	8898400	4414500	5866600	8885600		9.08383e+06	6388900	1.42181	0.507734	1.42181	0.507734	0.677756	0.143693	0.36842	Not Regulated		1.27176e+07	6388900	1.99057	0.993183	1.99057	0.993183	1.59445	0.0543356	0.361862	Not Regulated		5.60697e+06	6388900	0.877611	-0.188347	1.13946
P0DP28	Calmodulin-3	Calm3	13	615390000	327950000	386050000	275540000	379010000	294690000	682110000	271520000	316800000	331980000	313540000	840430000	339950000	383620000	755620000	374090000	309440000	301860000		3.16413e+08	3.28463e+08	0.963314	-0.0539219	1.03808	0.0539219	-0.0427132	0.738822	0.84611	Not Regulated		443130000	3.28463e+08	1.3491	0.431998	1.3491	0.431998	0.723672	0.204712	0.516927	Not Regulated		4.23477e+08	3.28463e+08	1.28927	0.36655	1.28927
P35564	Calnexin	Canx	21	282150000	301680000	230190000	318420000	386500000	396770000	260150000	319520000	294470000	332660000	341330000	264730000	321270000	282250000	306180000	323390000	311060000	343730000		367230000	326060000	1.12627	0.171546	1.12627	0.171546	0.246509	0.266959	0.488818	Not Regulated		271340000	326060000	0.832178	-0.265036	1.20167	0.265036	-0.357903	0.140795	0.470134	Not Regulated		291380000	326060000	0.893639	-0.162236	1.11902
A0A0R4IZW8	Calpain small subunit 1	Capns1	3	2340400	1960700	1691700	1334800	1979400	1717600	1714400	1788500	1376200	2042700	1654600	597992	1841000	529234	2000400	1864300	1652900	1529700		1.67727e+06	1682300	0.997008	-0.00432292	1.003	0.00432292	0.0209104	0.924707	0.959095	Not Regulated		1997600	1682300	1.18742	0.247833	1.18742	0.247833	0.437906	0.232435	0.53545	Not Regulated		1.62637e+06	1682300	0.966752	-0.0487824	1.03439
P14211	Calreticulin	Calr	20	1489100000	1235100000	1028700000	1595800000	1939900000	2099300000	1211300000	1172100000	1115100000	1415200000	1365600000	1193700000	1137600000	1049000000	1468000000	1322900000	1136000000	1344000000		1.87833e+09	1.26763e+09	1.48176	0.567316	1.48176	0.567316	0.754185	0.0119156	0.114021	Not Regulated		1.25097e+09	1.26763e+09	0.986852	-0.0190942	1.01332	0.0190942	0.02372	0.873107	0.930976	Not Regulated		1.16617e+09	1.26763e+09	0.919956	-0.120364	1.08701
O35887	Calumenin	Calu	13	44303000	25775000	34949000	32848000	55443000	41490000	49156000	24202000	23704000	24259000	25217000	43612000	11065000	9376000	43242000	15849000	24661000	30858000		4.32603e+07	2.37893e+07	1.81848	0.86273	1.81848	0.86273	1.13313	0.0331846	0.180426	Not Regulated		35009000	2.37893e+07	1.47163	0.557411	1.47163	0.557411	0.918273	0.12887	0.455296	Not Regulated		32354000	2.37893e+07	1.36002	0.443629	1.36002
A0A0G2JFT9	cAMP-dependent protein kinase catalytic subunit beta	Prkacb	2	1432000	1759700	2079300	558843	525747	2060400	1504700	2127800	1853500	1837400	1994300	1654800	1684100	1321700	1370700	2059000	1930000	2013200		1.04833e+06	2.00073e+06	0.523973	-0.932436	1.9085	0.932436	-1.16964	0.0667572	0.249512	Not Regulated		1757000	2.00073e+06	0.878178	-0.187415	1.13872	0.187415	-0.23746	0.301392	0.584742	Not Regulated		1.82867e+06	2.00073e+06	0.913998	-0.129737	1.09409
A0A0A6YX73	cAMP-dependent protein kinase type II-alpha regulatory subunit	Prkar2a	7	2950100	3395800	6144500	1646200	2519800	2921800	2139500	2412800	3070900	4428000	3092400	3210700	1210900	1552300	2884100	3308900	2439600	2693100		2362600	2.81387e+06	0.839628	-0.252179	1.191	0.252179	-0.297029	0.314951	0.530027	Not Regulated		4.16347e+06	2.81387e+06	1.47962	0.565231	1.47962	0.565231	0.930408	0.165401	0.48706	Not Regulated		2.54107e+06	2.81387e+06	0.903052	-0.14712	1.10736
Q8VI47	Canalicular multispecific organic anion transporter 1	Abcc2	17	7540600	10481000	32193000	7266600	7044500	13146000	3423000	9527200	21134000	8431300	4522100	10323000	9504300	5537900	11620000	11190000	6960000	10784000		9.15237e+06	9.64467e+06	0.948956	-0.0755865	1.05379	0.0755865	-0.0705037	0.753237	0.853215	Not Regulated		16738200	9.64467e+06	1.73549	0.795341	1.73549	0.795341	1.28747	0.388459	0.639406	Not Regulated		11361400	9.64467e+06	1.178	0.236337	1.178
A0A0R4J015	Canalicular multispecific organic anion transporter 2	Abcc3	21	4312400	29137000	37418000	15978000	16548000	26371000	533970	3477100	25600000	11336000	438801	10804000	15457000	11995000	23562000	19157000	12513000	12799000		1.96323e+07	14823000	1.32445	0.405394	1.32445	0.405394	0.546479	0.205098	0.438633	Not Regulated		2.36225e+07	14823000	1.59364	0.672322	1.59364	0.672322	1.09658	0.816455	0.898171	Not Regulated		9.87036e+06	14823000	0.665881	-0.586663	1.50177
D3YXL1	Cancer-related nucleoside-triphosphatase homolog	Ntpcr	4	1560200	2095100	3343300	2712000	2839600	2744800	540031	2566300	2217300	1674000	438801	597992	1988000	2360700	2831100	2434700	1820000	2389000		2.76547e+06	2.21457e+06	1.24876	0.320499	1.24876	0.320499	0.437578	0.0738894	0.264867	Not Regulated		2.33287e+06	2.21457e+06	1.05342	0.0750794	1.05342	0.0750794	0.169848	0.962756	0.978742	Not Regulated		1.77454e+06	2.21457e+06	0.801305	-0.319576	1.24796
Q60865	Caprin-1	Caprin1	12	187320000	152980000	169900000	130380000	126060000	144090000	220220000	139510000	140120000	152320000	138680000	185430000	145820000	149590000	176130000	130430000	131010000	151920000		133510000	1.37787e+08	0.968962	-0.0454885	1.03203	0.0454885	-0.0318951	0.73919	0.84611	Not Regulated		1.70067e+08	1.37787e+08	1.23428	0.303664	1.23428	0.303664	0.524539	0.0974453	0.411118	Not Regulated		1.66617e+08	1.37787e+08	1.20924	0.274096	1.20924
Q8C196	Carbamoyl-phosphate synthase [ammonia], mitochondrial	Cps1	104	5709100000	6911900000	14028000000	9253400000	6520500000	7619600000	7711200000	11466000000	12516000000	10997000000	10037000000	6106500000	8552100000	9214000000	4784700000	8903500000	11484000000	10654000000		7.79783e+09	1.03472e+10	0.75362	-0.408091	1.32693	0.408091	-0.497027	0.0657099	0.249512	Not Regulated		8883000000	1.03472e+10	0.858496	-0.220117	1.16483	0.220117	-0.288204	0.40421	0.650276	Not Regulated		10564400000	1.03472e+10	1.02099	0.0299751	1.02099
P13634	Carbonic anhydrase 1	Ca1;Car1	2	1446700	1413000	468901	1466300	2881100	2537900	2035000	1722900	1447300	1616900	438801	1573300	1845000	529234	3071300	590528	2262700	962830		2295100	1.27202e+06	1.8043	0.851436	1.8043	0.851436	1.11864	0.113955	0.330903	Not Regulated		NA	NA	NA	NA	NA	NA	NA	NA	NA	NA		1.73507e+06	1.27202e+06	1.36403	0.44787	1.36403
Q9WVT6	Carbonic anhydrase 14	Ca14	4	6599800	5949200	5024000	4665800	4741000	5983600	7325700	3769600	6147500	6073700	4940400	6118500	4139100	7054400	10349000	7238400	4096200	4798700		5.13013e+06	5.37777e+06	0.953952	-0.0680108	1.04827	0.0680108	-0.0607859	0.893401	0.940271	Not Regulated		5.85767e+06	5.37777e+06	1.08924	0.123319	1.08924	0.123319	0.2447	0.562675	0.758493	Not Regulated		5747600	5.37777e+06	1.06877	0.0959525	1.06877
P00920	Carbonic anhydrase 2	Ca2	8	13234000	17318000	16370000	14543000	28232000	23480000	17126000	16446000	16536000	11972000	12116000	16102000	17515000	16662000	21501000	17593000	18425000	10110000		22085000	15376000	1.43633	0.522387	1.43633	0.522387	0.696552	0.190001	0.424764	Not Regulated		1.56407e+07	15376000	1.01721	0.0246218	1.01721	0.0246218	0.0915532	0.824066	0.902256	Not Regulated		1.67027e+07	15376000	1.08628	0.119398	1.08628
P16015	Carbonic anhydrase 3	Ca3	20	3963300000	4589300000	2507600000	2767500000	3496500000	2333900000	3514900000	2643300000	3442400000	3830400000	3535300000	3023700000	4194200000	4035000000	4754200000	3808200000	3244200000	1941300000		2.86597e+09	2997900000	0.955991	-0.0649304	1.04603	0.0649304	-0.0568345	0.926716	0.960281	Not Regulated		3.68673e+09	2997900000	1.22977	0.298391	1.22977	0.298391	0.516356	0.411907	0.654066	Not Regulated		3200200000	2997900000	1.06748	0.0942098	1.06748
P23589	Carbonic anhydrase 5A, mitochondrial	Ca5a	2	3535000	3275600	1851300	1803000	1819100	504950	1874700	491620	1784400	2477200	438801	2481700	1921300	2075300	514150	1995600	2142300	1876200		1.37568e+06	2004700	0.686229	-0.543238	1.45724	0.543238	-0.670388	0.202551	0.437427	Not Regulated		2887300	2004700	1.44027	0.526335	1.44027	0.526335	0.870053	0.141419	0.470134	Not Regulated		1.38357e+06	2004700	0.690165	-0.534987	1.44893
P48758	Carbonyl reductase [NADPH] 1	Cbr1	14	86296000	105470000	92424000	59101000	64471000	52780000	72846000	67777000	56880000	49141000	37143000	52009000	58895000	55205000	72197000	52527000	57825000	56153000		58784000	5.55017e+07	1.05914	0.0828924	1.05914	0.0828924	0.132787	0.555417	0.711951	Not Regulated		94730000	5.55017e+07	1.7068	0.77129	1.7068	0.77129	1.25015	0.00208013	0.117554	Not Regulated		6.58343e+07	5.55017e+07	1.18617	0.246309	1.18617
Q91VT4	Carbonyl reductase family member 4	Cbr4	5	20420000	24234000	26031000	31660000	20296000	29860000	24788000	22850000	23768000	23036000	26943000	17853000	24123000	21265000	12739000	20200000	29126000	26966000		27272000	2.54307e+07	1.07241	0.100851	1.07241	0.100851	0.155824	0.714669	0.828828	Not Regulated		2.35617e+07	2.54307e+07	0.926506	-0.110128	1.07932	0.110128	-0.117535	0.635955	0.802316	Not Regulated		23802000	2.54307e+07	0.935957	-0.0954865	1.06843
P23953	Carboxylesterase 1C	Ces1c	15	150050000	78374000	67786000	118730000	139290000	119930000	127710000	72494000	65444000	82171000	68342000	103320000	45476000	64820000	136580000	80047000	77070000	68256000		1.25983e+08	7.51243e+07	1.677	0.745881	1.677	0.745881	0.983242	0.0015372	0.0373999	Not Regulated		9.87367e+07	7.51243e+07	1.31431	0.394306	1.31431	0.394306	0.665185	0.379952	0.637983	Not Regulated		8.85493e+07	7.51243e+07	1.1787	0.237201	1.1787
Q8VCT4	Carboxylesterase 1D	Ces1d	35	10331000000	6897200000	4760400000	6516300000	9270000000	7720400000	9799400000	5075300000	4289500000	5131700000	5127500000	7850700000	7042100000	5031800000	10400000000	6194500000	5209700000	4616700000		7.83557e+09	5340300000	1.46725	0.553117	1.46725	0.553117	0.735972	0.0289855	0.171958	Not Regulated		7.32953e+09	5340300000	1.37249	0.456801	1.37249	0.456801	0.762158	0.253967	0.556405	Not Regulated		6.38807e+09	5340300000	1.1962	0.258459	1.1962
Q63880-2	Carboxylesterase 3A	Ces3a	20	2093900000	2024400000	1206700000	2308800000	3051900000	2379600000	2429900000	3027500000	3035400000	3294100000	3410200000	2839000000	3133400000	2483700000	2941100000	3376200000	3092800000	2948800000		2580100000	3.13927e+09	0.82188	-0.283001	1.21672	0.283001	-0.336566	0.108814	0.325303	Not Regulated		1775000000	3.13927e+09	0.565419	-0.822609	1.7686	0.822609	-1.22308	0.0146898	0.295828	Not Regulated		2.83093e+09	3.13927e+09	0.901782	-0.14915	1.10892
Q8VCU1	Carboxylesterase 3B	Ces3b	7	202120000	175070000	173930000	207690000	207750000	170490000	208500000	319980000	362860000	382980000	404490000	250750000	276330000	240570000	264000000	323880000	319980000	364690000		195310000	3.36183e+08	0.580963	-0.783482	1.72128	0.783482	-0.978564	0.00146427	0.037371	Not Regulated		1.83707e+08	3.36183e+08	0.546448	-0.871844	1.83	0.871844	-1.29948	0.00106859	0.0785058	Not Regulated		2.97113e+08	3.36183e+08	0.883784	-0.178235	1.1315
Q91WU0	Carboxylic ester hydrolase	Ces1f	31	4707300000	2769800000	1659400000	2491700000	3866400000	2834500000	4547300000	2032100000	1940500000	2418100000	2238500000	3944900000	2668200000	1917600000	4603400000	2778200000	2286500000	2654900000		3064200000	2573200000	1.19081	0.251947	1.19081	0.251947	0.349643	0.292242	0.509418	Not Regulated		3045500000	2573200000	1.18355	0.243116	1.18355	0.243116	0.430586	0.768332	0.874138	Not Regulated		2.83997e+09	2573200000	1.10367	0.14231	1.10367
E9PV38	Carboxylic ester hydrolase	Ces2g	8	48806000	53696000	39255000	45774000	46453000	49489000	39358000	49272000	37828000	49471000	49030000	39969000	52805000	42412000	51100000	61513000	55056000	46958000		4.72387e+07	54509000	0.866621	-0.206526	1.15391	0.206526	-0.238468	0.209872	0.443043	Not Regulated		4.72523e+07	54509000	0.866872	-0.206109	1.15357	0.206109	-0.266468	0.314195	0.587848	Not Regulated		4.21527e+07	54509000	0.773316	-0.370871	1.29313
H3BL34	Carboxylic ester hydrolase;Carboxylesterase 1E	Ces1e	19	247230000	219880000	116840000	144520000	176840000	161970000	166960000	151820000	126460000	158560000	163420000	157460000	227570000	168010000	285130000	158860000	139550000	146330000		161110000	1.48247e+08	1.08677	0.120046	1.08677	0.120046	0.180446	0.405172	0.598784	Not Regulated		194650000	1.48247e+08	1.31301	0.392883	1.31301	0.392883	0.662977	0.336567	0.604238	Not Regulated		1.48413e+08	1.48247e+08	1.00112	0.00162104	1.00112
Q8R1G2	Carboxymethylenebutenolidase homolog	Cmbl	9	21322000	26438000	27337000	22839000	28224000	28507000	25770000	23173000	23486000	22204000	22573000	29401000	25253000	22733000	30369000	32694000	24055000	17691000		2.65233e+07	2.48133e+07	1.06891	0.0961465	1.06891	0.0961465	0.149789	0.61582	0.758143	Not Regulated		2.50323e+07	2.48133e+07	1.00883	0.0126772	1.00883	0.0126772	0.0730191	0.857934	0.92233	Not Regulated		24143000	2.48133e+07	0.972985	-0.0395106	1.02777
Q9WVJ3	Carboxypeptidase Q	Cpq	7	16493000	9458800	9223800	10641000	15440000	14278000	14653000	3789600	4956500	9105600	438801	15745000	9357400	7930500	19982000	8746300	10284000	8393200		13453000	9.14117e+06	1.47169	0.557478	1.47169	0.557478	0.741566	0.0275882	0.169383	Not Regulated		11725200	9.14117e+06	1.28268	0.359162	1.28268	0.359162	0.610654	0.294153	0.579886	Not Regulated		7799700	9.14117e+06	0.85325	-0.22896	1.17199
G3X8T3	Carboxypeptidase;Lysosomal protective protein;Lysosomal protective protein 32 kDa chain;Lysosomal protective protein 20 kDa chain	Ctsa	9	8187000	11841000	9286000	14814000	16123000	18246000	7527700	11316000	10223000	9592300	10533000	5842900	9236900	12799000	6868500	7617100	10228000	8423600		1.63943e+07	8.75623e+06	1.8723	0.904815	1.8723	0.904815	1.18712	0.00162157	0.0378421	Not Regulated		9.77133e+06	8.75623e+06	1.11593	0.158245	1.11593	0.158245	0.298894	0.490197	0.711866	Not Regulated		9688900	8.75623e+06	1.10651	0.146022	1.10651
Q3LFS6	Carcinoembryonic antigen-related cell adhesion molecule 1	Ceacam1	2	553875	2945400	3685900	2526300	2209400	4021000	540031	491620	5059600	4392500	438801	597992	2598100	3396600	5535600	2986200	1682500	3971200		2918900	2.87997e+06	1.01352	0.0193727	1.01352	0.0193727	0.0513062	0.889447	0.937501	Not Regulated		2.39506e+06	2.87997e+06	0.831627	-0.265991	1.20246	0.265991	-0.359386	0.493306	0.712679	Not Regulated		2030417	2.87997e+06	0.705014	-0.504276	1.41841
H7BX88	Carnitine O-acetyltransferase	Crat	5	5795700	7800500	3809800	5771700	4506900	6290100	5470500	6016000	3050400	3562100	4352100	3855300	5291000	5902200	3827300	4133700	4191000	5330000		5522900	4.55157e+06	1.21341	0.279063	1.21341	0.279063	0.384426	0.191774	0.426227	Not Regulated		5802000	4.55157e+06	1.27473	0.350187	1.27473	0.350187	0.596727	0.350148	0.615903	Not Regulated		4.84563e+06	4.55157e+06	1.06461	0.090322	1.06461
P97742	Carnitine O-palmitoyltransferase 1, liver isoform	Cpt1a	29	146320000	198660000	136770000	204520000	200320000	199090000	123460000	141610000	151310000	171440000	193370000	128750000	141930000	141370000	90273000	154590000	139130000	185460000		201310000	1.59727e+08	1.26034	0.333814	1.26034	0.333814	0.454658	0.0546607	0.229892	Not Regulated		1.60583e+08	1.59727e+08	1.00536	0.00771697	1.00536	0.00771697	0.0653223	0.994164	0.997332	Not Regulated		1.38793e+08	1.59727e+08	0.868943	-0.202667	1.15082
P52825	Carnitine O-palmitoyltransferase 2, mitochondrial	Cpt2	27	227400000	305010000	332280000	397540000	311350000	456450000	212090000	292760000	237190000	287550000	275050000	202190000	259180000	234270000	152220000	252030000	300280000	287220000		3.88447e+08	2.79843e+08	1.38809	0.473097	1.38809	0.473097	0.633326	0.0452203	0.213965	Not Regulated		288230000	2.79843e+08	1.02997	0.0426011	1.02997	0.0426011	0.119451	0.889941	0.942542	Not Regulated		2.47347e+08	2.79843e+08	0.883876	-0.178085	1.13138
H7BXB1	Casein kinase I isoform alpha	Csnk1a1	3	825450	1202700	1471300	1579300	525747	1845200	1023500	1580100	2088900	1511000	1721400	1395400	1244900	1517200	901550	1180900	1588600	1395700		1.31675e+06	1388400	0.948393	-0.076443	1.05442	0.076443	-0.0716024	0.625252	0.764271	Not Regulated		1.16648e+06	1388400	0.840164	-0.251258	1.19024	0.251258	-0.336524	0.320987	0.594491	Not Regulated		1.56417e+06	1388400	1.1266	0.171971	1.1266
Q60737	Casein kinase II subunit alpha	Csnk2a1	5	8557600	6784600	9174300	6723000	5972500	3679300	6259900	7661200	8810500	7829700	5956000	6964100	14939000	8062400	6004000	14559000	9120400	15689000		5.45827e+06	13122800	0.415938	-1.26556	2.40421	1.26556	-1.59696	0.00806935	0.0913594	Not Regulated		8.17217e+06	13122800	0.622746	-0.683285	1.60579	0.683285	-1.00689	0.047613	0.35738	Not Regulated		7577200	13122800	0.577407	-0.792339	1.73188
P67871	Casein kinase II subunit beta	Csnk2b	4	553875	6345100	4327400	4506400	3752000	3652500	5646500	4945000	5008100	5300300	4944100	4959600	4919900	5453500	6319800	5248400	4375100	5108600		3970300	4910700	0.8085	-0.306681	1.23686	0.306681	-0.366942	0.0798473	0.275071	Not Regulated		3742125	4910700	0.762035	-0.392071	1.31228	0.392071	-0.555022	0.328145	0.60169	Not Regulated		5.19987e+06	4910700	1.05889	0.0825459	1.05889
Q60649	Caseinolytic peptidase B protein homolog	Clpb	4	553875	3597200	3888200	4137000	3738600	3140200	540031	491620	480085	548221	3323700	597992	2342000	2668600	514150	590528	1955000	2116100		3.67193e+06	1553876	2.36308	1.24067	2.36308	1.24067	1.61794	0.0342349	0.182506	Not Regulated		NA	NA	NA	NA	NA	NA	NA	NA	NA	NA		NA	NA	NA	NA	NA
P24270	Catalase	Cat	35	1383600000	726190000	667040000	706350000	709720000	338480000	1615900000	684500000	499240000	726130000	880350000	1312300000	650660000	743880000	1094800000	647810000	688680000	837450000		584850000	7.24647e+08	0.807083	-0.309211	1.23903	0.309211	-0.370188	0.292968	0.510295	Not Regulated		925610000	7.24647e+08	1.27733	0.353127	1.27733	0.353127	0.601289	0.409764	0.653374	Not Regulated		9.33213e+08	7.24647e+08	1.28782	0.364929	1.28782
O88587	Catechol O-methyltransferase	Comt	17	196330000	198540000	194520000	222370000	261200000	220800000	235500000	354720000	351400000	413030000	449700000	293650000	277410000	287290000	229640000	359260000	383180000	359010000		234790000	367150000	0.639493	-0.644999	1.56374	0.644999	-0.800923	0.0021695	0.0451059	Not Regulated		1.96463e+08	367150000	0.535104	-0.90211	1.8688	0.90211	-1.34644	0.000426144	0.046961	Not Regulated		3.13873e+08	367150000	0.854891	-0.226187	1.16974
Q8BIG7	Catechol O-methyltransferase domain-containing protein 1	Comtd1	3	1582200	2051800	1572700	1670700	1519700	1396700	1602700	1608900	1139400	1564800	1022100	1878200	578268	529234	514150	590528	1214000	2106300		1.52903e+06	1.30361e+06	1.17292	0.230108	1.17292	0.230108	0.321629	0.409093	0.602514	Not Regulated		1.73557e+06	1.30361e+06	1.33135	0.412895	1.33135	0.412895	0.694031	0.261319	0.563092	Not Regulated		1.45033e+06	1.30361e+06	1.11255	0.153873	1.11255
P26231	Catenin alpha-1	Ctnna1	17	2785800	5871300	25120000	6985600	8541100	16874000	5035700	7397400	18955000	6998900	10253000	6071800	8601600	6705400	8105200	7173300	6281900	10624000		1.08002e+07	8026400	1.34559	0.428238	1.34559	0.428238	0.575782	0.394449	0.591747	Not Regulated		1.1259e+07	8026400	1.40275	0.488258	1.40275	0.488258	0.81097	0.930533	0.961102	Not Regulated		10462700	8026400	1.30354	0.38243	1.30354
D3Z2H7	Catenin delta-1	Ctnnd1	10	3254600	4336400	10216000	2612000	2326500	9176000	540031	3953300	12309000	4309900	3772800	4555300	4169100	3263200	3895000	6344300	3582200	4900900		4.70483e+06	4.94247e+06	0.95192	-0.0710876	1.05051	0.0710876	-0.0647327	0.586123	0.736518	Not Regulated		5.93567e+06	4.94247e+06	1.20095	0.264179	1.20095	0.264179	0.46327	0.802445	0.891932	Not Regulated		5.60078e+06	4.94247e+06	1.13319	0.180396	1.13319
P10605	Cathepsin B;Cathepsin B light chain;Cathepsin B heavy chain	Ctsb	11	184390000	171110000	129240000	172630000	200340000	189220000	138780000	120650000	116620000	117250000	117680000	103540000	125880000	123240000	137090000	108770000	115200000	123470000		1.87397e+08	1.15813e+08	1.61809	0.694294	1.61809	0.694294	0.917068	0.00147066	0.037371	Not Regulated		161580000	1.15813e+08	1.39518	0.480447	1.39518	0.480447	0.79885	0.0456408	0.351722	Not Regulated		125350000	1.15813e+08	1.08235	0.114161	1.08235
P18242	Cathepsin D	Ctsd	13	91528000	94319000	61189000	104820000	129780000	114460000	104150000	101960000	93235000	95685000	108270000	86975000	89327000	101420000	88444000	74690000	82906000	82185000		1.16353e+08	79927000	1.45575	0.541758	1.45575	0.541758	0.721401	0.00710097	0.0839967	Not Regulated		8.23453e+07	79927000	1.03026	0.043004	1.03026	0.043004	0.120077	0.935198	0.963323	Not Regulated		9.97817e+07	79927000	1.24841	0.320092	1.24841
Q9R013	Cathepsin F	Ctsf	5	15553000	12911000	10387000	17004000	21240000	23150000	19726000	14959000	10208000	10221000	18410000	6710200	14434000	12052000	17458000	590528	12557000	7145900		2.04647e+07	6764476	3.02531	1.59709	3.02531	1.59709	2.07513	0.0805087	0.275222	Not Regulated		1.29503e+07	6764476	1.91446	0.936939	1.91446	0.936939	1.50718	0.1752	0.491115	Not Regulated		1.49643e+07	6764476	2.21219	1.14548	2.21219
P06797	Cathepsin L1;Cathepsin L1 heavy chain;Cathepsin L1 light chain	Ctsl	6	31469000	5066300	14643000	4562100	17669000	17558000	27426000	491620	480085	6207500	4219000	13432000	578268	529234	31409000	8339300	7437500	10374000		1.3263e+07	8.71693e+06	1.52153	0.605518	1.52153	0.605518	0.80319	0.52955	0.688897	Not Regulated		1.70594e+07	8.71693e+06	1.95705	0.968677	1.95705	0.968677	1.55643	0.383998	0.637983	Not Regulated		9.4659e+06	8.71693e+06	1.08592	0.118919	1.08592
F6WR04	Cathepsin S	Ctss	2	3340200	3165200	1931400	2544800	4406600	3385900	6416900	2008500	480085	548221	3708500	5658400	578268	529234	4525400	2785000	2441900	2865800		3.44577e+06	2.69757e+06	1.27736	0.353166	1.27736	0.353166	0.479483	0.20522	0.438633	Not Regulated		2.81227e+06	2.69757e+06	1.04252	0.0600748	1.04252	0.0600748	0.146565	0.931408	0.96151	Not Regulated		2.96849e+06	2.69757e+06	1.10043	0.138073	1.10043
Q9WUU7	Cathepsin Z	Ctsz	3	10192000	4690700	5792900	10603000	11520000	1249600	7085000	4008900	4352100	5492600	3719900	8276700	3831800	4750200	8792200	648880	5113100	4461000		7.79087e+06	3407660	2.28628	1.193	2.28628	1.193	1.55679	0.386909	0.58531	Not Regulated		6.89187e+06	3407660	2.02246	1.01611	2.02246	1.01611	1.63003	0.152944	0.481555	Not Regulated		5.14867e+06	3407660	1.51091	0.595417	1.51091
P24668	Cation-dependent mannose-6-phosphate receptor	M6pr	6	92818000	89934000	92867000	94568000	108690000	96782000	99429000	87308000	95810000	96648000	86633000	101470000	85093000	93048000	107220000	92876000	97151000	95148000		1.00013e+08	9.50583e+07	1.05213	0.0733073	1.05213	0.0733073	0.120491	0.556555	0.712677	Not Regulated		91873000	9.50583e+07	0.966491	-0.0491722	1.03467	0.0491722	-0.0229516	0.705524	0.841893	Not Regulated		9.41823e+07	9.50583e+07	0.990785	-0.0133566	1.0093
Q07113	Cation-independent mannose-6-phosphate receptor	Igf2r	16	10277000	10610000	13020000	12323000	11770000	13330000	6053000	10438000	14373000	11130000	10362000	8680500	13730000	16394000	12648000	7111100	10312000	9702400		1.24743e+07	9.04183e+06	1.37962	0.464275	1.37962	0.464275	0.62201	0.0365863	0.187868	Not Regulated		1.13023e+07	9.04183e+06	1.25	0.321933	1.25	0.321933	0.552887	0.15762	0.481587	Not Regulated		10288000	9.04183e+06	1.13782	0.186275	1.13782
B7ZWL1	CCR4-NOT transcription complex subunit 1	Cnot1	9	2733000	3701500	4877900	4075400	2256400	3605800	2085300	3201900	3125800	3906500	4569000	1809200	3854100	3463700	2047400	4034500	4058600	5162700		3.31253e+06	4418600	0.749679	-0.415654	1.3339	0.415654	-0.506729	0.135732	0.361794	Not Regulated		3770800	4418600	0.853392	-0.228719	1.17179	0.228719	-0.301551	0.349696	0.615599	Not Regulated		2.80433e+06	4418600	0.634666	-0.655931	1.57563
Q62192	CD180 antigen	Cd180	3	553875	658390	468901	1044800	1556200	929960	540031	1476600	480085	548221	950240	1842800	902900	921520	514150	590528	1338400	1541800		1.17699e+06	1.15691e+06	1.01735	0.0248222	1.01735	0.0248222	0.0582966	0.813612	0.891154	Not Regulated		NA	NA	NA	NA	NA	NA	NA	NA	NA	NA		NA	NA	NA	NA	NA
Q9DCG2-2	CD302 antigen	Cd302	5	8102700	11569000	30473000	23495000	27970000	53642000	6311600	21151000	2552000	23162000	24646000	13854000	17134000	7614800	9122800	9551400	21353000	22084000		3.50357e+07	17662800	1.98359	0.98811	1.98359	0.98811	1.29396	0.0778803	0.272578	Not Regulated		16714900	17662800	0.946334	-0.0795793	1.05671	0.0795793	-0.0701339	0.724095	0.850254	Not Regulated		1.00049e+07	17662800	0.566437	-0.820012	1.76542
P35762	CD81 antigen	Cd81	3	11309000	17276000	16538000	15976000	19741000	17973000	9904000	16612000	480085	17757000	13425000	21067000	18753000	18965000	23366000	20197000	14187000	13738000		1.78967e+07	1.60407e+07	1.11571	0.157957	1.11571	0.157957	0.229076	0.403209	0.598099	Not Regulated		15041000	1.60407e+07	0.937679	-0.0928336	1.06646	0.0928336	-0.0907003	0.718641	0.849871	Not Regulated		8.99869e+06	1.60407e+07	0.560993	-0.833946	1.78255
Q91WS0	CDGSH iron-sulfur domain-containing protein 1	Cisd1	7	105670000	127530000	133220000	153030000	104790000	100620000	78431000	81731000	97790000	138290000	145270000	71127000	78982000	97933000	67533000	111460000	96966000	130650000		119480000	1.13025e+08	1.05711	0.080123	1.05711	0.080123	0.129234	0.777541	0.868616	Not Regulated		122140000	1.13025e+08	1.08064	0.11189	1.08064	0.11189	0.226965	0.548503	0.746235	Not Regulated		85984000	1.13025e+08	0.76075	-0.394506	1.31449
Q9CQB5	CDGSH iron-sulfur domain-containing protein 2	Cisd2	5	28175000	25840000	24655000	25768000	29761000	34033000	39204000	30004000	27828000	30782000	31810000	34958000	34168000	25647000	40672000	30390000	31845000	39091000		29854000	3.37753e+07	0.883899	-0.178046	1.13135	0.178046	-0.201934	0.330131	0.539343	Not Regulated		2.62233e+07	3.37753e+07	0.776405	-0.365119	1.28799	0.365119	-0.513201	0.0683984	0.383452	Not Regulated		3.23453e+07	3.37753e+07	0.957661	-0.0624124	1.04421
Z4YKM2	CDGSH iron-sulfur domain-containing protein 3, mitochondrial	Cisd3	3	553875	3239100	4333800	4439100	6319100	504950	540031	491620	4512100	7735200	4088900	3168000	578268	529234	514150	3353000	4513600	6232300		3.75438e+06	4.69963e+06	0.798867	-0.323972	1.25177	0.323972	-0.389123	0.3924	0.590019	Not Regulated		2708925	4.69963e+06	0.576412	-0.794828	1.73487	0.794828	-1.17997	0.191039	0.504855	Not Regulated		1847917	4.69963e+06	0.393205	-1.34665	2.54321
Q99LM2	CDK5 regulatory subunit-associated protein 3	Cdk5rap3	12	13401000	15700000	15338000	9412300	16169000	11487000	3907400	13444000	11147000	9293200	14142000	10342000	14586000	14294000	15245000	16936000	10585000	11135000		12356100	1.28853e+07	0.958927	-0.0605064	1.04283	0.0605064	-0.0511595	0.828361	0.902554	Not Regulated		14813000	1.28853e+07	1.1496	0.201134	1.1496	0.201134	0.365444	0.344572	0.610409	Not Regulated		9.49947e+06	1.28853e+07	0.737231	-0.439811	1.35643
A0A1I7Q4A1	CDKN2A-interacting protein	Cdkn2aip	3	2414500	4768600	3324700	6882400	7250400	2390400	4052700	2258200	2933400	548221	2483900	2539500	2358700	1779300	1569400	2397900	3662200	2442700		5.50773e+06	2.83427e+06	1.94327	0.958483	1.94327	0.958483	1.25596	0.138367	0.36498	Not Regulated		3502600	2.83427e+06	1.2358	0.305451	1.2358	0.305451	0.527311	0.409475	0.653374	Not Regulated		3.08143e+06	2.83427e+06	1.08721	0.120626	1.08721
A0A0U1RP13	CDP-diacylglycerol--inositol 3-phosphatidyltransferase	Cdipt	4	23912000	22372000	18827000	22731000	21199000	32356000	22146000	29216000	27896000	24053000	22647000	24623000	25716000	20568000	20577000	19934000	25476000	24537000		2.54287e+07	2.33157e+07	1.09063	0.125156	1.09063	0.125156	0.187001	0.624847	0.764271	Not Regulated		2.17037e+07	2.33157e+07	0.930862	-0.103361	1.07427	0.103361	-0.107035	0.580465	0.770306	Not Regulated		2.64193e+07	2.33157e+07	1.13312	0.180294	1.13312
Q8VEK0	Cell cycle control protein 50A	Tmem30a	10	33346000	40181000	56442000	52439000	54960000	57186000	33931000	42263000	64454000	46103000	37564000	42168000	44131000	52072000	52045000	44932000	47727000	42755000		5.48617e+07	45138000	1.21542	0.281456	1.21542	0.281456	0.387496	0.0461085	0.215022	Not Regulated		43323000	45138000	0.95979	-0.0592093	1.04189	0.0592093	-0.0385261	0.695274	0.839004	Not Regulated		4.68827e+07	45138000	1.03865	0.0547121	1.03865
O70303	Cell death activator CIDE-B	Cideb	2	1629100	1346500	1393300	1682300	525747	2290900	1937500	1991800	1816700	2026700	2302600	597992	2162500	529234	1491900	1947500	2284600	2138100		1.49965e+06	2123400	0.706249	-0.501751	1.41593	0.501751	-0.617171	0.230737	0.458952	Not Regulated		1456300	2123400	0.685834	-0.544069	1.45808	0.544069	-0.790874	0.0120543	0.282731	Not Regulated		1.91533e+06	2123400	0.902012	-0.148781	1.10863
P60766	Cell division control protein 42 homolog	Cdc42	7	62718000	53579000	54905000	49521000	55654000	46108000	65352000	45696000	49814000	53429000	48766000	74450000	51058000	47037000	67706000	50714000	47004000	51648000		5.04277e+07	4.97887e+07	1.01283	0.0183981	1.01283	0.0183981	0.050056	0.906999	0.949774	Not Regulated		5.70673e+07	4.97887e+07	1.14619	0.196848	1.14619	0.196848	0.358793	0.215135	0.521946	Not Regulated		5.36207e+07	4.97887e+07	1.07697	0.106972	1.07697
P53996	Cellular nucleic acid-binding protein	Cnbp	5	43487000	38327000	35799000	29514000	32484000	25205000	47678000	34622000	31259000	45382000	42553000	45052000	35632000	40493000	42134000	36639000	38216000	36993000		2.90677e+07	3.72827e+07	0.779656	-0.35909	1.28262	0.35909	-0.43417	0.0365442	0.187868	Not Regulated		3.92043e+07	3.72827e+07	1.05154	0.0725081	1.05154	0.0725081	0.165858	0.646529	0.811013	Not Regulated		37853000	3.72827e+07	1.0153	0.0219026	1.0153
O54692	Centromere/kinetochore protein zw10 homolog	Zw10	4	553875	5167500	4398200	3483900	4153600	1580300	2417200	4448900	4403200	3529300	3383100	597992	4693000	4146800	4989300	4485300	4269900	4942000		3072600	4.56573e+06	0.67297	-0.571387	1.48595	0.571387	-0.706496	0.122508	0.345897	Not Regulated		3.37319e+06	4.56573e+06	0.738806	-0.436732	1.35354	0.436732	-0.624322	0.310864	0.586404	Not Regulated		3.75643e+06	4.56573e+06	0.822745	-0.281483	1.21544
Q924Z4	Ceramide synthase 2	Cers2	7	60762000	64776000	47967000	55449000	48616000	53629000	46434000	53907000	54397000	56959000	54979000	49528000	56792000	50564000	54685000	70096000	60477000	57457000		5.25647e+07	6.26767e+07	0.838664	-0.253835	1.19237	0.253835	-0.299154	0.108542	0.325236	Not Regulated		57835000	6.26767e+07	0.922752	-0.115986	1.08372	0.115986	-0.126625	0.520183	0.729315	Not Regulated		5.15793e+07	6.26767e+07	0.822943	-0.281135	1.21515
G3X9T8	Ceruloplasmin	Cp	22	19113000	16324000	15990000	24855000	28213000	33620000	12543000	19650000	15935000	10607000	19429000	18355000	8122200	16602000	23662000	18026000	16689000	16879000		28896000	17198000	1.6802	0.748629	1.6802	0.748629	0.986767	0.00291883	0.0529792	Not Regulated		1.71423e+07	17198000	0.996763	-0.0046773	1.00325	0.0046773	0.0460903	0.954442	0.973884	Not Regulated		1.60427e+07	17198000	0.932822	-0.100327	1.07202
E9QLQ3	cGMP-inhibited 3,5-cyclic phosphodiesterase B	Pde3b	8	1968600	605401	2153300	3653900	1756700	2632000	540031	2260300	1175700	1272200	1529000	1963600	2218800	1571900	1379600	2002800	1809900	2697700		2.68087e+06	2.17013e+06	1.23535	0.304916	1.23535	0.304916	0.417589	0.431771	0.617549	Not Regulated		1575767	2.17013e+06	0.726115	-0.461729	1.37719	0.461729	-0.66311	0.268824	0.566432	Not Regulated		1.32534e+06	2.17013e+06	0.61072	-0.711417	1.63741
Q9CQ10	Charged multivesicular body protein 3	Chmp3	2	2461200	1575000	1622600	1739300	1944100	1434200	2392200	1936400	1627600	1545700	1780500	2254800	1865000	2426800	2421300	1926300	2078400	1751700		1.70587e+06	1918800	0.889028	-0.169699	1.12482	0.169699	-0.191228	0.307508	0.523656	Not Regulated		1.88627e+06	1918800	0.983045	-0.0246707	1.01725	0.0246707	0.0150669	0.820045	0.8983	Not Regulated		1985400	1918800	1.03471	0.0492254	1.03471
Q9D8B3	Charged multivesicular body protein 4b	Chmp4b	4	5275000	605401	3700600	558843	2435900	2545500	6985300	3557600	480085	548221	4529000	3321700	2903200	2727200	5085100	590528	5140700	371205		NA	NA	NA	NA	NA	NA	NA	NA	NA	NA		NA	NA	NA	NA	NA	NA	NA	NA	NA	NA		NA	NA	NA	NA	NA
Q99LI2	Chloride channel CLIC-like protein 1	Clcc1	9	2550400	2897700	1460400	3764500	5164400	11805000	540031	2561500	3254200	2766500	438801	2145800	2198200	529234	2320600	590528	4236100	5716100		6911300	3.51424e+06	1.96665	0.975743	1.96665	0.975743	1.2781	0.216555	0.449888	Not Regulated		2.30283e+06	3.51424e+06	0.655286	-0.609804	1.52605	0.609804	-0.892874	0.885616	0.94063	Not Regulated		NA	NA	NA	NA	NA
Q8K4W8	Chloride channel protein;H(+)/Cl(-) exchange transporter 3	Clcn3	3	553875	1555100	468901	558843	525747	2033500	1640800	491620	2224400	1722800	1789600	597992	2206600	529234	1260900	1414600	2260400	2540800		1.03936e+06	2.07193e+06	0.501639	-0.995278	1.99346	0.995278	-1.25025	0.0779474	0.272578	Not Regulated		859292	2.07193e+06	0.41473	-1.26976	2.41121	1.26976	-1.91691	0.0320533	0.320669	Not Regulated		1.45227e+06	2.07193e+06	0.700927	-0.512664	1.42668
Q9QYB1	Chloride intracellular channel protein 4	Clic4	4	553875	605401	468901	2026500	1798700	1648700	540031	491620	480085	2130500	2523800	597992	578268	529234	514150	1591700	389375	1433100		1.82463e+06	1.13806e+06	1.60329	0.681032	1.60329	0.681032	0.900056	0.155504	0.381161	Not Regulated		NA	NA	NA	NA	NA	NA	NA	NA	NA	NA		NA	NA	NA	NA	NA
Q64505	Cholesterol 7-alpha-monooxygenase	Cyp7a1	4	3692000	4356400	1632800	3018400	2606300	2838600	540031	3534100	4970500	5566500	3991200	4215600	4405600	6874500	514150	590528	3419000	2859400		2821100	2.28964e+06	1.23211	0.301135	1.23211	0.301135	0.41274	0.380546	0.58098	Not Regulated		3.22707e+06	2.28964e+06	1.40942	0.495101	1.40942	0.495101	0.821588	0.383342	0.637983	Not Regulated		NA	NA	NA	NA	NA
Q8BJ64	Choline dehydrogenase, mitochondrial	Chdh	28	294780000	356870000	279860000	360590000	328850000	302410000	218760000	181190000	138620000	256910000	255930000	204980000	172190000	192630000	176270000	205550000	195390000	214750000		3.30617e+08	205230000	1.61096	0.687918	1.61096	0.687918	0.908889	0.00160101	0.0377476	Not Regulated		3.10503e+08	205230000	1.51295	0.597367	1.51295	0.597367	0.980273	0.0093714	0.269693	Not Regulated		1.79523e+08	205230000	0.874742	-0.19307	1.14319
P49586	Choline-phosphate cytidylyltransferase A	Pcyt1a	10	27839000	31416000	19837000	19021000	18654000	17188000	22360000	11925000	18597000	20996000	7420900	25938000	22130000	18028000	32124000	19595000	17945000	16238000		1.82877e+07	17926000	1.02018	0.0288174	1.02018	0.0288174	0.0634215	0.808911	0.888132	Not Regulated		26364000	17926000	1.47071	0.556516	1.47071	0.556516	0.916884	0.0493474	0.359241	Not Regulated		1.76273e+07	17926000	0.983339	-0.0242394	1.01694
Q03311	Cholinesterase	Bche	11	25847000	23057000	29467000	17214000	20608000	45040000	4706200	6457100	5868500	548221	5168800	7508400	14459000	5312100	11506000	5696700	12918000	16605000		2.76207e+07	11739900	2.35272	1.23433	2.35272	1.23433	1.6098	0.0639795	0.246747	Not Regulated		2.61237e+07	11739900	2.2252	1.15394	2.2252	1.15394	1.84389	0.0226166	0.306055	Not Regulated		5.67727e+06	11739900	0.483587	-1.04815	2.06788
Q8K3M1	Cis-retinol/3alpha hydroxysterol short-chain dehydrogenase-like protein	BC089597	14	18453000	43716000	157270000	144380000	136400000	249640000	29270000	149700000	110050000	142270000	84060000	50060000	106330000	53373000	70341000	74537000	109420000	120890000		1.76807e+08	1.01616e+08	1.73995	0.79905	1.73995	0.79905	1.05144	0.0492195	0.219853	Not Regulated		7.31463e+07	1.01616e+08	0.719833	-0.474265	1.38921	0.474265	-0.682562	0.253617	0.556399	Not Regulated		96340000	1.01616e+08	0.948082	-0.076916	1.05476
Q8K5C8	Cis-retinol/androgen dehydrogenase type 3	Rdh9	3	62564000	90051000	47178000	65882000	74558000	87616000	45673000	55413000	43450000	52461000	438801	44644000	75817000	529234	73474000	59590000	55876000	36208000		7.60187e+07	50558000	1.50359	0.588414	1.50359	0.588414	0.78125	0.043183	0.206827	Not Regulated		6.65977e+07	50558000	1.31725	0.397532	1.31725	0.397532	0.670192	0.277663	0.574165	Not Regulated		4.81787e+07	50558000	0.952939	-0.0695449	1.04939
Q8R4N0	Citrate lyase subunit beta-like protein, mitochondrial	Clybl	7	5796500	4384500	4628700	4888300	4274400	3736300	21538000	3472100	480085	3534000	438801	597992	578268	3220100	5434700	3625000	3391800	3652600		4.29967e+06	3.55647e+06	1.20897	0.27378	1.20897	0.27378	0.37765	0.1085	0.325236	Not Regulated		4.93657e+06	3.55647e+06	1.38805	0.473063	1.38805	0.473063	0.787393	0.0300472	0.320669	Not Regulated		8.49673e+06	3.55647e+06	2.38909	1.25646	2.38909
Q9CZU6	Citrate synthase, mitochondrial	Cs	16	105400000	127190000	146930000	121480000	76453000	91107000	118270000	141880000	131010000	115750000	103940000	95713000	121470000	123920000	68861000	103500000	121090000	118350000		9.63467e+07	1.14313e+08	0.84283	-0.246687	1.18648	0.246687	-0.289985	0.228926	0.458691	Not Regulated		1.26507e+08	1.14313e+08	1.10667	0.14622	1.10667	0.14622	0.280235	0.473528	0.698177	Not Regulated		1.30387e+08	1.14313e+08	1.14061	0.189803	1.14061
Q68FD5	Clathrin heavy chain 1;Clathrin heavy chain	Cltc	89	1974600000	2407600000	1830000000	1578700000	1774900000	2269400000	1611300000	2152900000	2797600000	2245400000	2881800000	1942500000	1986300000	1767400000	1797800000	2295400000	3117700000	2684800000		1.87433e+09	2699300000	0.694378	-0.526208	1.44014	0.526208	-0.648543	0.03639	0.187868	Not Regulated		2.07073e+09	2699300000	0.767137	-0.382444	1.30355	0.382444	-0.540083	0.0924926	0.407005	Not Regulated		2.18727e+09	2699300000	0.810309	-0.303456	1.2341
Q5SUH7	Clathrin interactor 1	Clint1	16	49924000	52652000	44060000	40223000	44620000	31824000	47443000	42911000	45197000	51709000	60851000	52050000	49424000	46976000	55550000	50585000	62127000	54066000		38889000	5.55927e+07	0.699535	-0.515532	1.42952	0.515532	-0.634849	0.0246687	0.1595	Not Regulated		4.88787e+07	5.55927e+07	0.879229	-0.18569	1.13736	0.18569	-0.234783	0.282366	0.577063	Not Regulated		4.51837e+07	5.55927e+07	0.812763	-0.299093	1.23037
B1AWE0	Clathrin light chain A	Clta	6	85138000	66477000	48114000	42084000	56858000	60792000	100830000	53994000	70137000	63438000	79885000	101800000	61371000	54360000	91942000	63209000	90799000	72569000		5.32447e+07	7.55257e+07	0.704988	-0.50433	1.41846	0.50433	-0.620479	0.0566393	0.232567	Not Regulated		6.65763e+07	7.55257e+07	0.881506	-0.181958	1.13442	0.181958	-0.228993	0.471254	0.697076	Not Regulated		74987000	7.55257e+07	0.992868	-0.0103265	1.00718
Q6IRU5-2	Clathrin light chain B	Cltb	11	215630000	128620000	71019000	71071000	106590000	94409000	267720000	99956000	135640000	125640000	152370000	252850000	118790000	88077000	207380000	118460000	162540000	123350000		90690000	1.34783e+08	0.672858	-0.571627	1.4862	0.571627	-0.706804	0.0372651	0.19056	Not Regulated		138423000	1.34783e+08	1.027	0.0384416	1.027	0.0384416	0.112997	0.838228	0.912545	Not Regulated		167772000	1.34783e+08	1.24475	0.31586	1.24475
A0A1D5RM23	Cleavage and polyadenylation specificity factor subunit 5	Nudt21	3	1388400	1222000	853830	2028700	1550300	1515800	2224300	1539300	981720	1357700	1070600	597992	878110	1289900	862980	1052600	1470800	1145500		1.69827e+06	1.22297e+06	1.38865	0.473678	1.38865	0.473678	0.634071	0.0516817	0.223068	Not Regulated		1.15474e+06	1.22297e+06	0.944215	-0.0828129	1.05908	0.0828129	-0.0751513	0.705426	0.841893	Not Regulated		1.58177e+06	1.22297e+06	1.29339	0.371158	1.29339
Q8VBZ3	Cleft lip and palate transmembrane protein 1 homolog	Clptm1	10	10549000	11467000	8266800	11479000	13641000	15695000	7243300	8426800	8866900	10967000	11446000	7272800	8135400	8982000	9989800	9739600	10202000	9811700		13605000	9.91777e+06	1.37178	0.45605	1.37178	0.45605	0.611458	0.026162	0.163924	Not Regulated		1.00943e+07	9.91777e+06	1.0178	0.0254489	1.0178	0.0254489	0.0928367	0.94532	0.967713	Not Regulated		8179000	9.91777e+06	0.824682	-0.278091	1.21259
A0A0R4J140	Clustered mitochondria protein homolog	Cluh	54	645880000	841770000	644610000	633470000	616730000	593640000	629910000	762050000	772940000	655760000	733220000	573670000	799760000	804110000	599340000	686340000	812090000	811640000		6.14613e+08	7.70023e+08	0.798175	-0.325223	1.25286	0.325223	-0.390727	0.0415492	0.202779	Not Regulated		7.10753e+08	7.70023e+08	0.923028	-0.115553	1.08339	0.115553	-0.125954	0.510904	0.722742	Not Regulated		7.21633e+08	7.70023e+08	0.937158	-0.0936362	1.06706
Q06890	Clusterin;Clusterin beta chain;Clusterin alpha chain	Clu	10	10707000	13919000	10291000	16969000	23125000	19432000	9863400	9850000	12619000	16083000	11348000	6037000	10315000	10774000	10133000	15097000	11765000	14981000		19842000	1.39477e+07	1.4226	0.508534	1.4226	0.508534	0.678782	0.030842	0.176709	Not Regulated		11639000	1.39477e+07	0.834476	-0.261057	1.19836	0.261057	-0.351729	0.222	0.524656	Not Regulated		1.07775e+07	1.39477e+07	0.772708	-0.372006	1.29415
Q9EQS3	C-Myc-binding protein	Mycbp	3	10684000	6007000	5010300	558843	6027200	504950	18322000	491620	480085	4414400	438801	12080000	5293100	4776100	12694000	590528	5611400	5349300		NA	NA	NA	NA	NA	NA	NA	NA	NA	NA		7.23377e+06	3.85041e+06	1.8787	0.909735	1.8787	0.909735	1.46497	0.190975	0.504855	Not Regulated		NA	NA	NA	NA	NA
Q9CQI6	Coactosin-like protein	Cotl1	3	5678200	5873900	5962100	6356400	7770400	5341400	4198100	4969800	3892900	4466000	438801	597992	5312400	6731300	5210700	5632600	5489700	5378600		6489400	5500300	1.17983	0.238575	1.17983	0.238575	0.33249	0.23078	0.458952	Not Regulated		5.83807e+06	5500300	1.06141	0.0859804	1.06141	0.0859804	0.186762	0.515886	0.725623	Not Regulated		4353600	5500300	0.79152	-0.337301	1.26339
Q80YC5	Coagulation factor XII;Coagulation factor XIIa heavy chain;Coagulation factor XIIa light chain	F12	2	553875	2899800	2578200	558843	525747	504950	540031	491620	480085	3097700	438801	597992	578268	2875800	514150	3457400	3465700	2763300		529846	3228800	0.1641	-2.60735	6.09384	2.60735	-3.31815	2.56877e-06	0.000546007	Down		2010625	3228800	0.622716	-0.683354	1.60587	0.683354	-1.007	0.181477	0.495474	Not Regulated		503912	3228800	0.156068	-2.67975	6.40747
Q8CIE6	Coatomer subunit alpha;Xenin;Proxenin;Coatomer subunit alpha	Copa	48	135280000	156120000	199280000	150550000	154800000	158060000	139330000	235100000	222840000	190520000	237680000	186800000	195230000	204030000	150700000	211110000	217990000	224800000		154470000	2.17967e+08	0.708686	-0.496781	1.41106	0.496781	-0.610795	0.00345557	0.0576853	Not Regulated		163560000	2.17967e+08	0.75039	-0.414288	1.33264	0.414288	-0.589495	0.058488	0.364146	Not Regulated		199090000	2.17967e+08	0.913397	-0.130687	1.09481
Q9JIF7	Coatomer subunit beta	Copb1	31	116200000	132540000	167710000	133230000	122900000	129250000	107900000	185670000	178170000	156270000	184190000	143010000	154010000	165890000	120930000	167100000	167790000	187600000		128460000	1.74163e+08	0.737583	-0.439122	1.35578	0.439122	-0.536832	0.00921714	0.0994321	Not Regulated		1.38817e+08	1.74163e+08	0.797049	-0.32726	1.25463	0.32726	-0.454456	0.113058	0.428882	Not Regulated		1.57247e+08	1.74163e+08	0.902869	-0.147411	1.10758
O55029	Coatomer subunit beta	Copb2	32	115460000	138670000	161790000	139190000	127150000	124670000	106060000	177230000	172140000	147450000	172450000	133180000	149540000	164120000	107160000	154840000	164590000	170420000		1.30337e+08	1.63283e+08	0.798224	-0.325135	1.25278	0.325135	-0.390614	0.0296411	0.173374	Not Regulated		138640000	1.63283e+08	0.849076	-0.236034	1.17775	0.236034	-0.312902	0.201361	0.513063	Not Regulated		151810000	1.63283e+08	0.929734	-0.105111	1.07558
Q5XJY5	Coatomer subunit delta	Arcn1	25	45983000	46404000	62117000	44425000	40624000	43928000	44442000	56612000	61286000	53921000	70657000	52320000	55453000	53085000	45922000	56330000	59211000	62085000		4.29923e+07	5.92087e+07	0.726116	-0.461729	1.37719	0.461729	-0.565832	0.00657023	0.0812222	Not Regulated		5.15013e+07	5.92087e+07	0.869828	-0.201199	1.14965	0.201199	-0.258848	0.263977	0.563472	Not Regulated		5.41133e+07	5.92087e+07	0.913943	-0.129824	1.09416
D3Z315	Coatomer subunit epsilon	Cope	10	25792000	36129000	43342000	38564000	32647000	34525000	6549400	48100000	47234000	44733000	47651000	39479000	40497000	48174000	33243000	41719000	42424000	46877000		3.52453e+07	4.36733e+07	0.807022	-0.30932	1.23912	0.30932	-0.370328	0.0481604	0.218563	Not Regulated		3.50877e+07	4.36733e+07	0.803412	-0.315789	1.24469	0.315789	-0.436656	0.174896	0.491115	Not Regulated		3.39611e+07	4.36733e+07	0.777617	-0.362868	1.28598
Q9QZE5	Coatomer subunit gamma-1	Copg1	28	76822000	87520000	113820000	92840000	81744000	82936000	76760000	121620000	126340000	102340000	116180000	100320000	103040000	104640000	86538000	113450000	114220000	123190000		85840000	1.16953e+08	0.733968	-0.446211	1.36246	0.446211	-0.545926	0.0090678	0.0987527	Not Regulated		9.27207e+07	1.16953e+08	0.792801	-0.33497	1.26135	0.33497	-0.46642	0.110194	0.424488	Not Regulated		108240000	1.16953e+08	0.925497	-0.111699	1.0805
Q9QXK3-4	Coatomer subunit gamma-2	Copg2	11	6289300	7989600	8421400	7710400	4646200	6459500	3835900	9821700	8944700	5560000	9962800	5921400	4122500	9823200	5999600	7896000	7767100	9342200		6.27203e+06	8335100	0.752484	-0.410266	1.32893	0.410266	-0.499817	0.0943711	0.303981	Not Regulated		7.56677e+06	8335100	0.90782	-0.139523	1.10154	0.139523	-0.163147	0.444383	0.679209	Not Regulated		7534100	8335100	0.9039	-0.145764	1.10632
P61924	Coatomer subunit zeta-1	Copz1	7	25328000	28430000	35866000	29294000	23363000	24101000	24264000	34991000	32840000	26929000	31934000	31188000	25975000	28962000	26410000	29868000	32295000	35300000		25586000	3.24877e+07	0.78756	-0.344538	1.26974	0.344538	-0.415503	0.05379	0.228	Not Regulated		2.98747e+07	3.24877e+07	0.919569	-0.12097	1.08747	0.12097	-0.134358	0.49493	0.712784	Not Regulated		3.06983e+07	3.24877e+07	0.944923	-0.0817318	1.05829
P18760	Cofilin-1	Cfl1	9	153470000	136540000	155930000	173090000	165010000	146990000	163750000	167870000	164240000	166970000	160930000	165370000	164250000	169010000	179590000	151500000	167300000	158410000		1.61697e+08	159070000	1.01651	0.0236282	1.01651	0.0236282	0.0567649	0.865026	0.924878	Not Regulated		1.48647e+08	159070000	0.934473	-0.0977747	1.07012	0.0977747	-0.0983673	0.495781	0.712784	Not Regulated		1.65287e+08	159070000	1.03908	0.0553086	1.03908
P45591	Cofilin-2	Cfl2	4	10744000	7243700	1409600	9390400	9410500	10567000	12163000	13653000	12775000	9592100	9759900	11574000	12014000	9448300	1322400	9570100	10083000	10452000		9789300	1.0035e+07	0.975512	-0.0357678	1.0251	0.0357678	-0.0194258	0.757707	0.856164	Not Regulated		6.46577e+06	1.0035e+07	0.644319	-0.634152	1.55203	0.634152	-0.930655	0.210388	0.518675	Not Regulated		1.28637e+07	1.0035e+07	1.28188	0.358257	1.28188
Q9D8X2	Coiled-coil domain-containing protein 124	Ccdc124	7	21467000	9350700	15544000	11514000	9822100	10797000	37445000	9105700	8364700	10851000	8689500	19613000	12990000	10264000	28393000	8472800	8754800	9856100		1.0711e+07	9027900	1.18644	0.246635	1.18644	0.246635	0.34283	0.102729	0.317512	Not Regulated		15453900	9027900	1.71179	0.775509	1.71179	0.775509	1.25669	0.0736554	0.388464	Not Regulated		1.83051e+07	9027900	2.02762	1.01979	2.02762
Q9JIG7	Coiled-coil domain-containing protein 22	Ccdc22	9	1938500	10541000	10805000	13713000	12629000	9527600	6418400	10640000	13643000	15498000	21481000	9435500	14121000	15732000	9474500	12883000	16242000	12456000		1.19565e+07	1.38603e+07	0.862644	-0.213163	1.15923	0.213163	-0.246981	0.304166	0.522153	Not Regulated		7761500	1.38603e+07	0.559979	-0.836555	1.78578	0.836555	-1.24472	0.143189	0.472342	Not Regulated		10233800	1.38603e+07	0.738352	-0.43762	1.35437
Q9D024	Coiled-coil domain-containing protein 47	Ccdc47	14	23891000	15685000	13953000	15542000	18611000	17554000	9259700	9047400	7027900	15331000	23503000	18147000	9153900	7699500	19516000	8941800	12890000	14851000		1.72357e+07	12227600	1.40957	0.495256	1.40957	0.495256	0.66175	0.0556305	0.231322	Not Regulated		17843000	12227600	1.45924	0.545217	1.45924	0.545217	0.899352	0.119207	0.437138	Not Regulated		8445000	12227600	0.690651	-0.533972	1.44791
Q3URS9-2	Coiled-coil domain-containing protein 51	Ccdc51	2	1249200	1622700	1554500	1563300	1483300	504950	1398900	1270800	1311300	1867900	2108300	1144100	1002200	960980	514150	590528	389375	371205		NA	NA	NA	NA	NA	NA	NA	NA	NA	NA		1.47547e+06	450369	3.27613	1.71199	3.27613	1.71199	2.70982	0.000386197	0.046961	Up		1327000	450369	2.94647	1.55899	2.94647
Q8R3Q6	Coiled-coil domain-containing protein 58	Ccdc58	6	34267000	9088200	8470400	18684000	19356000	9581700	50283000	9435700	6745000	14098000	15904000	27397000	9088300	11528000	24214000	11735000	11460000	9811800		15873900	1.10023e+07	1.44278	0.528856	1.44278	0.528856	0.704851	0.177677	0.411336	Not Regulated		17275200	1.10023e+07	1.57015	0.650902	1.57015	0.650902	1.06334	0.576747	0.7682	Not Regulated		2.21546e+07	1.10023e+07	2.01364	1.0098	2.01364
Q7TQK5	Coiled-coil domain-containing protein 93	Ccdc93	6	2991300	3009700	4092500	3933600	525747	504950	540031	491620	2791200	3604300	5117200	4757900	3777500	2485300	2763200	2980200	3975700	4155000		1.65477e+06	3.70363e+06	0.446795	-1.16231	2.23816	1.16231	-1.46451	0.0709222	0.256239	Not Regulated		3364500	3.70363e+06	0.908432	-0.138549	1.1008	0.138549	-0.161636	0.540691	0.742346	Not Regulated		1.27428e+06	3.70363e+06	0.344063	-1.53925	2.90644
Q91W50	Cold shock domain-containing protein E1	Csde1	17	27828000	19176000	11531000	14013000	16113000	12450000	24267000	18758000	16110000	24147000	24278000	20025000	18192000	27393000	21759000	19533000	22642000	19800000		14192000	2.06583e+07	0.686987	-0.541646	1.45563	0.541646	-0.668346	0.0105725	0.106517	Not Regulated		1.95117e+07	2.06583e+07	0.944494	-0.0823868	1.05877	0.0823868	-0.0744903	0.631056	0.80116	Not Regulated		1.97117e+07	2.06583e+07	0.954175	-0.0676741	1.04803
P60824	Cold-inducible RNA-binding protein	Cirbp	4	3195100	605401	5608100	558843	3758700	4130300	3608200	491620	2153600	2081100	1314100	2498900	578268	2181100	2982600	590528	1808900	2699900		NA	NA	NA	NA	NA	NA	NA	NA	NA	NA		NA	NA	NA	NA	NA	NA	NA	NA	NA	NA		NA	NA	NA	NA	NA
E9QPX1	Collagen alpha-1(XVIII) chain;Endostatin	Col18a1	22	79978000	9986100	27620000	45385000	57312000	119070000	3430200	491620	901030	548221	2573900	597992	578268	172170	514150	710640	3477100	3254700		7.39223e+07	2.48081e+06	29.7976	4.89713	29.7976	4.89713	6.30829	0.000538601	0.0216102	Up		39194700	2.48081e+06	15.7991	3.98177	15.7991	3.98177	6.2318	0.00802915	0.267397	Not Regulated		1.60762e+06	2.48081e+06	0.64802	-0.62589	1.54316
Q01149	Collagen alpha-2(I) chain	Col1a2	2	553875	605401	468901	558843	525747	504950	914870	1151700	1269800	548221	944200	2069700	578268	529234	921460	590528	1459100	1177800		NA	NA	NA	NA	NA	NA	NA	NA	NA	NA		NA	NA	NA	NA	NA	NA	NA	NA	NA	NA		1.11212e+06	1.07581e+06	1.03376	0.0478944	1.03376
Q63829	COMM domain-containing protein 3	Commd3	5	3456400	605401	3699300	3408200	3939100	504950	540031	3496600	3421300	4419300	8541300	5533800	578268	3922700	4468400	4105500	4385500	3545200		2.61742e+06	4.01207e+06	0.652386	-0.616202	1.53283	0.616202	-0.763984	0.234399	0.461732	Not Regulated		2.58703e+06	4.01207e+06	0.644813	-0.633047	1.55084	0.633047	-0.92894	0.213428	0.521722	Not Regulated		2.48598e+06	4.01207e+06	0.619625	-0.690533	1.61388
A0A1L1SRX4	COMM domain-containing protein 4	Commd4	2	1750700	2191300	1579800	2569800	2391200	1936700	1850300	491620	2720600	2797600	3007100	2728000	2271400	2724800	2201600	2599000	2711400	2251700		2.29923e+06	2520700	0.912141	-0.132672	1.09632	0.132672	-0.14373	0.417774	0.608179	Not Regulated		1840600	2520700	0.730194	-0.453648	1.3695	0.453648	-0.65057	0.0448715	0.348228	Not Regulated		1.68751e+06	2520700	0.66946	-0.578931	1.49374
A0A0R4J0U7	COMM domain-containing protein 5	Commd5	4	4236500	605401	468901	5793000	6069400	3508500	4353500	5918600	4715700	7525100	11640000	6938900	5762700	529234	5929700	6364900	6634800	5968800		5.12363e+06	6.32283e+06	0.810338	-0.303404	1.23405	0.303404	-0.362739	0.200614	0.434886	Not Regulated		1.77027e+06	6.32283e+06	0.27998	-1.8366	3.57168	1.8366	-2.79648	0.0238063	0.306304	Not Regulated		4.99593e+06	6.32283e+06	0.790142	-0.339817	1.2656
Q8BG94	COMM domain-containing protein 7	Commd7	4	553875	605401	3633600	5849700	5487500	3412700	4645500	4453200	5148800	5455900	9622300	6056800	5618900	6758500	5475000	5750300	7618100	4816500		4.91663e+06	6.06163e+06	0.811107	-0.302036	1.23288	0.302036	-0.360984	0.305321	0.522153	Not Regulated		1.59763e+06	6.06163e+06	0.263564	-1.92378	3.79415	1.92378	-2.93175	0.0184753	0.296743	Not Regulated		4.74917e+06	6.06163e+06	0.78348	-0.352032	1.27636
Q8K2Q0	COMM domain-containing protein 9	Commd9	5	8497000	9978800	10204000	11803000	10249000	6457800	10078000	10851000	10492000	13291000	19172000	15305000	11847000	12872000	12329000	11733000	13882000	10147000		9.50327e+06	1.19207e+07	0.797209	-0.32697	1.25438	0.32697	-0.392968	0.226095	0.457892	Not Regulated		9.55993e+06	1.19207e+07	0.801963	-0.318392	1.24694	0.318392	-0.440696	0.13194	0.457305	Not Regulated		1.04737e+07	1.19207e+07	0.878614	-0.186698	1.13816
E9Q6C2	Complement C1s-A subcomponent;Complement C1s-A subcomponent heavy chain;Complement C1s-A subcomponent light chain;Complement C1s-B subcomponent;Complement C1s-B subcomponent heavy chain;Complement C1s-B subcomponent light chain	C1s1;C1sa;C1sb	3	2425300	605401	2136200	558843	2932300	3775600	540031	2133600	480085	3499600	438801	597992	578268	529234	4589000	1821500	3406300	3347100		2.42225e+06	2858300	0.847443	-0.238811	1.18002	0.238811	-0.279882	0.481325	0.654842	Not Regulated		1.7223e+06	2858300	0.602561	-0.730821	1.65958	0.730821	-1.08065	0.181899	0.495474	Not Regulated		1.05124e+06	2858300	0.367785	-1.44307	2.71898
P01027	Complement C3;Complement C3 beta chain;C3-beta-c;Complement C3 alpha chain;C3a anaphylatoxin;Acylation stimulating protein;Complement C3b alpha chain;Complement C3c alpha chain fragment 1;Complement C3dg fragment;Complement C3g fragment;Complement C3d fragment;Complement C3f fragment;Complement C3c alpha chain fragment 2	C3	70	498710000	559590000	633620000	909390000	887920000	1071200000	430580000	499290000	475480000	466930000	431290000	379480000	516600000	409180000	447440000	487710000	519720000	504520000		956170000	5.03983e+08	1.89723	0.923891	1.89723	0.923891	1.21159	0.000405456	0.0175648	Not Regulated		5.63973e+08	5.03983e+08	1.11903	0.162251	1.11903	0.162251	0.30511	0.337911	0.604509	Not Regulated		468450000	5.03983e+08	0.929495	-0.105481	1.07585
P01029	Complement C4-B;Complement C4 beta chain;Complement C4 alpha chain;C4a anaphylatoxin;Complement C4 gamma chain	C4b	48	97755000	106750000	142770000	209580000	260360000	366750000	69818000	107350000	98389000	75089000	77271000	71862000	90059000	80134000	84934000	78785000	86113000	91065000		2.78897e+08	85321000	3.26879	1.70876	3.26879	1.70876	2.21838	0.000407055	0.0175648	Up		1.15758e+08	85321000	1.35674	0.440143	1.35674	0.440143	0.736311	0.0698559	0.383452	Not Regulated		9.18523e+07	85321000	1.07655	0.106415	1.07655
P06684	Complement C5;Complement C5 beta chain;Complement C5 alpha chain;C5a anaphylatoxin;Complement C5 alpha chain	C5	32	20678000	25052000	47156000	40904000	52704000	75736000	13914000	59029000	34941000	28491000	28031000	13694000	29202000	31811000	17013000	25001000	46895000	36841000		56448000	3.62457e+07	1.55737	0.639114	1.55737	0.639114	0.846285	0.0996378	0.311726	Not Regulated		30962000	3.62457e+07	0.854226	-0.22731	1.17065	0.22731	-0.299365	0.510358	0.722742	Not Regulated		3.59613e+07	3.62457e+07	0.992155	-0.011362	1.00791
Q8R5L1	Complement component 1 Q subcomponent-binding protein, mitochondrial	C1qbp	2	12169000	605401	8007900	9720900	11336000	9002100	14269000	6737800	6961400	548221	8151300	10398000	8033600	529234	9677900	590528	10431000	6540000		1.00197e+07	5.85384e+06	1.71164	0.775379	1.71164	0.775379	1.02108	0.207816	0.441295	Not Regulated		NA	NA	NA	NA	NA	NA	NA	NA	NA	NA		9.32273e+06	5.85384e+06	1.59258	0.671369	1.59258
E9Q6D8	Complement component C6	C6	6	553875	605401	698340	558843	609760	504950	1487300	3243600	1750200	3568400	12697000	2540200	1943200	2144200	973500	1497600	1354900	3478200		557851	2.11023e+06	0.264355	-1.91945	3.78279	1.91945	-2.43574	0.00387924	0.0614582	Not Regulated		619205	2.11023e+06	0.29343	-1.76891	3.40797	1.76891	-2.69144	0.00603464	0.229316	Not Regulated		2.16037e+06	2.11023e+06	1.02376	0.0338737	1.02376
Q8K182	Complement component C8 alpha chain	C8a	9	3320600	3510200	4027600	8213800	18446000	13788000	540031	12735000	6460100	6157800	9104300	6451700	5533700	3884300	514150	8144100	9202200	8525400		13482600	8623900	1.5634	0.644686	1.5634	0.644686	0.853434	0.11483	0.332426	Not Regulated		3.61947e+06	8623900	0.419702	-1.25256	2.38264	1.25256	-1.89023	0.00017013	0.0289616	Not Regulated		6.57838e+06	8623900	0.762808	-0.390609	1.31095
Q8VCG4	Complement component C8 gamma chain	C8g	7	17791000	13461000	8406600	16880000	22543000	24427000	15155000	17418000	16367000	17022000	20427000	22269000	15735000	9264200	16285000	22191000	18566000	23464000		2.12833e+07	21407000	0.994223	-0.00835851	1.00581	0.00835851	0.0157337	0.923822	0.958612	Not Regulated		1.32195e+07	21407000	0.617533	-0.695411	1.61935	0.695411	-1.02571	0.0480687	0.35738	Not Regulated		1.63133e+07	21407000	0.762056	-0.392031	1.31224
B8JJM5	Complement factor B;Complement factor B Ba fragment;Complement factor B Bb fragment	Cfb;Gm20547	10	3109600	1336500	3123000	6574600	7746400	11765000	3793500	6056800	5433400	5145700	5899900	2370500	4394800	3244900	4528300	4846200	6226400	4763200		8.69533e+06	5278600	1.64728	0.720086	1.64728	0.720086	0.950153	0.0377196	0.190851	Not Regulated		2.52303e+06	5278600	0.477974	-1.065	2.09216	1.065	-1.59919	0.0226347	0.306055	Not Regulated		5.09457e+06	5278600	0.965136	-0.0511959	1.03612
E9Q8I0	Complement factor H	Cfh	22	23445000	25525000	30314000	36800000	49523000	55318000	16981000	24069000	25538000	22495000	26368000	16106000	25010000	27430000	26056000	25507000	27625000	24534000		4.72137e+07	2.58887e+07	1.82372	0.866884	1.82372	0.866884	1.13846	0.00406394	0.0627988	Not Regulated		26428000	2.58887e+07	1.02083	0.0297466	1.02083	0.0297466	0.0995053	0.888163	0.941712	Not Regulated		22196000	2.58887e+07	0.857364	-0.222021	1.16637
E9PUM5	Complement factor H-related 4	Cfhr4	4	553875	605401	1604400	2098400	1390900	2005800	540031	1441000	1521500	548221	438801	1768200	578268	529234	514150	1626200	1656700	2224100		1831700	1.83567e+06	0.997839	-0.00312087	1.00217	0.00312087	0.0224523	0.961743	0.979003	Not Regulated		921225	1.83567e+06	0.501848	-0.994678	1.99264	0.994678	-1.49008	0.0415226	0.338947	Not Regulated		1.16751e+06	1.83567e+06	0.636014	-0.652869	1.57229
Q61129	Complement factor I;Complement factor I heavy chain;Complement factor I light chain	Cfi	4	4782800	3769100	4722800	7398600	7563100	12397000	5189400	491620	3691000	4890600	5832200	597992	5431600	529234	514150	5545800	4869700	7618300		9.11957e+06	6.01127e+06	1.51708	0.601296	1.51708	0.601296	0.797774	0.0829037	0.278415	Not Regulated		4424900	6.01127e+06	0.736101	-0.442024	1.35851	0.442024	-0.632533	0.105572	0.420542	Not Regulated		3.12401e+06	6.01127e+06	0.519692	-0.944271	1.92422
Q6A0A9	Constitutive coactivator of PPAR-gamma-like protein 1	FAM120A	26	76449000	78643000	71103000	65994000	66932000	60212000	64744000	92302000	88934000	99295000	100070000	76071000	90848000	103000000	74500000	92049000	97115000	100560000		6.43793e+07	9.65747e+07	0.666628	-0.585047	1.50009	0.585047	-0.724019	0.00228396	0.0462693	Not Regulated		7.53983e+07	9.65747e+07	0.780726	-0.357112	1.28086	0.357112	-0.500777	0.0354874	0.325256	Not Regulated		8.19933e+07	9.65747e+07	0.849015	-0.236138	1.17784
Q3MIA8	COP9 signalosome complex subunit 1	Gps1	5	553875	605401	1457700	1739600	525747	1322500	1309300	1823500	3046600	2438000	2559900	597992	578268	529234	514150	590528	2036600	371205		NA	NA	NA	NA	NA	NA	NA	NA	NA	NA		NA	NA	NA	NA	NA	NA	NA	NA	NA	NA		2059800	999444	2.06095	1.04331	2.06095
O88543	COP9 signalosome complex subunit 3	Cops3	4	2837700	3051800	4054900	3412300	3745000	3420100	3313200	5713900	5803400	4209900	5146500	3546100	4589300	4947200	3316200	4283300	4604600	4255600		3525800	4.38117e+06	0.804763	-0.313364	1.2426	0.313364	-0.375516	0.0314237	0.17673	Not Regulated		3314800	4.38117e+06	0.756602	-0.402393	1.3217	0.402393	-0.571039	0.0619236	0.373917	Not Regulated		4943500	4.38117e+06	1.12835	0.174218	1.12835
O88544	COP9 signalosome complex subunit 4	Cops4	4	553875	605401	1844800	1873000	1451300	1413400	1448200	2652100	2264500	548221	1436000	1477900	2072600	2040200	1952400	1756700	1876800	1779400		1.57923e+06	1804300	0.875261	-0.192215	1.14252	0.192215	-0.22011	0.224451	0.456732	Not Regulated		1.00136e+06	1804300	0.554985	-0.84948	1.80185	0.84948	-1.26478	0.0673356	0.383452	Not Regulated		2121600	1804300	1.17586	0.233713	1.17586
O35864	COP9 signalosome complex subunit 5	Cops5	2	901450	1475500	468901	1163700	1082200	1000200	1613100	2027300	1600100	1364000	2032600	1235000	1712700	2276000	954090	590528	1832500	1574100		1.08203e+06	1332376	0.812108	-0.300256	1.23136	0.300256	-0.358701	0.755438	0.85443	Not Regulated		NA	NA	NA	NA	NA	NA	NA	NA	NA	NA		1.74683e+06	1332376	1.31107	0.390741	1.31107
D3YVI6	COP9 signalosome complex subunit 7a	Cops7a	5	1705900	1558300	2434700	1743400	1806900	1326900	1842000	4153900	3203500	2252100	2671400	1954700	2730600	2085600	2322700	590528	2727200	2467000		1.62573e+06	1.92824e+06	0.843117	-0.246196	1.18608	0.246196	-0.289355	0.969827	0.983056	Not Regulated		1.89963e+06	1.92824e+06	0.985163	-0.0215656	1.01506	0.0215656	0.019885	0.721777	0.850254	Not Regulated		3.06647e+06	1.92824e+06	1.59029	0.669291	1.59029
Q8C166	Copine-1	Cpne1	3	553875	1913600	3774900	1560500	1980000	6676200	540031	2585600	2476700	548221	1620600	1666500	578268	529234	514150	590528	1977300	1628400		3.40557e+06	1.39874e+06	2.43473	1.28376	2.43473	1.28376	1.67322	0.163029	0.393298	Not Regulated		NA	NA	NA	NA	NA	NA	NA	NA	NA	NA		NA	NA	NA	NA	NA
Q8BT60	Copine-3	Cpne3	16	60549000	94605000	119610000	114110000	87082000	106050000	45418000	93515000	105460000	121840000	57268000	82596000	92571000	51995000	27521000	37961000	89587000	84964000		102414000	7.08373e+07	1.44576	0.531831	1.44576	0.531831	0.708667	0.140947	0.36628	Not Regulated		91588000	7.08373e+07	1.29293	0.370649	1.29293	0.370649	0.628477	0.371446	0.633327	Not Regulated		8.14643e+07	7.08373e+07	1.15002	0.201659	1.15002
Q9WU84	Copper chaperone for superoxide dismutase	Ccs	4	2801900	605401	2938400	1776400	2250700	3032000	2412200	2259300	1248100	1662800	2597500	2745200	2845000	1930400	514150	590528	2126400	1631100		2.35303e+06	1.44934e+06	1.62352	0.699123	1.62352	0.699123	0.923263	0.152549	0.379216	Not Regulated		NA	NA	NA	NA	NA	NA	NA	NA	NA	NA		1973200	1.44934e+06	1.36144	0.445138	1.36144
D3YY50	Copper homeostasis protein cutC homolog	Cutc	3	553875	605401	1329400	1473800	1143900	1511800	872010	1666400	1439200	548221	438801	1183500	1641900	1582600	1180100	1268100	1545400	922010		1376500	1245170	1.10547	0.144662	1.10547	0.144662	0.212022	0.507197	0.675551	Not Regulated		829559	1245170	0.666221	-0.585927	1.501	0.585927	-0.855825	0.144491	0.47318	Not Regulated		1325870	1245170	1.06481	0.0905966	1.06481
O08997	Copper transport protein ATOX1	Atox1	4	36983000	27137000	17249000	14083000	23389000	17055000	28666000	14249000	14387000	18098000	13660000	21343000	15706000	18247000	35290000	15234000	14558000	10007000		1.81757e+07	1.32663e+07	1.37006	0.454239	1.37006	0.454239	0.609135	0.140148	0.36628	Not Regulated		27123000	1.32663e+07	2.0445	1.03175	2.0445	1.03175	1.65429	0.0263891	0.306304	Not Regulated		1.91007e+07	1.32663e+07	1.43978	0.525853	1.43978
B1AQ57	Copper-transporting ATPase 2	Atp7b	5	825810	1174600	1916800	1851600	1613500	2093600	974850	1302500	1405700	1327900	1676600	1080200	1934000	1601700	514150	1411300	1338300	1473800		1852900	1407800	1.31617	0.396343	1.31617	0.396343	0.534868	0.0330339	0.180422	Not Regulated		1.30574e+06	1407800	0.927502	-0.108578	1.07817	0.108578	-0.115131	0.56646	0.76266	Not Regulated		1.22768e+06	1407800	0.872058	-0.197504	1.14671
B1AZ15	Cordon-bleu protein-like 1	Cobll1	11	7870900	9646300	13913000	7094200	7645100	8407800	3818100	7712800	7970700	8182000	5674200	7793700	8975800	4693000	7164400	6936300	8314100	7944400		7715700	7731600	0.997944	-0.00296995	1.00206	0.00296995	0.0226459	0.987095	0.991865	Not Regulated		1.04767e+07	7731600	1.35505	0.43835	1.35505	0.43835	0.733528	0.151761	0.479631	Not Regulated		6.50053e+06	7731600	0.840775	-0.250209	1.18938
O89053	Coronin-1A;Coronin	Coro1a	10	5595400	6148100	15666000	8174600	10408000	12983000	5662600	6335900	7606400	7645900	4566900	6615400	7486100	9036800	514150	590528	7177800	8425000		1.05219e+07	5397776	1.9493	0.962954	1.9493	0.962954	1.26169	0.172719	0.403481	Not Regulated		9136500	5397776	1.69264	0.759276	1.69264	0.759276	1.2315	0.286977	0.577063	Not Regulated		6.53497e+06	5397776	1.21068	0.275815	1.21068
Q9WUM3	Coronin-1B	Coro1b	10	553875	15675000	23416000	20807000	19370000	38109000	8165700	12975000	15860000	15698000	13491000	3810100	26337000	24047000	6963300	13429000	15894000	17269000		2.60953e+07	1.55307e+07	1.68025	0.748672	1.68025	0.748672	0.986822	0.0595163	0.237961	Not Regulated		1.3215e+07	1.55307e+07	0.850894	-0.232948	1.17523	0.232948	-0.308113	0.369891	0.633065	Not Regulated		1.23336e+07	1.55307e+07	0.794143	-0.33253	1.25922
Q9WUM4	Coronin-1C	Coro1c	7	8138500	8547500	27266000	11299000	12601000	14895000	4266500	9877000	9605900	13384000	12755000	9520900	11629000	10148000	7638700	590528	10453000	11919000		1.29317e+07	7654176	1.68949	0.756589	1.68949	0.756589	0.996978	0.22739	0.457892	Not Regulated		1.46507e+07	7654176	1.91407	0.936647	1.91407	0.936647	1.50673	0.268062	0.565858	Not Regulated		7.91647e+06	7654176	1.03427	0.0486096	1.03427
P50172	Corticosteroid 11-beta-dehydrogenase isozyme 1	Hsd11b1	17	1338000000	1192200000	1282200000	1103200000	1307200000	1428000000	1461200000	1180600000	1140400000	1393800000	1211500000	1324100000	1415800000	1032700000	1601600000	1431700000	1372000000	1392000000		1.27947e+09	1.39857e+09	0.914841	-0.128406	1.09309	0.128406	-0.138259	0.357328	0.56127	Not Regulated		1270800000	1.39857e+09	0.908645	-0.138212	1.10054	0.138212	-0.161113	0.323486	0.597174	Not Regulated		1.26073e+09	1.39857e+09	0.901447	-0.149686	1.10933
P97792-2	Coxsackievirus and adenovirus receptor homolog	Cxadr	5	5985700	4000700	5086600	558843	2498400	504950	7163600	491620	6567900	4729800	3717100	14386000	4216700	4943600	11024000	590528	389375	4355800		NA	NA	NA	NA	NA	NA	NA	NA	NA	NA		5.02433e+06	1.77857e+06	2.82493	1.49822	2.82493	1.49822	2.3781	0.0464695	0.355043	Not Regulated		NA	NA	NA	NA	NA
A0A0R4IZZ5	C-type lectin domain family 4 member F	Clec4f	10	30316000	29025000	26861000	39652000	40950000	37411000	33216000	51265000	32933000	26433000	31434000	33537000	33638000	39996000	28481000	18350000	34669000	40086000		3.93377e+07	31035000	1.26753	0.342015	1.26753	0.342015	0.465179	0.227578	0.457892	Not Regulated		28734000	31035000	0.925858	-0.111137	1.08008	0.111137	-0.119102	0.911786	0.953309	Not Regulated		39138000	31035000	1.26109	0.334674	1.26109
Q9WTX6	Cullin-1	Cul1	11	1008100	605401	8316600	8790700	7283500	12628000	9107000	11019000	2776200	7729500	8367600	8343900	8048600	8080100	6831800	5473700	8415900	8777800		9567400	7555800	1.26623	0.340542	1.26623	0.340542	0.46329	0.289604	0.506364	Not Regulated		3.31003e+06	7555800	0.438079	-1.19074	2.2827	1.19074	-1.7943	0.0788256	0.390177	Not Regulated		7.63407e+06	7555800	1.01036	0.0148673	1.01036
Q9JLV5	Cullin-3	Cul3	10	6630000	5408300	2801200	6815800	6847200	9962700	4586900	8299000	11283000	7243700	8945800	9560600	7999800	4842600	6508800	6056300	8242000	8532800		7.87523e+06	7.61037e+06	1.0348	0.0493567	1.0348	0.0493567	0.0897685	0.857644	0.92086	Not Regulated		4946500	7.61037e+06	0.649969	-0.621558	1.53854	0.621558	-0.911113	0.103625	0.418885	Not Regulated		8056300	7.61037e+06	1.0586	0.0821514	1.0586
Q3TCH7	Cullin-4A	Cul4a	4	3783000	4169500	4835000	5266600	4227900	4632400	3717400	6573400	6308600	5320700	6225400	4458600	5794600	6626700	4171800	5248900	5554400	5118100		4.70897e+06	5.30713e+06	0.88729	-0.172522	1.12703	0.172522	-0.194849	0.221281	0.45416	Not Regulated		4262500	5.30713e+06	0.803164	-0.316233	1.24508	0.316233	-0.437345	0.079466	0.390177	Not Regulated		5.53313e+06	5.30713e+06	1.04258	0.0601639	1.04258
E9PXY1	Cullin-4B	Cul4b	2	610990	680820	608150	558843	620950	504950	540031	1096500	480085	548221	850300	734220	578268	1135900	514150	712150	841890	722800		561581	758947	0.739948	-0.434505	1.35145	0.434505	-0.530909	0.0217599	0.149767	Not Regulated		633320	758947	0.834472	-0.261064	1.19836	0.261064	-0.35174	0.125933	0.450577	Not Regulated		705538	758947	0.929629	-0.105274	1.0757
Q6ZQ38	Cullin-associated NEDD8-dissociated protein 1	Cand1	28	85136000	101840000	119760000	119760000	100430000	103080000	93331000	131270000	133310000	106820000	129970000	95635000	123190000	122110000	83785000	115930000	134900000	122990000		1.07757e+08	1.24607e+08	0.864774	-0.209604	1.15637	0.209604	-0.242416	0.160808	0.388908	Not Regulated		1.02245e+08	1.24607e+08	0.820545	-0.285346	1.2187	0.285346	-0.389419	0.148798	0.47804	Not Regulated		1.19304e+08	1.24607e+08	0.957442	-0.0627429	1.04445
A0A494B9Q5	CWF19-like protein 1	Cwf19l1	2	553875	695980	705360	1005500	768830	915120	548190	664440	531790	836380	727990	597992	799320	795700	597740	981840	547680	706330		896483	745283	1.20288	0.266488	1.20288	0.266488	0.368295	0.273024	0.493601	Not Regulated		651738	745283	0.874484	-0.193496	1.14353	0.193496	-0.246897	0.552301	0.750185	Not Regulated		581473	745283	0.780204	-0.358076	1.28172
A0A0R4J0F6	Cyclin-G-associated kinase	Gak	10	3911500	4063900	2574900	2305100	3260900	4326800	3399900	4361000	4176900	4043700	11657000	3836900	3507500	3021300	3372600	4541600	5665700	4750300		3297600	4.98587e+06	0.66139	-0.596428	1.51197	0.596428	-0.738618	0.0490621	0.219724	Not Regulated		3.51677e+06	4.98587e+06	0.705347	-0.503595	1.41774	0.503595	-0.728071	0.0626507	0.375103	Not Regulated		3.97927e+06	4.98587e+06	0.798109	-0.325342	1.25296
Q8VCA4	Cyp4f15 protein	Cyp4f15	10	17522000	14775000	14762000	16120000	19338000	25914000	5107400	23670000	26856000	19746000	16172000	13751000	17661000	10854000	16097000	21524000	24132000	26950000		2.04573e+07	24202000	0.845274	-0.242508	1.18305	0.242508	-0.284624	0.257176	0.481188	Not Regulated		1.56863e+07	24202000	0.648142	-0.625618	1.54287	0.625618	-0.917413	0.00861526	0.267397	Not Regulated		1.85445e+07	24202000	0.766237	-0.384137	1.30508
Q91WT9-2	Cystathionine beta-synthase	Cbs	18	39127000	46437000	56938000	51574000	57123000	54109000	45520000	75942000	74160000	51634000	63127000	58633000	59609000	60479000	54471000	54423000	65399000	88082000		5.42687e+07	6.93013e+07	0.783083	-0.352764	1.277	0.352764	-0.426055	0.15779	0.384309	Not Regulated		4.75007e+07	6.93013e+07	0.685422	-0.544935	1.45895	0.544935	-0.792219	0.0745555	0.388464	Not Regulated		6.52073e+07	6.93013e+07	0.940925	-0.0878489	1.06278
Q8VCN5	Cystathionine gamma-lyase	Cth	20	515490000	382400000	416700000	303260000	272150000	221760000	466310000	400470000	430020000	405940000	312820000	458650000	400220000	372570000	503450000	367810000	359520000	533420000		2.65723e+08	420250000	0.632298	-0.661323	1.58153	0.661323	-0.821863	0.0250683	0.160143	Not Regulated		4.38197e+08	420250000	1.0427	0.0603307	1.0427	0.0603307	0.146962	0.754377	0.868754	Not Regulated		4.32267e+08	420250000	1.02859	0.0406738	1.02859
Q62426	Cystatin-B	Cstb	3	37912000	15661000	14128000	10848000	16668000	15260000	40448000	10557000	13849000	9521200	14740000	40403000	578268	17816000	66473000	590528	14123000	13580000		1.42587e+07	9431176	1.51187	0.59633	1.51187	0.59633	0.791403	0.280053	0.49833	Not Regulated		22567000	9431176	2.39281	1.25871	2.39281	1.25871	2.00646	0.170719	0.489037	Not Regulated		21618000	9431176	2.29218	1.19672	2.29218
P50462	Cysteine and glycine-rich protein 3	Csrp3	4	10035000	8247100	10833000	7390700	896340	13262000	6379000	5055300	8169200	8357600	26938000	8269000	7126100	7567500	10178000	5763900	4670800	4189700		7.18301e+06	4874800	1.4735	0.559246	1.4735	0.559246	0.743834	0.908636	0.950618	Not Regulated		9.70503e+06	4874800	1.99086	0.99339	1.99086	0.99339	1.59477	0.00230582	0.122916	Not Regulated		6534500	4874800	1.34047	0.422734	1.34047
Q9Z1J3	Cysteine desulfurase, mitochondrial	Nfs1;Gm28036	3	553875	605401	2224800	1316700	1120600	1463600	540031	1354100	1332600	2010700	2300900	597992	578268	1516900	514150	1205500	389375	1500700		1300300	1.03186e+06	1.26015	0.333599	1.26015	0.333599	0.454384	0.345698	0.551138	Not Regulated		NA	NA	NA	NA	NA	NA	NA	NA	NA	NA		NA	NA	NA	NA	NA
A0A3Q4L347	Cysteine dioxygenase type 1	Cdo1	5	11688000	13262000	27454000	28167000	14079000	20002000	15551000	18480000	25066000	12417000	13937000	9815500	19931000	17760000	15304000	11271000	15890000	9819900		2.07493e+07	1.2327e+07	1.68325	0.751247	1.68325	0.751247	0.990125	0.062904	0.244247	Not Regulated		17468000	1.2327e+07	1.41706	0.502897	1.41706	0.502897	0.833684	0.311028	0.586404	Not Regulated		19699000	1.2327e+07	1.59804	0.676305	1.59804
Q9DBE0	Cysteine sulfinic acid decarboxylase	Csad	20	499800000	394900000	202160000	249470000	322560000	201600000	641800000	307710000	258150000	240030000	298430000	485340000	310410000	338530000	576080000	139710000	150320000	201780000		2.57877e+08	1.63937e+08	1.57303	0.653543	1.57303	0.653543	0.864794	0.0355717	0.186161	Not Regulated		365620000	1.63937e+08	2.23025	1.15721	2.23025	1.15721	1.84897	0.0288816	0.320669	Not Regulated		4.02553e+08	1.63937e+08	2.45554	1.29604	2.45554
Q9DCT8	Cysteine-rich protein 2	Crip2	5	13523000	16594000	15170000	24720000	23358000	23763000	540031	13292000	19415000	19057000	19260000	13769000	15965000	18696000	17240000	23621000	21614000	18496000		23947000	2.12437e+07	1.12725	0.172812	1.12725	0.172812	0.248132	0.229296	0.458691	Not Regulated		1.50957e+07	2.12437e+07	0.710596	-0.492898	1.40727	0.492898	-0.711474	0.0261579	0.306304	Not Regulated		1.10823e+07	2.12437e+07	0.521678	-0.93877	1.91689
Q91XD7	Cysteine-rich with EGF-like domain protein 1	Creld1	7	12002000	7252300	468901	5550800	9256000	6896100	7605000	4465900	2837800	4444000	4474800	2742500	5621000	3582600	6377300	3845100	4237700	4939000		7234300	4340600	1.66666	0.736959	1.66666	0.736959	0.971797	0.0202247	0.146837	Not Regulated		6.5744e+06	4340600	1.51463	0.598965	1.51463	0.598965	0.982752	0.798137	0.889779	Not Regulated		4.96957e+06	4340600	1.1449	0.195226	1.1449
Q9CYA0	Cysteine-rich with EGF-like domain protein 2	Creld2	7	22282000	12237000	10165000	19370000	31566000	26586000	25627000	14378000	11835000	15019000	18833000	21887000	10774000	11455000	21365000	13195000	12072000	11330000		2.58407e+07	12199000	2.11826	1.08288	2.11826	1.08288	1.41553	0.00257125	0.0488702	Not Regulated		1.48947e+07	12199000	1.22097	0.288033	1.22097	0.288033	0.500284	0.536405	0.740286	Not Regulated		17280000	12199000	1.41651	0.50234	1.41651
Q9ER72-2	Cysteine--tRNA ligase, cytoplasmic	Cars	9	3267200	5961200	6336000	5579200	6263400	4010200	3919200	11639000	7538200	5630000	8544700	7118800	3568400	5113500	5971500	5320100	5772100	7625700		5.28427e+06	6239300	0.846933	-0.239681	1.18073	0.239681	-0.280997	0.328735	0.539343	Not Regulated		5.18813e+06	6239300	0.831525	-0.266169	1.20261	0.266169	-0.359661	0.36089	0.625741	Not Regulated		7698800	6239300	1.23392	0.303249	1.23392
Q61093	Cytochrome b-245 heavy chain	Cybb	6	553875	3233300	3714600	558843	3823800	4763900	540031	3529500	3643100	2652300	438801	597992	578268	3671200	514150	2883200	3247900	4652600		3.04885e+06	3.59457e+06	0.848182	-0.237554	1.17899	0.237554	-0.278269	0.442745	0.626583	Not Regulated		2.50059e+06	3.59457e+06	0.695659	-0.523548	1.43749	0.523548	-0.759033	0.284024	0.577063	Not Regulated		2.57088e+06	3.59457e+06	0.715212	-0.483557	1.39819
G5E850	Cytochrome b5	Cyb5a	6	5837100000	4479100000	4378600000	5193500000	7056400000	6769300000	5802600000	3804400000	4316200000	5084900000	3889600000	4899600000	4833300000	4168100000	6709200000	4962400000	4413300000	3851600000		6.33973e+09	4409100000	1.43787	0.523938	1.43787	0.523938	0.698542	0.0278603	0.169911	Not Regulated		4.89827e+09	4409100000	1.11094	0.151787	1.11094	0.151787	0.288874	0.462749	0.690897	Not Regulated		4.64107e+09	4409100000	1.05261	0.0739722	1.05261
Q9CQX2	Cytochrome b5 type B	Cyb5b	7	195570000	149160000	72774000	104820000	108190000	69168000	190550000	107890000	77734000	133690000	108090000	155070000	130330000	128430000	187100000	113620000	99443000	128470000		9.40593e+07	1.13844e+08	0.82621	-0.275419	1.21035	0.275419	-0.326841	0.229454	0.458691	Not Regulated		139168000	1.13844e+08	1.22244	0.289765	1.22244	0.289765	0.502972	0.652297	0.814624	Not Regulated		1.25391e+08	1.13844e+08	1.10143	0.139375	1.10143
Q9CZ13	Cytochrome b-c1 complex subunit 1, mitochondrial	Uqcrc1	19	310140000	391450000	382540000	396790000	292070000	279840000	525540000	572670000	582650000	950350000	970800000	593550000	584830000	682720000	415430000	750100000	644650000	766060000		322900000	720270000	0.448304	-1.15745	2.23063	1.15745	-1.45828	0.000751186	0.0268718	Not Regulated		3.61377e+08	720270000	0.501724	-0.995034	1.99313	0.995034	-1.49063	0.00104457	0.0785058	Not Regulated		5.60287e+08	720270000	0.777884	-0.362373	1.28554
Q9DB77	Cytochrome b-c1 complex subunit 2, mitochondrial	Uqcrc2	19	268640000	331450000	337230000	337060000	236320000	219430000	491950000	482900000	474510000	752970000	833320000	580590000	502040000	558640000	347520000	583690000	573980000	635020000		264270000	5.97563e+08	0.442246	-1.17708	2.26118	1.17708	-1.48345	0.000959508	0.030907	Not Regulated		312440000	5.97563e+08	0.522857	-0.935512	1.91257	0.935512	-1.39827	0.00103778	0.0785058	Not Regulated		483120000	5.97563e+08	0.808483	-0.30671	1.23688
P99028	Cytochrome b-c1 complex subunit 6, mitochondrial	Uqcrh	3	125130000	94384000	76216000	81963000	87028000	53616000	344440000	109620000	107090000	241920000	219400000	390560000	161590000	159450000	246800000	195010000	148970000	155760000		7.42023e+07	166580000	0.445446	-1.16668	2.24494	1.16668	-1.47011	0.00258561	0.0488702	Not Regulated		9.85767e+07	166580000	0.591768	-0.756897	1.68985	0.756897	-1.12112	0.0168872	0.296743	Not Regulated		187050000	166580000	1.12288	0.167209	1.12288
Q9CQB4	Cytochrome b-c1 complex subunit 7	Uqcrb	11	132760000	87285000	80140000	98693000	81203000	58667000	359900000	146620000	149250000	253690000	262310000	375760000	168320000	197450000	210850000	187400000	176750000	199420000		79521000	1.87857e+08	0.423307	-1.24022	2.36235	1.24022	-1.56445	0.00120871	0.0341275	Not Regulated		1.00062e+08	1.87857e+08	0.532649	-0.908743	1.87741	0.908743	-1.35673	0.00654378	0.239413	Not Regulated		218590000	1.87857e+08	1.1636	0.218595	1.1636
Q9CQ69	Cytochrome b-c1 complex subunit 8	Uqcrq	5	38176000	50704000	56917000	42762000	35439000	32676000	68909000	72084000	81115000	100980000	124060000	84746000	82023000	78237000	49169000	95084000	92800000	102010000		36959000	9.66313e+07	0.382474	-1.38657	2.61455	1.38657	-1.75217	9.15397e-05	0.00560345	Not Regulated		48599000	9.66313e+07	0.502932	-0.991564	1.98834	0.991564	-1.48525	0.00206432	0.117554	Not Regulated		74036000	9.66313e+07	0.76617	-0.384264	1.30519
Q8R1I1	Cytochrome b-c1 complex subunit 9	Uqcr10	3	54999000	68074000	63057000	67047000	49250000	35561000	119320000	100120000	95816000	177660000	167020000	135220000	102670000	132100000	56529000	135970000	123900000	149230000		5.06193e+07	1.36367e+08	0.3712	-1.42973	2.69396	1.42973	-1.80755	0.00132054	0.0350263	Not Regulated		6.20433e+07	1.36367e+08	0.454974	-1.13614	2.19793	1.13614	-1.70959	0.000417576	0.046961	Not Regulated		1.05085e+08	1.36367e+08	0.770609	-0.37593	1.29768
Q9CR68	Cytochrome b-c1 complex subunit Rieske, mitochondrial;Cytochrome b-c1 complex subunit 11	Uqcrfs1	13	104170000	118500000	121400000	124490000	88593000	80261000	207670000	177990000	171450000	290980000	303280000	225280000	181870000	198860000	136200000	245400000	200830000	230310000		9.77813e+07	2.25513e+08	0.433594	-1.20558	2.3063	1.20558	-1.52002	0.00111151	0.0331555	Not Regulated		114690000	2.25513e+08	0.508573	-0.975473	1.96629	0.975473	-1.46028	0.000800159	0.0653167	Not Regulated		1.85703e+08	2.25513e+08	0.823469	-0.280213	1.21437
Q9D2R6	Cytochrome c oxidase assembly factor 3 homolog, mitochondrial	Coa3	2	553875	605401	5058600	6789600	5182000	5212500	7542200	4316000	3197300	548221	6769500	6845400	4245500	4170100	4392300	4162000	4549600	371205		5.72803e+06	3.0276e+06	1.89194	0.919865	1.89194	0.919865	1.20642	0.17206	0.402353	Not Regulated		NA	NA	NA	NA	NA	NA	NA	NA	NA	NA		5018500	3.0276e+06	1.65758	0.729081	1.65758
Q921H9	Cytochrome c oxidase assembly factor 7	Coa7	2	4574300	605401	468901	2386300	3043400	1863700	2193600	491620	480085	548221	438801	2430600	578268	529234	514150	590528	389375	371205		2.43113e+06	450369	5.39809	2.43245	5.39809	2.43245	3.1467	0.000131244	0.00732088	Up		NA	NA	NA	NA	NA	NA	NA	NA	NA	NA		NA	NA	NA	NA	NA
Q9D7J4	Cytochrome c oxidase protein 20 homolog	Cox20	3	2828200	3000600	1851300	3000000	2991100	3205800	540031	2080100	2350000	1810900	438801	597992	1555300	529234	1309000	590528	1119200	2367600		3.06563e+06	1.35911e+06	2.25562	1.17352	2.25562	1.17352	1.5318	0.0321869	0.177671	Not Regulated		2.56003e+06	1.35911e+06	1.88361	0.913501	1.88361	0.913501	1.47081	0.0829065	0.39044	Not Regulated		NA	NA	NA	NA	NA
P00397	Cytochrome c oxidase subunit 1	Mtco1	3	20919000	26437000	25988000	24220000	22171000	16309000	17114000	25634000	21912000	34223000	30189000	29455000	11247000	22740000	15498000	26936000	18414000	26303000		20900000	2.38843e+07	0.875051	-0.192562	1.14279	0.192562	-0.220555	0.439071	0.622539	Not Regulated		24448000	2.38843e+07	1.0236	0.0336518	1.0236	0.0336518	0.105565	0.833643	0.909129	Not Regulated		2.15533e+07	2.38843e+07	0.902405	-0.148154	1.10815
P00405	Cytochrome c oxidase subunit 2	Mtco2	5	332120000	368660000	432060000	362830000	292880000	284320000	325410000	378820000	378740000	488900000	537660000	347080000	324730000	324850000	238580000	408640000	335040000	446350000		3.13343e+08	3.96677e+08	0.789921	-0.340219	1.26595	0.340219	-0.409964	0.0968685	0.307692	Not Regulated		3.77613e+08	3.96677e+08	0.951942	-0.0710538	1.05048	0.0710538	-0.056905	0.718955	0.849871	Not Regulated		360990000	3.96677e+08	0.910036	-0.136005	1.09886
P19783	Cytochrome c oxidase subunit 4 isoform 1, mitochondrial	Cox4i1	12	579950000	575330000	532400000	582100000	465700000	416190000	564800000	476620000	482080000	730550000	737050000	564140000	471670000	532700000	414020000	601570000	488860000	581210000		4.87997e+08	5.57213e+08	0.875781	-0.191358	1.14184	0.191358	-0.219011	0.296244	0.512982	Not Regulated		562560000	5.57213e+08	1.0096	0.0137772	1.0096	0.0137772	0.0747259	0.904531	0.948658	Not Regulated		5.07833e+08	5.57213e+08	0.91138	-0.133875	1.09724
P12787	Cytochrome c oxidase subunit 5A, mitochondrial	Cox5a	10	634620000	425010000	427460000	389870000	373490000	289720000	791590000	322420000	375120000	594460000	581870000	734710000	397720000	375840000	410460000	445740000	388860000	439090000		3.51027e+08	4.24563e+08	0.826795	-0.274399	1.20949	0.274399	-0.325533	0.126914	0.351205	Not Regulated		4.95697e+08	4.24563e+08	1.16754	0.223478	1.16754	0.223478	0.400115	0.373814	0.63546	Not Regulated		4.96377e+08	4.24563e+08	1.16915	0.225456	1.16915
Q9D881	Cytochrome c oxidase subunit 5B, mitochondrial	Cox5b	8	198640000	146600000	122390000	123550000	114980000	88090000	221430000	85630000	92324000	187810000	180110000	209890000	113130000	121370000	106350000	139990000	105640000	135440000		1.08873e+08	1.27023e+08	0.857113	-0.222443	1.16671	0.222443	-0.258885	0.28636	0.502816	Not Regulated		1.55877e+08	1.27023e+08	1.22715	0.295311	1.22715	0.295311	0.511578	0.283912	0.577063	Not Regulated		133128000	1.27023e+08	1.04806	0.0677205	1.04806
Q9DCW5	Cytochrome c oxidase subunit 6A, mitochondrial;Cytochrome c oxidase subunit 6A1, mitochondrial	Cox6a1	4	66416000	82267000	77574000	85185000	81903000	54680000	42953000	40565000	56867000	114530000	97262000	58269000	45681000	71258000	50871000	72561000	44030000	56540000		7.39227e+07	5.77103e+07	1.28093	0.357187	1.28093	0.357187	0.484641	0.224945	0.456732	Not Regulated		75419000	5.77103e+07	1.30685	0.386098	1.30685	0.386098	0.65245	0.120423	0.438697	Not Regulated		46795000	5.77103e+07	0.81086	-0.302475	1.23326
P56391	Cytochrome c oxidase subunit 6B1	Cox6b1	5	316980000	247560000	131730000	221590000	265870000	166780000	524120000	192900000	187330000	329370000	319150000	496030000	225030000	230560000	273680000	248670000	204950000	221770000		218080000	225130000	0.968685	-0.0459009	1.03233	0.0459009	-0.0324241	0.752797	0.853215	Not Regulated		232090000	225130000	1.03092	0.043926	1.03092	0.043926	0.121507	0.904754	0.948658	Not Regulated		301450000	225130000	1.339	0.42116	1.339
Q9CPQ1	Cytochrome c oxidase subunit 6C	Cox6c	9	213070000	211140000	201540000	218250000	176300000	164760000	253120000	189640000	189330000	281350000	311170000	269230000	190990000	212880000	77544000	230760000	223430000	248690000		1.86437e+08	2.34293e+08	0.79574	-0.32963	1.25669	0.32963	-0.396381	0.0644147	0.247622	Not Regulated		2.08583e+08	2.34293e+08	0.890266	-0.167692	1.12326	0.167692	-0.206857	0.24708	0.549659	Not Regulated		2.10697e+08	2.34293e+08	0.899286	-0.153148	1.11199
P48771	Cytochrome c oxidase subunit 7A2, mitochondrial	Cox7a2	2	158400000	150080000	127800000	136210000	118840000	104960000	183800000	119670000	116320000	170260000	194640000	177420000	122460000	124000000	107120000	151320000	141650000	154820000		1.20003e+08	1.49263e+08	0.803971	-0.314785	1.24383	0.314785	-0.377338	0.0617636	0.241942	Not Regulated		1.45427e+08	1.49263e+08	0.974296	-0.037568	1.02638	0.037568	-0.00494556	0.784228	0.882757	Not Regulated		139930000	1.49263e+08	0.937471	-0.0931545	1.0667
A0A0N4SVQ1	Cytochrome c oxidase subunit NDUFA4	Ndufa4	6	311520000	364200000	298670000	368410000	280330000	267240000	335340000	315880000	299260000	476940000	517930000	391140000	326330000	360390000	217690000	377220000	347770000	398040000		3.05327e+08	3.74343e+08	0.815633	-0.294008	1.22604	0.294008	-0.350687	0.112984	0.330903	Not Regulated		3.24797e+08	3.74343e+08	0.867644	-0.204825	1.15255	0.204825	-0.264476	0.215424	0.521946	Not Regulated		3.16827e+08	3.74343e+08	0.846353	-0.240668	1.18154
P62897	Cytochrome c, somatic	Cycs	7	210080000	172030000	156470000	162700000	144510000	105110000	465030000	194760000	224530000	341580000	306530000	415340000	221070000	221370000	261060000	276370000	247780000	223980000		137440000	2.49377e+08	0.551134	-0.859525	1.81444	0.859525	-1.07611	0.00531721	0.0732558	Not Regulated		1.79527e+08	2.49377e+08	0.719902	-0.474128	1.38908	0.474128	-0.682349	0.0358882	0.326771	Not Regulated		2.94773e+08	2.49377e+08	1.18204	0.24128	1.18204
Q9D0M3	Cytochrome c1, heme protein, mitochondrial	Cyc1	9	112080000	136620000	141630000	142260000	91952000	88982000	187950000	182520000	196410000	323010000	330090000	209390000	183070000	237480000	143020000	262310000	216160000	250930000		1.07731e+08	2.43133e+08	0.443096	-1.17431	2.25685	1.17431	-1.4799	0.00185342	0.0407574	Not Regulated		130110000	2.43133e+08	0.535138	-0.902016	1.86868	0.902016	-1.34629	0.00178026	0.115403	Not Regulated		188960000	2.43133e+08	0.777187	-0.363667	1.28669
Q9WUD0	Cytochrome P450	Cyp2b10	15	37563000	59374000	8272800	558843	7545700	504950	9690700	32949000	11659000	45486000	10445000	16241000	36728000	18556000	2964400	53242000	37042000	6555800		2.86983e+06	3.22799e+07	0.0889045	-3.4916	11.248	3.4916	-4.45243	0.0213086	0.149487	Not Regulated		3.50699e+07	3.22799e+07	1.08643	0.119597	1.08643	0.119597	0.238925	0.877601	0.934412	Not Regulated		1.80996e+07	3.22799e+07	0.560706	-0.834682	1.78346
Q9JKY7	Cytochrome P450	Cyp2d22	18	385400000	448340000	493080000	497870000	480430000	584430000	295790000	408300000	404090000	440840000	387150000	291370000	447110000	350480000	387560000	482510000	437230000	463130000		520910000	4.60957e+08	1.13006	0.176403	1.13006	0.176403	0.252738	0.230067	0.458928	Not Regulated		4.42273e+08	4.60957e+08	0.959468	-0.0596929	1.04224	0.0596929	-0.0392764	0.682843	0.830567	Not Regulated		3.69393e+08	4.60957e+08	0.801362	-0.319473	1.24787
P00186	Cytochrome P450 1A2	Cyp1a2	32	694800000	764840000	934710000	811400000	865380000	687190000	554450000	713080000	842440000	1119600000	857220000	561140000	782620000	794320000	595290000	914690000	909960000	600470000		787990000	8.08373e+08	0.974785	-0.0368444	1.02587	0.0368444	-0.0208069	0.939401	0.968857	Not Regulated		7.98117e+08	8.08373e+08	0.987312	-0.0184221	1.01285	0.0184221	0.0247628	0.990233	0.995375	Not Regulated		7.03323e+08	8.08373e+08	0.870048	-0.200834	1.14936
Q8BKE6	Cytochrome P450 20A1	Cyp20a1	7	1849700	605401	468901	2879200	3060100	3582600	540031	2864600	480085	2740200	3601900	597992	578268	3251100	514150	590528	389375	3898500		3.17397e+06	1.62613e+06	1.95185	0.96484	1.95185	0.96484	1.26411	0.0983267	0.310598	Not Regulated		NA	NA	NA	NA	NA	NA	NA	NA	NA	NA		NA	NA	NA	NA	NA
P56593	Cytochrome P450 2A12	Cyp2a12	38	735890000	779540000	573270000	639710000	704470000	886350000	503290000	640040000	816150000	671390000	792250000	571170000	805970000	621170000	655780000	900870000	744260000	778490000		743510000	8.07873e+08	0.92033	-0.119777	1.08657	0.119777	-0.127189	0.476239	0.651649	Not Regulated		6.96233e+08	8.07873e+08	0.86181	-0.214558	1.16035	0.214558	-0.279578	0.265618	0.565079	Not Regulated		653160000	8.07873e+08	0.808493	-0.306693	1.23687
P15392	Cytochrome P450 2A4	Cyp2a4	11	2765000	4214500	903090	558843	852170	504950	871330	491620	480085	463130	438801	597992	578268	529234	514150	590528	162960	371205		NA	NA	NA	NA	NA	NA	NA	NA	NA	NA		2627530	374898	7.00866	2.80914	7.00866	2.80914	4.41224	0.00989363	0.271228	Not Regulated		NA	NA	NA	NA	NA
Q91X75	Cytochrome P450 2A5	Cyp2a5	30	1082100000	1093100000	832250000	933610000	888360000	753910000	426260000	537990000	538770000	672720000	331570000	396950000	644790000	524070000	561460000	575190000	548730000	465660000		8.58627e+08	529860000	1.62048	0.69642	1.62048	0.69642	0.919795	0.00386208	0.0614582	Not Regulated		1.00248e+09	529860000	1.89198	0.919895	1.89198	0.919895	1.48073	0.00250963	0.122916	Not Regulated		5.01007e+08	529860000	0.945545	-0.0807814	1.05759
P12790	Cytochrome P450 2B9	Cyp2b9	26	7831800	106710000	34510000	30278000	83960000	267100000	968880	1038300	480085	548221	365960	487100	3119800	529234	325530	3661400	10552000	380520		1.27113e+08	4864640	26.1299	4.70763	26.1299	4.70763	6.06522	0.0116876	0.113561	Not Regulated		4.96839e+07	4864640	10.2133	3.35237	10.2133	3.35237	5.25517	0.0517575	0.361862	Not Regulated		829088	4864640	0.170432	-2.55274	5.86746
Q64458	Cytochrome P450 2C29	Cyp2c29	30	2517600000	2545100000	1921100000	2002900000	2221800000	1218700000	1699500000	2427300000	2608200000	3226600000	2363600000	2107900000	2461900000	2038000000	2113700000	3318600000	2815300000	1879300000		1.81447e+09	2.67107e+09	0.679304	-0.55787	1.47209	0.55787	-0.689158	0.130061	0.353267	Not Regulated		2.32793e+09	2.67107e+09	0.871537	-0.198366	1.1474	0.198366	-0.254454	0.53841	0.741197	Not Regulated		2245000000	2.67107e+09	0.840488	-0.250701	1.18978
P56654	Cytochrome P450 2C37	Cyp2c37	11	142220000	160590000	303110000	354020000	412970000	502120000	127120000	156720000	244610000	198310000	141150000	100350000	179160000	126160000	143090000	216670000	204560000	71409000		4.23037e+08	164213000	2.57615	1.36521	2.57615	1.36521	1.7777	0.0187139	0.140979	Not Regulated		2.01973e+08	164213000	1.22995	0.298596	1.22995	0.298596	0.516675	0.506049	0.719569	Not Regulated		176150000	164213000	1.07269	0.101236	1.07269
P56655	Cytochrome P450 2C38	Cyp2c38	4	1860000	2448600	5122000	3322500	3364300	4327300	4193500	1589500	2108400	293210	3039800	597992	1884700	5562600	3001400	4073400	2968100	3590100		3.67137e+06	3.54387e+06	1.03598	0.0509929	1.03598	0.0509929	0.0918673	0.784988	0.872073	Not Regulated		3.14353e+06	3.54387e+06	0.887035	-0.172937	1.12735	0.172937	-0.214996	0.483301	0.706197	Not Regulated		2.63047e+06	3.54387e+06	0.742259	-0.430006	1.34724
E9Q7C8	Cytochrome P450 2C40	Cyp2c40	27	193130000	246060000	272380000	316500000	303410000	369700000	208400000	249500000	261680000	353120000	268370000	197760000	257150000	245140000	216540000	269840000	312390000	241810000		329870000	274680000	1.20092	0.264146	1.20092	0.264146	0.365291	0.133469	0.359531	Not Regulated		237190000	274680000	0.863514	-0.211709	1.15806	0.211709	-0.275157	0.30593	0.58625	Not Regulated		239860000	274680000	0.873234	-0.195559	1.14517
E9Q5K4	Cytochrome P450 2C44	Cyp2c44	21	107070000	112420000	239430000	317340000	305400000	305110000	122660000	198000000	246730000	304790000	224400000	154030000	239070000	196300000	175040000	328790000	287900000	354150000		3.09283e+08	3.23613e+08	0.955719	-0.065342	1.04633	0.065342	-0.0573624	0.646287	0.778947	Not Regulated		1.52973e+08	3.23613e+08	0.472704	-1.08099	2.11549	1.08099	-1.62401	0.0147646	0.295828	Not Regulated		189130000	3.23613e+08	0.584432	-0.774893	1.71106
Q91X77	Cytochrome P450 2C50	Cyp2c50	36	1440100000	1696100000	2063500000	2727300000	3100800000	3134700000	1235900000	1608500000	1992600000	1936400000	1542500000	1167200000	2031600000	1517600000	1640900000	2172800000	1911400000	793900000		2987600000	1.62603e+09	1.83735	0.87763	1.83735	0.87763	1.15224	0.0480648	0.218563	Not Regulated		1.73323e+09	1.62603e+09	1.06593	0.0921091	1.06593	0.0921091	0.196272	0.643472	0.809021	Not Regulated		1.61233e+09	1.62603e+09	0.991575	-0.0122068	1.0085
Q6XVG2	Cytochrome P450 2C54	Cyp2c54	17	223880000	261970000	581530000	733920000	791530000	838960000	234830000	298690000	419100000	468370000	351420000	195880000	409220000	321380000	291820000	442590000	389220000	134740000		7.88137e+08	3.22183e+08	2.44624	1.29056	2.44624	1.29056	1.68194	0.0220912	0.151266	Not Regulated		3.55793e+08	3.22183e+08	1.10432	0.143158	1.10432	0.143158	0.275483	0.763958	0.8723	Not Regulated		317540000	3.22183e+08	0.985588	-0.0209435	1.01462
Q91W64	Cytochrome P450 2C70	Cyp2c70	20	51889000	61684000	123660000	116670000	89185000	87763000	50964000	112020000	124040000	169130000	117920000	101390000	74392000	55598000	42521000	93756000	130650000	140870000		9.78727e+07	1.21759e+08	0.803825	-0.315047	1.24405	0.315047	-0.377673	0.203195	0.4379	Not Regulated		7.90777e+07	1.21759e+08	0.649462	-0.622682	1.53974	0.622682	-0.912858	0.108207	0.424488	Not Regulated		9.56747e+07	1.21759e+08	0.785773	-0.347816	1.27263
P24456	Cytochrome P450 2D10	Cyp2d10	15	936140000	967570000	901850000	918800000	1086300000	1154700000	1231200000	1760500000	1930700000	1769800000	1690500000	1210200000	1873700000	1600200000	1588100000	1625700000	1640300000	1433800000		1.05327e+09	1566600000	0.672326	-0.572766	1.48737	0.572766	-0.708266	0.00691135	0.0831908	Not Regulated		9.35187e+08	1566600000	0.596953	-0.744311	1.67517	0.744311	-1.10159	0.00171253	0.114376	Not Regulated		1640800000	1566600000	1.04736	0.0667625	1.04736
A0A0R4IZY2	Cytochrome P450 2D26	Cyp2d26	32	1542400000	1588200000	1486700000	1819800000	2070300000	2527100000	2032500000	3032400000	3341600000	3180700000	2771400000	2152700000	3773300000	2935000000	3074000000	3664800000	3493100000	2846400000		2.13907e+09	3.33477e+09	0.641444	-0.640604	1.55898	0.640604	-0.795286	0.0124045	0.116402	Not Regulated		1539100000	3.33477e+09	0.461532	-1.1155	2.1667	1.1155	-1.67755	0.000451218	0.0473564	Not Regulated		2.80217e+09	3.33477e+09	0.840289	-0.251043	1.19007
P11714	Cytochrome P450 2D9	Cyp2d9	28	1677800000	1645200000	1495600000	1326600000	1705100000	1325600000	2046700000	2791700000	3430600000	3034200000	2095300000	1635400000	2782500000	2763000000	2529700000	2453400000	2838100000	1935400000		1.45243e+09	2.40897e+09	0.602928	-0.729942	1.65857	0.729942	-0.909885	0.0112815	0.11121	Not Regulated		1606200000	2.40897e+09	0.666759	-0.584763	1.49979	0.584763	-0.854019	0.0234357	0.306304	Not Regulated		2.75633e+09	2.40897e+09	1.1442	0.194336	1.1442
Q05421	Cytochrome P450 2E1	Cyp2e1	30	2973200000	3317000000	3580100000	3167200000	3974400000	5360200000	2288500000	2800200000	2971300000	2988000000	2644400000	2064500000	3832000000	2983500000	3005000000	3265800000	3016100000	2322500000		4.16727e+09	2.86813e+09	1.45295	0.538989	1.45295	0.538989	0.71785	0.0793712	0.275071	Not Regulated		3290100000	2.86813e+09	1.14712	0.198019	1.14712	0.198019	0.360611	0.304767	0.58625	Not Regulated		2.68667e+09	2.86813e+09	0.93673	-0.0942948	1.06754
P33267	Cytochrome P450 2F2	Cyp2f2	34	995320000	1094600000	434120000	500020000	578810000	410660000	969470000	1384300000	1394000000	1528200000	1841800000	1332900000	1383700000	1192200000	1103100000	1712500000	1759700000	2113100000		4.96497e+08	1.86177e+09	0.26668	-1.90682	3.74981	1.90682	-2.41953	5.01169e-05	0.00386797	Down		8.41347e+08	1.86177e+09	0.451908	-1.1459	2.21284	1.1459	-1.72473	0.017853	0.296743	Not Regulated		1.24926e+09	1.86177e+09	0.671006	-0.575602	1.4903
O54749	Cytochrome P450 2J5	Cyp2j5	28	256260000	290330000	225180000	264730000	296450000	318450000	170790000	216010000	249390000	247270000	232340000	187830000	284960000	216860000	226110000	283440000	251800000	273380000		293210000	269540000	1.08782	0.121435	1.08782	0.121435	0.182228	0.384057	0.584457	Not Regulated		2.57257e+08	269540000	0.954429	-0.0672909	1.04775	0.0672909	-0.0510662	0.656176	0.815324	Not Regulated		2.12063e+08	269540000	0.78676	-0.346004	1.27104
Q64459	Cytochrome P450 3A11	Cyp3a11	32	1869000000	2225400000	1556200000	634750000	859630000	696270000	1167500000	1672100000	1343600000	1782200000	1484500000	1292300000	1934200000	1424900000	1722400000	2028500000	2078900000	1782300000		7.30217e+08	1.96323e+09	0.371946	-1.42684	2.68856	1.42684	-1.80383	0.000136485	0.00743194	Not Regulated		1.88353e+09	1.96323e+09	0.959404	-0.0597901	1.04231	0.0597901	-0.0394272	0.708807	0.843982	Not Regulated		1394400000	1.96323e+09	0.710257	-0.493587	1.40794
Q64464	Cytochrome P450 3A13	Cyp3a13	30	240900000	288130000	438250000	572240000	643100000	900730000	213840000	307930000	311030000	282120000	264080000	208110000	330720000	257930000	246690000	321860000	319610000	299880000		7.05357e+08	3.13783e+08	2.24791	1.16858	2.24791	1.16858	1.52547	0.00130034	0.0350263	Not Regulated		3.22427e+08	3.13783e+08	1.02755	0.0392023	1.02755	0.0392023	0.114178	0.979137	0.989462	Not Regulated		277600000	3.13783e+08	0.884687	-0.176761	1.13034
O09158	Cytochrome P450 3A25	Cyp3a25;Cyp3a59	17	64656000	59549000	63416000	63084000	49605000	59775000	42974000	60495000	60706000	71132000	48447000	46548000	59556000	43286000	52164000	89533000	83459000	70848000		57488000	81280000	0.707283	-0.49964	1.41386	0.49964	-0.614462	0.0204891	0.147819	Not Regulated		6.25403e+07	81280000	0.769443	-0.378113	1.29964	0.378113	-0.533364	0.0500078	0.360187	Not Regulated		54725000	81280000	0.67329	-0.5707	1.48524
A2A977	Cytochrome P450 4A10	Cyp4a10;Cyp4a32	20	285750000	450530000	258720000	156570000	233210000	494880000	199240000	151630000	168340000	102270000	95780000	119990000	195430000	145580000	166590000	210450000	170320000	123740000		2.94887e+08	168170000	1.7535	0.81024	1.7535	0.81024	1.0658	0.194972	0.430267	Not Regulated		3.31667e+08	168170000	1.97221	0.979814	1.97221	0.979814	1.57371	0.019403	0.296743	Not Regulated		173070000	168170000	1.02914	0.0414353	1.02914
Q91WL5	Cytochrome P450 4A12A	Cyp4a12a	25	338080000	375760000	58491000	56302000	78017000	62757000	110250000	192280000	131370000	259450000	227200000	291310000	351340000	321610000	231020000	339760000	267950000	284760000		65692000	297490000	0.220821	-2.17905	4.52856	2.17905	-2.76874	2.43482e-05	0.00222738	Down		2.57444e+08	297490000	0.865386	-0.208584	1.15555	0.208584	-0.270309	0.448658	0.682431	Not Regulated		1.44633e+08	297490000	0.486179	-1.04044	2.05686
A2A974	Cytochrome P450 4A12B	Cyp4a12b	3	4484200	3482800	468901	558843	525747	504950	540031	2708100	3514300	5627600	3283200	3863200	3779100	3305900	2609900	5695300	5472400	10930000		529846	7365900	0.0719324	-3.79722	13.902	3.79722	-4.84446	2.10896e-05	0.00209704	Down		2.81197e+06	7365900	0.381755	-1.38928	2.61948	1.38928	-2.10238	0.0898676	0.405817	Not Regulated		2.25414e+06	7365900	0.306024	-1.70828	3.26772
O35728	Cytochrome P450 4A14	Cyp4a14	28	1097500000	1718600000	964240000	771130000	1070300000	2209600000	958490000	666660000	410000000	204430000	191320000	296160000	789750000	552170000	634110000	724390000	585840000	647670000		1.35034e+09	6.52633e+08	2.06907	1.04898	2.06907	1.04898	1.37205	0.0638237	0.246562	Not Regulated		1.26011e+09	6.52633e+08	1.93081	0.949209	1.93081	0.949209	1.52622	0.0124629	0.284041	Not Regulated		6.78383e+08	6.52633e+08	1.03946	0.0558281	1.03946
Q64462	Cytochrome P450 4B1	Cyp4b1	13	553875	8753400	8851800	7909600	7415300	6729500	2867800	4609700	12910000	6461800	14974000	2183900	9221500	8646800	7903300	10593000	9095700	13940000		7.35147e+06	1.12096e+07	0.655821	-0.608626	1.52481	0.608626	-0.754266	0.0225453	0.152548	Not Regulated		6053025	1.12096e+07	0.539987	-0.889002	1.85189	0.889002	-1.3261	0.192971	0.507868	Not Regulated		6.79583e+06	1.12096e+07	0.606253	-0.722008	1.64948
Q9DBW0	Cytochrome P450 4V2	Cyp4v2	23	64485000	68028000	50893000	54445000	65782000	62801000	56992000	92233000	100760000	121930000	118770000	79950000	97134000	83639000	71674000	130140000	125910000	130300000		6.10093e+07	1.28783e+08	0.473736	-1.07784	2.11088	1.07784	-1.35616	0.000152501	0.00775045	Not Regulated		6.11353e+07	1.28783e+08	0.474715	-1.07487	2.10653	1.07487	-1.61451	0.000645502	0.0592786	Not Regulated		8.33283e+07	1.28783e+08	0.647043	-0.628067	1.54549
Q99N19	Cytochrome P450 CYP4F13	Cyp4f13	7	10735000	11609000	14226000	13795000	12998000	13899000	11302000	18435000	18163000	18799000	16453000	14007000	16727000	13206000	12627000	15764000	18482000	19874000		13564000	18040000	0.751885	-0.411417	1.32999	0.411417	-0.501293	0.0234752	0.155359	Not Regulated		12190000	18040000	0.675721	-0.565501	1.4799	0.565501	-0.824131	0.0197918	0.296743	Not Regulated		1.59667e+07	18040000	0.88507	-0.176136	1.12985
Q569X9	Cytochrome P450, family 2, subfamily c, polypeptide 67	Cyp2c67	5	35272000	45597000	45151000	40358000	51109000	52880000	37536000	45091000	56828000	71296000	49331000	38758000	51977000	48974000	39956000	55260000	59479000	47687000		4.81157e+07	54142000	0.888694	-0.170241	1.12525	0.170241	-0.191923	0.328868	0.539343	Not Regulated		4.20067e+07	54142000	0.775861	-0.36613	1.28889	0.36613	-0.51477	0.0826416	0.390177	Not Regulated		46485000	54142000	0.858576	-0.219983	1.16472
K7N6C2	Cytochrome P450, family 2, subfamily c, polypeptide 68	Cyp2c68	4	24944000	34611000	34883000	46467000	43552000	68176000	24210000	26703000	28280000	38569000	21996000	19992000	28038000	24360000	22860000	32469000	31147000	26069000		5.27317e+07	29895000	1.7639	0.818765	1.7639	0.818765	1.07674	0.0105722	0.106517	Not Regulated		3.14793e+07	29895000	1.053	0.0745008	1.053	0.0745008	0.16895	0.757416	0.869306	Not Regulated		2.63977e+07	29895000	0.883013	-0.179494	1.13249
E9PXC3	Cytochrome P450, family 2, subfamily c, polypeptide 69	Cyp2c69	8	6087400	8212200	9360500	558843	10416000	504950	540031	9245200	11004000	548221	438801	597992	578268	529234	8811400	590528	10068000	8999000		NA	NA	NA	NA	NA	NA	NA	NA	NA	NA		7886700	6.55251e+06	1.20362	0.267374	1.20362	0.267374	0.468228	0.393212	0.644898	Not Regulated		NA	NA	NA	NA	NA
P28271	Cytoplasmic aconitate hydratase	Aco1	33	215300000	249030000	263030000	200320000	200370000	181220000	195480000	251350000	282750000	219000000	212730000	215860000	274900000	271130000	254650000	262530000	244590000	218340000		193970000	241820000	0.802126	-0.3181	1.24669	0.3181	-0.38159	0.0478797	0.218563	Not Regulated		2.42453e+08	241820000	1.00262	0.00377352	1.00262	0.00377352	0.0592033	0.986123	0.993309	Not Regulated		2.43193e+08	241820000	1.00568	0.00817011	1.00568
Q9JHU4	Cytoplasmic dynein 1 heavy chain 1	Dync1h1	147	236190000	267430000	381110000	323660000	275890000	318410000	229250000	362870000	377830000	300680000	323370000	247140000	307860000	333520000	226530000	290720000	333530000	330890000		3.05987e+08	318380000	0.961074	-0.0572809	1.0405	0.0572809	-0.047022	0.668466	0.796655	Not Regulated		294910000	318380000	0.926283	-0.110475	1.07958	0.110475	-0.118074	0.549842	0.747595	Not Regulated		3.23317e+08	318380000	1.01551	0.0221982	1.01551
Q3TPJ8	Cytoplasmic dynein 1 intermediate chain 2	Dync1i2	14	10282000	13255000	22892000	20798000	16553000	13991000	3639900	23963000	17038000	17792000	19167000	12556000	18953000	24236000	18216000	14030000	15096000	18329000		17114000	1.58183e+07	1.08191	0.113579	1.08191	0.113579	0.172151	0.61722	0.758143	Not Regulated		1.54763e+07	1.58183e+07	0.97838	-0.0315339	1.0221	0.0315339	0.00441742	0.756496	0.8693	Not Regulated		14880300	1.58183e+07	0.9407	-0.088194	1.06304
Q8R1Q8	Cytoplasmic dynein 1 light intermediate chain 1	Dync1li1	9	8882600	11250000	14359000	14540000	10271000	14208000	11735000	15709000	13301000	12492000	13416000	10103000	11629000	18320000	10148000	12117000	15007000	13268000		1.30063e+07	13464000	0.966008	-0.0498928	1.03519	0.0498928	-0.0375448	0.749555	0.852428	Not Regulated		11497200	13464000	0.853922	-0.227825	1.17107	0.227825	-0.300163	0.299759	0.583624	Not Regulated		1.35817e+07	13464000	1.00874	0.0125534	1.00874
A0A1D5RMC1	Cytoplasmic dynein 1 light intermediate chain 2	Dync1li2	5	553875	605401	2679400	2417800	2728200	504950	540031	1936200	2404800	548221	1681400	597992	2032200	2834700	514150	1745000	2253800	1863800		1883650	1954200	0.963898	-0.0530472	1.03745	0.0530472	-0.0415912	0.593688	0.742559	Not Regulated		1.27956e+06	1954200	0.654774	-0.610932	1.52725	0.610932	-0.894625	0.163679	0.485531	Not Regulated		1.62701e+06	1954200	0.832571	-0.264355	1.2011
Q7TMB8	Cytoplasmic FMR1-interacting protein 1	Cyfip1	21	17108000	24910000	31905000	22577000	17599000	25865000	50310000	24220000	30028000	21114000	18080000	16103000	24032000	25245000	19096000	22728000	26501000	25837000		2.20137e+07	25022000	0.879772	-0.184798	1.13666	0.184798	-0.210595	0.308437	0.524363	Not Regulated		24641000	25022000	0.984773	-0.0221363	1.01546	0.0221363	0.0189995	0.808483	0.894976	Not Regulated		3.48527e+07	25022000	1.39288	0.478072	1.39288
Q9CPY7-2	Cytosol aminopeptidase	Lap3	29	765170000	425690000	468430000	373030000	515000000	301920000	1182100000	585190000	626060000	600380000	540800000	1108900000	606070000	627100000	1122500000	578830000	534240000	515670000		396650000	5.42913e+08	0.730595	-0.452855	1.36875	0.452855	-0.554449	0.0683238	0.251621	Not Regulated		5.53097e+08	5.42913e+08	1.01876	0.0268097	1.01876	0.0268097	0.0949482	0.936052	0.963323	Not Regulated		7.97783e+08	5.42913e+08	1.46945	0.555275	1.46945
Q8R0Y6	Cytosolic 10-formyltetrahydrofolate dehydrogenase	Aldh1l1	69	1848100000	2077100000	2621200000	1932900000	1579600000	1253700000	1891100000	3052200000	3111100000	2667400000	2384800000	2056500000	2789300000	3115400000	2466500000	2654700000	2662600000	2594100000		1.58873e+09	2.63713e+09	0.602447	-0.731094	1.6599	0.731094	-0.911362	0.00674141	0.0826295	Not Regulated		2.18213e+09	2.63713e+09	0.827464	-0.273231	1.20851	0.273231	-0.37062	0.149712	0.47804	Not Regulated		2684800000	2.63713e+09	1.01808	0.0258441	1.01808
Q91V12-4	Cytosolic acyl coenzyme A thioester hydrolase	Acot7	6	3821800	605401	4895100	4313300	3436900	4007100	3282600	2563300	2429700	2956500	438801	597992	578268	3891700	514150	3174000	4430700	4102700		3919100	3.90247e+06	1.00426	0.00613608	1.00426	0.00613608	0.0343268	0.939626	0.968857	Not Regulated		3.10743e+06	3.90247e+06	0.796274	-0.328663	1.25585	0.328663	-0.456632	0.372592	0.634616	Not Regulated		2.75853e+06	3.90247e+06	0.706869	-0.500485	1.41469
Q9D1A2	Cytosolic non-specific dipeptidase	Cndp2	3	3379100	3263600	5029400	2947400	4027200	3162600	540031	491620	4392100	4113600	3247800	3144100	2139400	529234	4681500	590528	4341600	3520300		3.37907e+06	2817476	1.19932	0.262221	1.19932	0.262221	0.362823	0.4156	0.606781	Not Regulated		3890700	2817476	1.38092	0.465626	1.38092	0.465626	0.775853	0.311647	0.586546	Not Regulated		NA	NA	NA	NA	NA
Q3UGB5	DAZ-associated protein 1	Dazap1	3	4267500	2997300	468901	558843	1835500	1554200	4336800	3556300	3030500	4551300	4702500	3732100	2990500	3719100	3244800	3209400	4180700	3615400		1.31618e+06	3668500	0.358779	-1.47883	2.78723	1.47883	-1.87053	0.0140995	0.124831	Not Regulated		2.5779e+06	3668500	0.702712	-0.508994	1.42306	0.508994	-0.736449	0.276436	0.574025	Not Regulated		3641200	3668500	0.992558	-0.0107763	1.0075
Q80XN0	D-beta-hydroxybutyrate dehydrogenase, mitochondrial	Bdh1	16	585220000	746810000	648450000	826330000	742850000	762790000	473680000	494710000	439020000	617060000	653660000	428690000	457610000	464220000	331280000	521360000	463430000	478690000		7.77323e+08	4.87827e+08	1.59344	0.672146	1.59344	0.672146	0.888658	0.00133244	0.0350263	Not Regulated		660160000	4.87827e+08	1.35327	0.436447	1.35327	0.436447	0.730576	0.0328817	0.320669	Not Regulated		4.69137e+08	4.87827e+08	0.961687	-0.0563604	1.03984
A0A140T8R8	DCN1-like protein;DCN1-like protein 1	Dcun1d1	5	9174200	605401	10393000	10049000	10449000	10995000	9469400	8932100	10702000	9917900	9777100	5682900	8852800	8952700	514150	7999100	9804900	10412000		1.04977e+07	9.40533e+06	1.11614	0.158518	1.11614	0.158518	0.229796	0.288361	0.504962	Not Regulated		6.7242e+06	9.40533e+06	0.714935	-0.484116	1.39873	0.484116	-0.697847	0.302099	0.585384	Not Regulated		9.70117e+06	9.40533e+06	1.03145	0.0446792	1.03145
D3Z4U8	DDB1- and CUL4-associated factor 11	Dcaf11	4	553875	1617000	1868400	2499900	2755000	2669100	540031	2468400	3244100	2045900	3064800	2224900	2665400	3100500	2643000	2396700	2768400	2494900		2.64133e+06	2.55333e+06	1.03446	0.0488845	1.03446	0.0488845	0.0891627	0.683804	0.808196	Not Regulated		1346425	2.55333e+06	0.52732	-0.923248	1.89638	0.923248	-1.37924	0.0628008	0.375103	Not Regulated		2.08418e+06	2.55333e+06	0.816257	-0.292904	1.2251
Q8N7N5	DDB1- and CUL4-associated factor 8	Dcaf8	4	2328100	2507200	1699900	2395200	2660400	2353200	2509000	2464400	2449400	2563800	438801	2151900	1965200	3108400	2472700	1940000	2715300	2573700		2469600	2.40967e+06	1.02487	0.0354438	1.02487	0.0354438	0.0719216	0.782314	0.871426	Not Regulated		2178400	2.40967e+06	0.904025	-0.145565	1.10616	0.145565	-0.172522	0.531966	0.737468	Not Regulated		2.47427e+06	2.40967e+06	1.02681	0.0381674	1.02681
O35215	D-dopachrome decarboxylase	Ddt	4	405340000	199990000	182520000	131550000	185660000	132720000	444310000	129000000	156890000	180050000	155940000	452430000	188650000	187570000	563600000	195460000	147240000	152790000		1.49977e+08	1.65163e+08	0.908051	-0.139155	1.10126	0.139155	-0.152047	0.494176	0.664031	Not Regulated		2.62617e+08	1.65163e+08	1.59004	0.669065	1.59004	0.669065	1.09153	0.142149	0.470134	Not Regulated		243400000	1.65163e+08	1.47369	0.559436	1.47369
Q80WW9	DDRGK domain-containing protein 1	Ddrgk1	7	17519000	12544000	13754000	11766000	14534000	13657000	21265000	11897000	11391000	12630000	12073000	23854000	14211000	11156000	20551000	15648000	10927000	12889000		13319000	1.31547e+07	1.01249	0.0179111	1.01249	0.0179111	0.0494313	0.880429	0.932019	Not Regulated		1.46057e+07	1.31547e+07	1.1103	0.150954	1.1103	0.150954	0.28758	0.500517	0.714468	Not Regulated		14851000	1.31547e+07	1.12895	0.174985	1.12895
A0A1Y7VLY2	Dedicator of cytokinesis protein 4	Dock4	8	2331300	3911700	5724300	3443800	5134000	15455000	2611500	3674200	4899700	3165200	2539600	2864000	5863300	2378900	2948600	3228900	3767500	3217400		8.01093e+06	3404600	2.35297	1.23449	2.35297	1.23449	1.61	0.146511	0.372714	Not Regulated		3989100	3404600	1.17168	0.228578	1.17168	0.228578	0.408029	0.69953	0.840701	Not Regulated		3.72847e+06	3404600	1.09513	0.131097	1.09513
Q99L04	Dehydrogenase/reductase SDR family member 1	Dhrs1	21	199120000	221620000	153900000	258380000	249330000	268520000	177790000	254790000	254790000	251050000	244620000	197570000	236090000	211760000	200600000	228900000	250580000	271000000		2.58743e+08	250160000	1.03431	0.0486706	1.03431	0.0486706	0.0888883	0.680489	0.805944	Not Regulated		1.91547e+08	250160000	0.765697	-0.385155	1.306	0.385155	-0.544291	0.0798177	0.390177	Not Regulated		2.29123e+08	250160000	0.915907	-0.126727	1.09181
Q99LB2	Dehydrogenase/reductase SDR family member 4	Dhrs4	10	34038000	36157000	32608000	43661000	42545000	35181000	37937000	43100000	32886000	30108000	33150000	28054000	30100000	44044000	24860000	29251000	31539000	45372000		4.04623e+07	3.53873e+07	1.14341	0.193346	1.14341	0.193346	0.274473	0.346546	0.551532	Not Regulated		3.42677e+07	3.53873e+07	0.96836	-0.0463851	1.03267	0.0463851	-0.0186269	0.925177	0.960489	Not Regulated		3.79743e+07	3.53873e+07	1.07311	0.101792	1.07311
Q9CXR1	Dehydrogenase/reductase SDR family member 7	Dhrs7	13	40210000	44406000	17404000	49590000	51438000	60793000	36231000	40891000	38954000	39143000	37003000	32376000	46854000	38883000	51554000	42367000	41165000	40141000		5.39403e+07	4.12243e+07	1.30846	0.387868	1.30846	0.387868	0.523998	0.0249743	0.159989	Not Regulated		3.40067e+07	4.12243e+07	0.824917	-0.277679	1.21224	0.277679	-0.377521	0.342203	0.609083	Not Regulated		38692000	4.12243e+07	0.938572	-0.0914609	1.06545
Z4YKT6	Dehydrogenase/reductase SDR family member 7B	Dhrs7b	5	11704000	11907000	5200200	7212400	9804500	8344600	8159000	7809500	6629500	7213500	8759100	11366000	9528000	8094900	11278000	10068000	7238900	8569000		8.45383e+06	8625300	0.98012	-0.028969	1.02028	0.028969	-0.0107046	0.888642	0.937501	Not Regulated		9.60373e+06	8625300	1.11344	0.155021	1.11344	0.155021	0.293891	0.852654	0.919848	Not Regulated		7.53267e+06	8625300	0.873322	-0.195414	1.14505
Q8VBZ0	Dehydrogenase/reductase SDR family member on chromosome X homolog	Dhrsx	4	1736700	2200400	468901	2161600	1702700	3711900	540031	2088700	1969700	1696200	1784600	1390300	1908900	1875300	1474500	2050900	2040400	2849700		2525400	2.31367e+06	1.09151	0.126331	1.09151	0.126331	0.188508	0.847558	0.913462	Not Regulated		1.46867e+06	2.31367e+06	0.634779	-0.655674	1.57535	0.655674	-0.96405	0.18444	0.496612	Not Regulated		1.53281e+06	2.31367e+06	0.662503	-0.594002	1.50943
E9Q4M8	Delta(14)-sterol reductase	Tm7sf2	7	36284000	36832000	24774000	32073000	25418000	17071000	29183000	36653000	38334000	42318000	36585000	28436000	41943000	35026000	34672000	30226000	29901000	26998000		24854000	2.90417e+07	0.855805	-0.224646	1.16849	0.224646	-0.261711	0.320061	0.534681	Not Regulated		32630000	2.90417e+07	1.12356	0.168075	1.12356	0.168075	0.314147	0.497004	0.712784	Not Regulated		3.47233e+07	2.90417e+07	1.19564	0.257781	1.19564
Q8VCH6	Delta(24)-sterol reductase	Dhcr24	12	22367000	35901000	21187000	38116000	27063000	39674000	22641000	34187000	29427000	36983000	21083000	27141000	52703000	32320000	32969000	33434000	30843000	21125000		34951000	2.84673e+07	1.22776	0.296026	1.22776	0.296026	0.406186	0.267313	0.489051	Not Regulated		26485000	2.84673e+07	0.930365	-0.104132	1.07485	0.104132	-0.108232	0.696829	0.839555	Not Regulated		2.87517e+07	2.84673e+07	1.00999	0.0143382	1.00999
O35459	Delta(3,5)-Delta(2,4)-dienoyl-CoA isomerase, mitochondrial	Ech1	17	232640000	130440000	100310000	145470000	175500000	144800000	370620000	102720000	123270000	101360000	140180000	234710000	120420000	151650000	219860000	96037000	97612000	82385000		1.55257e+08	9.20113e+07	1.68736	0.754772	1.68736	0.754772	0.994647	0.00213035	0.0451059	Not Regulated		1.54463e+08	9.20113e+07	1.67874	0.747381	1.67874	0.747381	1.21305	0.0935529	0.407646	Not Regulated		198870000	9.20113e+07	2.16136	1.11194	2.16136
Q8CHT0	Delta-1-pyrroline-5-carboxylate dehydrogenase, mitochondrial	Aldh4a1	17	105060000	120220000	130710000	129450000	112200000	117960000	113280000	132530000	122980000	118680000	119990000	90632000	119940000	112260000	90247000	115800000	141810000	123760000		119870000	1.27123e+08	0.942943	-0.0847582	1.06051	0.0847582	-0.0822688	0.560807	0.716117	Not Regulated		1.18663e+08	1.27123e+08	0.93345	-0.0993546	1.07129	0.0993546	-0.100819	0.557793	0.755258	Not Regulated		122930000	1.27123e+08	0.967014	-0.0483918	1.03411
P10518	Delta-aminolevulinic acid dehydratase	Alad	16	147880000	89833000	74586000	72664000	108620000	61646000	232100000	104410000	110040000	100090000	97798000	202400000	113400000	116880000	229040000	112890000	104560000	70824000		8.09767e+07	9.60913e+07	0.842705	-0.2469	1.18665	0.2469	-0.290258	0.399924	0.595486	Not Regulated		1.041e+08	9.60913e+07	1.08334	0.115487	1.08334	0.115487	0.232548	0.80974	0.895468	Not Regulated		148850000	9.60913e+07	1.54905	0.631381	1.54905
A6H8H2-2	DENN domain-containing protein 4C	Dennd4c	5	553875	775010	1220200	1404800	980750	1320400	1082600	1774600	1898100	548221	1230600	1216400	578268	996210	514150	1322400	959700	1220900		1.23532e+06	1.16767e+06	1.05794	0.0812524	1.05794	0.0812524	0.130683	0.718595	0.830898	Not Regulated		849695	1.16767e+06	0.727686	-0.458612	1.37422	0.458612	-0.658272	0.158519	0.481587	Not Regulated		1585100	1.16767e+06	1.35749	0.440945	1.35749
A2RSQ0	DENN domain-containing protein 5B	Dennd5b	5	553875	2053400	2945300	2042600	1379100	1971500	2407400	1776100	2328800	548221	1868200	1646600	2371600	529234	1913700	2178500	2043700	2102700		1.79773e+06	2108300	0.852693	-0.229901	1.17275	0.229901	-0.268452	0.22148	0.45416	Not Regulated		1.85086e+06	2108300	0.877891	-0.187886	1.13909	0.187886	-0.238191	0.458365	0.689581	Not Regulated		2.17077e+06	2108300	1.02963	0.0421245	1.02963
Q9CQJ6	Density-regulated protein	Denr	5	6339100	5409800	6321200	4649900	5051200	5751300	6802600	5849100	4924800	5983300	4817500	4890800	6114300	4926700	7936800	3597500	5103100	5739400		5150800	4.81333e+06	1.07011	0.0977602	1.07011	0.0977602	0.151859	0.592096	0.741173	Not Regulated		6.02337e+06	4.81333e+06	1.25139	0.323534	1.25139	0.323534	0.55537	0.16338	0.485531	Not Regulated		5.85883e+06	4.81333e+06	1.21721	0.283577	1.21721
Q60710	Deoxynucleoside triphosphate triphosphohydrolase SAMHD1	Samhd1	9	5369300	4531500	12993000	11984000	525747	11013000	12431000	13613000	12224000	9528000	11190000	15893000	10263000	14031000	9026800	590528	17196000	16734000		NA	NA	NA	NA	NA	NA	NA	NA	NA	NA		7.63127e+06	1.15068e+07	0.663194	-0.592498	1.50785	0.592498	-0.866021	0.839091	0.912812	Not Regulated		12756000	1.15068e+07	1.10856	0.148684	1.10856
Q91YP3	Deoxyribose-phosphate aldolase	Dera	17	89747000	98827000	119820000	135990000	91437000	88559000	106530000	155300000	159440000	142390000	120280000	89711000	183550000	205870000	123390000	128510000	143570000	121870000		1.05329e+08	1.31317e+08	0.802097	-0.318152	1.24673	0.318152	-0.381657	0.144437	0.369448	Not Regulated		102798000	1.31317e+08	0.782825	-0.353238	1.27742	0.353238	-0.494765	0.0790646	0.390177	Not Regulated		1.40423e+08	1.31317e+08	1.06935	0.0967326	1.06935
Q570Y9-2	DEP domain-containing mTOR-interacting protein	Deptor	7	5119100	605401	6954200	11391000	2703100	5659000	2446000	11950000	6498800	6756200	12162000	4399000	3336000	7986900	3596800	5561500	6844400	12106000		6.58437e+06	8.17063e+06	0.805858	-0.311403	1.24091	0.311403	-0.373	0.455782	0.637928	Not Regulated		4.22623e+06	8.17063e+06	0.517247	-0.951075	1.93331	0.951075	-1.42242	0.18206	0.495474	Not Regulated		6.96493e+06	8.17063e+06	0.852435	-0.230338	1.17311
Q8BHC4	Dephospho-CoA kinase domain-containing protein	Dcakd	3	1620700	2375300	1758800	1705600	1973500	1547400	1748800	2192100	1654400	2501800	2769800	1700100	2039500	1965800	514150	2275000	2395600	2918200		1.74217e+06	2529600	0.688712	-0.538027	1.45199	0.538027	-0.663703	0.0166985	0.135905	Not Regulated		1.91827e+06	2529600	0.758328	-0.399106	1.31869	0.399106	-0.565938	0.0957862	0.409928	Not Regulated		1865100	2529600	0.73731	-0.439656	1.35628
Q99J56	Derlin-1	Derl1	5	38531000	38319000	35715000	41378000	41280000	50847000	44499000	54163000	45335000	46171000	45916000	48711000	52557000	43835000	40403000	43367000	53695000	52440000		4.45017e+07	49834000	0.892998	-0.163271	1.11982	0.163271	-0.182982	0.32927	0.539343	Not Regulated		3.75217e+07	49834000	0.752933	-0.409406	1.32814	0.409406	-0.581921	0.0368438	0.330096	Not Regulated		47999000	49834000	0.963178	-0.054126	1.03823
Q8BNI4	Derlin-2	Derl2	5	25714000	26201000	17308000	27040000	27632000	21571000	19686000	24784000	22391000	548221	19627000	19217000	21584000	23005000	29444000	11622000	23532000	27573000		2.54143e+07	20909000	1.21547	0.281518	1.21547	0.281518	0.387576	0.338743	0.54568	Not Regulated		2.30743e+07	20909000	1.10356	0.142165	1.10356	0.142165	0.273943	0.600039	0.782999	Not Regulated		22287000	20909000	1.0659	0.0920784	1.0659
Q9R0P5	Destrin	Dstn	8	21830000	27365000	26205000	31383000	31030000	28870000	19646000	29893000	30597000	33414000	30503000	21027000	25920000	30480000	24375000	25329000	29266000	26363000		3.04277e+07	26986000	1.12754	0.173173	1.12754	0.173173	0.248594	0.187396	0.421255	Not Regulated		2.51333e+07	26986000	0.931347	-0.102609	1.07371	0.102609	-0.105869	0.521596	0.729903	Not Regulated		26712000	26986000	0.989847	-0.0147232	1.01026
P32233	Developmentally-regulated GTP-binding protein 1	Drg1	16	27098000	32702000	39526000	33842000	30560000	34071000	27910000	36394000	36977000	30752000	34858000	28981000	33189000	38185000	20811000	27240000	31734000	43653000		3.28243e+07	34209000	0.959523	-0.0596102	1.04218	0.0596102	-0.0500099	0.874843	0.93022	Not Regulated		3.31087e+07	34209000	0.967835	-0.047167	1.03323	0.047167	-0.0198402	0.888544	0.941712	Not Regulated		3.37603e+07	34209000	0.986885	-0.0190468	1.01329
Q9QXB9	Developmentally-regulated GTP-binding protein 2	Drg2	7	8030900	7895100	10708000	8698900	8706500	6931500	7698600	9934600	9384800	7520600	8856800	7024600	7065100	6802300	4150300	6958500	9078100	8412000		8112300	8.14953e+06	0.995431	-0.00660644	1.00459	0.00660644	0.0179812	0.973102	0.985108	Not Regulated		8878000	8.14953e+06	1.08939	0.123517	1.08939	0.123517	0.245008	0.568392	0.762933	Not Regulated		9006000	8.14953e+06	1.10509	0.144169	1.10509
Q9JIQ3	Diablo homolog, mitochondrial	Diablo	3	1331300	605401	468901	2441300	1990400	504950	1616300	491620	480085	1339600	2071100	1396900	578268	529234	514150	590528	1282400	1143000		NA	NA	NA	NA	NA	NA	NA	NA	NA	NA		NA	NA	NA	NA	NA	NA	NA	NA	NA	NA		NA	NA	NA	NA	NA
Q9Z2A7	Diacylglycerol O-acyltransferase 1	Dgat1	4	553875	2328000	468901	1617700	2003800	3168700	1569900	491620	2030000	548221	438801	1934100	2526000	529234	514150	590528	2287800	371205		2263400	1.08318e+06	2.08959	1.06322	2.08959	1.06322	1.39031	0.0892541	0.292861	Not Regulated		NA	NA	NA	NA	NA	NA	NA	NA	NA	NA		NA	NA	NA	NA	NA
P00375	Dihydrofolate reductase	Dhfr	4	553875	5536300	6770000	5626400	525747	504950	540031	491620	5933300	548221	438801	597992	578268	529234	7869000	5359000	5479700	4961800		2.21903e+06	5.26683e+06	0.421322	-1.24701	2.37348	1.24701	-1.57315	0.0660749	0.249512	Not Regulated		4286725	5.26683e+06	0.813909	-0.29706	1.22864	0.29706	-0.407595	0.373953	0.63546	Not Regulated		2.32165e+06	5.26683e+06	0.440806	-1.18179	2.26857
O08749	Dihydrolipoyl dehydrogenase, mitochondrial	Dld	20	1230400000	703260000	763310000	691900000	693940000	645680000	1813600000	673000000	740290000	733630000	609310000	1121400000	738140000	729700000	928160000	707370000	771750000	648260000		6.77173e+08	7.09127e+08	0.95494	-0.0665182	1.04719	0.0665182	-0.0588712	0.61622	0.758143	Not Regulated		898990000	7.09127e+08	1.26774	0.342262	1.26774	0.342262	0.58443	0.276595	0.574025	Not Regulated		1075630000	7.09127e+08	1.51684	0.601067	1.51684
Q8BMF4	Dihydrolipoyllysine-residue acetyltransferase component of pyruvate dehydrogenase complex, mitochondrial	Dlat	20	855820000	1060800000	1200800000	985210000	713260000	858620000	867030000	1022900000	914870000	927330000	816910000	634770000	968590000	961310000	585490000	789310000	1019200000	923830000		8.52363e+08	910780000	0.935861	-0.0956341	1.06853	0.0956341	-0.0962199	0.590058	0.739186	Not Regulated		1039140000	910780000	1.14093	0.190216	1.14093	0.190216	0.348502	0.376403	0.636191	Not Regulated		9.34933e+08	910780000	1.02652	0.0377609	1.02652
Q9D2G2	Dihydrolipoyllysine-residue succinyltransferase component of 2-oxoglutarate dehydrogenase complex, mitochondrial	Dlst	16	588130000	371080000	450210000	456820000	357680000	467460000	962030000	581770000	580630000	496440000	478110000	605180000	473060000	548080000	412880000	467240000	574900000	497050000		427320000	5.13063e+08	0.83288	-0.26382	1.20065	0.26382	-0.311962	0.150769	0.378082	Not Regulated		4.69807e+08	5.13063e+08	0.915689	-0.12707	1.09207	0.12707	-0.143824	0.518497	0.727414	Not Regulated		7.08143e+08	5.13063e+08	1.38023	0.464904	1.38023
Q8BVI4	Dihydropteridine reductase	Qdpr	12	134600000	158540000	146800000	104800000	96374000	81107000	129520000	138650000	147820000	132230000	119580000	125310000	145600000	160380000	150650000	129430000	125250000	142480000		9.40937e+07	1.32387e+08	0.710749	-0.492588	1.40697	0.492588	-0.605417	0.0142201	0.124831	Not Regulated		1.46647e+08	1.32387e+08	1.10771	0.147586	1.10771	0.147586	0.282355	0.344337	0.610409	Not Regulated		1.38663e+08	1.32387e+08	1.04741	0.0668285	1.04741
Q9EQF5	Dihydropyrimidinase	Dpys	23	327560000	195920000	267190000	226060000	318350000	243230000	505600000	224320000	250090000	219310000	205090000	365010000	246390000	240290000	462030000	274110000	228900000	158400000		2.62547e+08	220470000	1.19085	0.251992	1.19085	0.251992	0.3497	0.325191	0.539295	Not Regulated		2.63557e+08	220470000	1.19543	0.257531	1.19543	0.257531	0.452954	0.403328	0.650276	Not Regulated		326670000	220470000	1.4817	0.567252	1.4817
O08553	Dihydropyrimidinase-related protein 2	Dpysl2	10	9173900	5194400	5958700	6651600	8165100	8289500	12913000	5804500	4463100	7652900	8586800	11762000	7956300	529234	17606000	5842600	7272400	8162900		7.70207e+06	7.09263e+06	1.08592	0.118924	1.08592	0.118924	0.179007	0.506798	0.675551	Not Regulated		6.77567e+06	7.09263e+06	0.95531	-0.0659585	1.04678	0.0659585	-0.0489986	0.731048	0.855863	Not Regulated		7.72687e+06	7.09263e+06	1.08942	0.123562	1.08942
Q8CHR6	Dihydropyrimidine dehydrogenase [NADP(+)]	Dpyd	34	79861000	75401000	102390000	90638000	82052000	95841000	94695000	111620000	119060000	83115000	74405000	91649000	105000000	104240000	134730000	92241000	89833000	102820000		8.95103e+07	9.49647e+07	0.942565	-0.0853366	1.06094	0.0853366	-0.0830107	0.516936	0.680617	Not Regulated		85884000	9.49647e+07	0.904378	-0.145001	1.10573	0.145001	-0.171648	0.405411	0.651221	Not Regulated		1.08458e+08	9.49647e+07	1.14209	0.191678	1.14209
P50285	Dimethylaniline monooxygenase [N-oxide-forming] 1	Fmo1	34	657490000	821690000	634520000	751570000	762470000	862240000	575750000	647700000	657170000	688020000	578500000	513520000	785360000	601540000	720990000	724880000	684050000	662960000		7.92093e+08	690630000	1.14691	0.197757	1.14691	0.197757	0.280131	0.147755	0.374908	Not Regulated		7.04567e+08	690630000	1.02018	0.0288232	1.02018	0.0288232	0.0980725	0.90346	0.948203	Not Regulated		6.26873e+08	690630000	0.907683	-0.139739	1.10171
Q8K2I3	Dimethylaniline monooxygenase [N-oxide-forming] 2	Fmo2	12	11078000	13211000	48870000	37464000	27845000	63817000	8845500	491620	480085	5540400	438801	3116300	5320200	4025200	9536500	590528	14922000	9729700		43042000	8414076	5.11548	2.35487	5.11548	2.35487	3.04719	0.0467561	0.215782	Not Regulated		2.43863e+07	8414076	2.89828	1.5352	2.89828	1.5352	2.43549	0.166847	0.48706	Not Regulated		NA	NA	NA	NA	NA
P97872	Dimethylaniline monooxygenase [N-oxide-forming] 5	Fmo5	31	2274400000	2661900000	1971300000	2049800000	2082400000	2283800000	1797700000	2372100000	2420700000	2844500000	2330900000	2061200000	2737600000	2254700000	2141000000	3097400000	3038000000	3686500000		2.13867e+09	3.27397e+09	0.653234	-0.614328	1.53084	0.614328	-0.76158	0.00396443	0.0616779	Not Regulated		2.30253e+09	3.27397e+09	0.703286	-0.507818	1.4219	0.507818	-0.734624	0.0283593	0.320533	Not Regulated		2.19683e+09	3.27397e+09	0.671001	-0.575614	1.49031
Q9DBT9	Dimethylglycine dehydrogenase, mitochondrial	Dmgdh	34	116740000	131180000	159840000	144530000	128850000	129960000	113800000	133960000	138120000	133190000	128160000	102280000	130240000	119240000	84205000	143180000	144700000	104980000		1.34447e+08	1.30953e+08	1.02668	0.0379812	1.02668	0.0379812	0.0751764	0.770279	0.864815	Not Regulated		135920000	1.30953e+08	1.03793	0.053705	1.03793	0.053705	0.136681	0.793554	0.886366	Not Regulated		1.28627e+08	1.30953e+08	0.982233	-0.025863	1.01809
P97821	Dipeptidyl peptidase 1;Dipeptidyl peptidase 1 exclusion domain chain;Dipeptidyl peptidase 1 heavy chain;Dipeptidyl peptidase 1 light chain	Ctsc	6	7778400	7815500	11088000	15979000	17102000	14175000	12617000	14565000	10259000	8342500	7666500	11088000	9959600	12632000	11111000	6053200	11308000	9641700		15752000	9.00097e+06	1.75003	0.807383	1.75003	0.807383	1.06213	0.0173827	0.138516	Not Regulated		8.89397e+06	9.00097e+06	0.988112	-0.017253	1.01203	0.017253	0.0265769	0.97344	0.985749	Not Regulated		1.24803e+07	9.00097e+06	1.38655	0.471505	1.38655
Q9ET22	Dipeptidyl peptidase 2	Dpp7	4	4736300	3978400	4860000	5202600	4164300	3995200	4351900	3547900	4616700	548221	4285100	4756100	4662200	3719600	3375200	3677400	4429200	3510000		4.45403e+06	3872200	1.15026	0.201959	1.15026	0.201959	0.28552	0.273987	0.494561	Not Regulated		4524900	3872200	1.16856	0.224732	1.16856	0.224732	0.402062	0.225264	0.529287	Not Regulated		4.17217e+06	3872200	1.07747	0.107643	1.07747
Q99KK7	Dipeptidyl peptidase 3	Dpp3	6	3278100	4572800	5613800	4276200	3596300	2848500	3914500	5936900	2528300	4450600	2573500	3842200	3973000	3595700	5709000	3791900	3895900	3363200		3.57367e+06	3.68367e+06	0.970138	-0.0437374	1.03078	0.0437374	-0.029649	0.751503	0.853215	Not Regulated		4.48823e+06	3.68367e+06	1.21841	0.285005	1.21841	0.285005	0.495586	0.315832	0.589167	Not Regulated		4.12657e+06	3.68367e+06	1.12023	0.163799	1.12023
P28843	Dipeptidyl peptidase 4;Dipeptidyl peptidase 4 membrane form;Dipeptidyl peptidase 4 soluble form	Dpp4	27	110890000	147250000	188050000	154550000	155050000	193020000	92731000	146140000	177870000	169920000	150160000	145740000	155820000	167640000	143020000	172670000	137180000	141850000		167540000	1.50567e+08	1.11273	0.154103	1.11273	0.154103	0.224133	0.373857	0.574719	Not Regulated		148730000	1.50567e+08	0.987802	-0.0177067	1.01235	0.0177067	0.0258728	0.860892	0.924211	Not Regulated		1.38914e+08	1.50567e+08	0.922606	-0.116214	1.08389
Q8BVG4-2	Dipeptidyl peptidase 9	Dpp9	3	553875	914360	1278900	558843	997010	504950	540031	491620	1061600	760480	854460	597992	578268	883710	514150	893650	964150	1049600		686934	969133	0.708813	-0.496523	1.41081	0.496523	-0.610464	0.0950773	0.30454	Not Regulated		915712	969133	0.944877	-0.0818018	1.05834	0.0818018	-0.0735824	0.635824	0.802316	Not Regulated		697750	969133	0.719974	-0.473984	1.38894
Q3U1J4	DNA damage-binding protein 1	Ddb1	24	25100000	27189000	28372000	24846000	19513000	27914000	22849000	33261000	34672000	30376000	35627000	24154000	30053000	36217000	21741000	30240000	31025000	33852000		24091000	3.17057e+07	0.759833	-0.396246	1.31608	0.396246	-0.481833	0.0516229	0.223068	Not Regulated		26887000	3.17057e+07	0.848019	-0.237832	1.17922	0.237832	-0.315692	0.13196	0.457305	Not Regulated		3.02607e+07	3.17057e+07	0.954425	-0.0672969	1.04775
A0A338P7E0	DNA topoisomerase 3-beta-1	Top3b	2	1965800	1867800	1854900	1514200	1198800	1763500	540031	1904800	2351500	1578700	1588400	597992	2599700	2343100	514150	2056500	2174400	1751400		1.49217e+06	1994100	0.748291	-0.418329	1.33638	0.418329	-0.51016	0.0621761	0.242818	Not Regulated		1.89617e+06	1994100	0.950888	-0.072652	1.05165	0.072652	-0.0593848	0.663034	0.82097	Not Regulated		1.59878e+06	1994100	0.801754	-0.318769	1.24727
P28352	DNA-(apurinic or apyrimidinic site) lyase;DNA-(apurinic or apyrimidinic site) lyase, mitochondrial	Apex1	10	42097000	41073000	47402000	38539000	36899000	40039000	46415000	38320000	33491000	33458000	35137000	38425000	36567000	40572000	34680000	26911000	28906000	31592000		3.84923e+07	2.91363e+07	1.32111	0.401752	1.32111	0.401752	0.541807	0.0152057	0.128323	Not Regulated		43524000	2.91363e+07	1.4938	0.578992	1.4938	0.578992	0.95176	0.00756437	0.260498	Not Regulated		3.94087e+07	2.91363e+07	1.35256	0.435694	1.35256
G3X922	DnaJ heat shock protein family (Hsp40) member C13	Dnajc13	33	21048000	30448000	31076000	31014000	32924000	38862000	26359000	38352000	44605000	40260000	40881000	33082000	36432000	42002000	27147000	35552000	41183000	37516000		3.42667e+07	3.80837e+07	0.899773	-0.152367	1.11139	0.152367	-0.168994	0.305405	0.522153	Not Regulated		27524000	3.80837e+07	0.722725	-0.468482	1.38365	0.468482	-0.673588	0.0534856	0.361862	Not Regulated		3.64387e+07	3.80837e+07	0.956806	-0.0637022	1.04514
P63037	DnaJ homolog subfamily A member 1	Dnaja1	13	68381000	57190000	39486000	36343000	48510000	34791000	84580000	57846000	61226000	70099000	78549000	69126000	50845000	62848000	66724000	56126000	64831000	54867000		3.98813e+07	58608000	0.680476	-0.555384	1.46956	0.555384	-0.685969	0.0180735	0.139643	Not Regulated		55019000	58608000	0.938763	-0.0911677	1.06523	0.0911677	-0.0881153	0.622663	0.796488	Not Regulated		67884000	58608000	1.15827	0.211974	1.15827
Q9QYJ0	DnaJ homolog subfamily A member 2	Dnaja2	10	30920000	32571000	26359000	23114000	26718000	22945000	38454000	33898000	34557000	28782000	30545000	30285000	29056000	25229000	30062000	27444000	32667000	30317000		24259000	3.01427e+07	0.804806	-0.313287	1.24254	0.313287	-0.375416	0.0566419	0.232567	Not Regulated		29950000	3.01427e+07	0.993608	-0.00925105	1.00643	0.00925105	0.0389933	0.944553	0.96757	Not Regulated		3.56363e+07	3.01427e+07	1.18226	0.241542	1.18226
Q99M87-3	DnaJ homolog subfamily A member 3, mitochondrial	Dnaja3	10	10327000	9397000	17824000	17949000	11352000	18897000	6077800	27079000	17202000	14717000	23459000	6831700	7227300	5571200	2254800	3058400	18852000	18202000		16066000	13370800	1.20157	0.264925	1.20157	0.264925	0.366291	0.443466	0.626604	Not Regulated		12516000	13370800	0.93607	-0.0953122	1.0683	0.0953122	-0.0945463	0.765843	0.87276	Not Regulated		1.67863e+07	13370800	1.25544	0.328196	1.25544
Q99KV1	DnaJ homolog subfamily B member 11	Dnajb11	7	54720000	36015000	26453000	43087000	59296000	52095000	68079000	31961000	33018000	39909000	39267000	66496000	34100000	27499000	61705000	35892000	30978000	36306000		5.14927e+07	34392000	1.49723	0.582294	1.49723	0.582294	0.773399	0.0134293	0.121877	Not Regulated		3.90627e+07	34392000	1.13581	0.183717	1.13581	0.183717	0.338419	0.684213	0.831774	Not Regulated		4.43527e+07	34392000	1.28962	0.366948	1.28962
Q9D832	DnaJ homolog subfamily B member 4	Dnajb4	7	6189200	5121300	468901	558843	525747	504950	7452000	10897000	10581000	548221	6385300	4379700	8032200	529234	514150	590528	7915300	7937700		NA	NA	NA	NA	NA	NA	NA	NA	NA	NA		NA	NA	NA	NA	NA	NA	NA	NA	NA	NA		9.64333e+06	5481176	1.75935	0.815046	1.75935
Q9DC23	DnaJ homolog subfamily C member 10	Dnajc10	3	729860	902510	1036100	558843	1161500	1264400	540031	1300500	480085	548221	910720	597992	578268	529234	514150	1119800	935730	827020		994914	960850	1.03545	0.050261	1.03545	0.050261	0.0909284	0.942327	0.969661	Not Regulated		889490	960850	0.925732	-0.111333	1.08023	0.111333	-0.119405	0.592001	0.776298	Not Regulated		773538	960850	0.805056	-0.312838	1.24215
Q5U458	DnaJ homolog subfamily C member 11	Dnajc11	14	8675100	10730000	11832000	13809000	8327500	7431900	5550300	6529500	5797700	12515000	13382000	8727400	5884200	7102400	5192200	9296100	5967100	8810000		9.85613e+06	8024400	1.22827	0.296628	1.22827	0.296628	0.406959	0.410452	0.603952	Not Regulated		1.04124e+07	8024400	1.29759	0.375833	1.29759	0.375833	0.636521	0.149024	0.47804	Not Regulated		5.95917e+06	8024400	0.742631	-0.429283	1.34656
P54103	DnaJ homolog subfamily C member 2;DnaJ homolog subfamily C member 2, N-terminally processed	Dnajc2	8	5437400	6366100	6517200	5224400	4104400	5538300	5998700	4966400	4917700	5238000	4604300	5108700	4551700	5503800	4480200	3941700	4806700	5429000		4955700	4725800	1.04865	0.0685303	1.04865	0.0685303	0.114364	0.725099	0.835838	Not Regulated		6106900	4725800	1.29225	0.369882	1.29225	0.369882	0.627287	0.0813779	0.390177	Not Regulated		5.29427e+06	4725800	1.12029	0.163872	1.12029
Q91YW3	DnaJ homolog subfamily C member 3	Dnajc3	19	65526000	70163000	79362000	96493000	108070000	111390000	50033000	65157000	66194000	75369000	72441000	48316000	57738000	57148000	56230000	72310000	68374000	85359000		1.05318e+08	7.53477e+07	1.39776	0.483113	1.39776	0.483113	0.646173	0.0137897	0.123868	Not Regulated		7.16837e+07	7.53477e+07	0.951372	-0.0719184	1.05111	0.0719184	-0.0582465	0.678882	0.830364	Not Regulated		6.04613e+07	7.53477e+07	0.802431	-0.31755	1.24621
A2AUE1	DnaJ homolog subfamily C member 5	Dnajc5	3	2172500	605401	468901	2131100	2485100	2865700	1905700	491620	1855900	2222500	2023900	597992	578268	529234	2804200	590528	1513800	1603500		2.49397e+06	1.23594e+06	2.01787	1.01283	2.01787	1.01283	1.32567	0.0366371	0.187868	Not Regulated		NA	NA	NA	NA	NA	NA	NA	NA	NA	NA		NA	NA	NA	NA	NA
O70152	Dolichol-phosphate mannosyltransferase subunit 1	Dpm1	7	13794000	15274000	14399000	16161000	16966000	20213000	11450000	15969000	14481000	14433000	16466000	13378000	15604000	12436000	12772000	16071000	16165000	17816000		17780000	16684000	1.06569	0.0917901	1.06569	0.0917901	0.1442	0.546829	0.705357	Not Regulated		14489000	16684000	0.868437	-0.203507	1.15149	0.203507	-0.262431	0.180008	0.495474	Not Regulated		1.39667e+07	16684000	0.837129	-0.256477	1.19456
Q9D1Q4	Dolichol-phosphate mannosyltransferase subunit 3	Dpm3	2	553875	605401	3654900	5356200	5901900	6631000	4251100	4312800	4558800	5393500	5155400	4246600	5599500	529234	5129200	4928700	4396200	5829000		5.96303e+06	5051300	1.18049	0.239392	1.18049	0.239392	0.333538	0.179299	0.412882	Not Regulated		1.60473e+06	5051300	0.317686	-1.65433	3.14777	1.65433	-2.51365	0.0266776	0.306304	Not Regulated		4.37423e+06	5051300	0.865962	-0.207625	1.15479
A0A140T8S3	Dolichyldiphosphatase 1	Dolpp1	3	600620	934060	468901	802920	1245500	1452300	683130	1228600	1275400	872050	951130	1156100	1277700	1211800	741140	1142200	943980	995230		1.16691e+06	1.02714e+06	1.13608	0.184061	1.13608	0.184061	0.262562	0.577747	0.731381	Not Regulated		667860	1.02714e+06	0.650216	-0.62101	1.53795	0.62101	-0.910263	0.0535375	0.361862	Not Regulated		1.06238e+06	1.02714e+06	1.03431	0.0486672	1.03431
O54734	Dolichyl-diphosphooligosaccharide--protein glycosyltransferase 48 kDa subunit	Ddost	14	177980000	204390000	152700000	246160000	239720000	254840000	159300000	168980000	145670000	214340000	241900000	193060000	205390000	175620000	157950000	222570000	177950000	222370000		2.46907e+08	207630000	1.18917	0.249951	1.18917	0.249951	0.347083	0.109976	0.326745	Not Regulated		1.78357e+08	207630000	0.859012	-0.21925	1.16413	0.21925	-0.286858	0.270456	0.568766	Not Regulated		1.57983e+08	207630000	0.760889	-0.394243	1.31425
Q91YQ5	Dolichyl-diphosphooligosaccharide--protein glycosyltransferase subunit 1	Rpn1	29	323990000	334120000	276940000	423100000	409480000	438680000	264800000	296910000	260030000	379200000	424300000	322120000	322560000	296100000	291430000	382740000	291910000	362810000		4.23753e+08	345820000	1.22536	0.293203	1.22536	0.293203	0.402565	0.0820201	0.277073	Not Regulated		3.11683e+08	345820000	0.901288	-0.14994	1.10952	0.14994	-0.179312	0.432953	0.671722	Not Regulated		2.73913e+08	345820000	0.792069	-0.336302	1.26252
A2ACG7	Dolichyl-diphosphooligosaccharide--protein glycosyltransferase subunit 2	Rpn2	20	253960000	296370000	232950000	349630000	352280000	368150000	235440000	243520000	207090000	306900000	338810000	270280000	272350000	232280000	237190000	324400000	236700000	303170000		3.56687e+08	288090000	1.23811	0.308138	1.23811	0.308138	0.421722	0.0851505	0.283051	Not Regulated		2.61093e+08	288090000	0.906291	-0.141954	1.1034	0.141954	-0.16692	0.496241	0.712784	Not Regulated		2.28683e+08	288090000	0.793791	-0.333168	1.25978
P61804	Dolichyl-diphosphooligosaccharide--protein glycosyltransferase subunit DAD1	Dad1	4	51159000	61953000	45845000	76616000	75310000	77461000	52822000	53667000	46936000	64774000	75523000	64801000	67670000	53924000	44604000	68830000	59706000	69253000		7.64623e+07	6.59297e+07	1.15976	0.213821	1.15976	0.213821	0.300737	0.113098	0.330903	Not Regulated		5.29857e+07	6.59297e+07	0.80367	-0.315326	1.24429	0.315326	-0.435937	0.110359	0.424488	Not Regulated		5.11417e+07	6.59297e+07	0.7757	-0.366429	1.28916
P46978	Dolichyl-diphosphooligosaccharide--protein glycosyltransferase subunit STT3A	Stt3a	15	43395000	49011000	43596000	72218000	56906000	64780000	46206000	53427000	44243000	65590000	78826000	60453000	55771000	48487000	43174000	70553000	52703000	67748000		6.46347e+07	63668000	1.01518	0.0217397	1.01518	0.0217397	0.0543425	0.881486	0.932019	Not Regulated		45334000	63668000	0.712037	-0.489975	1.40442	0.489975	-0.706938	0.0318702	0.320669	Not Regulated		4.79587e+07	63668000	0.753262	-0.408777	1.32756
A0A0R4J0D3	Dolichyl-diphosphooligosaccharide--protein glycosyltransferase subunit STT3B	Stt3b	9	8706300	13277000	9043200	17212000	16794000	29153000	13199000	11698000	12767000	13620000	15861000	13168000	16602000	6538900	6551400	16368000	15439000	17513000		21053000	16440000	1.2806	0.356816	1.2806	0.356816	0.484164	0.252791	0.479273	Not Regulated		1.03422e+07	16440000	0.629086	-0.668672	1.58961	0.668672	-0.984219	0.0163967	0.296743	Not Regulated		1.25547e+07	16440000	0.763666	-0.388987	1.30947
Q9DB25	Dolichyl-phosphate beta-glucosyltransferase	Alg5	4	2005900	2436100	2419800	558843	2441000	2196400	540031	491620	480085	1783200	438801	597992	1906900	1405000	2063500	2250800	2292700	2186800		1.73208e+06	2.24343e+06	0.772067	-0.373202	1.29522	0.373202	-0.452273	0.318496	0.533812	Not Regulated		2.28727e+06	2.24343e+06	1.01954	0.0279163	1.01954	0.0279163	0.0966652	0.882047	0.937786	Not Regulated		503912	2.24343e+06	0.224616	-2.15446	4.45203
A2A5S3	Double-stranded RNA-binding protein Staufen homolog 1	Stau1	11	29997000	27282000	28726000	22583000	20524000	21125000	33934000	24478000	25707000	22574000	23353000	27414000	27159000	29139000	29261000	24706000	25388000	29761000		2.14107e+07	2.66183e+07	0.804358	-0.314091	1.24323	0.314091	-0.376447	0.0519008	0.223115	Not Regulated		2.86683e+07	2.66183e+07	1.07701	0.107038	1.07701	0.107038	0.219437	0.47237	0.697972	Not Regulated		2.80397e+07	2.66183e+07	1.0534	0.075049	1.0534
O35075	Down syndrome critical region protein 3 homolog	Dscr3	9	4240800	8236400	8745000	7418500	525747	4961200	4974100	5516900	9016600	13574000	17420000	9915800	9009000	9829100	8026300	12476000	10560000	8950500		4.30182e+06	1.06622e+07	0.403465	-1.30948	2.47853	1.30948	-1.6533	0.100319	0.312576	Not Regulated		7.07407e+06	1.06622e+07	0.663474	-0.591889	1.50722	0.591889	-0.865076	0.0945319	0.408526	Not Regulated		6.50253e+06	1.06622e+07	0.60987	-0.713427	1.63969
Q9DD18	D-tyrosyl-tRNA(Tyr) deacylase 1	Dtd1	2	3185900	3951600	5013900	558843	3559200	4679900	4183500	2624900	2385400	548221	438801	597992	3211400	4447200	4021300	3214300	2823400	3167300		2.93265e+06	3.06833e+06	0.955779	-0.0652515	1.04627	0.0652515	-0.0572463	0.532092	0.691417	Not Regulated		4.05047e+06	3.06833e+06	1.32009	0.400633	1.32009	0.400633	0.675003	0.116474	0.432169	Not Regulated		3064600	3.06833e+06	0.998783	-0.00175644	1.00122
O09110	Dual specificity mitogen-activated protein kinase kinase 3	Map2k3	2	553875	1321200	1562400	1207100	525747	1410000	540031	1533900	1360600	1383500	1414500	1276400	1560000	1214800	1208000	1437500	1240000	1639200		1.04762e+06	1438900	0.728067	-0.457857	1.3735	0.457857	-0.560865	0.203345	0.4379	Not Regulated		1145825	1438900	0.79632	-0.32858	1.25578	0.32858	-0.456503	0.321482	0.594491	Not Regulated		1.14484e+06	1438900	0.795638	-0.329816	1.25685
O08788-2	Dynactin subunit 1	Dctn1	15	10913000	12710000	16271000	16535000	13659000	15534000	6670200	15851000	18287000	15051000	11509000	8775500	13360000	16396000	7404700	14407000	15596000	13862000		1.52427e+07	1.46217e+07	1.04247	0.0600076	1.04247	0.0600076	0.103431	0.670538	0.798293	Not Regulated		13298000	1.46217e+07	0.909472	-0.136898	1.09954	0.136898	-0.159075	0.447422	0.681129	Not Regulated		1.36027e+07	1.46217e+07	0.930313	-0.104211	1.07491
Q99KJ8	Dynactin subunit 2	Dctn2	13	39787000	31612000	42486000	42147000	35746000	36558000	45902000	44533000	43622000	42577000	40963000	42587000	38461000	41824000	41190000	32406000	41657000	37548000		3.81503e+07	3.72037e+07	1.02545	0.0362508	1.02545	0.0362508	0.0729568	0.795266	0.880766	Not Regulated		3.79617e+07	3.72037e+07	1.02037	0.0290985	1.02037	0.0290985	0.0984997	0.895287	0.945288	Not Regulated		4.46857e+07	3.72037e+07	1.20111	0.264367	1.20111
Q8CBY8	Dynactin subunit 4	Dctn4	4	553875	605401	4093800	3999200	525747	504950	2441500	491620	4327500	548221	4905500	3112000	5145400	529234	514150	3071600	4144400	4311600		1.67663e+06	3.84253e+06	0.436335	-1.19649	2.29182	1.19649	-1.50836	0.0677615	0.250891	Not Regulated		1.75103e+06	3.84253e+06	0.455696	-1.13386	2.19445	1.13386	-1.70604	0.0710811	0.383452	Not Regulated		2.42021e+06	3.84253e+06	0.629847	-0.666927	1.58769
E9PUD2	Dynamin-1-like protein	Dnm1l	9	1999800	7185200	7930700	5412200	5761600	5452300	5579000	9602900	9653200	7526800	11426000	8672200	5832100	3884000	7495600	3264500	8260400	7358500		5.54203e+06	6.29447e+06	0.880461	-0.183669	1.13577	0.183669	-0.209147	0.847008	0.913462	Not Regulated		5.70523e+06	6.29447e+06	0.906389	-0.141798	1.10328	0.141798	-0.166678	0.696126	0.839311	Not Regulated		8.27837e+06	6.29447e+06	1.31518	0.395262	1.31518
Q3T9X3	Dynamin-2	Dnm2	16	6873200	14899000	26815000	11158000	5900500	26698000	4545400	7043800	20216000	15106000	22495000	5473500	7317500	10229000	8254200	8397400	15824000	12232000		14585500	1.21511e+07	1.20034	0.263444	1.20034	0.263444	0.364391	0.950725	0.972457	Not Regulated		1.61957e+07	1.21511e+07	1.33286	0.414523	1.33286	0.414523	0.696556	0.655534	0.815324	Not Regulated		1.06017e+07	1.21511e+07	0.872489	-0.196791	1.14615
H7BX01	Dynamin-like 120 kDa protein, mitochondrial;Dynamin-like 120 kDa protein, form S1	Opa1	15	25395000	31338000	37823000	34695000	29733000	26458000	20405000	22285000	18445000	28214000	32558000	13856000	9845400	18041000	1128800	21486000	18630000	23343000		3.02953e+07	21153000	1.4322	0.518233	1.4322	0.518233	0.691225	0.0190534	0.142402	Not Regulated		3.15187e+07	21153000	1.49003	0.575344	1.49003	0.575344	0.9461	0.0322629	0.320669	Not Regulated		2.03783e+07	21153000	0.963378	-0.0538262	1.03801
Q9D0M5	Dynein light chain 2, cytoplasmic	Dynll2	5	7151700	5981100	7345400	5615800	5852100	4104000	5320100	5456400	5150300	6166700	5138100	6502000	3992200	6745100	6696600	5290700	5951300	5874200		5.19063e+06	5705400	0.909776	-0.136417	1.09917	0.136417	-0.148535	0.418486	0.608441	Not Regulated		6.82607e+06	5705400	1.19642	0.258726	1.19642	0.258726	0.45481	0.144917	0.47318	Not Regulated		5.30893e+06	5705400	0.93051	-0.103906	1.07468
P62627	Dynein light chain roadblock-type 1	Dynlrb1	5	22956000	13793000	15066000	15185000	15784000	16688000	29381000	13567000	18279000	19186000	15598000	25022000	15725000	20438000	21043000	15411000	15407000	14169000		1.58857e+07	1.49957e+07	1.05935	0.08318	1.05935	0.08318	0.133156	0.480442	0.654358	Not Regulated		1.72717e+07	1.49957e+07	1.15178	0.203862	1.15178	0.203862	0.369677	0.488779	0.711866	Not Regulated		20409000	1.49957e+07	1.36099	0.44466	1.36099
P56387	Dynein light chain Tctex-type 3	Dynlt3	4	4388700	605401	4873600	6370100	5699200	5374000	540031	5028200	480085	5443000	438801	597992	578268	529234	4699900	590528	4053100	4883800		5.81443e+06	3.17581e+06	1.83085	0.872514	1.83085	0.872514	1.14568	0.154892	0.381161	Not Regulated		NA	NA	NA	NA	NA	NA	NA	NA	NA	NA		NA	NA	NA	NA	NA
Q9ERU9	E3 SUMO-protein ligase RanBP2	Ranbp2	3	553875	605401	468901	2112200	2467100	2120100	540031	491620	2269600	548221	2250800	2190900	2319100	2555000	2653000	1819400	2113700	1844200		2.23313e+06	1.92577e+06	1.15961	0.213636	1.15961	0.213636	0.3005	0.156947	0.383071	Not Regulated		542726	1.92577e+06	0.281823	-1.82714	3.54832	1.82714	-2.78179	3.73268e-05	0.0102835	Down		1100417	1.92577e+06	0.571418	-0.807383	1.75003
Q61510	E3 ubiquitin/ISG15 ligase TRIM25	Trim25	13	28143000	33156000	48560000	25475000	13520000	32441000	19559000	22441000	23785000	29127000	22372000	27496000	28825000	29694000	20408000	12920000	19565000	37263000		23812000	2.32493e+07	1.0242	0.0344995	1.0242	0.0344995	0.0707102	0.874903	0.93022	Not Regulated		3.66197e+07	2.32493e+07	1.57508	0.655429	1.57508	0.655429	1.07037	0.135299	0.463421	Not Regulated		2.19283e+07	2.32493e+07	0.943181	-0.0843932	1.06024
Q9R049-2	E3 ubiquitin-protein ligase AMFR	Amfr	9	12734000	12440000	10216000	11675000	12058000	12329000	12374000	10643000	10111000	10760000	11332000	10455000	11125000	8061400	11808000	11462000	10569000	11835000		1.20207e+07	1.12887e+07	1.06484	0.0906418	1.06484	0.0906418	0.142727	0.434171	0.619819	Not Regulated		1.17967e+07	1.12887e+07	1.045	0.0635042	1.045	0.0635042	0.151886	0.717826	0.849672	Not Regulated		1.10427e+07	1.12887e+07	0.978208	-0.0317865	1.02228
Q3UIR3	E3 ubiquitin-protein ligase DTX3L	Dtx3l	19	41471000	40897000	35105000	53256000	46745000	45735000	30291000	46289000	39061000	44844000	50880000	34520000	47568000	51328000	39759000	42202000	51900000	47297000		4.85787e+07	47133000	1.03067	0.0435854	1.03067	0.0435854	0.0823652	0.750124	0.852541	Not Regulated		3.91577e+07	47133000	0.830791	-0.267443	1.20367	0.267443	-0.361638	0.139273	0.470134	Not Regulated		38547000	47133000	0.817835	-0.290119	1.22274
Q3U487	E3 ubiquitin-protein ligase HECTD3	Hectd3	6	553875	605401	468901	2108000	525747	504950	540031	491620	480085	548221	2911500	597992	578268	2959500	514150	2630700	3410100	2959900		1.04623e+06	3.00023e+06	0.348717	-1.51987	2.86766	1.51987	-1.92317	0.0206209	0.148302	Not Regulated		542726	3.00023e+06	0.180894	-2.46678	5.52809	2.46678	-3.77431	1.13048e-05	0.00498315	Down		503912	3.00023e+06	0.167958	-2.57383	5.95388
A2AFQ0	E3 ubiquitin-protein ligase HUWE1	Huwe1	6	1684000	1629800	1551600	1301800	780900	1722900	1527800	2061700	1805000	1127400	2416200	1714000	1679300	1743200	1574700	1519400	2077300	1799100		1.26853e+06	1798600	0.705289	-0.503713	1.41786	0.503713	-0.619687	0.127318	0.351205	Not Regulated		1621800	1798600	0.901701	-0.149278	1.10901	0.149278	-0.178285	0.43694	0.673057	Not Regulated		1.79817e+06	1798600	0.999759	-0.000347628	1.00024
Q80UY2	E3 ubiquitin-protein ligase KCMF1	Kcmf1	3	1394200	1631800	2267300	558843	525747	504950	540031	2008800	2074700	1670400	438801	977410	1564300	1742800	1639400	1642900	1954800	1555500		529846	1.71773e+06	0.308457	-1.69686	3.24195	1.69686	-2.15021	2.31957e-05	0.00221036	Down		1.76443e+06	1.71773e+06	1.02719	0.0386988	1.02719	0.0386988	0.113396	0.948054	0.969611	Not Regulated		1.54118e+06	1.71773e+06	0.897215	-0.156474	1.11456
Q6A009	E3 ubiquitin-protein ligase listerin	Ltn1	6	1759600	1580600	3191700	3435300	2444400	2556600	2768800	2850800	2233000	3128200	2938700	2994200	2586800	2676200	2473900	2647600	3623500	4031300		2812100	3.43413e+06	0.818867	-0.288298	1.2212	0.288298	-0.343362	0.254607	0.481188	Not Regulated		2177300	3.43413e+06	0.634017	-0.657406	1.57724	0.657406	-0.966738	0.0752114	0.389122	Not Regulated		2.61753e+06	3.43413e+06	0.762211	-0.391738	1.31197
Q3KNM2	E3 ubiquitin-protein ligase MARCH5	March5	4	2293100	2435500	2704100	3246200	2301100	3369100	1917600	1907900	2335000	3223900	2068800	2447900	1884300	1353900	514150	2078300	2533100	2569100		2.97213e+06	2393500	1.24175	0.312377	1.24175	0.312377	0.42716	0.180788	0.413876	Not Regulated		2.47757e+06	2393500	1.03512	0.0498021	1.03512	0.0498021	0.130625	0.749042	0.866608	Not Regulated		2053500	2393500	0.857949	-0.221037	1.16557
P46935	E3 ubiquitin-protein ligase NEDD4	Nedd4	4	553875	2747800	3146100	3799700	3504500	2250200	540031	3165000	2855200	4352800	3383200	2577800	3010000	3139600	2822100	2807000	3236200	2826000		3184800	2956400	1.07726	0.107361	1.07726	0.107361	0.164174	0.755799	0.85443	Not Regulated		2.14926e+06	2956400	0.726985	-0.460003	1.37554	0.460003	-0.66043	0.28356	0.577063	Not Regulated		2.18674e+06	2956400	0.739664	-0.435057	1.35196
A0A171EBL2	E3 ubiquitin-protein ligase RNF213	Rnf213	32	3065600	8885400	19809000	15917000	12813000	14771000	2549600	14542000	14624000	6735500	11595000	8766300	8793800	13973000	5346200	454520	12673000	16221000		1.45003e+07	9782840	1.48222	0.567761	1.48222	0.567761	0.754757	0.280446	0.49833	Not Regulated		1.05867e+07	9782840	1.08217	0.113923	1.08217	0.113923	0.230121	0.603036	0.785515	Not Regulated		1.05719e+07	9782840	1.08065	0.111905	1.08065
O35445	E3 ubiquitin-protein ligase RNF5	Rnf5	2	553875	1749400	468901	558843	2143800	2136000	1473500	1519300	480085	548221	438801	597992	1505100	1598000	1547800	1728600	1384900	1176600		1.61288e+06	1.43003e+06	1.12786	0.173591	1.12786	0.173591	0.249131	0.937933	0.968212	Not Regulated		924059	1.43003e+06	0.64618	-0.629993	1.54756	0.629993	-0.924201	0.150241	0.47804	Not Regulated		1.15763e+06	1.43003e+06	0.809511	-0.304877	1.23531
A0A0R4J0Q6	E3 ubiquitin-protein ligase TRIM56	Trim56	6	984020	605401	1132800	979330	835360	1241800	706290	1062200	794450	548221	817050	864020	905940	956920	600940	682520	774970	1082500		1018830	846663	1.20335	0.267053	1.20335	0.267053	0.369021	0.294527	0.511453	Not Regulated		907407	846663	1.07174	0.0999614	1.07174	0.0999614	0.208456	0.805631	0.893613	Not Regulated		854313	846663	1.00904	0.0129769	1.00904
A2AN08-3	E3 ubiquitin-protein ligase UBR4	Ubr4	55	26383000	25643000	38166000	32324000	29770000	25018000	27061000	51158000	46731000	35089000	35056000	24573000	35762000	42530000	25999000	34347000	36876000	34911000		2.90373e+07	35378000	0.820774	-0.284944	1.21836	0.284944	-0.339058	0.0803443	0.275071	Not Regulated		30064000	35378000	0.849794	-0.234816	1.17676	0.234816	-0.311011	0.24096	0.543577	Not Regulated		41650000	35378000	1.17729	0.235464	1.17729
Q8CCJ3	E3 UFM1-protein ligase 1	Ufl1	16	29022000	29572000	30145000	32119000	32139000	33292000	26797000	30365000	31535000	32783000	33272000	30734000	33388000	24347000	29751000	34629000	29331000	33670000		3.25167e+07	3.25433e+07	0.999181	-0.00118266	1.00082	0.00118266	0.0249386	0.984802	0.990868	Not Regulated		2.95797e+07	3.25433e+07	0.908932	-0.137756	1.10019	0.137756	-0.160406	0.367455	0.63074	Not Regulated		2.95657e+07	3.25433e+07	0.908501	-0.138439	1.10071
Q8BL66	Early endosome antigen 1	Eea1	6	553875	3715400	468901	558843	525747	5801700	540031	2782700	480085	3881100	5388600	4739200	3103400	529234	3708900	3994200	3161800	2586700		2.29543e+06	3.24757e+06	0.706815	-0.500595	1.4148	0.500595	-0.615687	0.197616	0.432073	Not Regulated		1.57939e+06	3.24757e+06	0.486331	-1.03999	2.05621	1.03999	-1.56039	0.0864105	0.400897	Not Regulated		1.26761e+06	3.24757e+06	0.390325	-1.35725	2.56197
A0A0R4J0H0	Echinoderm microtubule-associated protein-like 4	Eml4	4	22978000	605401	18026000	29721000	29021000	19792000	25975000	4200600	480085	548221	438801	597992	578268	529234	514150	590528	21854000	20154000		26178000	1.41995e+07	1.84358	0.882514	1.84358	0.882514	1.15851	0.217974	0.450729	Not Regulated		NA	NA	NA	NA	NA	NA	NA	NA	NA	NA		NA	NA	NA	NA	NA
Q3TQC7	Ectonucleoside triphosphate diphosphohydrolase 5	Entpd5	13	419460000	416890000	196790000	334370000	384760000	393230000	230840000	237760000	186940000	215220000	183580000	224710000	293050000	219870000	307930000	284740000	236890000	233270000		3.70787e+08	2.51633e+08	1.47352	0.559266	1.47352	0.559266	0.74386	0.00793531	0.0902889	Not Regulated		344380000	2.51633e+08	1.36858	0.452678	1.36858	0.452678	0.755761	0.305041	0.58625	Not Regulated		2.18513e+08	2.51633e+08	0.86838	-0.203602	1.15157
G3X9S2	Ectonucleotide pyrophosphatase/phosphodiesterase family member 1;Alkaline phosphodiesterase I;Nucleotide pyrophosphatase	Enpp1	11	1621600	2809500	8019700	3827800	3473400	6566000	540031	3219700	5309300	2835100	2242300	2795800	4281200	3498500	4178800	2792200	2433000	3826500		4622400	3.01723e+06	1.532	0.615416	1.532	0.615416	0.815886	0.10835	0.325236	Not Regulated		4.15027e+06	3.01723e+06	1.37552	0.459978	1.37552	0.459978	0.767088	0.793869	0.886366	Not Regulated		3.02301e+06	3.01723e+06	1.00191	0.00275958	1.00191
Q6DYE8	Ectonucleotide pyrophosphatase/phosphodiesterase family member 3;Alkaline phosphodiesterase I;Nucleotide pyrophosphatase	Enpp3	5	1420000	605401	468901	1493400	525747	1833600	1627600	491620	1395400	548221	1478700	2544500	578268	1931800	2663900	2168200	1512600	2104800		1.28425e+06	1.92853e+06	0.66592	-0.586579	1.50168	0.586579	-0.725985	0.183929	0.417723	Not Regulated		831434	1.92853e+06	0.431122	-1.21383	2.31953	1.21383	-1.83013	0.0225906	0.306055	Not Regulated		1.17154e+06	1.92853e+06	0.607477	-0.719098	1.64615
Q8C845	EF-hand domain-containing protein D2	Efhd2	5	2351100	1603800	2546300	2626000	3296200	3841100	2669600	3173300	2582800	2767000	2374600	3749000	578268	2793500	2911300	3515300	2912700	3127900		3.25443e+06	3185300	1.0217	0.0309771	1.0217	0.0309771	0.0661919	0.923536	0.958612	Not Regulated		2.16707e+06	3185300	0.680334	-0.555686	1.46987	0.555686	-0.8089	0.0405593	0.338609	Not Regulated		2.80857e+06	3185300	0.881728	-0.181595	1.13414
Q9WVK4	EH domain-containing protein 1	Ehd1	5	553875	605401	2437800	1909000	1620500	2048400	1799400	2378100	2892500	2130500	2423300	597992	578268	529234	514150	590528	2350900	3130800		1859300	2024076	0.918592	-0.122504	1.08862	0.122504	-0.130687	0.785895	0.872073	Not Regulated		NA	NA	NA	NA	NA	NA	NA	NA	NA	NA		2.35667e+06	2024076	1.16432	0.219484	1.16432
Q9QXY6	EH domain-containing protein 3	Ehd3	21	20430000	21182000	23271000	25043000	23123000	20905000	14516000	33865000	31025000	31120000	33309000	23827000	31064000	30076000	26614000	27127000	29925000	25370000		2.30237e+07	27474000	0.838017	-0.254949	1.19329	0.254949	-0.300583	0.102529	0.317512	Not Regulated		2.16277e+07	27474000	0.787205	-0.345189	1.27032	0.345189	-0.482276	0.0541055	0.361862	Not Regulated		2.64687e+07	27474000	0.963408	-0.0537814	1.03798
E9PVA8	eIF-2-alpha kinase activator GCN1	Gcn1l1	76	165990000	179780000	199320000	174020000	151260000	157980000	150140000	190940000	218230000	169470000	188230000	149780000	156220000	156530000	118950000	147740000	183400000	192600000		1.61087e+08	174580000	0.92271	-0.116051	1.08376	0.116051	-0.12241	0.492124	0.663164	Not Regulated		1.81697e+08	174580000	1.04076	0.0576437	1.04076	0.0576437	0.142793	0.722625	0.850254	Not Regulated		1.86437e+08	174580000	1.06792	0.0947973	1.06792
P70372	ELAV-like protein 1	Elavl1	9	14746000	15270000	7758200	10466000	11587000	7058400	13535000	19502000	14517000	24330000	23523000	17596000	17541000	18559000	11933000	18638000	23490000	22399000		9703800	21509000	0.451151	-1.14832	2.21655	1.14832	-1.44656	0.00234893	0.0467131	Not Regulated		12591400	21509000	0.585401	-0.772502	1.70823	0.772502	-1.14533	0.0352655	0.325256	Not Regulated		1.58513e+07	21509000	0.736963	-0.440336	1.35692
Q99LC5	Electron transfer flavoprotein subunit alpha, mitochondrial	Etfa	18	239070000	288240000	368600000	323340000	300970000	325240000	307390000	313200000	287340000	272680000	285840000	219570000	282580000	274110000	194280000	259500000	317170000	277560000		3.16517e+08	2.84743e+08	1.11159	0.152619	1.11159	0.152619	0.22223	0.26268	0.485257	Not Regulated		2.98637e+08	2.84743e+08	1.04879	0.0687292	1.04879	0.0687292	0.159994	0.813324	0.89763	Not Regulated		3.02643e+08	2.84743e+08	1.06286	0.0879565	1.06286
Q9DCW4	Electron transfer flavoprotein subunit beta	Etfb	16	276100000	273120000	291080000	276820000	270430000	285820000	368530000	272610000	267760000	250530000	267720000	227360000	257980000	241870000	201830000	225810000	278610000	243400000		277690000	2.49273e+08	1.114	0.155747	1.114	0.155747	0.226241	0.250619	0.478036	Not Regulated		280100000	2.49273e+08	1.12367	0.168213	1.12367	0.168213	0.314362	0.277685	0.574165	Not Regulated		3.02967e+08	2.49273e+08	1.2154	0.281431	1.2154
Q921G7	Electron transfer flavoprotein-ubiquinone oxidoreductase, mitochondrial	Etfdh	28	714200000	731240000	608060000	882630000	770770000	756910000	549330000	463910000	442630000	641670000	773370000	580010000	468830000	500700000	380480000	587790000	525190000	529870000		8.03437e+08	5.47617e+08	1.46715	0.553018	1.46715	0.553018	0.735845	0.0048641	0.0686679	Not Regulated		684500000	5.47617e+08	1.24996	0.321884	1.24996	0.321884	0.55281	0.0747754	0.388691	Not Regulated		485290000	5.47617e+08	0.886186	-0.174319	1.12843
P10126	Elongation factor 1-alpha 1	Eef1a1	24	5403000000	6564300000	6684400000	7237700000	5855900000	7095300000	5787700000	8179700000	7800500000	6724400000	7140200000	5446400000	7183100000	8157800000	5252900000	6515600000	7535800000	8010600000		6.72963e+09	7354000000	0.915098	-0.128001	1.09278	0.128001	-0.137739	0.420217	0.609022	Not Regulated		6.21723e+09	7354000000	0.845422	-0.242256	1.18284	0.242256	-0.322557	0.190691	0.504855	Not Regulated		7.25597e+09	7354000000	0.986669	-0.0193613	1.01351
[truncated: 1,531 more rows]
[truncated: 125 more columns]

## Sheet: Significant different proteins
																							MGL00/MWT00											MGL01/MWT00											MGL05/MWT00
[truncated: 172 more rows]
[truncated: 125 more columns]
