# Supplementary material for: Vitamin C modulates the levels of several proteins of the mitochondrial complex III and its activity in the mouse liver
Source: Redox Biol. 2022 Sep 24;57:102491. doi: 10.1016/j.redox.2022.102491 (PMC9520280; doi:10.1016/j.redox.2022.102491)
Supplement: Multimedia component 6 [file mmc6.xlsx]

## Sheet: Columns
Column header	Description
Acc_Gene	UniProt accession and gene name for the leading razor protein of the group
Pearson r	Pearson correlation coefficient r calculated between liver vitamin C concentrations and LFQ intensities
MV	Number of missing values over the 18 samples
GL00_2783	LFQ intensities, normalized and imputed. Highlighted in red imputed missing values.
GL00_2784
GL00_2787
GL01_2711
GL01_2712
GL01_2713
GL05_2890
GL05_2897
GL05_2898
GL40_2690
GL40_2691
GL40_2719
GLR40_2828
GLR40_2829
GLR40_2831
WT00_2677
WT00_2682
WT00_2683
FC GL40/GL00	Fold change calculated between the condition GL40/GL00
z-score GL40/GL00	z-score calculated for the condition GL40/GL00
Limma q-value GL40/GL00	Limma q-value calculated for the condition GL40/GL00

## Sheet: Male
Acc_Gene	Pearson r	MV	MGL00_2783	MGL00_2784	MGL00_2787	MGL01_2711	MGL01_2712	MGL01_2713	MGL05_2890	MGL05_2897	MGL05_2898	MGL40_2690	MGL40_2691	MGL40_2719	MGLR40_2828	MGLR40_2829	MGLR40_2831	MWT00_2677	MWT00_2682	MWT00_2683	FC GL40/GL00	z-score GL40/GL00	Limma q-value GL40/GL00
Q9JIY7_Nat8	0.856455	3	5809300	5238000	6304100	553875	605401	468901	4681400	5786000	5766600	14074000	10599000	12458000	11237000	11768000	7717400	15962000	15079000	12694000	2.13994	1.34223	0.0311575
P33267_Cyp2f2	0.771295	0	500020000	578810000	410660000	995320000	1094600000	434120000	969470000	1384300000	1394000000	1528200000	1841800000	1332900000	1383700000	1192200000	1103100000	1712500000	1759700000	2113100000	3.15739	2.02088	0.0120381
E9Q509_Pklr	0.735134	0	173820000	164920000	101120000	334190000	356480000	197160000	471490000	661470000	572730000	434500000	460280000	508350000	639640000	821180000	610480000	648340000	663640000	376750000	3.18995	2.03878	0.0220676
P09528_Fth1	0.724905	0	7537900	12879000	11541000	69360000	8020300	31550000	260010000	129100000	159340000	164910000	166940000	261910000	295890000	283790000	530940000	126080000	126850000	194990000	18.5794	5.11313	0.00128648
Q91V92_Acly	0.709072	0	66905000	52431000	28644000	243930000	289980000	160400000	290370000	389880000	265460000	261670000	250020000	343590000	315380000	407280000	307050000	298610000	295230000	394970000	5.7797	3.07577	0.0160608
Q91VE0_Slc27a4	0.707287	4	558843	525747	5198300	4419100	605401	468901	3678100	4845100	2297400	5119500	4006400	5093700	5198100	3692600	7123800	4427000	4739600	5081500	2.26323	1.43995	0.286121
Q9CPX4_Ftl1	0.705263	0	137170000	180960000	129620000	413190000	245270000	214010000	1452100000	692970000	823170000	809260000	839040000	1398200000	1195600000	1146300000	2139900000	531600000	635040000	1164700000	6.80402	3.36045	0.00563958
Q9CQ69_Uqcrq	0.697215	0	42762000	35439000	32676000	38176000	50704000	56917000	68909000	72084000	81115000	100980000	124060000	84746000	82023000	78237000	49169000	95084000	92800000	102010000	2.79396	1.80752	0.0192231
P70372_Elavl1	0.673157	0	10466000	11587000	7058400	14746000	15270000	7758200	13535000	19502000	14517000	24330000	23523000	17596000	17541000	18559000	11933000	18638000	23490000	22399000	2.24823	1.42835	0.0795209
Q9DB77_Uqcrc2	0.672725	0	337060000	236320000	219430000	268640000	331450000	337230000	491950000	482900000	474510000	752970000	833320000	580590000	502040000	558640000	347520000	583690000	573980000	635020000	2.73316	1.76914	0.0322399
Q9CR68_Uqcrfs1	0.66944	0	124490000	88593000	80261000	104170000	118500000	121400000	207670000	177990000	171450000	290980000	303280000	225280000	181870000	198860000	136200000	245400000	200830000	230310000	2.79378	1.80741	0.0284863
Q8R1I1_Uqcr10	0.669045	0	67047000	49250000	35561000	54999000	68074000	63057000	119320000	100120000	95816000	177660000	167020000	135220000	102670000	132100000	56529000	135970000	123900000	149230000	3.16019	2.02243	0.0311575
A2A974_Cyp4a12b	0.66819	5	558843	525747	504950	4484200	3482800	468901	540031	2708100	3514300	5627600	3283200	3863200	3779100	3305900	2609900	5695300	5472400	10930000	8.03629	3.65087	0.00186449
Q9CZ13_Uqcrc1	0.664966	0	396790000	292070000	279840000	310140000	391450000	382540000	525540000	572670000	582650000	950350000	970800000	593550000	584830000	682720000	415430000	750100000	644650000	766060000	2.59595	1.67927	0.0577772
P19096_Fasn	0.660778	0	287400000	89938000	11474000	1263200000	1457100000	578750000	1514700000	1921300000	1303100000	1225800000	1268700000	1716200000	1721500000	2156700000	1786300000	1496100000	1327000000	1337000000	10.8297	4.17137	0.128948
Q9D0M3_Cyc1	0.642575	0	142260000	91952000	88982000	112080000	136620000	141630000	187950000	182520000	196410000	323010000	330090000	209390000	183070000	237480000	143020000	262310000	216160000	250930000	2.66864	1.72745	0.0613966
G3X8X1_Ttc39c	0.637777	0	7993900	6104500	3348400	2488100	11636000	5624700	18842000	29684000	31810000	29049000	33372000	21996000	26372000	34684000	12368000	23140000	25137000	19993000	4.83854	2.76566	0.0284863
Q5FW60_Mup20	0.621557	0	619770	2928000	1640300	19255000	8161900	389230	80256000	31717000	18025000	41983000	83610000	162200000	29614000	25810000	65305000	43960000	50890000	89702000	55.4721	7.02159	0.0117521
Q91WT7_Akr1c14	0.620205	0	42134000	44505000	13922000	49718000	67328000	69776000	69777000	87423000	84889000	80275000	86747000	73143000	78231000	83143000	76489000	75418000	84382000	68894000	2.38825	1.53377	0.201097
Q8BGL3_Sult2a8	0.61469	0	54900000	74272000	48575000	28225000	41115000	25843000	73543000	117700000	154890000	134880000	136440000	94729000	120630000	146420000	91728000	124750000	115610000	62221000	2.05938	1.27528	0.100569
P19157_Gstp1	0.609641	0	877200000	1012700000	633840000	1162300000	917140000	1130300000	1997000000	1663100000	1814400000	2076900000	2215900000	3138100000	1093900000	1676000000	1945100000	1570200000	1726100000	1710200000	2.9444	1.89902	0.0322399
Q9ET01_Pygl	0.605856	0	3682100000	2346400000	369300000	3393500000	4809700000	2601300000	837720000	2175300000	4570900000	4904600000	5679400000	6739900000	5266000000	4145600000	5058100000	7070300000	4761800000	3062900000	2.70779	1.75286	0.276146
P56654_Cyp2c37	-0.596746	0	354020000	412970000	502120000	142220000	160590000	303110000	127120000	156720000	244610000	198310000	141150000	100350000	179160000	126160000	143090000	216670000	204560000	71409000	2.88559	-1.83412	0.0505702
P01029_C4b	-0.600336	0	209580000	260360000	366750000	97755000	106750000	142770000	69818000	107350000	98389000	75089000	77271000	71862000	90059000	80134000	84934000	78785000	86113000	91065000	3.73153	-2.28267	0.0121152
E9PZ16_Hspg2	-0.602931	3	2284900	2108500	2260200	553875	1153600	2267400	1977000	1342500	2166800	548221	1279300	1159300	594670	1010000	514150	1218300	1408500	1282900	2.22765	-1.38261	0.143199
Q8K2I3_Fmo2	-0.606925	4	37464000	27845000	63817000	11078000	13211000	48870000	8845500	491620	480085	5540400	438801	3116300	5320200	4025200	9536500	590528	14922000	9729700	14.1967	-4.614	0.0880528
A2A977_Cyp4a10	-0.60804	0	156570000	233210000	494880000	285750000	450530000	258720000	199240000	151630000	168340000	102270000	95780000	119990000	195430000	145580000	166590000	210450000	170320000	123740000	2.7816	-1.77008	0.198507
O35728_Cyp4a14	-0.618792	0	771130000	1070300000	2209600000	1097500000	1718600000	964240000	958490000	666660000	410000000	204430000	191320000	296160000	789750000	552170000	634110000	724390000	585840000	647670000	5.85485	-3.06861	0.0383893
P01027_C3	-0.621113	0	909390000	887920000	1071200000	498710000	559590000	633620000	430580000	499290000	475480000	466930000	431290000	379480000	516600000	409180000	447440000	487710000	519720000	504520000	2.24506	-1.39619	0.0192231
Q8K4Z3_Apoa1bp	-0.632319	1	12628000	14099000	14474000	11987000	16238000	12230000	10827000	10161000	12015000	7428900	9210100	597992	11173000	10271000	9617000	9257000	10831000	10715000	2.39027	-1.50554	0.350856
Q62351_Tfrc	-0.634656	2	20040000	16049000	17905000	11284000	13016000	22291000	4150800	8908900	7720400	12043000	9806000	4227900	6813500	529234	4814300	590528	11886000	13464000	2.07057	-1.25502	0.21326
P37040_Por	-0.637467	0	2410800000	2570900000	3570600000	1663600000	1919500000	2172900000	1185500000	1541500000	1592600000	1733800000	1248600000	1013000000	1529700000	1342900000	1353600000	1502400000	1404900000	1625600000	2.14054	-1.31301	0.1101
Q9D7J4_Cox20	-0.649355	5	3000000	2991100	3205800	2828200	3000600	1851300	540031	2080100	2350000	1810900	438801	597992	1555300	529234	1309000	590528	1119200	2367600	3.2296	-2.03063	0.135058
P39039_Mbl1	-0.664701	0	39494000	61046000	42655000	18762000	16346000	22102000	11281000	14828000	14486000	11137000	9262600	10410000	13060000	7835300	8555100	11042000	11970000	10821000	4.64774	-2.66576	0.00511556
E9QPX1_Col18a1	-0.669985	5	45385000	57312000	119070000	79978000	9986100	27620000	3430200	491620	901030	548221	2573900	597992	578268	172170	514150	710640	3477100	3254700	59.613	-7.1175	0.00858331
Q9CPU4_Mgst3	-0.687077	0	22284000	16865000	18174000	13926000	19395000	8552500	11133000	9555500	7275800	9754100	9647800	8002800	10210000	10290000	7458700	9796600	8581500	9781400	2.09172	-1.27276	0.0346913
Q8VCC2_Ces1	-0.691684	0	1376500000	1502300000	1559700000	1323200000	1199900000	1057100000	864560000	691020000	610050000	794070000	631900000	651580000	956590000	732830000	1082500000	866080000	760970000	503650000	2.13641	-1.30964	0.0225545
Q05117_Acp5	-0.694489	0	126570000	185710000	137360000	141950000	87726000	49868000	132810000	61920000	61562000	73821000	70524000	74476000	59803000	62142000	63573000	50838000	50907000	47849000	2.05483	-1.24171	0.0505702
Q91XL1_Lrg1	-0.718905	4	13119000	31913000	23636000	8686400	29107000	13389000	12038000	5896500	3860500	548221	4440500	8990300	578268	529234	10668000	3651700	3746700	371205	4.91222	-2.76232	0.224665
A0A140LHR8_Acsm5	-0.751135	1	7372500	5513700	8443800	4338900	5865700	6214700	4447300	2884900	4440900	3996300	3030600	1881700	3633900	3776800	514150	3559400	4062500	3756300	2.39432	-1.50849	0.119875
P41317_Mbl2	-0.823356	0	346800000	346210000	314930000	278050000	234090000	207410000	54775000	40970000	41061000	40184000	36460000	47468000	39734000	30797000	49804000	40967000	45731000	44040000	8.12121	-3.63951	0.00085337

## Sheet: Female
Acc_Gene	Pearson r	MV	FGL00_2788	FGL00_2790	FGL00_2791	FGL01_2722	FGL01_2723	FGL01_2724	FGL05_2894	FGL05_2895	FGL05_2896	FGL40_2694	FGL40_2695	FGL40_2696	FGLR40_2716	FGLR40_2717	FGLR40_2718	FWT00_2641	FWT00_2642	FWT00_2643	FC GL40/GL00	z-score GL40/GL00	Limma q-value GL40/GL00
A0A0R4IZY2_Cyp2d26	0.852105	0	1835100000	1335000000	1373400000	1748200000	1549700000	1572200000	2571700000	3116600000	3350200000	4720900000	4586700000	3846800000	3267100000	3534100000	2589100000	4188800000	3227300000	4170900000	2.89521	1.62201	0.00910676
E9Q509_Pklr	0.842725	0	110590000	139780000	129100000	67349000	138140000	171840000	384310000	400550000	259780000	327620000	325180000	330880000	538930000	520640000	389160000	294520000	337950000	405320000	2.59225	1.45812	0.00664681
Q9D0M3_Cyc1	0.838234	0	58271000	39069000	29337000	31650000	114670000	114660000	225000000	122950000	155050000	202700000	192590000	179230000	232650000	241720000	230450000	271310000	214400000	162110000	4.53531	2.28752	0.00899554
P19096_Fasn	0.836822	0	574150000	653580000	694430000	192440000	636920000	861050000	1643100000	1679700000	1472800000	1421700000	1542000000	1756800000	2505400000	2506600000	1395600000	1125400000	1368700000	2000000000	2.45583	1.37796	0.00910676
P24456_Cyp2d10	0.836166	0	728620000	596590000	614090000	599770000	616770000	702140000	1398800000	1146300000	1445600000	1628700000	1663900000	1312200000	1355600000	1399400000	1080700000	1622000000	1196900000	1453000000	2.37447	1.328	0.0125093
Q9CZ13_Uqcrc1	0.835217	0	182680000	131260000	87976000	137650000	338320000	343020000	626180000	355080000	428330000	572120000	573980000	496900000	692760000	727540000	619100000	848690000	670630000	474130000	4.08792	2.13352	0.0125093
Q99L20_Gstt3	0.831948	0	7371900	5432900	6073800	6560200	4956000	11435000	11027000	18212000	15775000	24291000	24405000	23765000	27324000	16658000	11809000	21512000	16545000	20253000	3.83826	2.04009	0.00264632
P33267_Cyp2f2	0.821679	0	50948000	9871500	13655000	3361500	3345900	30809000	636260000	616390000	724170000	1058100000	1011800000	814080000	554350000	647930000	461520000	1025900000	721520000	1029800000	38.7244	5.46738	0.00697802
Q9CQ69_Uqcrq	0.812965	0	21120000	14676000	10326000	16280000	45751000	41434000	84340000	52688000	62348000	77963000	66046000	67422000	96171000	81575000	74558000	102800000	82004000	62542000	4.58417	2.30341	0.00992533
Q9D6Y9_Gbe1	0.811186	0	15808000	12851000	15416000	6619500	7436900	27247000	13978000	14522000	21943000	26625000	33733000	32388000	36000000	32693000	29095000	41464000	42841000	41450000	2.10428	1.14889	0.0208435
Q8BGL3_Sult2a8	0.804217	4	2674100	478828	1564800	528159	481980	8491800	11149000	4794600	5801300	17477000	20054000	13196000	16653000	19897000	621634	16146000	4957300	20197000	10.7524	3.56748	0.0252703
Q9CR68_Uqcrfs1	0.801314	0	52916000	36195000	15634000	27825000	100270000	107080000	179270000	133220000	144220000	212830000	159090000	184140000	209310000	184130000	247890000	237380000	225840000	134150000	5.3087	2.52098	0.0285645
Q9DB77_Uqcrc2	0.795544	0	146300000	110620000	82216000	125280000	307090000	279250000	513880000	393220000	394110000	520560000	451780000	450510000	578860000	536190000	653760000	673170000	625760000	383080000	4.19551	2.17205	0.00769602
E9Q4Z2_Acacb	0.79478	0	9397300	2479000	9702200	2854700	5690100	16148000	28881000	38224000	24745000	30141000	25526000	28715000	44408000	38751000	21979000	23289000	27954000	38020000	3.91047	2.06772	0.0666077
Q9ET01_Pygl	0.793987	0	444230000	1354500000	583390000	455550000	1662000000	2203600000	3725600000	1208800000	3892900000	3480500000	4663200000	5473700000	3596500000	3284700000	2575400000	4103500000	4911700000	5294000000	5.7165	2.63072	0.0248792
Q8BL66_Eea1	0.785404	5	397794	478828	529816	528159	481980	2820300	2328100	4719600	4649700	9616300	9110100	6130700	4739600	5307400	4670200	5787500	2882200	4592700	17.6738	4.30433	0.000769994
P63037_Dnaja1	0.782714	0	34451000	39592000	25552000	13670000	43378000	52654000	50118000	61862000	60494000	67418000	66340000	75148000	60933000	69493000	73847000	60736000	77226000	54964000	2.09756	1.14414	0.0320838
Q8R1I1_Uqcr10	0.773102	0	27265000	20922000	16618000	24441000	54417000	51260000	116150000	83925000	81980000	111310000	88923000	114490000	113180000	110770000	160790000	141430000	141200000	76421000	4.85646	2.38896	0.00498137
P06801_Me1	0.762053	0	94249000	93479000	135370000	71187000	113020000	179950000	255230000	334100000	246640000	256160000	241610000	258640000	404530000	330120000	287780000	197410000	220680000	276450000	2.34112	1.30703	0.0184805
Q9WUD0_Cyp2b10	0.733256	0	9502000	12233000	10178000	1202000	49469000	77197000	185500000	52682000	174380000	254900000	171200000	178270000	141970000	108370000	114960000	176050000	109640000	151280000	18.9381	4.40678	0.000681821
P09528_Fth1	0.730427	0	16666000	1565900	2964600	66905000	58313000	38722000	471630000	463010000	310640000	379350000	432350000	846530000	694770000	853730000	1534500000	518910000	884990000	418020000	78.2313	6.51005	0.0108691
Q99P30-3_Nudt7	0.729039	2	1424100	478828	945050	769210	1671700	433397	4365300	3080100	3896800	6711500	2995100	3877600	4061500	3476100	2970000	4782000	3384400	3005700	4.76977	2.36226	0.0455811
Q64462_Cyp4b1	0.728977	0	4369700	5047300	4832200	2965900	6905000	8162300	17347000	9869400	15846000	8887300	13836000	9887500	25878000	22109000	12319000	14311000	13144000	11844000	2.28861	1.27339	0.0284444
P15392_Cyp2a4	0.728356	0	10636000	2604000	2021600	1222700	42353000	36914000	68857000	131470000	108490000	172560000	84540000	127590000	118170000	83727000	94321000	75740000	101410000	93504000	25.2064	4.83073	0.0123302
Q62452_Ugt1a9	0.727492	0	15666000	15701000	13385000	5134100	19342000	19587000	97667000	81532000	74257000	130100000	77435000	67088000	77758000	63845000	59433000	101290000	65791000	105240000	6.13655	2.73586	0.00672246
Q63880-2_Ces3a	0.717625	0	836660000	538420000	694540000	363430000	327990000	397110000	1701600000	1572300000	1793900000	2084600000	2088600000	1678500000	1184600000	1275600000	1489300000	2445600000	1922400000	1857300000	2.82743	1.58688	0.0141422
P11714_Cyp2d9	0.716988	0	108630000	124840000	202330000	186830000	150700000	149730000	354220000	245180000	312120000	373560000	307980000	253560000	261940000	302170000	209450000	305420000	268560000	364560000	2.14571	1.1778	0.0678684
Q8VCU1_Ces3b	0.716809	0	121430000	90855000	100170000	38154000	27223000	61260000	276140000	293540000	422850000	404540000	474140000	342340000	222720000	265680000	218450000	429510000	324610000	294040000	3.90783	2.06672	0.00483835
Q3UZZ6_Sult1d1	0.709395	0	10620000	10670000	11495000	12578000	16374000	13692000	17876000	15991000	30030000	16362000	23771000	26757000	22654000	25916000	19826000	19945000	15580000	18715000	2.04026	1.10308	0.0506716
Q9CPX4_Ftl1	0.709331	0	86033000	124140000	140250000	285810000	270350000	276560000	1746500000	2052800000	1261800000	1549100000	1507600000	3266100000	2426400000	2858700000	5513900000	1782500000	3421200000	1712200000	18.0433	4.33502	0.00340652
P27786_Cyp17a1	0.707249	0	21505000	2648300	40211000	2650300	3382700	7913300	63086000	269680000	218670000	472600000	403860000	402730000	151460000	176060000	109800000	212510000	200060000	221430000	19.8742	4.47832	0.0381483
Q91WT7_Akr1c14	0.696801	0	34655000	11450000	32659000	35747000	60827000	69154000	83746000	83172000	78571000	72634000	84130000	84656000	91707000	77149000	74105000	73736000	66019000	77535000	3.06511	1.70656	0.067728
Q91V08_Clec2d	0.696009	4	1001100	478828	529816	2294600	481980	433397	4074100	3826000	5873000	2467600	4545700	4537700	4345200	4067200	4594800	2829300	2910700	3761100	5.7475	2.63874	0.0179406
P30416_Fkbp4	0.695605	2	2839500	1731100	529816	528159	6001200	4524900	8640600	7298900	9773700	9884600	8977300	7728300	15600000	8029200	4094500	10878000	4636800	10169000	5.21334	2.4941	0.0542025
F8VPN4_Agl	0.682057	0	285460000	1589800000	348690000	320490000	1747100000	2306400000	2896900000	650320000	2649100000	1542700000	3086400000	3038100000	2611600000	2653700000	1789800000	2646800000	2835900000	3065000000	3.44756	1.88091	0.112884
Q8R084_Ugt2b1	0.679837	0	162600000	126390000	121210000	135390000	147710000	166700000	201080000	275630000	343630000	433850000	379210000	323550000	249850000	218880000	217140000	472630000	310150000	357150000	2.77087	1.55692	0.0111007
Q9CR16_Ppid	0.6792	0	8017300	4421800	1671500	6104800	3366100	5188000	9459500	13181000	12246000	11153000	12414000	11670000	13386000	7924600	8791300	11812000	10344000	12506000	2.4972	1.40273	0.124486
Q9DCN2_Cyb5r3	0.664855	0	711030000	543940000	488030000	510750000	662660000	746140000	945130000	1054600000	1004900000	1517000000	1078700000	990910000	870600000	889070000	779540000	1207900000	1056300000	1100900000	2.05772	1.11571	0.0552885
Q9CQB4_Uqcrb	0.656543	0	42674000	15848000	8313100	16973000	72405000	88905000	140580000	163150000	140820000	207210000	132820000	204540000	165140000	171980000	406720000	204090000	276080000	114600000	8.14796	3.15622	0.0312223
E9PXC3_Cyp2c69	0.650063	0	248700000	43990000	48837000	163460000	61564000	185840000	72858000	136130000	164440000	728840000	645280000	124620000	280210000	379710000	212960000	559060000	469910000	420210000	4.38835	2.23868	0.17418
Q91WU5_As3mt	0.649087	4	397794	478828	529816	1672500	2388900	2610100	2860800	3232900	2306600	3108800	3656700	3004600	3525600	3573800	3883500	2967400	560101	2964000	6.9467	2.91972	0.000954552
B2RT14_Ugt1a5	0.641776	0	112120000	77843000	61750000	31435000	60400000	108070000	113010000	272830000	163480000	313580000	194760000	186080000	152470000	175700000	140240000	235810000	184090000	185920000	2.75878	1.55044	0.0462008
Q9EP75_Cyp4f14	0.640194	0	65843000	40445000	51513000	44180000	36739000	53588000	88632000	114620000	133010000	187350000	152650000	111130000	80889000	86624000	74460000	139720000	104880000	117470000	2.85885	1.60327	0.0312223
A0A0U1RPF4_Hamp2	0.638277	3	397794	478828	529816	2637400	3059300	2160800	4221900	2306800	2335200	5045500	3097500	4509400	5070100	3204500	7172000	5972100	6236800	2362600	8.99606	3.30304	0.00179829
Q9DBW0_Cyp4v2	0.637407	0	47035000	27019000	45677000	30985000	35482000	40853000	63789000	65902000	70312000	106800000	77088000	72981000	54952000	52821000	45326000	84860000	67571000	80993000	2.14538	1.17757	0.067728
Q9Z0R9_Fads2	0.635301	0	43501000	22322000	38544000	28492000	26928000	38682000	57486000	75717000	76505000	85846000	82643000	62928000	55571000	60023000	39338000	86633000	56454000	64829000	2.21734	1.22649	0.0663183
Q3UP75_Ugt3a1	0.634466	0	9605600	3618600	4642100	3151100	3912900	9811400	3910600	18918000	16044000	27717000	23731000	18972000	15303000	10680000	7669400	29408000	13967000	24605000	3.9415	2.07944	0.0322158
Q8CI94_Pygb	0.633438	3	2222400	1403000	529816	528159	6298500	1425500	12972000	590298	9910000	2501100	17655000	8207800	18142000	7938800	4566000	10725000	11355000	22827000	6.8261	2.89375	0.113608
Q9DCW5_Cox6a1	0.631579	3	43417000	478828	529816	528159	66135000	56536000	44041000	30512000	70061000	52940000	60852000	44638000	60468000	95475000	81298000	101350000	78346000	46358000	3.56618	1.93107	0.151001
A2AKD6_Pxmp4	0.631382	3	2826800	478828	529816	1947000	3854400	433397	2278700	2846700	3285900	4299600	3590000	3108400	2778500	3521700	3817800	4737400	2772000	3215000	2.86746	1.60773	0.123055
Q9JKJ9_Cyp39a1	0.624115	0	10855000	10149000	7723800	8551800	17926000	19173000	40555000	23621000	81659000	58033000	109320000	77876000	50904000	53557000	38406000	30099000	24816000	17090000	8.5363	3.22526	0.00354056
E9QP56_Apoc3	0.617381	0	55929000	41971000	37573000	19414000	25789000	35231000	90308000	95193000	89939000	134910000	81943000	106530000	57262000	62363000	133310000	82316000	107500000	89573000	2.38707	1.33585	0.0407635
Q8VCH6_Dhcr24	0.612984	0	37847000	26711000	34308000	8356700	19666000	29800000	42122000	48567000	48656000	79414000	65764000	55843000	38434000	38298000	34752000	51186000	44538000	48256000	2.03327	1.09799	0.0431852
P62897_Cycs	0.612559	0	114600000	95540000	95834000	128370000	152790000	138690000	258390000	192570000	189260000	250150000	179830000	274670000	206030000	191090000	367810000	209280000	285550000	171620000	2.30297	1.28267	0.0280391
A2CEK7_Mup14	0.611745	4	21702000	478828	5417500	528159	481980	433397	496450000	1893600000	1426100000	2074600000	1841200000	2177400000	381790000	598850000	1348300000	1350900000	1974100000	855330000	220.781	8.0484	0.0162729
E9Q3B9_Mgll	0.610835	0	19333000	12219000	12948000	13002000	21208000	21360000	47100000	23613000	48044000	58530000	55674000	22901000	47836000	46237000	21701000	35105000	22969000	21734000	3.08101	1.71424	0.0782277
A2AQR0_Gpd2	0.606674	0	21319000	4402100	1833800	10649000	41962000	53637000	45132000	28696000	37097000	41533000	35572000	43749000	55160000	53862000	48780000	55062000	40759000	27250000	4.38593	2.23786	0.0977466
Q8K169_Ugt2b5	0.599819	0	1351600000	1027000000	1133300000	1112900000	1250100000	1438300000	1844500000	2027600000	2412200000	2932600000	2316700000	2088100000	1681900000	1612700000	1439100000	3125000000	2045100000	2400900000	2.0893	1.13829	0.0320838
Q8JZZ0_Ugt3a2	0.598769	0	310770000	206110000	205080000	190800000	205440000	243160000	311710000	449550000	426000000	570550000	468850000	423240000	305760000	324840000	259860000	449680000	349780000	396430000	2.02593	1.09262	0.0526282
Q5SV41_Pctp	0.597482	5	7469200	5508700	529816	528159	481980	9405400	485951	11951000	12185000	15635000	9861500	12074000	12131000	13613000	9328300	9581600	560101	9123000	2.78141	1.56255	0.209337
A0A0R4J0U7_Commd5	0.593783	2	4514100	5657000	529816	5024500	481980	6043700	3841400	7971900	6590800	6338700	10141000	7911700	7128800	6250200	4557400	6170000	7477400	7914300	2.27937	1.2674	0.244199
Q99PV0_Prpf8	-0.592878	0	5927500	8102200	7179800	7516700	4565300	2854500	4905300	2858400	2787200	2430100	3802400	1057200	4017300	4030400	1209000	4423800	4102100	2888400	2.90952	-1.53779	0.0806462
P97499_Tep1	-0.594235	2	9210100	15183000	5582700	12363000	10004000	9583600	10997000	590298	7228800	1471600	4148300	590286	6726300	4894200	5673300	8180000	6449900	5491000	4.82688	-2.28837	0.0936745
Q9CPS7_Pno1	-0.594573	4	3165200	2916200	2970100	2915900	3002300	2153900	485951	1983300	2071000	587926	1558900	590286	2174700	2280200	1710300	441514	1839500	1828400	3.30695	-1.72764	0.048492
P39039_Mbl1	-0.599151	0	20545000	20315000	20683000	6840000	11879000	16667000	6354500	9767900	3219700	11120000	8714000	6284900	7339200	6932400	4468300	7378900	7377400	11845000	2.35626	-1.22506	0.0312223
P12246_Apcs	-0.600258	1	77448000	108930000	36361000	132140000	9880000	5250300	3535300	2702200	5341400	3706800	3991200	3948000	489093	3299000	2675900	3920500	3892500	2863700	19.1258	-4.32988	0.00478587
Q9WUM3_Coro1b	-0.600425	1	25098000	26845000	40460000	49920000	26719000	33424000	23493000	7016200	36518000	587926	17392000	16283000	12555000	23358000	2807800	3906600	14142000	23849000	2.69688	-1.42526	0.257696
Q62261_Sptbn1	-0.607446	0	6775100	16269000	9883500	14823000	20001000	13548000	9041400	6490400	5515000	1736600	7565400	5868800	8872200	8940600	8138000	4298800	1983900	5848300	2.17046	-1.10327	0.225126
P27005_S100a8	-0.608717	0	114570000	169080000	60545000	91864000	41717000	37552000	30296000	27764000	14863000	33596000	20319000	38456000	21416000	23033000	38376000	16947000	26811000	22874000	3.72622	-1.90463	0.0632181
A0A494BAN1_Ube2d2	-0.612125	3	9575800	8213900	8992700	10262000	7022000	7569400	9155900	6971800	8838900	7345300	454553	590286	6179100	4360000	4376600	8766000	560101	7635500	3.19213	-1.67524	0.141246
A0A3Q4L347_Cdo1	-0.61265	0	52238000	59066000	61101000	43023000	26034000	19034000	23215000	12345000	18300000	14917000	18908000	15362000	21409000	22234000	27542000	20814000	21825000	20676000	3.50509	-1.81392	0.00338833
B1AUN3_Eif2b3	-0.613249	2	3955000	4743500	5882300	3262900	3365900	3373300	3456500	2850300	3165600	587926	1956900	2203500	3245900	3228000	2220700	2482500	560101	2656000	3.07072	-1.61775	0.0935671
E9PZ16_Hspg2	-0.61358	5	1675900	3245300	2807000	2379400	2419700	3680700	485951	1354900	479290	587926	1246200	590286	1363300	1737800	621634	1508200	1461300	1338600	3.18766	-1.67316	0.0575143
P60824_Cirbp	-0.614113	4	7095400	5793300	2681300	12934000	4843300	3370200	485951	590298	1745900	2184500	1737900	590286	1920200	469424	2132900	1986100	1244500	1411300	3.45027	-1.79055	0.110625
Q5SUF2_Luc7l3	-0.615826	4	3533100	3439900	3354300	3751500	2267400	1558000	2759500	2911900	1825700	1968200	1959200	590286	2905500	1773800	621634	2101700	560101	482392	2.28597	-1.18016	0.126994
P06797_Ctsl	-0.616035	0	36196000	40116000	35654000	32402000	13558000	14810000	12643000	21494000	9333100	12653000	8732000	13341000	4680300	12547000	31128000	11530000	24896000	4094700	3.22427	-1.6901	0.00897607
Q6P4T2_Snrnp200	-0.617754	0	7210800	7410500	6248200	5734300	4961200	4151400	5039600	3172600	2564600	3301700	4045500	2369100	5515300	3802700	3154700	2733600	3787100	2753000	2.14789	-1.08777	0.0409024
A0A1B0GR11_Taldo1	-0.619811	1	21131000	18451000	26634000	21188000	22777000	2282700	8761100	22753000	13920000	587926	9941500	8596400	4171000	10018000	13752000	13562000	10600000	12147000	3.46213	-1.79563	0.180724
A0A494BBD8_Anxa1	-0.623425	3	3295600	3447200	1947000	8044400	3134100	2178000	1271900	1518300	1061200	587926	454553	951230	489093	1764300	1681400	1012200	823440	940070	4.35861	-2.13707	0.0247121
Q61035_Hars	-0.624394	0	11112000	12096000	17360000	12536000	9959400	9720100	9490600	7629200	9396100	5045100	7855000	6442700	10479000	8721900	6967600	6521200	4385900	8994900	2.09732	-1.05245	0.0618183
Q61792_Lasp1	-0.626225	1	14553000	18937000	14315000	20842000	12555000	11947000	9896500	8667700	7655200	6265800	454553	8445500	12621000	10525000	10078000	2774500	9031700	8808100	3.15215	-1.65655	0.195686
Q9JKF1_Iqgap1	-0.627023	1	14239000	17219000	19479000	17348000	11120000	14817000	8009900	590298	6083100	4615800	8253400	3348000	10244000	8879900	2534200	6486600	5164300	7285900	3.14092	-1.65126	0.0407635
P70122_Sbds	-0.628886	0	93747000	82543000	86743000	92731000	54588000	61462000	60097000	39802000	43397000	41827000	51889000	34208000	60031000	46290000	43996000	56691000	48952000	66583000	2.05617	-1.02306	0.0312223
Q9EST5-2_Anp32b	-0.63502	2	8280100	8235700	9893600	9335400	9008700	7630300	6733600	6015700	6158200	587926	454553	6256700	6481800	6495700	6306900	5482600	5998600	6498000	3.61813	-1.86099	0.122938
Q8VC97_Upb1	-0.635697	1	38799000	54158000	37327000	52741000	53028000	26506000	14867000	3411200	11289000	587926	5416900	15656000	15267000	24601000	27387000	12274000	20142000	21757000	6.01473	-2.6146	0.114044
B9EHT6_Fn1	-0.646122	0	250600000	206440000	150210000	158830000	104970000	89254000	76631000	74914000	78606000	91219000	89580000	83578000	56889000	72508000	68218000	87830000	64874000	86538000	2.29691	-1.18724	0.0322158
P42227-2_Stat3	-0.654216	3	4131000	3379200	9481000	4256400	3524800	2433900	3050700	1934000	1982100	2006200	866890	1521300	489093	2051200	621634	1580600	560101	1670500	3.86657	-1.95945	0.071868
P31725_S100a9	-0.656156	0	139860000	215440000	114310000	127760000	63741000	49467000	62481000	48058000	41271000	57445000	30750000	60883000	27246000	35081000	66550000	26388000	46555000	34992000	3.1501	-1.65559	0.050724
Q8K0E8_Fgb	-0.65922	0	200080000	148920000	134500000	145370000	79122000	68531000	66344000	60215000	79172000	59514000	62269000	61011000	61733000	66424000	64548000	68605000	59281000	69644000	2.64505	-1.39649	0.0125093
A2A5R6_Znfx1	-0.666144	5	2351400	2751300	3357900	3110800	2646700	2916200	3559200	590298	2082400	587926	454553	2279900	489093	469424	1409200	2205600	1714200	2584700	2.54655	-1.34022	0.130029
E9QPX1_Col18a1	-0.668554	3	85130000	89960000	73771000	67987000	9291800	3671800	705010	590298	2472900	587926	760830	770580	489093	666140	1081900	637750	556750	1435900	117.424	-7.0207	7.75379e-05
Q8C0N2_Agpat9	-0.670591	1	13280000	7286300	5967600	14949000	12249000	10749000	4991000	7392700	4900500	6257900	4975300	1266600	5744400	5473400	4870900	6683500	560101	5778200	2.12275	-1.07031	0.237662
Q91VY9_Znf622	-0.671134	1	4069800	4288500	4707400	3408800	1681700	3195900	2036800	2615900	2588000	587926	2507300	1762700	2554300	1578200	2533800	2506000	2480300	1937000	2.68956	-1.42123	0.109224
Q9WVQ5_Apip	-0.671671	4	2251000	2095400	2496400	1977800	2059000	1665900	1590500	2150000	1898800	587926	454553	1467500	1775600	1444300	1768600	441514	560101	1230000	2.72624	-1.44132	0.0777807
Q9Z1N5_Ddx39b	-0.673209	0	32269000	20742000	33239000	26873000	19209000	7974700	17872000	11619000	8849800	8700300	12031000	7701300	11030000	9990100	7790700	14681000	14523000	8978700	3.03349	-1.59966	0.0252703
Q8K2H2_Otud6b	-0.674386	1	10213000	10594000	9694700	17697000	8971100	9644500	4720100	6195900	5964000	587926	5892000	5637500	6994200	5092100	5738300	5672700	6197500	6847200	2.51718	-1.32302	0.211759
Q9CQI6_Cotl1	-0.675671	1	10846000	13705000	6574600	10603000	12505000	10354000	5358300	6157000	5063400	587926	6773700	4504200	6002200	6645200	5604400	6935500	5620300	6285900	2.62313	-1.38415	0.223013
Q8BG07-2_Pld4	-0.678572	1	3821000	7585900	10182000	9774900	3924000	2743000	1449000	2135100	2599300	1496000	1353100	1425200	1957900	1841000	2247800	1356000	3322700	482392	5.05086	-2.35563	0.0238559
P08905_Lyz2	-0.683801	0	9501300	10915000	12562000	10294000	3840500	4996800	4001000	4482300	4204800	3681700	4080500	4367000	4148200	3331300	4679000	2967600	3112100	3374700	2.71892	-1.43733	0.00834604
G5E866_Sf3b1	-0.689588	5	2974500	3579000	3754300	5443600	2287200	2091500	2917000	2279500	1618200	587926	2599300	590286	2588600	469424	621634	2416900	2172900	482392	2.72873	-1.44267	0.115458
O55222_Ilk	-0.695005	0	8636800	7735500	15169000	14380000	10203000	7447500	7200300	6861700	9340100	2852100	5837900	6223100	7614600	5128300	5847700	5791600	5273300	6241200	2.11501	-1.0649	0.136955
Q80XR5_U2af2	-0.695701	0	18060000	17466000	17045000	19597000	11914000	8187900	11517000	11282000	5345500	4307700	7466300	3107400	10682000	8903600	7297100	9410700	11078000	6952400	3.53266	-1.82554	0.025361
O35386_Phyh	-0.697095	0	15008000	16562000	15214000	16622000	9255800	8130900	8330200	4888800	4529500	7847700	5934200	4163700	7098900	6768900	4386300	7199900	5118200	4569800	2.60699	-1.375	0.0284444
P29416_Hexa	-0.699149	0	26757000	26696000	25240000	32490000	17179000	21905000	11056000	14170000	11924000	8375100	11725000	9545400	9459100	13243000	2443300	13254000	11671000	21816000	2.65447	-1.40176	0.00897607
Q9D883_U2af1	-0.701723	0	13374000	13705000	10021000	15410000	11343000	7589400	8328800	7915900	5667100	6173100	6299200	4136700	8341500	6791800	5346300	9164800	9232300	5773600	2.23373	-1.14588	0.0407135
A0A5H1ZRP0_Parp3	-0.703559	0	2859500	4280900	3794700	3834100	2033000	2190900	1980100	1278100	1519100	1273300	1421300	1883400	1745500	1020100	1078700	1164800	1402200	2202600	2.38862	-1.24529	0.0320838
P01029_C4b	-0.705011	0	342170000	300870000	235320000	199740000	152060000	146830000	85647000	95451000	103630000	112540000	103310000	87124000	79924000	85496000	73856000	117080000	89785000	113620000	2.89913	-1.53249	0.0111007
B7FAU9_Flna	-0.705788	2	23496000	28788000	15644000	27520000	15358000	19114000	1449100	1234300	1258900	587926	3513600	2382900	13050000	4454900	2346300	1675400	560101	1875800	10.4756	-3.43727	0.0322158
Q923B6_Steap4	-0.711181	0	25375000	40878000	36893000	22927000	31135000	25653000	14965000	11830000	18484000	7568100	14829000	11786000	11891000	21073000	14767000	8438700	10105000	14188000	3.01746	-1.5918	0.0368046
E9Q8I0_Cfh	-0.713648	0	54675000	51739000	54685000	45344000	29120000	25487000	20111000	25515000	31066000	23204000	21613000	19963000	11200000	22617000	28144000	26670000	22344000	27893000	2.48686	-1.30505	0.00544166
A0A075B5P3_Ighg2b	-0.716403	0	56506000	102080000	57580000	148060000	93477000	71848000	61863000	45467000	97779000	22411000	16963000	28426000	37680000	37964000	25754000	52904000	28960000	40758000	3.18829	-1.67346	0.0347886
Q3U3V1_F10	-0.724977	5	1621400	1502400	1212000	1096400	978730	1139400	583340	310270	438430	587926	454553	590286	489093	601630	621634	362320	242730	451580	2.65549	-1.40233	0.0125093
J3QN31_Adssl1	-0.729303	0	9154800	5665600	6375400	8674800	8058900	5983900	3598600	2981400	2793500	2692500	2451500	2613500	4441200	3233800	2499200	5075700	3031600	3924700	2.7323	-1.44461	0.0176577
Q9ESB3_Hrg	-0.729896	0	57035000	71421000	62720000	64739000	26982000	33506000	22961000	27766000	27447000	27746000	25229000	25994000	20821000	14696000	21748000	26586000	21308000	28097000	2.4209	-1.26519	0.00844892
O08692_Ngp	-0.734123	2	6030900	9224800	8505000	6407000	4964700	4246200	3951100	4884300	3818200	3317100	454553	4412600	2014200	2405600	5749600	441514	2149000	2473900	2.90322	-1.53458	0.175024
G3X8T3_Ctsa	-0.734516	0	14432000	15216000	16611000	11132000	11608000	11303000	10660000	7302700	9069000	6924800	8969200	5913000	8654500	9296400	7151700	8432600	6471500	8389000	2.12129	-1.0693	0.0284817
P24547_Impdh2	-0.736002	0	60270000	77588000	68790000	68871000	59669000	49295000	25580000	21560000	27089000	5402700	22382000	23413000	28066000	40766000	21168000	23604000	20306000	27787000	4.03628	-2.02315	0.0709159
O89053_Coro1a	-0.737151	1	17984000	38802000	28168000	39952000	31893000	27576000	17026000	8408100	15973000	587926	11655000	9998800	13549000	13166000	8168600	3274100	8456100	17431000	3.81958	-1.94132	0.184421
Q9D0E1-2_Hnrnpm	-0.740227	0	52541000	64250000	91456000	65373000	48041000	43467000	40284000	41308000	21397000	17767000	33815000	10405000	35598000	31445000	28671000	29951000	32532000	26088000	3.35953	-1.75103	0.0661622
Q99KQ4_Nampt	-0.748724	0	17543000	17144000	21392000	14865000	15901000	14408000	16131000	8692200	10139000	7534500	10191000	8615300	13734000	8822400	6523700	6662700	9786700	8620600	2.12898	-1.07466	0.0240149
Q9WVJ3_Cpq	-0.756634	4	16108000	13406000	18323000	11216000	11098000	12597000	9954000	15764000	6466800	587926	454553	8913000	6047600	469424	13015000	441514	11085000	7345100	4.80509	-2.28167	0.107973
P06684_C5	-0.763276	0	53002000	57283000	60204000	53853000	22569000	26505000	15432000	18320000	17800000	977230	25348000	4838500	7396800	8236000	3017800	14489000	5781500	21860000	5.47075	-2.47404	0.107068
P21981_Tgm2	-0.765585	0	46194000	42046000	58655000	37525000	50998000	33203000	26786000	24530000	23409000	20865000	22204000	22422000	26274000	25028000	20281000	22506000	22825000	24661000	2.24298	-1.15201	0.0176125
Q5EBP8_Hnrnpa1	-0.779782	5	7557000	7598900	7130800	7212100	4308100	5176200	485951	6067800	7673900	587926	3901500	590286	489093	1606000	621634	3081800	3083600	2129700	4.38739	-2.14683	0.0806462
P20060_Hexb	-0.792728	0	28147000	19903000	28317000	32245000	26948000	23542000	15859000	16451000	12778000	9592000	10574000	11793000	14852000	5830800	11061000	16258000	12747000	23925000	2.38953	-1.24585	0.0211116
F6TQW2_Ighg2c	-0.796642	5	35414000	24208000	13033000	43732000	44833000	30598000	14017000	31747000	31074000	587926	454553	6783200	489093	469424	3645800	14138000	560101	23369000	9.28418	-3.25826	0.0704164
E9Q5L2_Itih4	-0.815604	1	37627000	35997000	26085000	31673000	24512000	24595000	9486100	12168000	16540000	10137000	9262100	12601000	7564800	5945300	2085600	10403000	560101	14128000	3.1159	-1.6394	0.0111007
Q8CFA2_Amt	-0.843183	0	14493000	10482000	9949700	14155000	10746000	11582000	10122000	6150100	7079300	4457300	6826900	5517800	6001900	4390500	6478100	7837900	7040200	7144300	2.0786	-1.03916	0.0530609
P41317_Mbl2	-0.849364	0	376550000	320470000	261270000	271530000	274660000	254440000	62669000	94731000	85200000	94392000	73997000	74061000	41843000	42670000	55478000	88631000	79206000	90175000	3.95253	-1.99206	0.00520677
Q62351_Tfrc	-0.857619	0	24189000	26715000	23135000	27187000	18827000	28954000	6495600	9606000	15151000	6909300	10587000	7782900	6588000	3660500	2602200	5711400	6304800	9441000	2.92885	-1.54761	0.0104879
